# Supplementary material for: Towards an atomistic understanding of disordered carbon electrode materials
Source: Chem Commun (Camb). 2018 May 23;54(47):5988–91. doi: 10.1039/c8cc01388h (PMC5994876; doi:10.1039/c8cc01388h)
Supplement: Supplementary file 1 [file CC-054-C8CC01388H-s001.zip]

Archive with 149 entries (143 files):
- structures_Na/Fig3a_AIRSS_like/
- structures_Na/Fig3a_AIRSS_like/POSCAR1
- structures_Na/Fig3a_AIRSS_like/POSCAR10
- structures_Na/Fig3a_AIRSS_like/POSCAR11
- structures_Na/Fig3a_AIRSS_like/POSCAR12
- structures_Na/Fig3a_AIRSS_like/POSCAR13
- structures_Na/Fig3a_AIRSS_like/POSCAR14
- structures_Na/Fig3a_AIRSS_like/POSCAR15
- structures_Na/Fig3a_AIRSS_like/POSCAR16
- structures_Na/Fig3a_AIRSS_like/POSCAR17
- structures_Na/Fig3a_AIRSS_like/POSCAR18
- structures_Na/Fig3a_AIRSS_like/POSCAR19
- structures_Na/Fig3a_AIRSS_like/POSCAR2
- structures_Na/Fig3a_AIRSS_like/POSCAR20
- structures_Na/Fig3a_AIRSS_like/POSCAR21
- structures_Na/Fig3a_AIRSS_like/POSCAR22
- structures_Na/Fig3a_AIRSS_like/POSCAR23
- structures_Na/Fig3a_AIRSS_like/POSCAR24
- structures_Na/Fig3a_AIRSS_like/POSCAR25
- structures_Na/Fig3a_AIRSS_like/POSCAR26
- structures_Na/Fig3a_AIRSS_like/POSCAR27
- structures_Na/Fig3a_AIRSS_like/POSCAR28
- structures_Na/Fig3a_AIRSS_like/POSCAR29
- structures_Na/Fig3a_AIRSS_like/POSCAR3
- structures_Na/Fig3a_AIRSS_like/POSCAR30
- structures_Na/Fig3a_AIRSS_like/POSCAR31
- structures_Na/Fig3a_AIRSS_like/POSCAR32
- structures_Na/Fig3a_AIRSS_like/POSCAR33
- structures_Na/Fig3a_AIRSS_like/POSCAR34
- structures_Na/Fig3a_AIRSS_like/POSCAR35
- structures_Na/Fig3a_AIRSS_like/POSCAR36
- structures_Na/Fig3a_AIRSS_like/POSCAR37
- structures_Na/Fig3a_AIRSS_like/POSCAR38
- structures_Na/Fig3a_AIRSS_like/POSCAR39
- structures_Na/Fig3a_AIRSS_like/POSCAR4
- structures_Na/Fig3a_AIRSS_like/POSCAR40
- structures_Na/Fig3a_AIRSS_like/POSCAR41
- structures_Na/Fig3a_AIRSS_like/POSCAR42
- structures_Na/Fig3a_AIRSS_like/POSCAR43
- structures_Na/Fig3a_AIRSS_like/POSCAR44
- structures_Na/Fig3a_AIRSS_like/POSCAR45
- structures_Na/Fig3a_AIRSS_like/POSCAR46
- structures_Na/Fig3a_AIRSS_like/POSCAR5
- structures_Na/Fig3a_AIRSS_like/POSCAR6
- structures_Na/Fig3a_AIRSS_like/POSCAR7
- structures_Na/Fig3a_AIRSS_like/POSCAR8
- structures_Na/Fig3a_AIRSS_like/POSCAR9
- structures_Na/Fig4a_MD_annealed/
- structures_Na/Fig4a_MD_annealed/POSCAR_Na14_annealed
- structures_pure_large/POSCAR/
- structures_pure_large/POSCAR/POSCAR.aC1000_opt_1.00
- structures_pure_large/POSCAR/POSCAR.aC1000_opt_1.50
- structures_pure_large/POSCAR/POSCAR.aC1000_opt_2.00
- structures_pure_large/XYZ/
- structures_pure_large/XYZ/aC1000_opt_1.00.xyz
- structures_pure_large/XYZ/aC1000_opt_1.50.xyz
- structures_pure_large/XYZ/aC1000_opt_2.00.xyz
- structures_pure_small/POSCAR/
- structures_pure_small/POSCAR/POSCAR.aC216_opt_1.00_01
- structures_pure_small/POSCAR/POSCAR.aC216_opt_1.00_02
- structures_pure_small/POSCAR/POSCAR.aC216_opt_1.00_03
- structures_pure_small/POSCAR/POSCAR.aC216_opt_1.00_04
- structures_pure_small/POSCAR/POSCAR.aC216_opt_1.00_05
- structures_pure_small/POSCAR/POSCAR.aC216_opt_1.00_06
- structures_pure_small/POSCAR/POSCAR.aC216_opt_1.00_07
- structures_pure_small/POSCAR/POSCAR.aC216_opt_1.00_08
- structures_pure_small/POSCAR/POSCAR.aC216_opt_1.00_09
- structures_pure_small/POSCAR/POSCAR.aC216_opt_1.25_01
- structures_pure_small/POSCAR/POSCAR.aC216_opt_1.25_02
- structures_pure_small/POSCAR/POSCAR.aC216_opt_1.25_03
- structures_pure_small/POSCAR/POSCAR.aC216_opt_1.25_04
- structures_pure_small/POSCAR/POSCAR.aC216_opt_1.25_05
- structures_pure_small/POSCAR/POSCAR.aC216_opt_1.25_07
- structures_pure_small/POSCAR/POSCAR.aC216_opt_1.25_08
- structures_pure_small/POSCAR/POSCAR.aC216_opt_1.25_09
- structures_pure_small/POSCAR/POSCAR.aC216_opt_1.25_10
- structures_pure_small/POSCAR/POSCAR.aC216_opt_1.50_01
- structures_pure_small/POSCAR/POSCAR.aC216_opt_1.50_03
- structures_pure_small/POSCAR/POSCAR.aC216_opt_1.50_04
- structures_pure_small/POSCAR/POSCAR.aC216_opt_1.50_05
- structures_pure_small/POSCAR/POSCAR.aC216_opt_1.50_06
- structures_pure_small/POSCAR/POSCAR.aC216_opt_1.50_07
- structures_pure_small/POSCAR/POSCAR.aC216_opt_1.50_08
- structures_pure_small/POSCAR/POSCAR.aC216_opt_1.50_09
- structures_pure_small/POSCAR/POSCAR.aC216_opt_1.75_01
- structures_pure_small/POSCAR/POSCAR.aC216_opt_1.75_02
- structures_pure_small/POSCAR/POSCAR.aC216_opt_1.75_03
- structures_pure_small/POSCAR/POSCAR.aC216_opt_1.75_04
- structures_pure_small/POSCAR/POSCAR.aC216_opt_1.75_05
- structures_pure_small/POSCAR/POSCAR.aC216_opt_1.75_06
- structures_pure_small/POSCAR/POSCAR.aC216_opt_1.75_07
- structures_pure_small/POSCAR/POSCAR.aC216_opt_1.75_08
- structures_pure_small/POSCAR/POSCAR.aC216_opt_1.75_09
- structures_pure_small/POSCAR/POSCAR.aC216_opt_1.75_10
- structures_pure_small/POSCAR/POSCAR.aC216_opt_2.00_02
- structures_pure_small/POSCAR/POSCAR.aC216_opt_2.00_03
- structures_pure_small/POSCAR/POSCAR.aC216_opt_2.00_04
- structures_pure_small/POSCAR/POSCAR.aC216_opt_2.00_05
- structures_pure_small/POSCAR/POSCAR.aC216_opt_2.00_06
- structures_pure_small/POSCAR/POSCAR.aC216_opt_2.00_07
- structures_pure_small/POSCAR/POSCAR.aC216_opt_2.00_08
- structures_pure_small/POSCAR/POSCAR.aC216_opt_2.00_09
- structures_pure_small/POSCAR/POSCAR.aC216_opt_2.00_10
- structures_pure_small/XYZ/
- structures_pure_small/XYZ/aC216_opt_1.00_01.xyz
- structures_pure_small/XYZ/aC216_opt_1.00_02.xyz
- structures_pure_small/XYZ/aC216_opt_1.00_03.xyz
- structures_pure_small/XYZ/aC216_opt_1.00_04.xyz
- structures_pure_small/XYZ/aC216_opt_1.00_05.xyz
- structures_pure_small/XYZ/aC216_opt_1.00_06.xyz
- structures_pure_small/XYZ/aC216_opt_1.00_07.xyz
- structures_pure_small/XYZ/aC216_opt_1.00_08.xyz
- structures_pure_small/XYZ/aC216_opt_1.00_09.xyz
- structures_pure_small/XYZ/aC216_opt_1.25_01.xyz
- structures_pure_small/XYZ/aC216_opt_1.25_02.xyz
- structures_pure_small/XYZ/aC216_opt_1.25_03.xyz
- structures_pure_small/XYZ/aC216_opt_1.25_04.xyz
- structures_pure_small/XYZ/aC216_opt_1.25_05.xyz
- structures_pure_small/XYZ/aC216_opt_1.25_07.xyz
- structures_pure_small/XYZ/aC216_opt_1.25_08.xyz
- structures_pure_small/XYZ/aC216_opt_1.25_09.xyz
- structures_pure_small/XYZ/aC216_opt_1.25_10.xyz
- structures_pure_small/XYZ/aC216_opt_1.50_01.xyz
- structures_pure_small/XYZ/aC216_opt_1.50_03.xyz
- structures_pure_small/XYZ/aC216_opt_1.50_04.xyz
- structures_pure_small/XYZ/aC216_opt_1.50_05.xyz
- structures_pure_small/XYZ/aC216_opt_1.50_06.xyz
- structures_pure_small/XYZ/aC216_opt_1.50_07.xyz
- structures_pure_small/XYZ/aC216_opt_1.50_08.xyz
- structures_pure_small/XYZ/aC216_opt_1.50_09.xyz
- structures_pure_small/XYZ/aC216_opt_1.75_01.xyz
- structures_pure_small/XYZ/aC216_opt_1.75_02.xyz
- structures_pure_small/XYZ/aC216_opt_1.75_03.xyz
- structures_pure_small/XYZ/aC216_opt_1.75_04.xyz
- structures_pure_small/XYZ/aC216_opt_1.75_05.xyz
- structures_pure_small/XYZ/aC216_opt_1.75_06.xyz
- structures_pure_small/XYZ/aC216_opt_1.75_07.xyz
- structures_pure_small/XYZ/aC216_opt_1.75_08.xyz
- structures_pure_small/XYZ/aC216_opt_1.75_09.xyz
- structures_pure_small/XYZ/aC216_opt_1.75_10.xyz
- structures_pure_small/XYZ/aC216_opt_2.00_02.xyz
- structures_pure_small/XYZ/aC216_opt_2.00_03.xyz
- structures_pure_small/XYZ/aC216_opt_2.00_04.xyz
- structures_pure_small/XYZ/aC216_opt_2.00_05.xyz
- structures_pure_small/XYZ/aC216_opt_2.00_06.xyz
- structures_pure_small/XYZ/aC216_opt_2.00_07.xyz
- structures_pure_small/XYZ/aC216_opt_2.00_08.xyz
- structures_pure_small/XYZ/aC216_opt_2.00_09.xyz
- structures_pure_small/XYZ/aC216_opt_2.00_10.xyz
