# Supplementary material for: Towards an atomistic understanding of disordered carbon electrode materials
Source: Chem Commun (Camb). 2018 May 23;54(47):5988–91. doi: 10.1039/c8cc01388h (PMC5994876; doi:10.1039/c8cc01388h)
Supplement: Supplementary file 1 [file CC-054-C8CC01388H-s001.zip › structures_Na/Fig3a_AIRSS_like/POSCAR1]

 C                                      
   1.00000000000000     
    14.3182550000000006    0.0000000000000000    0.0000000000000000
     0.0000000000000000   14.3182550000000006    0.0000000000000000
     0.0000000000000000    0.0000000000000000   14.3182550000000006
   C    Na
   206     1
Direct
  0.8902013068564075  0.6390221751220903  0.0765334408381310
  0.5322064350631758  0.7928902520635563  0.0994666184116862
  0.0710201388027374  0.3039847362712685  0.4813619714677395
  0.1242493819501366  0.9185594072742591  0.7410061021310296
  0.4782719277407834  0.1553509133118655  0.7094127483220330
  0.7896560345948604  0.0766086859538861  0.1339303137033556
  0.2277544609174864  0.4141655311533349  0.4908003639787223
  0.6705291101283049  0.5923942624972433  0.7749827117256457
  0.7560509629795799  0.5449746990012981  0.7321846806478792
  0.3023073373642993  0.5095713826220496  0.2430744454614473
  0.6323095441404352  0.9926850514378193  0.1415716665113972
  0.9579744042484379  0.2780158590895248  0.5922894996260120
  0.6392088497906522  0.5284240720342936  0.1761556529640859
  0.6953364448591430  0.0663944278722637  0.1634041097505918
  0.4166327781404043  0.5243441094456467  0.6396928100823041
  0.4266851336430228  0.3782224264443667  0.3837054548945226
  0.2709816580540710  0.3433265328333194  0.3230985846907188
  0.8039312722770952  0.4580922997020080  0.2431897321449481
  0.3974557026742515  0.3259176750140313  0.2088449791769313
  0.1283299488226993  0.2489226675630108  0.3135702545424164
  0.4152099687715078  0.6251478228148094  0.1838647321550462
  0.3194825854064872  0.4408759004112520  0.5192399783719920
  0.7704331193156354  0.1839934220925044  0.2508499898408342
  0.2128074789413257  0.0887249060487817  0.4969635642410482
  0.8142315887166078  0.2955413792953716  0.6773649750097562
  0.4565853041226581  0.3799306546065819  0.1500304487663554
  0.8889732031475021  0.4102388712983255  0.2603160211156560
  0.3658645984759580  0.2378395103895887  0.0645394818411626
  0.6275986025873147  0.0216367116827848  0.7421440374713849
  0.1485160643713028  0.4534561065470138  0.2582709786140114
  0.9179792959853884  0.5318899439918279  0.6680851229078234
  0.8694082525957800  0.6806393310507673  0.7247993926227390
  0.1580775795253885  0.5198100016461147  0.6077091245541867
  0.5363977529910190  0.1664054986458869  0.4502874340265736
  0.2663235594346524  0.9930295820148343  0.8537169210572723
  0.4137190820672484  0.1048619984714246  0.7774338442001579
  0.0173956326846753  0.2313491331905510  0.5228828708571444
  0.5657308380173957  0.1777571384211915  0.7520342084134246
  0.8223782678367045  0.3947746516101165  0.6770047198862864
  0.0606086738357794  0.4062703846022310  0.2651260804814752
  0.9762378252575907  0.3749905159876830  0.5959364574503996
  0.3301569823419971  0.5035259146995311  0.5950335441336386
  0.8806781147754440  0.3139259043209928  0.2797211603597820
  0.0257856363156985  0.9906080440468358  0.1227760767498188
  0.9785499459066610  0.8346661194449910  0.7419611787756422
  0.1752892130326016  0.7240404729169012  0.1705945381060950
  0.1986286800241070  0.0239026373757784  0.3162235883742670
  0.6377781035602266  0.4679014369342638  0.2524315107716886
  0.6220759955866624  0.4477496547682350  0.8498241087999544
  0.4818473311825989  0.4711009561363726  0.1950964708113806
  0.1450335454143179  0.4437010238113256  0.5439033037211736
  0.7052527861908823  0.9618296142490612  0.7379344330697973
  0.1056309707610627  0.0170978549595458  0.1756172083517511
  0.5261440061866347  0.3029098707673194  0.8653721207281740
  0.3087787749159518  0.1125381637065315  0.6344916965375411
  0.1247984138956234  0.1017558542858947  0.4535300157055275
  0.2497934275303852  0.0405914811490933  0.7675048243856084
  0.5612417262313367  0.5108018924901290  0.0243054423485862
  0.9058075965600610  0.7859619367286259  0.0079844315873202
  0.9788640335728646  0.5408233810507573  0.1917294889850292
  0.9654285984266455  0.2638466234783025  0.2812819615927249
  0.8717066270833392  0.9463422932579389  0.7269033769016702
  0.5153557192623821  0.6296059114778677  0.7209875267948641
  0.7190774973123051  0.6332772087478933  0.0655926908856646
  0.7132317212159413  0.3274126614118942  0.3196245443551091
  0.9470130158593518  0.0481425846808079  0.1299040134846574
  0.6834523154431512  0.1329565545539867  0.2369475774429427
  0.3812126716052907  0.1029526605990525  0.4823451130109513
  0.5821039844332113  0.3466434708797853  0.4285153428468965
  0.7204470080770859  0.7757091403992602  0.7566463392952094
  0.5619036723507871  0.3898495427741420  0.9039730370408962
  0.6387422572083312  0.2848542125918775  0.3739021932743028
  0.3443827900029287  0.7623223811200983  0.7535453480904643
  0.9761447663251053  0.4547719286485863  0.2411213157340594
  0.1266878035288752  0.1160730836198288  0.1931356455755605
  0.6572610479292310  0.3108634142073850  0.7508039314574505
  0.1747131010774844  0.9726736254381410  0.2296436192829606
  0.2188829999245656  0.3471215919325477  0.4165801659830528
  0.5279756520164081  0.2201622594656242  0.5364528898640528
  0.3985519624199448  0.9119528408344220  0.8023737113034222
  0.7207914302459218  0.5668568461834504  0.1397890721599179
  0.6581078430482589  0.9235853725158418  0.0716407636042798
  0.1608520441227340  0.8213631233858850  0.1525466700355736
  0.7194403238067300  0.4218853523581106  0.2824453200456127
  0.1692682090711328  0.0084071485045054  0.7219113665599264
  0.7927904928758185  0.0008915855987225  0.7218463685930950
  0.5787725830150585  0.8751353431996327  0.7681812640015783
  0.9095594133079375  0.4359437492124581  0.6454167979301624
  0.8942789406893159  0.5714647878450808  0.1480262509101550
  0.0243709801471284  0.7506121988392170  0.7310155807943559
  0.7284359984986820  0.1585329924978976  0.7238497700682801
  0.0512300440164931  0.0883105345630933  0.6083865043843545
  0.2654912249012809  0.8246063322099791  0.7800320795666184
  0.5451481515846942  0.4451302076705346  0.2797490104478790
  0.2560813855640794  0.2255843698329734  0.1950458272828613
  0.0875063645565314  0.1497342483923143  0.2845030714939624
  0.0727658315205087  0.8287663646857752  0.1036473456741647
  0.4709278136267991  0.9285292575773927  0.1927392127013778
  0.8405169056060970  0.5856720226208760  0.7067043034386167
  0.4539786458679824  0.9951924524358818  0.7893906221587086
  0.0973663212808799  0.5845587851421628  0.6580786296723519
  0.5834395406828131  0.5593048378411652  0.7189351958992020
  0.1713375676001027  0.8282074851741801  0.7518049718841167
  0.8862958934009212  0.2349638470156989  0.6443333808258928
  0.4624777452710928  0.1046326589875794  0.4243517274459728
  0.1456372954402257  0.5450229799983370  0.2252852087724445
  0.8216002045722186  0.7664490322193673  0.7437823587362762
  0.6580228278456852  0.6982160351713835  0.7664285564954767
  0.3498929943651471  0.7014947392939594  0.1849772745039530
  0.3950856507746613  0.5323593723755000  0.2149038407247867
  0.2475702481781925  0.1090072819224377  0.0684589026433693
  0.4681682973045692  0.1736646855822145  0.6140449821745357
  0.2882418204539587  0.0303672615219484  0.3566690608693575
  0.4645481461539862  0.8360303098905114  0.1555107633653710
  0.5387717296603566  0.0585017185655659  0.2770844032683017
  0.8173947734442983  0.7534405288670297  0.9850720586319256
  0.9600098532693193  0.9889342994149812  0.7102564617848502
  0.0680704273390286  0.5872031529803324  0.1857404542746810
  0.3025126769334217  0.9034866777137961  0.8249601141100951
  0.3849299092430731  0.1332348969875881  0.5746311492184067
  0.9318845799390584  0.1236669906356976  0.1953800396634587
  0.0107053561248692  0.9026971844842682  0.0793809537233510
  0.5451762313202059  0.5334475672965044  0.1296569258462928
  0.1584025466340676  0.6584072264728447  0.6963731451983612
  0.5731771268216949  0.4687100768191368  0.6891564598492969
  0.5233457676573638  0.4027154089827544  0.3631330395038200
  0.1218131002680907  0.7442925483950519  0.7279616658026872
  0.4783017977793991  0.3918360824971583  0.5509864318530903
  0.5429569463573878  0.3179409478579149  0.5156888445047858
  0.4560726547694178  0.2486666195853508  0.9130350813361240
  0.5015273684824924  0.6272869284754945  0.1349858751700833
  0.2214975975740535  0.2668845880669946  0.2724545749322073
  0.6286914907578645  0.6723120439591868  0.0204286135033081
  0.2192221197741009  0.8873956883610513  0.2007768637948862
  0.7896082488225626  0.2712205685790030  0.2911565427043121
  0.0621916138892296  0.3868351253651040  0.5362666437358173
  0.5344812879389491  0.4214857707866425  0.9947836814851519
  0.4357405299265382  0.2810684209018796  0.0091506670924598
  0.2852669036377055  0.0424326640274500  0.9334774858179720
  0.5465510045034645  0.9708734180334652  0.7666620757898278
  0.3831099538722784  0.9463850359436028  0.2370761086195737
  0.6761634375349688  0.8660315764188871  0.7551120860182589
  0.0908428070416440  0.6760706947243765  0.1519292610498318
  0.7489189718288065  0.9047947563105339  0.0251731460640275
  0.4776219301497456  0.3604344944086671  0.0536691057942791
  0.0506825210823329  0.3126571807313757  0.2846987623362612
  0.6533784371854112  0.4132998790198891  0.7490207357786277
  0.5460242445365712  0.6952226050479917  0.0861358010647858
  0.8041497307390986  0.6645302455487224  0.0327607719545361
  0.8039904653078823  0.0993909786562969  0.7045565982036620
  0.4240602067537803  0.8186558141552260  0.7703809437993850
  0.5792764946493579  0.2670946916888254  0.7892365782227602
  0.2408141356088328  0.0217207226587546  0.0210876546792547
  0.8814825727348921  0.8468231455701308  0.7419880846158683
  0.7406329456458269  0.8132726412175325  0.9817856872915378
  0.3404368503318360  0.6710231830528599  0.7104540304114343
  0.9866754677761836  0.1688099833039353  0.2611193766497401
  0.3746143834986060  0.0114663650996343  0.3084459465099440
  0.3192726339151938  0.0972913154805396  0.7306921991994978
  0.3431270809789038  0.2609410407433219  0.1583552099398009
  0.6078563809340604  0.1286054333595087  0.2978185406901884
  0.3354524109832301  0.1314899442672733  0.9335450191937841
  0.1249490816948189  0.0817387544852357  0.3575161615519479
  0.2536292422169910  0.6315969914760174  0.6832203187188737
  0.9670599433248269  0.6761829919236748  0.7113207769263195
  0.2437826029422377  0.4315810279585739  0.2726341295831208
  0.4044188861299994  0.4004145270818931  0.4843060392944442
  0.2210297665195917  0.0954145324728662  0.5941375297105604
  0.9242681277358558  0.8805384466620900  0.0319307807729073
  0.5193598083017378  0.7992960808352655  0.7639996892575278
  0.2947676304138026  0.0731091043492604  0.4449632136994522
  0.2365538707798120  0.5818421498182191  0.2221609326355221
  0.5477831994841373  0.9923800536494164  0.2005424208886480
  0.9533836756796863  0.7136914416553963  0.0568263697172833
  0.3741652185864986  0.7973502616788424  0.1778181898607593
  0.6522774106640410  0.7748284719540215  0.9947529300544025
  0.3166173991821957  0.8735373976407134  0.2112747586529369
  0.2502895422159454  0.5492262880413713  0.6269808047436404
  0.0280353667519564  0.9185932287077893  0.7293522751604972
  0.6038818472500654  0.8400579700083542  0.0509166273329447
  0.3147674939251632  0.1665207035343869  0.0230654425349422
  0.4231749027236190  0.6107312051696870  0.6917304040438185
  0.2046981131248771  0.1499067185957099  0.1502053044844935
  0.7478625232177610  0.4499569380457699  0.7176015343729335
  0.8424405592827342  0.9390342555069432  0.0413415182549857
  0.4061479352132800  0.1646755161839240  0.8757066120809726
  0.6403433741756391  0.1188583321656474  0.7393975083860040
  0.6017508603866178  0.1907393904947123  0.3773857278227169
  0.8065263690190911  0.5335025552805760  0.1786693094186438
  0.0352465901356304  0.7367218886002116  0.1000176119782613
  0.9671525506317631  0.0753346317599478  0.6619830194729619
  0.3739312367015883  0.3444545618705471  0.3107316343187657
  0.1406742853330639  0.0626852084263720  0.6437540087780173
  0.7321616119733850  0.2569653203432424  0.7162575773340029
  0.4908918447805605  0.4547296922964508  0.6295279390494412
  0.1414914827389420  0.2904101269010736  0.4127296700184763
  0.4588310100045706  0.0580133189300361  0.3372059610779772
  0.8868164294388423  0.1363383805112711  0.6652647144672748
  0.6059769063725705  0.5772789906475109  0.9629095999440462
  0.8586660593166225  0.0211349873266566  0.0920308724251490
  0.5609681781217981  0.7118310097961592  0.7543584425772675
  0.6383761433350708  0.5425018883788103  0.8729140589832346
  0.0532904874219632  0.1405015211403009  0.5210958972415844
  0.8345009020691178  0.1420192894555736  0.1905899541892565
  0.2556181156737048  0.6734474572213295  0.1977344458325088
  0.0002586541868442  0.5909138227653660  0.6731961286490958
  0.1871653985753998  0.8680838078184515  0.9693308598402463
 
  0.00000000E+00  0.00000000E+00  0.00000000E+00
  0.00000000E+00  0.00000000E+00  0.00000000E+00
  0.00000000E+00  0.00000000E+00  0.00000000E+00
  0.00000000E+00  0.00000000E+00  0.00000000E+00
  0.00000000E+00  0.00000000E+00  0.00000000E+00
  0.00000000E+00  0.00000000E+00  0.00000000E+00
  0.00000000E+00  0.00000000E+00  0.00000000E+00
  0.00000000E+00  0.00000000E+00  0.00000000E+00
  0.00000000E+00  0.00000000E+00  0.00000000E+00
  0.00000000E+00  0.00000000E+00  0.00000000E+00
  0.00000000E+00  0.00000000E+00  0.00000000E+00
  0.00000000E+00  0.00000000E+00  0.00000000E+00
  0.00000000E+00  0.00000000E+00  0.00000000E+00
  0.00000000E+00  0.00000000E+00  0.00000000E+00
  0.00000000E+00  0.00000000E+00  0.00000000E+00
  0.00000000E+00  0.00000000E+00  0.00000000E+00
  0.00000000E+00  0.00000000E+00  0.00000000E+00
  0.00000000E+00  0.00000000E+00  0.00000000E+00
  0.00000000E+00  0.00000000E+00  0.00000000E+00
  0.00000000E+00  0.00000000E+00  0.00000000E+00
  0.00000000E+00  0.00000000E+00  0.00000000E+00
  0.00000000E+00  0.00000000E+00  0.00000000E+00
  0.00000000E+00  0.00000000E+00  0.00000000E+00
  0.00000000E+00  0.00000000E+00  0.00000000E+00
  0.00000000E+00  0.00000000E+00  0.00000000E+00
  0.00000000E+00  0.00000000E+00  0.00000000E+00
  0.00000000E+00  0.00000000E+00  0.00000000E+00
  0.00000000E+00  0.00000000E+00  0.00000000E+00
  0.00000000E+00  0.00000000E+00  0.00000000E+00
  0.00000000E+00  0.00000000E+00  0.00000000E+00
  0.00000000E+00  0.00000000E+00  0.00000000E+00
  0.00000000E+00  0.00000000E+00  0.00000000E+00
  0.00000000E+00  0.00000000E+00  0.00000000E+00
  0.00000000E+00  0.00000000E+00  0.00000000E+00
  0.00000000E+00  0.00000000E+00  0.00000000E+00
  0.00000000E+00  0.00000000E+00  0.00000000E+00
  0.00000000E+00  0.00000000E+00  0.00000000E+00
  0.00000000E+00  0.00000000E+00  0.00000000E+00
  0.00000000E+00  0.00000000E+00  0.00000000E+00
  0.00000000E+00  0.00000000E+00  0.00000000E+00
  0.00000000E+00  0.00000000E+00  0.00000000E+00
  0.00000000E+00  0.00000000E+00  0.00000000E+00
  0.00000000E+00  0.00000000E+00  0.00000000E+00
  0.00000000E+00  0.00000000E+00  0.00000000E+00
  0.00000000E+00  0.00000000E+00  0.00000000E+00
  0.00000000E+00  0.00000000E+00  0.00000000E+00
  0.00000000E+00  0.00000000E+00  0.00000000E+00
  0.00000000E+00  0.00000000E+00  0.00000000E+00
  0.00000000E+00  0.00000000E+00  0.00000000E+00
  0.00000000E+00  0.00000000E+00  0.00000000E+00
  0.00000000E+00  0.00000000E+00  0.00000000E+00
  0.00000000E+00  0.00000000E+00  0.00000000E+00
  0.00000000E+00  0.00000000E+00  0.00000000E+00
  0.00000000E+00  0.00000000E+00  0.00000000E+00
  0.00000000E+00  0.00000000E+00  0.00000000E+00
  0.00000000E+00  0.00000000E+00  0.00000000E+00
  0.00000000E+00  0.00000000E+00  0.00000000E+00
  0.00000000E+00  0.00000000E+00  0.00000000E+00
  0.00000000E+00  0.00000000E+00  0.00000000E+00
  0.00000000E+00  0.00000000E+00  0.00000000E+00
  0.00000000E+00  0.00000000E+00  0.00000000E+00
  0.00000000E+00  0.00000000E+00  0.00000000E+00
  0.00000000E+00  0.00000000E+00  0.00000000E+00
  0.00000000E+00  0.00000000E+00  0.00000000E+00
  0.00000000E+00  0.00000000E+00  0.00000000E+00
  0.00000000E+00  0.00000000E+00  0.00000000E+00
  0.00000000E+00  0.00000000E+00  0.00000000E+00
  0.00000000E+00  0.00000000E+00  0.00000000E+00
  0.00000000E+00  0.00000000E+00  0.00000000E+00
  0.00000000E+00  0.00000000E+00  0.00000000E+00
  0.00000000E+00  0.00000000E+00  0.00000000E+00
  0.00000000E+00  0.00000000E+00  0.00000000E+00
  0.00000000E+00  0.00000000E+00  0.00000000E+00
  0.00000000E+00  0.00000000E+00  0.00000000E+00
  0.00000000E+00  0.00000000E+00  0.00000000E+00
  0.00000000E+00  0.00000000E+00  0.00000000E+00
  0.00000000E+00  0.00000000E+00  0.00000000E+00
  0.00000000E+00  0.00000000E+00  0.00000000E+00
  0.00000000E+00  0.00000000E+00  0.00000000E+00
  0.00000000E+00  0.00000000E+00  0.00000000E+00
  0.00000000E+00  0.00000000E+00  0.00000000E+00
  0.00000000E+00  0.00000000E+00  0.00000000E+00
  0.00000000E+00  0.00000000E+00  0.00000000E+00
  0.00000000E+00  0.00000000E+00  0.00000000E+00
  0.00000000E+00  0.00000000E+00  0.00000000E+00
  0.00000000E+00  0.00000000E+00  0.00000000E+00
  0.00000000E+00  0.00000000E+00  0.00000000E+00
  0.00000000E+00  0.00000000E+00  0.00000000E+00
  0.00000000E+00  0.00000000E+00  0.00000000E+00
  0.00000000E+00  0.00000000E+00  0.00000000E+00
  0.00000000E+00  0.00000000E+00  0.00000000E+00
  0.00000000E+00  0.00000000E+00  0.00000000E+00
  0.00000000E+00  0.00000000E+00  0.00000000E+00
  0.00000000E+00  0.00000000E+00  0.00000000E+00
  0.00000000E+00  0.00000000E+00  0.00000000E+00
  0.00000000E+00  0.00000000E+00  0.00000000E+00
  0.00000000E+00  0.00000000E+00  0.00000000E+00
  0.00000000E+00  0.00000000E+00  0.00000000E+00
  0.00000000E+00  0.00000000E+00  0.00000000E+00
  0.00000000E+00  0.00000000E+00  0.00000000E+00
  0.00000000E+00  0.00000000E+00  0.00000000E+00
  0.00000000E+00  0.00000000E+00  0.00000000E+00
  0.00000000E+00  0.00000000E+00  0.00000000E+00
  0.00000000E+00  0.00000000E+00  0.00000000E+00
  0.00000000E+00  0.00000000E+00  0.00000000E+00
  0.00000000E+00  0.00000000E+00  0.00000000E+00
  0.00000000E+00  0.00000000E+00  0.00000000E+00
  0.00000000E+00  0.00000000E+00  0.00000000E+00
  0.00000000E+00  0.00000000E+00  0.00000000E+00
  0.00000000E+00  0.00000000E+00  0.00000000E+00
  0.00000000E+00  0.00000000E+00  0.00000000E+00
  0.00000000E+00  0.00000000E+00  0.00000000E+00
  0.00000000E+00  0.00000000E+00  0.00000000E+00
  0.00000000E+00  0.00000000E+00  0.00000000E+00
  0.00000000E+00  0.00000000E+00  0.00000000E+00
  0.00000000E+00  0.00000000E+00  0.00000000E+00
  0.00000000E+00  0.00000000E+00  0.00000000E+00
  0.00000000E+00  0.00000000E+00  0.00000000E+00
  0.00000000E+00  0.00000000E+00  0.00000000E+00
  0.00000000E+00  0.00000000E+00  0.00000000E+00
  0.00000000E+00  0.00000000E+00  0.00000000E+00
  0.00000000E+00  0.00000000E+00  0.00000000E+00
  0.00000000E+00  0.00000000E+00  0.00000000E+00
  0.00000000E+00  0.00000000E+00  0.00000000E+00
  0.00000000E+00  0.00000000E+00  0.00000000E+00
  0.00000000E+00  0.00000000E+00  0.00000000E+00
  0.00000000E+00  0.00000000E+00  0.00000000E+00
  0.00000000E+00  0.00000000E+00  0.00000000E+00
  0.00000000E+00  0.00000000E+00  0.00000000E+00
  0.00000000E+00  0.00000000E+00  0.00000000E+00
  0.00000000E+00  0.00000000E+00  0.00000000E+00
  0.00000000E+00  0.00000000E+00  0.00000000E+00
  0.00000000E+00  0.00000000E+00  0.00000000E+00
  0.00000000E+00  0.00000000E+00  0.00000000E+00
  0.00000000E+00  0.00000000E+00  0.00000000E+00
  0.00000000E+00  0.00000000E+00  0.00000000E+00
  0.00000000E+00  0.00000000E+00  0.00000000E+00
  0.00000000E+00  0.00000000E+00  0.00000000E+00
  0.00000000E+00  0.00000000E+00  0.00000000E+00
  0.00000000E+00  0.00000000E+00  0.00000000E+00
  0.00000000E+00  0.00000000E+00  0.00000000E+00
  0.00000000E+00  0.00000000E+00  0.00000000E+00
  0.00000000E+00  0.00000000E+00  0.00000000E+00
  0.00000000E+00  0.00000000E+00  0.00000000E+00
  0.00000000E+00  0.00000000E+00  0.00000000E+00
  0.00000000E+00  0.00000000E+00  0.00000000E+00
  0.00000000E+00  0.00000000E+00  0.00000000E+00
  0.00000000E+00  0.00000000E+00  0.00000000E+00
  0.00000000E+00  0.00000000E+00  0.00000000E+00
  0.00000000E+00  0.00000000E+00  0.00000000E+00
  0.00000000E+00  0.00000000E+00  0.00000000E+00
  0.00000000E+00  0.00000000E+00  0.00000000E+00
  0.00000000E+00  0.00000000E+00  0.00000000E+00
  0.00000000E+00  0.00000000E+00  0.00000000E+00
  0.00000000E+00  0.00000000E+00  0.00000000E+00
  0.00000000E+00  0.00000000E+00  0.00000000E+00
  0.00000000E+00  0.00000000E+00  0.00000000E+00
  0.00000000E+00  0.00000000E+00  0.00000000E+00
  0.00000000E+00  0.00000000E+00  0.00000000E+00
  0.00000000E+00  0.00000000E+00  0.00000000E+00
  0.00000000E+00  0.00000000E+00  0.00000000E+00
  0.00000000E+00  0.00000000E+00  0.00000000E+00
  0.00000000E+00  0.00000000E+00  0.00000000E+00
  0.00000000E+00  0.00000000E+00  0.00000000E+00
  0.00000000E+00  0.00000000E+00  0.00000000E+00
  0.00000000E+00  0.00000000E+00  0.00000000E+00
  0.00000000E+00  0.00000000E+00  0.00000000E+00
  0.00000000E+00  0.00000000E+00  0.00000000E+00
  0.00000000E+00  0.00000000E+00  0.00000000E+00
  0.00000000E+00  0.00000000E+00  0.00000000E+00
  0.00000000E+00  0.00000000E+00  0.00000000E+00
  0.00000000E+00  0.00000000E+00  0.00000000E+00
  0.00000000E+00  0.00000000E+00  0.00000000E+00
  0.00000000E+00  0.00000000E+00  0.00000000E+00
  0.00000000E+00  0.00000000E+00  0.00000000E+00
  0.00000000E+00  0.00000000E+00  0.00000000E+00
  0.00000000E+00  0.00000000E+00  0.00000000E+00
  0.00000000E+00  0.00000000E+00  0.00000000E+00
  0.00000000E+00  0.00000000E+00  0.00000000E+00
  0.00000000E+00  0.00000000E+00  0.00000000E+00
  0.00000000E+00  0.00000000E+00  0.00000000E+00
  0.00000000E+00  0.00000000E+00  0.00000000E+00
  0.00000000E+00  0.00000000E+00  0.00000000E+00
  0.00000000E+00  0.00000000E+00  0.00000000E+00
  0.00000000E+00  0.00000000E+00  0.00000000E+00
  0.00000000E+00  0.00000000E+00  0.00000000E+00
  0.00000000E+00  0.00000000E+00  0.00000000E+00
  0.00000000E+00  0.00000000E+00  0.00000000E+00
  0.00000000E+00  0.00000000E+00  0.00000000E+00
  0.00000000E+00  0.00000000E+00  0.00000000E+00
  0.00000000E+00  0.00000000E+00  0.00000000E+00
  0.00000000E+00  0.00000000E+00  0.00000000E+00
  0.00000000E+00  0.00000000E+00  0.00000000E+00
  0.00000000E+00  0.00000000E+00  0.00000000E+00
  0.00000000E+00  0.00000000E+00  0.00000000E+00
  0.00000000E+00  0.00000000E+00  0.00000000E+00
  0.00000000E+00  0.00000000E+00  0.00000000E+00
  0.00000000E+00  0.00000000E+00  0.00000000E+00
  0.00000000E+00  0.00000000E+00  0.00000000E+00
  0.00000000E+00  0.00000000E+00  0.00000000E+00
  0.00000000E+00  0.00000000E+00  0.00000000E+00
  0.00000000E+00  0.00000000E+00  0.00000000E+00
  0.00000000E+00  0.00000000E+00  0.00000000E+00
  0.00000000E+00  0.00000000E+00  0.00000000E+00
  0.00000000E+00  0.00000000E+00  0.00000000E+00
  0.00000000E+00  0.00000000E+00  0.00000000E+00
  0.00000000E+00  0.00000000E+00  0.00000000E+00
