# Supplementary material for: Towards an atomistic understanding of disordered carbon electrode materials
Source: Chem Commun (Camb). 2018 May 23;54(47):5988–91. doi: 10.1039/c8cc01388h (PMC5994876; doi:10.1039/c8cc01388h)
Supplement: Supplementary file 1 [file CC-054-C8CC01388H-s001.zip › structures_Na/Fig3a_AIRSS_like/POSCAR10]

 C                                      
   1.00000000000000     
    14.3182550000000006    0.0000000000000000    0.0000000000000000
     0.0000000000000000   14.3182550000000006    0.0000000000000000
     0.0000000000000000    0.0000000000000000   14.3182550000000006
   C    Na
   206     1
Direct
  0.8910751460146805  0.6420828444375771  0.0782258795009109
  0.5331772061628907  0.7952125925698291  0.1002374558020991
  0.0713026204657050  0.3049552941276643  0.4832710118168709
  0.1241136902609756  0.9199769959136280  0.7414321831702436
  0.4780444148607445  0.1573784772834157  0.7114423389406673
  0.7906534573429655  0.0786674062411076  0.1347757781392692
  0.2278850660653714  0.4151080243766066  0.4933125074731393
  0.6710210604161178  0.5938823348284640  0.7765709259271831
  0.7564597956669001  0.5464330299479825  0.7335926974091955
  0.3029150118585436  0.5128965587391949  0.2452660723481251
  0.6332980039131397  0.9949692640002952  0.1420480938948803
  0.9575245479147820  0.2789386314544829  0.5928190374742859
  0.6399090006561555  0.5310577612652537  0.1778828654025124
  0.6963687296363573  0.0686013478790436  0.1640668032679732
  0.4170642114682861  0.5256620271900908  0.6421397370334538
  0.4273908368895679  0.3804346407592774  0.3850191853688882
  0.2712272762966664  0.3463141954730496  0.3250446752983696
  0.8045866159402014  0.4611648836451229  0.2450753171935890
  0.3974051315925461  0.3288423127159757  0.2101451973061424
  0.1285720761274307  0.2514948499722609  0.3151784320715338
  0.4159551609439542  0.6278018914600192  0.1849554590963813
  0.3198335578324567  0.4424842454608107  0.5211250164599318
  0.7712222813770487  0.1862899165713300  0.2514679449909840
  0.2134449713502628  0.0886452945999918  0.4979260791928545
  0.8142897988145882  0.2965920357307432  0.6786944971827613
  0.4569320398818182  0.3826256986932466  0.1515916272600868
  0.8896362322278590  0.4130986769190138  0.2615306441675753
  0.3653063290321937  0.2413665111333386  0.0654757160747376
  0.6273157280410109  0.0230778162643605  0.7443357045026407
  0.1489127030897753  0.4570385594759084  0.2608469028650588
  0.9180773817527569  0.5329636837757137  0.6695200768868986
  0.8698116576972762  0.6821366815709653  0.7260743410747941
  0.1582692412318531  0.5205471993642968  0.6101858724485382
  0.5366552226165767  0.1683568140706207  0.4507372611336244
  0.2661048878776598  0.9938324697730099  0.8564021630223632
  0.4136619420798978  0.1062103117533756  0.7795622754440004
  0.0167740229751686  0.2323391825383759  0.5234804734142825
  0.5655790960196710  0.1795230987084546  0.7540488888386730
  0.8224730484718434  0.3960397847560228  0.6784828427242720
  0.0612112519536185  0.4093263707874164  0.2671306556128844
  0.9761219636325430  0.3760693327489649  0.5970452813574006
  0.3305335546967309  0.5048496359454706  0.5974688769493571
  0.8811974762571421  0.3166481455494137  0.2802332294276661
  0.0272371549614689  0.9935435929889139  0.1215164948469698
  0.9788440038184779  0.8360693383219346  0.7423333103228368
  0.1764554139636556  0.7272042371714865  0.1701202442233317
  0.1989581864174246  0.0257023839750741  0.3163260167908764
  0.6385085580712268  0.4705539529544921  0.2541476690781566
  0.6227079250260247  0.4493648939614147  0.8516012953917682
  0.4825138875750333  0.4736680913999851  0.1968043567049625
  0.1449185676110465  0.4445414855795132  0.5463928250609340
  0.7050387607054415  0.9632498279254716  0.7398676466942707
  0.1066283427033666  0.0204255315444861  0.1747982749460852
  0.5262345232170763  0.3046745904881905  0.8672121715894225
  0.3093470768079054  0.1126543642250723  0.6358673578157729
  0.1252689038571888  0.1026904484703918  0.4546849838229497
  0.2496329079685004  0.0418901697361591  0.7698460111884246
  0.5621689361968706  0.5129216692150302  0.0259264010082670
  0.9067761125644335  0.7886270727748366  0.0084887798641008
  0.9796254059725269  0.5442729492737092  0.1937540871226908
  0.9659474820650583  0.2665149196839174  0.2819726713201793
  0.8716736630104360  0.9477930771551569  0.7284065216602394
  0.5156881421861438  0.6310264103826773  0.7230354529472023
  0.7199541447829257  0.6358835288787908  0.0671598316746357
  0.7139807852284789  0.3297446187998599  0.3207421386927285
  0.9481263019309825  0.0506131909278965  0.1300168823224100
  0.6842711568947686  0.1353973197589806  0.2375209517240706
  0.3819345174675042  0.1035612218710449  0.4828476307669660
  0.5832626551319083  0.3490119477113550  0.4302933357964414
  0.7206901250593192  0.7771355760639126  0.7581141900584121
  0.5622445782355168  0.3917253827793283  0.9056632232589350
  0.6395185310870275  0.2871026048370758  0.3749756730950404
  0.3442914957186913  0.7636808124239506  0.7551969421822589
  0.9768498429938854  0.4579228789933893  0.2427689709543323
  0.1263583782725960  0.1194015401817173  0.1941912427665442
  0.6577923252990504  0.3122695112048996  0.7528960295307824
  0.1755646208766067  0.9757589846180519  0.2288122280295338
  0.2193524953800083  0.3485064759105131  0.4186369193843640
  0.5288339162723352  0.2214691962463219  0.5374084645917417
  0.3977814830749620  0.9135551740043442  0.8032728911049105
  0.7215266367922978  0.5697295428248902  0.1416061754644568
  0.6593242069004968  0.9258944010582273  0.0722439646161262
  0.1620475291757555  0.8246635736695170  0.1508177983849208
  0.7202492959586002  0.4247420128239910  0.2842158714912102
  0.1694396576884227  0.0099245427340889  0.7236974950736406
  0.7925812560457879  0.0021153300834610  0.7234387007479790
  0.5786206283246332  0.8764674062797104  0.7699969574868242
  0.9096075544028129  0.4371751466713814  0.6468320211164250
  0.8949713321453946  0.5748555680108672  0.1500174671063342
  0.0248262464348215  0.7519912756119863  0.7320982062478910
  0.7281435115762007  0.1597993301651359  0.7251612864785749
  0.0518079747038327  0.0897118999029008  0.6097655859593520
  0.2650441754819346  0.8264556034561518  0.7810475059462466
  0.5458177800923528  0.4476027650546496  0.2814941168587436
  0.2550804124892024  0.2302774738440913  0.1958825745595278
  0.0879055304569985  0.1520910279528158  0.2859793617442046
  0.0747685537648515  0.8319156937515038  0.1017852482620180
  0.4718026481702873  0.9311579562942487  0.1925649730078226
  0.8408531755241530  0.5868757446424323  0.7080523348374176
  0.4537125863678011  0.9967509375160574  0.7913225395338823
  0.0974348280572656  0.5857265536763337  0.6601811797870701
  0.5839490152112986  0.5606972448324532  0.7207385433727784
  0.1714982744873650  0.8296194096046279  0.7525625198014646
  0.8859654424626486  0.2361240778571536  0.6454369764754159
  0.4630199346341176  0.1063601614384918  0.4246261038130778
  0.1461874701331233  0.5485674894364917  0.2275208480947795
  0.8218217736446560  0.7678440383567109  0.7450002624580306
  0.6583273260744754  0.6996822522454864  0.7679315609296355
  0.3507352297221153  0.7042574510628931  0.1853756308501775
  0.3957908495480253  0.5352492398405346  0.2165919395900363
  0.2457879612138774  0.1152842574786733  0.0697684257904260
  0.4689294703142500  0.1744806439736836  0.6151536606207978
  0.2887993629128328  0.0318042306714887  0.3567728691107963
  0.4655420044376075  0.8385187328797674  0.1557070849704869
  0.5392768310691289  0.0611437075495250  0.2770842094640064
  0.8183122347332107  0.7559785775028519  0.9861878615689030
  0.9596456633131016  0.9903262101075706  0.7108316097293870
  0.0687196533224271  0.5909881440414309  0.1876019379353681
  0.3017791400762988  0.9051917503619733  0.8256624424380898
  0.3857513585180046  0.1334213648281997  0.5754101719239715
  0.9328212367944098  0.1259657122317309  0.1960460307546356
  0.0127868578333351  0.9055582655088125  0.0778217411431873
  0.5459451885594393  0.5358498834131405  0.1312129385295416
  0.1586162765478512  0.6595957283620529  0.6982154727501435
  0.5740785685200788  0.4701330084344956  0.6910394870979099
  0.5241192488709189  0.4049999459001481  0.3648173160816370
  0.1219596714194749  0.7458823662282398  0.7290786164134343
  0.4790690551952456  0.3929241833363016  0.5527764104222763
  0.5442833334922037  0.3195959160793250  0.5170788559539496
  0.4563367954998674  0.2503138398955178  0.9148364627766523
  0.5023067221000382  0.6297355376603138  0.1360336328864489
  0.2213752471816380  0.2705290020673197  0.2740004600729943
  0.6296518345761574  0.6744197162874803  0.0215830663220294
  0.2202010474079381  0.8905643272984450  0.1988817726935372
  0.7901311572302884  0.2738078913059156  0.2915888095635102
  0.0619391401320263  0.3880348285561948  0.5380193982969906
  0.5352037472800755  0.4236406277652010  0.9964693109268791
  0.4360623622061074  0.2835126017273802  0.0107663579452337
  0.2831369136120727  0.0445593860341838  0.9353083858090351
  0.5463222428797777  0.9723185280588664  0.7687355650639524
  0.3838248146799510  0.9489196595925886  0.2366235410294205
  0.6760329614492532  0.8674465699724002  0.7568649924640699
  0.0918051709644662  0.6793469665841064  0.1525692853950693
  0.7500144637767343  0.9072366872703773  0.0256442740057548
  0.4781448980077659  0.3628334141665985  0.0553110296221172
  0.0510275630975707  0.3154473149720718  0.2861920993694424
  0.6540515435397283  0.4146644277579994  0.7509426905882275
  0.5468736362527605  0.6974372597036492  0.0870631327826020
  0.8050577796493033  0.6671428591626339  0.0344399359518739
  0.8037496836353646  0.1005167639944503  0.7056605792872084
  0.4239040901515475  0.8200131404692595  0.7721086714867184
  0.5796757538361409  0.2686446717798225  0.7911150803349930
  0.2461199638168396  0.0269830898268306  0.0264961122917968
  0.8818840252036898  0.8482205052343199  0.7429747264170390
  0.7415973661683918  0.8156160100345405  0.9824777808112842
  0.3405453152605163  0.6724882537503356  0.7126904033219992
  0.9871314841424437  0.1713104361230318  0.2621243074078519
  0.3751792883929816  0.0136758895427850  0.3082761092820448
  0.3191222279843225  0.0995338648386554  0.7328962992201582
  0.3424395556866831  0.2646325258478581  0.1591222747457438
  0.6083048067157495  0.1311995609910145  0.2980314932578845
  0.3323892929773112  0.1350968023854815  0.9335260604717640
  0.1255624571873228  0.0835514006118840  0.3582919656232456
  0.2535298831819444  0.6327102962921002  0.6857059705399483
  0.9673734714955706  0.6775530831205281  0.7128854948020422
  0.2443224691252510  0.4351958415585669  0.2753699068381057
  0.4050079109549088  0.4018770302897583  0.4857527240961347
  0.2215640165877457  0.0956890189295958  0.5951018718742783
  0.9256296388863433  0.8833086207725506  0.0314451361346223
  0.5191977347382191  0.8006339449359795  0.7660407220110416
  0.2953801241787464  0.0735196142955768  0.4455178201990099
  0.2371687144806552  0.5851342177614076  0.2238658663035795
  0.5485602245041100  0.9948826964355442  0.2006168559355772
  0.9546816278139051  0.7165690402896379  0.0573642740832624
  0.3749677100063833  0.7999179387645167  0.1777867747601440
  0.6531871644993718  0.7769666220388104  0.9956931540148679
  0.3173742803870782  0.8762347769426100  0.2104002420928632
  0.2502607782731378  0.5501000071903381  0.6296017813165541
  0.0282908698807291  0.9197651739490932  0.7294066729210421
  0.6050477583069236  0.8421765827153241  0.0517260716247660
  0.3125448876332068  0.1715433996581037  0.0229877277441841
  0.4234224264092843  0.6121368706062938  0.6942025044012762
  0.2030056915064118  0.1554880596748784  0.1510819120860059
  0.7483293734545722  0.4512493980281320  0.7191384258123497
  0.8437225367726953  0.9415205654800394  0.0413999690717802
  0.4054912135401009  0.1663713613042926  0.8772266227261455
  0.6400899424410497  0.1202930996727036  0.7411189935252904
  0.6020754703740551  0.1931540077280077  0.3778704616085021
  0.8072232272193600  0.5367953681506806  0.1806608046323209
  0.0366621744989161  0.7399087686601138  0.0995788484492759
  0.9668551923815751  0.0762147555958677  0.6629086910483292
  0.3741517324142223  0.3470940590546440  0.3121000983957541
  0.1406942985726759  0.0646359053408227  0.6452802938531558
  0.7323020245875118  0.2581996378185890  0.7179100256586642
  0.4914629939591180  0.4559864402706011  0.6317197168700557
  0.1418033772920429  0.2919975102518811  0.4144653986685558
  0.4593494288922655  0.0602650788131596  0.3371897894101513
  0.8865235978528300  0.1373675419161061  0.6664155809650077
  0.6069350589616573  0.5792618359731189  0.9643897539293347
  0.8597760289764713  0.0234634190945628  0.0924820832963621
  0.5611567962054181  0.7132212491312466  0.7564021278075348
  0.6391803517761173  0.5441548517130962  0.8746028250082032
  0.0538941390755213  0.1416740008198731  0.5224580984152805
  0.8353880296640493  0.1442343377858295  0.1913649444742520
  0.2562763387881071  0.6765333665552237  0.1981413697051427
  0.0005226809682462  0.5921447557016410  0.6748823842202495
  0.3220228191066090  0.3015775388901123  0.6434809265098405
 
  0.00000000E+00  0.00000000E+00  0.00000000E+00
  0.00000000E+00  0.00000000E+00  0.00000000E+00
  0.00000000E+00  0.00000000E+00  0.00000000E+00
  0.00000000E+00  0.00000000E+00  0.00000000E+00
  0.00000000E+00  0.00000000E+00  0.00000000E+00
  0.00000000E+00  0.00000000E+00  0.00000000E+00
  0.00000000E+00  0.00000000E+00  0.00000000E+00
  0.00000000E+00  0.00000000E+00  0.00000000E+00
  0.00000000E+00  0.00000000E+00  0.00000000E+00
  0.00000000E+00  0.00000000E+00  0.00000000E+00
  0.00000000E+00  0.00000000E+00  0.00000000E+00
  0.00000000E+00  0.00000000E+00  0.00000000E+00
  0.00000000E+00  0.00000000E+00  0.00000000E+00
  0.00000000E+00  0.00000000E+00  0.00000000E+00
  0.00000000E+00  0.00000000E+00  0.00000000E+00
  0.00000000E+00  0.00000000E+00  0.00000000E+00
  0.00000000E+00  0.00000000E+00  0.00000000E+00
  0.00000000E+00  0.00000000E+00  0.00000000E+00
  0.00000000E+00  0.00000000E+00  0.00000000E+00
  0.00000000E+00  0.00000000E+00  0.00000000E+00
  0.00000000E+00  0.00000000E+00  0.00000000E+00
  0.00000000E+00  0.00000000E+00  0.00000000E+00
  0.00000000E+00  0.00000000E+00  0.00000000E+00
  0.00000000E+00  0.00000000E+00  0.00000000E+00
  0.00000000E+00  0.00000000E+00  0.00000000E+00
  0.00000000E+00  0.00000000E+00  0.00000000E+00
  0.00000000E+00  0.00000000E+00  0.00000000E+00
  0.00000000E+00  0.00000000E+00  0.00000000E+00
  0.00000000E+00  0.00000000E+00  0.00000000E+00
  0.00000000E+00  0.00000000E+00  0.00000000E+00
  0.00000000E+00  0.00000000E+00  0.00000000E+00
  0.00000000E+00  0.00000000E+00  0.00000000E+00
  0.00000000E+00  0.00000000E+00  0.00000000E+00
  0.00000000E+00  0.00000000E+00  0.00000000E+00
  0.00000000E+00  0.00000000E+00  0.00000000E+00
  0.00000000E+00  0.00000000E+00  0.00000000E+00
  0.00000000E+00  0.00000000E+00  0.00000000E+00
  0.00000000E+00  0.00000000E+00  0.00000000E+00
  0.00000000E+00  0.00000000E+00  0.00000000E+00
  0.00000000E+00  0.00000000E+00  0.00000000E+00
  0.00000000E+00  0.00000000E+00  0.00000000E+00
  0.00000000E+00  0.00000000E+00  0.00000000E+00
  0.00000000E+00  0.00000000E+00  0.00000000E+00
  0.00000000E+00  0.00000000E+00  0.00000000E+00
  0.00000000E+00  0.00000000E+00  0.00000000E+00
  0.00000000E+00  0.00000000E+00  0.00000000E+00
  0.00000000E+00  0.00000000E+00  0.00000000E+00
  0.00000000E+00  0.00000000E+00  0.00000000E+00
  0.00000000E+00  0.00000000E+00  0.00000000E+00
  0.00000000E+00  0.00000000E+00  0.00000000E+00
  0.00000000E+00  0.00000000E+00  0.00000000E+00
  0.00000000E+00  0.00000000E+00  0.00000000E+00
  0.00000000E+00  0.00000000E+00  0.00000000E+00
  0.00000000E+00  0.00000000E+00  0.00000000E+00
  0.00000000E+00  0.00000000E+00  0.00000000E+00
  0.00000000E+00  0.00000000E+00  0.00000000E+00
  0.00000000E+00  0.00000000E+00  0.00000000E+00
  0.00000000E+00  0.00000000E+00  0.00000000E+00
  0.00000000E+00  0.00000000E+00  0.00000000E+00
  0.00000000E+00  0.00000000E+00  0.00000000E+00
  0.00000000E+00  0.00000000E+00  0.00000000E+00
  0.00000000E+00  0.00000000E+00  0.00000000E+00
  0.00000000E+00  0.00000000E+00  0.00000000E+00
  0.00000000E+00  0.00000000E+00  0.00000000E+00
  0.00000000E+00  0.00000000E+00  0.00000000E+00
  0.00000000E+00  0.00000000E+00  0.00000000E+00
  0.00000000E+00  0.00000000E+00  0.00000000E+00
  0.00000000E+00  0.00000000E+00  0.00000000E+00
  0.00000000E+00  0.00000000E+00  0.00000000E+00
  0.00000000E+00  0.00000000E+00  0.00000000E+00
  0.00000000E+00  0.00000000E+00  0.00000000E+00
  0.00000000E+00  0.00000000E+00  0.00000000E+00
  0.00000000E+00  0.00000000E+00  0.00000000E+00
  0.00000000E+00  0.00000000E+00  0.00000000E+00
  0.00000000E+00  0.00000000E+00  0.00000000E+00
  0.00000000E+00  0.00000000E+00  0.00000000E+00
  0.00000000E+00  0.00000000E+00  0.00000000E+00
  0.00000000E+00  0.00000000E+00  0.00000000E+00
  0.00000000E+00  0.00000000E+00  0.00000000E+00
  0.00000000E+00  0.00000000E+00  0.00000000E+00
  0.00000000E+00  0.00000000E+00  0.00000000E+00
  0.00000000E+00  0.00000000E+00  0.00000000E+00
  0.00000000E+00  0.00000000E+00  0.00000000E+00
  0.00000000E+00  0.00000000E+00  0.00000000E+00
  0.00000000E+00  0.00000000E+00  0.00000000E+00
  0.00000000E+00  0.00000000E+00  0.00000000E+00
  0.00000000E+00  0.00000000E+00  0.00000000E+00
  0.00000000E+00  0.00000000E+00  0.00000000E+00
  0.00000000E+00  0.00000000E+00  0.00000000E+00
  0.00000000E+00  0.00000000E+00  0.00000000E+00
  0.00000000E+00  0.00000000E+00  0.00000000E+00
  0.00000000E+00  0.00000000E+00  0.00000000E+00
  0.00000000E+00  0.00000000E+00  0.00000000E+00
  0.00000000E+00  0.00000000E+00  0.00000000E+00
  0.00000000E+00  0.00000000E+00  0.00000000E+00
  0.00000000E+00  0.00000000E+00  0.00000000E+00
  0.00000000E+00  0.00000000E+00  0.00000000E+00
  0.00000000E+00  0.00000000E+00  0.00000000E+00
  0.00000000E+00  0.00000000E+00  0.00000000E+00
  0.00000000E+00  0.00000000E+00  0.00000000E+00
  0.00000000E+00  0.00000000E+00  0.00000000E+00
  0.00000000E+00  0.00000000E+00  0.00000000E+00
  0.00000000E+00  0.00000000E+00  0.00000000E+00
  0.00000000E+00  0.00000000E+00  0.00000000E+00
  0.00000000E+00  0.00000000E+00  0.00000000E+00
  0.00000000E+00  0.00000000E+00  0.00000000E+00
  0.00000000E+00  0.00000000E+00  0.00000000E+00
  0.00000000E+00  0.00000000E+00  0.00000000E+00
  0.00000000E+00  0.00000000E+00  0.00000000E+00
  0.00000000E+00  0.00000000E+00  0.00000000E+00
  0.00000000E+00  0.00000000E+00  0.00000000E+00
  0.00000000E+00  0.00000000E+00  0.00000000E+00
  0.00000000E+00  0.00000000E+00  0.00000000E+00
  0.00000000E+00  0.00000000E+00  0.00000000E+00
  0.00000000E+00  0.00000000E+00  0.00000000E+00
  0.00000000E+00  0.00000000E+00  0.00000000E+00
  0.00000000E+00  0.00000000E+00  0.00000000E+00
  0.00000000E+00  0.00000000E+00  0.00000000E+00
  0.00000000E+00  0.00000000E+00  0.00000000E+00
  0.00000000E+00  0.00000000E+00  0.00000000E+00
  0.00000000E+00  0.00000000E+00  0.00000000E+00
  0.00000000E+00  0.00000000E+00  0.00000000E+00
  0.00000000E+00  0.00000000E+00  0.00000000E+00
  0.00000000E+00  0.00000000E+00  0.00000000E+00
  0.00000000E+00  0.00000000E+00  0.00000000E+00
  0.00000000E+00  0.00000000E+00  0.00000000E+00
  0.00000000E+00  0.00000000E+00  0.00000000E+00
  0.00000000E+00  0.00000000E+00  0.00000000E+00
  0.00000000E+00  0.00000000E+00  0.00000000E+00
  0.00000000E+00  0.00000000E+00  0.00000000E+00
  0.00000000E+00  0.00000000E+00  0.00000000E+00
  0.00000000E+00  0.00000000E+00  0.00000000E+00
  0.00000000E+00  0.00000000E+00  0.00000000E+00
  0.00000000E+00  0.00000000E+00  0.00000000E+00
  0.00000000E+00  0.00000000E+00  0.00000000E+00
  0.00000000E+00  0.00000000E+00  0.00000000E+00
  0.00000000E+00  0.00000000E+00  0.00000000E+00
  0.00000000E+00  0.00000000E+00  0.00000000E+00
  0.00000000E+00  0.00000000E+00  0.00000000E+00
  0.00000000E+00  0.00000000E+00  0.00000000E+00
  0.00000000E+00  0.00000000E+00  0.00000000E+00
  0.00000000E+00  0.00000000E+00  0.00000000E+00
  0.00000000E+00  0.00000000E+00  0.00000000E+00
  0.00000000E+00  0.00000000E+00  0.00000000E+00
  0.00000000E+00  0.00000000E+00  0.00000000E+00
  0.00000000E+00  0.00000000E+00  0.00000000E+00
  0.00000000E+00  0.00000000E+00  0.00000000E+00
  0.00000000E+00  0.00000000E+00  0.00000000E+00
  0.00000000E+00  0.00000000E+00  0.00000000E+00
  0.00000000E+00  0.00000000E+00  0.00000000E+00
  0.00000000E+00  0.00000000E+00  0.00000000E+00
  0.00000000E+00  0.00000000E+00  0.00000000E+00
  0.00000000E+00  0.00000000E+00  0.00000000E+00
  0.00000000E+00  0.00000000E+00  0.00000000E+00
  0.00000000E+00  0.00000000E+00  0.00000000E+00
  0.00000000E+00  0.00000000E+00  0.00000000E+00
  0.00000000E+00  0.00000000E+00  0.00000000E+00
  0.00000000E+00  0.00000000E+00  0.00000000E+00
  0.00000000E+00  0.00000000E+00  0.00000000E+00
  0.00000000E+00  0.00000000E+00  0.00000000E+00
  0.00000000E+00  0.00000000E+00  0.00000000E+00
  0.00000000E+00  0.00000000E+00  0.00000000E+00
  0.00000000E+00  0.00000000E+00  0.00000000E+00
  0.00000000E+00  0.00000000E+00  0.00000000E+00
  0.00000000E+00  0.00000000E+00  0.00000000E+00
  0.00000000E+00  0.00000000E+00  0.00000000E+00
  0.00000000E+00  0.00000000E+00  0.00000000E+00
  0.00000000E+00  0.00000000E+00  0.00000000E+00
  0.00000000E+00  0.00000000E+00  0.00000000E+00
  0.00000000E+00  0.00000000E+00  0.00000000E+00
  0.00000000E+00  0.00000000E+00  0.00000000E+00
  0.00000000E+00  0.00000000E+00  0.00000000E+00
  0.00000000E+00  0.00000000E+00  0.00000000E+00
  0.00000000E+00  0.00000000E+00  0.00000000E+00
  0.00000000E+00  0.00000000E+00  0.00000000E+00
  0.00000000E+00  0.00000000E+00  0.00000000E+00
  0.00000000E+00  0.00000000E+00  0.00000000E+00
  0.00000000E+00  0.00000000E+00  0.00000000E+00
  0.00000000E+00  0.00000000E+00  0.00000000E+00
  0.00000000E+00  0.00000000E+00  0.00000000E+00
  0.00000000E+00  0.00000000E+00  0.00000000E+00
  0.00000000E+00  0.00000000E+00  0.00000000E+00
  0.00000000E+00  0.00000000E+00  0.00000000E+00
  0.00000000E+00  0.00000000E+00  0.00000000E+00
  0.00000000E+00  0.00000000E+00  0.00000000E+00
  0.00000000E+00  0.00000000E+00  0.00000000E+00
  0.00000000E+00  0.00000000E+00  0.00000000E+00
  0.00000000E+00  0.00000000E+00  0.00000000E+00
  0.00000000E+00  0.00000000E+00  0.00000000E+00
  0.00000000E+00  0.00000000E+00  0.00000000E+00
  0.00000000E+00  0.00000000E+00  0.00000000E+00
  0.00000000E+00  0.00000000E+00  0.00000000E+00
  0.00000000E+00  0.00000000E+00  0.00000000E+00
  0.00000000E+00  0.00000000E+00  0.00000000E+00
  0.00000000E+00  0.00000000E+00  0.00000000E+00
  0.00000000E+00  0.00000000E+00  0.00000000E+00
  0.00000000E+00  0.00000000E+00  0.00000000E+00
  0.00000000E+00  0.00000000E+00  0.00000000E+00
  0.00000000E+00  0.00000000E+00  0.00000000E+00
  0.00000000E+00  0.00000000E+00  0.00000000E+00
  0.00000000E+00  0.00000000E+00  0.00000000E+00
  0.00000000E+00  0.00000000E+00  0.00000000E+00
  0.00000000E+00  0.00000000E+00  0.00000000E+00
  0.00000000E+00  0.00000000E+00  0.00000000E+00
  0.00000000E+00  0.00000000E+00  0.00000000E+00
  0.00000000E+00  0.00000000E+00  0.00000000E+00
  0.00000000E+00  0.00000000E+00  0.00000000E+00
