# Supplementary material for: Towards an atomistic understanding of disordered carbon electrode materials
Source: Chem Commun (Camb). 2018 May 23;54(47):5988–91. doi: 10.1039/c8cc01388h (PMC5994876; doi:10.1039/c8cc01388h)
Supplement: Supplementary file 1 [file CC-054-C8CC01388H-s001.zip › structures_Na/Fig3a_AIRSS_like/POSCAR11]

 C                                      
   1.00000000000000     
    14.3182550000000006    0.0000000000000000    0.0000000000000000
     0.0000000000000000   14.3182550000000006    0.0000000000000000
     0.0000000000000000    0.0000000000000000   14.3182550000000006
   C    Na
   206     1
Direct
  0.8908884973258212  0.6410369964939281  0.0776239146476379
  0.5329895348433060  0.7939933100393077  0.0994582486591205
  0.0711633909430363  0.3039724176129065  0.4820164651698112
  0.1238156282191751  0.9184581861501484  0.7412168078450867
  0.4780912019115153  0.1550729515915668  0.7105209829511209
  0.7903842052852834  0.0775131664955247  0.1334951535329681
  0.2275001364122977  0.4145954517170677  0.4917301026358575
  0.6704300973359825  0.5923845141322786  0.7755195131442246
  0.7559403457860722  0.5449589775483488  0.7327202638074863
  0.3026815143230115  0.5116146376702699  0.2441203386569781
  0.6328461517183239  0.9939540933551309  0.1407868099887227
  0.9575494477563822  0.2777831936269726  0.5915314768847534
  0.6397224245606158  0.5297968012863372  0.1771277941389655
  0.6959708189803683  0.0678660131463569  0.1624704166585585
  0.4162090238445890  0.5242868086428293  0.6409313109311235
  0.4265607540753050  0.3794433951012764  0.3840201925730012
  0.2707990978898561  0.3451968887871985  0.3238875785643793
  0.8043495304310533  0.4606743570221825  0.2449628324804094
  0.3969748735613788  0.3276145828590803  0.2091382143423131
  0.1282561951193820  0.2504501913048611  0.3141213307909913
  0.4158374796753588  0.6265474765344884  0.1842070501478332
  0.3191982069905939  0.4412132132991117  0.5200797493865315
  0.7709677496011482  0.1856945951496616  0.2496613776040890
  0.2134702022015383  0.0884665895711268  0.4969932540394900
  0.8142296587517547  0.2954726794723423  0.6781454004795540
  0.4564941816323679  0.3813248464079754  0.1505462852151992
  0.8895282040444955  0.4123214235797930  0.2609408185701441
  0.3648068181730412  0.2401584250925341  0.0644215860451853
  0.6270350241282621  0.0214538353058486  0.7432651969929795
  0.1486715409173702  0.4559853249082691  0.2597461799175010
  0.9178970964642993  0.5316608470489672  0.6686319568307116
  0.8694379936420451  0.6805660486712621  0.7252979587285735
  0.1578897862752622  0.5196578477123189  0.6086084901729865
  0.5369577858581707  0.1671478661584186  0.4501561818013589
  0.2658875210642844  0.9920920750192602  0.8558220583167326
  0.4133713093658629  0.1046342350734650  0.7784111879313039
  0.0170042486267727  0.2311632941911643  0.5224289057765631
  0.5653497798892831  0.1779554467523597  0.7532907117365050
  0.8221260007895836  0.3949245581216917  0.6774820181766391
  0.0609859916539186  0.4083053077452836  0.2661223442150617
  0.9761026214943689  0.3748327769016538  0.5960226052549213
  0.3298284559118816  0.5035563035691164  0.5960767224698291
  0.8810961203834451  0.3157951691517983  0.2786889940887051
  0.0269932451958242  0.9922166759896978  0.1206950652053398
  0.9784734788497174  0.8345063851960302  0.7417521130406248
  0.1762958426727949  0.7261541061660611  0.1695682118300766
  0.1991276813473219  0.0250786165799115  0.3153718612085396
  0.6383642028151522  0.4693638542970361  0.2534954259490352
  0.6219832478391089  0.4480449574247532  0.8505840909614059
  0.4822922689642158  0.4723034667292765  0.1957553616251251
  0.1447649392701994  0.4437755053569439  0.5447495771692021
  0.7047000514680219  0.9615993620512617  0.7385950581337387
  0.1062730091976250  0.0191302390649353  0.1741425063723928
  0.5256807887192519  0.3031987644740267  0.8666055218884182
  0.3093761100736372  0.1112142134769044  0.6349664205634888
  0.1254555659206671  0.1020198406264024  0.4535673951189798
  0.2497000206919505  0.0396969851310100  0.7688051437787917
  0.5619390711248685  0.5116156952720738  0.0250301541041395
  0.9066180729144938  0.7873712176348912  0.0074806692959460
  0.9793963180872547  0.5435264378819692  0.1933037184517990
  0.9657778651084761  0.2655134598969020  0.2805111469383508
  0.8714704280115219  0.9460973456188300  0.7268968366548957
  0.5151616138710694  0.6295028411517211  0.7218480422700920
  0.7197605090640150  0.6347579069301007  0.0663515956027975
  0.7143812052368632  0.3289807865077116  0.3211120025186306
  0.9478335528059003  0.0492965398485836  0.1289384584853774
  0.6837569202800157  0.1348278009841961  0.2356413534100735
  0.3819371550176343  0.1033064758886871  0.4823914865340923
  0.5821449256783060  0.3484322104612136  0.4296165304183704
  0.7202517186833984  0.7755565168934163  0.7571079149564877
  0.5616729119697056  0.3903995397329221  0.9047576166733343
  0.6401295338971791  0.2867929854532658  0.3747751752332956
  0.3439666770598520  0.7621119781158447  0.7545696665940546
  0.9766409579339121  0.4570759318944284  0.2421559755542655
  0.1260124187479135  0.1181525772289704  0.1932715828846679
  0.6574229201928310  0.3107954867662607  0.7527919145054662
  0.1756076684717593  0.9747215212343838  0.2278625004110759
  0.2187952203039199  0.3479617033114940  0.4173560458668162
  0.5297170136373019  0.2199632640192958  0.5380899812392643
  0.3976293337130937  0.9117681454308740  0.8033001742956711
  0.7213078121915304  0.5686507228841894  0.1409271474052464
  0.6590419136791718  0.9247094096982853  0.0712224526193379
  0.1619326150410659  0.8235610671457761  0.1501016278289412
  0.7202700380639887  0.4244277806441887  0.2842284972169842
  0.1691613031864328  0.0082354538878433  0.7228361754978179
  0.7923426305138215  0.0002527062698497  0.7218729081800238
  0.5783842904291324  0.8749069497856434  0.7692749849152308
  0.9094207587265161  0.4358751185744365  0.6458874657539045
  0.8947560304814260  0.5739771057291579  0.1494729195055708
  0.0244634288752922  0.7505283690814311  0.7315251911967948
  0.7281748911564987  0.1581148700309900  0.7246500294013967
  0.0519185188102832  0.0879248666543686  0.6082792356967838
  0.2648503346476362  0.8248782993505402  0.7808760722742755
  0.5454506974746121  0.4461980336585352  0.2805185994417415
  0.2546799784553688  0.2290918675250564  0.1948054257875291
  0.0876541147913696  0.1510758053134190  0.2849783538721214
  0.0747687883074247  0.8307623417234508  0.1008047364567787
  0.4717215882908926  0.9299741714619210  0.1919345431720479
  0.8404895352326867  0.5854411335908494  0.7072925886501361
  0.4534513293388960  0.9950388294073832  0.7907006413571341
  0.0971557451083351  0.5844825681143524  0.6588169958064866
  0.5833363315376695  0.5592087447836778  0.7195153804474884
  0.1712321398987309  0.8281674294333746  0.7523412317156104
  0.8858231245558391  0.2347436542031537  0.6439247080702372
  0.4630457502293336  0.1056962844261862  0.4239444789441811
  0.1459812848918525  0.5475792544676830  0.2267322176325879
  0.8213779537717221  0.7663582420946810  0.7440247348663597
  0.6578706073906228  0.6981533087352065  0.7669529149472503
  0.3506274973237843  0.7030645079469509  0.1847491466197770
  0.3956230905679198  0.5339538059591060  0.2156259012318598
  0.2453544439283483  0.1141029748083563  0.0687222652394515
  0.4686925840738018  0.1730301621769846  0.6150357994202705
  0.2888601676521973  0.0314549494641059  0.3559448135507007
  0.4654338400403340  0.8373029397995949  0.1550957098760889
  0.5390691807742298  0.0604327258906408  0.2759548475269807
  0.8181796199322318  0.7547008461497877  0.9851664108131589
  0.9597292761812672  0.9887254663008648  0.7098528323318697
  0.0684558569024735  0.5900926236546645  0.1870610186539251
  0.3016963727582787  0.9032653019840675  0.8259721575060373
  0.3856459026427087  0.1326366806516757  0.5751190204376826
  0.9325717313573890  0.1246816686975451  0.1948922598698325
  0.0126518916365667  0.9043488094208620  0.0767985553207552
  0.5457801601332963  0.5345206525000366  0.1303226812631677
  0.1583746352782879  0.6584275268648317  0.6972436651280923
  0.5729509973392765  0.4686357332757691  0.6897683885183794
  0.5231129340431598  0.4040196426313949  0.3637663828511766
  0.1217550908672689  0.7444615627883860  0.7284853616271099
  0.4777717532440487  0.3922259670497321  0.5515750529974862
  0.5428394792740295  0.3190100127836997  0.5161217532539873
  0.4556769243473098  0.2489631047590652  0.9138136498392150
  0.5021469952971374  0.6284566682518491  0.1352101390513369
  0.2210219182575924  0.2694035092105092  0.2729074410598933
  0.6294496174387615  0.6731804145675441  0.0207099889808816
  0.2201868904852765  0.8894737688495220  0.1981932569757545
  0.7898641771823520  0.2729305609699834  0.2895959590978179
  0.0619850801186351  0.3868851308167188  0.5367958809316752
  0.5347434613739986  0.4223777742035542  0.9955276320758970
  0.4354686053161015  0.2822700887163055  0.0096989047812087
  0.2830741486116228  0.0433538493062398  0.9341862083862404
  0.5460045477063532  0.9706760428574077  0.7679273995867875
  0.3838053697511906  0.9478466818464809  0.2360823371510388
  0.6756533455135698  0.8658511936480984  0.7558856909854552
  0.0916479011997758  0.6783766236448709  0.1519712072060969
  0.7497921445352873  0.9060047797274596  0.0245149126367121
  0.4776751061399130  0.3615279187443916  0.0542398770195039
  0.0508426763667358  0.3143998029203533  0.2850057356544426
  0.6530755157260685  0.4133126919567393  0.7498954538867306
  0.5466775628945385  0.6961994020099435  0.0862208537519354
  0.8048375334885488  0.6660700170341023  0.0337073377482707
  0.8037945382145881  0.0987305453418552  0.7042876134081288
  0.4236602943417445  0.8183588373485100  0.7716221703227222
  0.5793630830750698  0.2667290389387428  0.7911382541344592
  0.2471372288425560  0.0256326514489409  0.0257955118406884
  0.8814416579105999  0.8466073498699049  0.7419201898944299
  0.7414003570508119  0.8144023284509688  0.9815398884827073
  0.3401596790199691  0.6710940626991512  0.7117163168728419
  0.9869111772313249  0.1702551406402533  0.2608353211226710
  0.3752160518490667  0.0128478718358187  0.3075873407748934
  0.3193616125325957  0.0961621192217942  0.7313206573164732
  0.3419622857660051  0.2634456458870927  0.1580171707879480
  0.6081387949136561  0.1304008667410345  0.2965261693141086
  0.3318901881733263  0.1339758195049839  0.9322767743968121
  0.1254969163274603  0.0826251854466042  0.3572409084440607
  0.2531761367783513  0.6315178161367551  0.6844323668208335
  0.9670302997041922  0.6760801752764429  0.7121032768256623
  0.2440349316174101  0.4339665421232201  0.2740248748730103
  0.4041023058707131  0.4010710516148859  0.4846946161933912
  0.2217339332892691  0.0943168612715567  0.5942685668804880
  0.9255105385249832  0.8820925235282088  0.0303413202816468
  0.5188626051588547  0.7990380150717010  0.7652628950583602
  0.2954499581472290  0.0735773328856993  0.4446635314592033
  0.2370097255608004  0.5840036174440664  0.2229616547262811
  0.5483595468136372  0.9938880534171167  0.1995082874689971
  0.9545030807397463  0.7154313103820322  0.0566718832402265
  0.3749250453442811  0.7987394774519654  0.1772976766741701
  0.6530100270248206  0.7757223903144841  0.9948331089678240
  0.3173439342214602  0.8750976228182392  0.2099157667904617
  0.2499118522453758  0.5490438174335877  0.6280365835613010
  0.0280028422845440  0.9182818813624779  0.7291188607939084
  0.6048131014115360  0.8409427974590498  0.0508503809862984
  0.3120713669007756  0.1703550238488225  0.0218619992224653
  0.4229045252078286  0.6106630374444999  0.6929469901959883
  0.2026429628512363  0.1542027179599754  0.1501282257164569
  0.7476167118919104  0.4498647511599093  0.7182130497179137
  0.8435678763987622  0.9403220733493057  0.0402365527576806
  0.4048890472737064  0.1651193788566379  0.8760094919237724
  0.6399257189683059  0.1186708588804765  0.7403104358429519
  0.6026150430830668  0.1917885697864685  0.3772714515480372
  0.8069780578408330  0.5359930320407259  0.1801802472181204
  0.0365605054628977  0.7388358342651823  0.0987914796251686
  0.9673327046360349  0.0746319730162067  0.6615452367033515
  0.3736630346455025  0.3458320891810090  0.3110189206307621
  0.1412641215823093  0.0621018091667266  0.6438501582580441
  0.7322866267973618  0.2569623196938464  0.7184122774099210
  0.4903728389974447  0.4546946392371903  0.6304488147953297
  0.1416473334131159  0.2909979541537919  0.4133301479017485
  0.4593860352693728  0.0595694668959042  0.3363676957566430
  0.8866471284199556  0.1356060716499027  0.6647911032231208
  0.6066985898060711  0.5779170979761996  0.9634799705167769
  0.8595954514497283  0.0222734646914252  0.0911940284713104
  0.5607222174916056  0.7116834141683346  0.7552342930110582
  0.6386730908769909  0.5427762434112970  0.8736058875944579
  0.0538581570636520  0.1402670830446680  0.5212460991927490
  0.8352199526286507  0.1429188053001953  0.1901602765008906
  0.2561861206072685  0.6754305636569946  0.1974714722981403
  0.0003037819446829  0.5908133320145177  0.6738859492270811
  0.7182411064634283  0.2125840752633449  0.5364260968364092
 
  0.00000000E+00  0.00000000E+00  0.00000000E+00
  0.00000000E+00  0.00000000E+00  0.00000000E+00
  0.00000000E+00  0.00000000E+00  0.00000000E+00
  0.00000000E+00  0.00000000E+00  0.00000000E+00
  0.00000000E+00  0.00000000E+00  0.00000000E+00
  0.00000000E+00  0.00000000E+00  0.00000000E+00
  0.00000000E+00  0.00000000E+00  0.00000000E+00
  0.00000000E+00  0.00000000E+00  0.00000000E+00
  0.00000000E+00  0.00000000E+00  0.00000000E+00
  0.00000000E+00  0.00000000E+00  0.00000000E+00
  0.00000000E+00  0.00000000E+00  0.00000000E+00
  0.00000000E+00  0.00000000E+00  0.00000000E+00
  0.00000000E+00  0.00000000E+00  0.00000000E+00
  0.00000000E+00  0.00000000E+00  0.00000000E+00
  0.00000000E+00  0.00000000E+00  0.00000000E+00
  0.00000000E+00  0.00000000E+00  0.00000000E+00
  0.00000000E+00  0.00000000E+00  0.00000000E+00
  0.00000000E+00  0.00000000E+00  0.00000000E+00
  0.00000000E+00  0.00000000E+00  0.00000000E+00
  0.00000000E+00  0.00000000E+00  0.00000000E+00
  0.00000000E+00  0.00000000E+00  0.00000000E+00
  0.00000000E+00  0.00000000E+00  0.00000000E+00
  0.00000000E+00  0.00000000E+00  0.00000000E+00
  0.00000000E+00  0.00000000E+00  0.00000000E+00
  0.00000000E+00  0.00000000E+00  0.00000000E+00
  0.00000000E+00  0.00000000E+00  0.00000000E+00
  0.00000000E+00  0.00000000E+00  0.00000000E+00
  0.00000000E+00  0.00000000E+00  0.00000000E+00
  0.00000000E+00  0.00000000E+00  0.00000000E+00
  0.00000000E+00  0.00000000E+00  0.00000000E+00
  0.00000000E+00  0.00000000E+00  0.00000000E+00
  0.00000000E+00  0.00000000E+00  0.00000000E+00
  0.00000000E+00  0.00000000E+00  0.00000000E+00
  0.00000000E+00  0.00000000E+00  0.00000000E+00
  0.00000000E+00  0.00000000E+00  0.00000000E+00
  0.00000000E+00  0.00000000E+00  0.00000000E+00
  0.00000000E+00  0.00000000E+00  0.00000000E+00
  0.00000000E+00  0.00000000E+00  0.00000000E+00
  0.00000000E+00  0.00000000E+00  0.00000000E+00
  0.00000000E+00  0.00000000E+00  0.00000000E+00
  0.00000000E+00  0.00000000E+00  0.00000000E+00
  0.00000000E+00  0.00000000E+00  0.00000000E+00
  0.00000000E+00  0.00000000E+00  0.00000000E+00
  0.00000000E+00  0.00000000E+00  0.00000000E+00
  0.00000000E+00  0.00000000E+00  0.00000000E+00
  0.00000000E+00  0.00000000E+00  0.00000000E+00
  0.00000000E+00  0.00000000E+00  0.00000000E+00
  0.00000000E+00  0.00000000E+00  0.00000000E+00
  0.00000000E+00  0.00000000E+00  0.00000000E+00
  0.00000000E+00  0.00000000E+00  0.00000000E+00
  0.00000000E+00  0.00000000E+00  0.00000000E+00
  0.00000000E+00  0.00000000E+00  0.00000000E+00
  0.00000000E+00  0.00000000E+00  0.00000000E+00
  0.00000000E+00  0.00000000E+00  0.00000000E+00
  0.00000000E+00  0.00000000E+00  0.00000000E+00
  0.00000000E+00  0.00000000E+00  0.00000000E+00
  0.00000000E+00  0.00000000E+00  0.00000000E+00
  0.00000000E+00  0.00000000E+00  0.00000000E+00
  0.00000000E+00  0.00000000E+00  0.00000000E+00
  0.00000000E+00  0.00000000E+00  0.00000000E+00
  0.00000000E+00  0.00000000E+00  0.00000000E+00
  0.00000000E+00  0.00000000E+00  0.00000000E+00
  0.00000000E+00  0.00000000E+00  0.00000000E+00
  0.00000000E+00  0.00000000E+00  0.00000000E+00
  0.00000000E+00  0.00000000E+00  0.00000000E+00
  0.00000000E+00  0.00000000E+00  0.00000000E+00
  0.00000000E+00  0.00000000E+00  0.00000000E+00
  0.00000000E+00  0.00000000E+00  0.00000000E+00
  0.00000000E+00  0.00000000E+00  0.00000000E+00
  0.00000000E+00  0.00000000E+00  0.00000000E+00
  0.00000000E+00  0.00000000E+00  0.00000000E+00
  0.00000000E+00  0.00000000E+00  0.00000000E+00
  0.00000000E+00  0.00000000E+00  0.00000000E+00
  0.00000000E+00  0.00000000E+00  0.00000000E+00
  0.00000000E+00  0.00000000E+00  0.00000000E+00
  0.00000000E+00  0.00000000E+00  0.00000000E+00
  0.00000000E+00  0.00000000E+00  0.00000000E+00
  0.00000000E+00  0.00000000E+00  0.00000000E+00
  0.00000000E+00  0.00000000E+00  0.00000000E+00
  0.00000000E+00  0.00000000E+00  0.00000000E+00
  0.00000000E+00  0.00000000E+00  0.00000000E+00
  0.00000000E+00  0.00000000E+00  0.00000000E+00
  0.00000000E+00  0.00000000E+00  0.00000000E+00
  0.00000000E+00  0.00000000E+00  0.00000000E+00
  0.00000000E+00  0.00000000E+00  0.00000000E+00
  0.00000000E+00  0.00000000E+00  0.00000000E+00
  0.00000000E+00  0.00000000E+00  0.00000000E+00
  0.00000000E+00  0.00000000E+00  0.00000000E+00
  0.00000000E+00  0.00000000E+00  0.00000000E+00
  0.00000000E+00  0.00000000E+00  0.00000000E+00
  0.00000000E+00  0.00000000E+00  0.00000000E+00
  0.00000000E+00  0.00000000E+00  0.00000000E+00
  0.00000000E+00  0.00000000E+00  0.00000000E+00
  0.00000000E+00  0.00000000E+00  0.00000000E+00
  0.00000000E+00  0.00000000E+00  0.00000000E+00
  0.00000000E+00  0.00000000E+00  0.00000000E+00
  0.00000000E+00  0.00000000E+00  0.00000000E+00
  0.00000000E+00  0.00000000E+00  0.00000000E+00
  0.00000000E+00  0.00000000E+00  0.00000000E+00
  0.00000000E+00  0.00000000E+00  0.00000000E+00
  0.00000000E+00  0.00000000E+00  0.00000000E+00
  0.00000000E+00  0.00000000E+00  0.00000000E+00
  0.00000000E+00  0.00000000E+00  0.00000000E+00
  0.00000000E+00  0.00000000E+00  0.00000000E+00
  0.00000000E+00  0.00000000E+00  0.00000000E+00
  0.00000000E+00  0.00000000E+00  0.00000000E+00
  0.00000000E+00  0.00000000E+00  0.00000000E+00
  0.00000000E+00  0.00000000E+00  0.00000000E+00
  0.00000000E+00  0.00000000E+00  0.00000000E+00
  0.00000000E+00  0.00000000E+00  0.00000000E+00
  0.00000000E+00  0.00000000E+00  0.00000000E+00
  0.00000000E+00  0.00000000E+00  0.00000000E+00
  0.00000000E+00  0.00000000E+00  0.00000000E+00
  0.00000000E+00  0.00000000E+00  0.00000000E+00
  0.00000000E+00  0.00000000E+00  0.00000000E+00
  0.00000000E+00  0.00000000E+00  0.00000000E+00
  0.00000000E+00  0.00000000E+00  0.00000000E+00
  0.00000000E+00  0.00000000E+00  0.00000000E+00
  0.00000000E+00  0.00000000E+00  0.00000000E+00
  0.00000000E+00  0.00000000E+00  0.00000000E+00
  0.00000000E+00  0.00000000E+00  0.00000000E+00
  0.00000000E+00  0.00000000E+00  0.00000000E+00
  0.00000000E+00  0.00000000E+00  0.00000000E+00
  0.00000000E+00  0.00000000E+00  0.00000000E+00
  0.00000000E+00  0.00000000E+00  0.00000000E+00
  0.00000000E+00  0.00000000E+00  0.00000000E+00
  0.00000000E+00  0.00000000E+00  0.00000000E+00
  0.00000000E+00  0.00000000E+00  0.00000000E+00
  0.00000000E+00  0.00000000E+00  0.00000000E+00
  0.00000000E+00  0.00000000E+00  0.00000000E+00
  0.00000000E+00  0.00000000E+00  0.00000000E+00
  0.00000000E+00  0.00000000E+00  0.00000000E+00
  0.00000000E+00  0.00000000E+00  0.00000000E+00
  0.00000000E+00  0.00000000E+00  0.00000000E+00
  0.00000000E+00  0.00000000E+00  0.00000000E+00
  0.00000000E+00  0.00000000E+00  0.00000000E+00
  0.00000000E+00  0.00000000E+00  0.00000000E+00
  0.00000000E+00  0.00000000E+00  0.00000000E+00
  0.00000000E+00  0.00000000E+00  0.00000000E+00
  0.00000000E+00  0.00000000E+00  0.00000000E+00
  0.00000000E+00  0.00000000E+00  0.00000000E+00
  0.00000000E+00  0.00000000E+00  0.00000000E+00
  0.00000000E+00  0.00000000E+00  0.00000000E+00
  0.00000000E+00  0.00000000E+00  0.00000000E+00
  0.00000000E+00  0.00000000E+00  0.00000000E+00
  0.00000000E+00  0.00000000E+00  0.00000000E+00
  0.00000000E+00  0.00000000E+00  0.00000000E+00
  0.00000000E+00  0.00000000E+00  0.00000000E+00
  0.00000000E+00  0.00000000E+00  0.00000000E+00
  0.00000000E+00  0.00000000E+00  0.00000000E+00
  0.00000000E+00  0.00000000E+00  0.00000000E+00
  0.00000000E+00  0.00000000E+00  0.00000000E+00
  0.00000000E+00  0.00000000E+00  0.00000000E+00
  0.00000000E+00  0.00000000E+00  0.00000000E+00
  0.00000000E+00  0.00000000E+00  0.00000000E+00
  0.00000000E+00  0.00000000E+00  0.00000000E+00
  0.00000000E+00  0.00000000E+00  0.00000000E+00
  0.00000000E+00  0.00000000E+00  0.00000000E+00
  0.00000000E+00  0.00000000E+00  0.00000000E+00
  0.00000000E+00  0.00000000E+00  0.00000000E+00
  0.00000000E+00  0.00000000E+00  0.00000000E+00
  0.00000000E+00  0.00000000E+00  0.00000000E+00
  0.00000000E+00  0.00000000E+00  0.00000000E+00
  0.00000000E+00  0.00000000E+00  0.00000000E+00
  0.00000000E+00  0.00000000E+00  0.00000000E+00
  0.00000000E+00  0.00000000E+00  0.00000000E+00
  0.00000000E+00  0.00000000E+00  0.00000000E+00
  0.00000000E+00  0.00000000E+00  0.00000000E+00
  0.00000000E+00  0.00000000E+00  0.00000000E+00
  0.00000000E+00  0.00000000E+00  0.00000000E+00
  0.00000000E+00  0.00000000E+00  0.00000000E+00
  0.00000000E+00  0.00000000E+00  0.00000000E+00
  0.00000000E+00  0.00000000E+00  0.00000000E+00
  0.00000000E+00  0.00000000E+00  0.00000000E+00
  0.00000000E+00  0.00000000E+00  0.00000000E+00
  0.00000000E+00  0.00000000E+00  0.00000000E+00
  0.00000000E+00  0.00000000E+00  0.00000000E+00
  0.00000000E+00  0.00000000E+00  0.00000000E+00
  0.00000000E+00  0.00000000E+00  0.00000000E+00
  0.00000000E+00  0.00000000E+00  0.00000000E+00
  0.00000000E+00  0.00000000E+00  0.00000000E+00
  0.00000000E+00  0.00000000E+00  0.00000000E+00
  0.00000000E+00  0.00000000E+00  0.00000000E+00
  0.00000000E+00  0.00000000E+00  0.00000000E+00
  0.00000000E+00  0.00000000E+00  0.00000000E+00
  0.00000000E+00  0.00000000E+00  0.00000000E+00
  0.00000000E+00  0.00000000E+00  0.00000000E+00
  0.00000000E+00  0.00000000E+00  0.00000000E+00
  0.00000000E+00  0.00000000E+00  0.00000000E+00
  0.00000000E+00  0.00000000E+00  0.00000000E+00
  0.00000000E+00  0.00000000E+00  0.00000000E+00
  0.00000000E+00  0.00000000E+00  0.00000000E+00
  0.00000000E+00  0.00000000E+00  0.00000000E+00
  0.00000000E+00  0.00000000E+00  0.00000000E+00
  0.00000000E+00  0.00000000E+00  0.00000000E+00
  0.00000000E+00  0.00000000E+00  0.00000000E+00
  0.00000000E+00  0.00000000E+00  0.00000000E+00
  0.00000000E+00  0.00000000E+00  0.00000000E+00
  0.00000000E+00  0.00000000E+00  0.00000000E+00
  0.00000000E+00  0.00000000E+00  0.00000000E+00
  0.00000000E+00  0.00000000E+00  0.00000000E+00
  0.00000000E+00  0.00000000E+00  0.00000000E+00
  0.00000000E+00  0.00000000E+00  0.00000000E+00
  0.00000000E+00  0.00000000E+00  0.00000000E+00
  0.00000000E+00  0.00000000E+00  0.00000000E+00
  0.00000000E+00  0.00000000E+00  0.00000000E+00
  0.00000000E+00  0.00000000E+00  0.00000000E+00
