# Supplementary material for: Towards an atomistic understanding of disordered carbon electrode materials
Source: Chem Commun (Camb). 2018 May 23;54(47):5988–91. doi: 10.1039/c8cc01388h (PMC5994876; doi:10.1039/c8cc01388h)
Supplement: Supplementary file 1 [file CC-054-C8CC01388H-s001.zip › structures_Na/Fig3a_AIRSS_like/POSCAR12]

 C                                      
   1.00000000000000     
    14.3182550000000006    0.0000000000000000    0.0000000000000000
     0.0000000000000000   14.3182550000000006    0.0000000000000000
     0.0000000000000000    0.0000000000000000   14.3182550000000006
   C    Na
   206     1
Direct
  0.8899426944998439  0.6417867199878649  0.0778599601918817
  0.5320503401128120  0.7949418825493696  0.0997795048892222
  0.0704186248385725  0.3045657738380934  0.4831202363127636
  0.1235797635647361  0.9191944353565835  0.7416903772008436
  0.4773569975279885  0.1569256838458570  0.7112888939381715
  0.7896217058332897  0.0783680330608567  0.1344164162636738
  0.2269967683987033  0.4147045338771376  0.4930655230252872
  0.6704234926830902  0.5933422601701338  0.7761899732254466
  0.7559014296312923  0.5458609223891577  0.7334256104654229
  0.3017281619654006  0.5126365586233617  0.2449095539053363
  0.6322275077901025  0.9946613986394675  0.1416981129485634
  0.9571758662610781  0.2783946928728739  0.5933787794484618
  0.6386717125746997  0.5306273847631635  0.1773198285580192
  0.6953006738208299  0.0682295959892156  0.1637250591051241
  0.4158899510793078  0.5242550406006666  0.6427401504553900
  0.4261127685048309  0.3800187505699563  0.3847374354417293
  0.2699984986982298  0.3460061105691828  0.3247404852476571
  0.8033776338049217  0.4606845839292804  0.2444838575040299
  0.3958751918685801  0.3286399633651241  0.2094703813683241
  0.1273591693709962  0.2512191018204679  0.3150807467539334
  0.4147536003676444  0.6274970193842389  0.1844351464571420
  0.3187344750665988  0.4408393517041083  0.5216842220432775
  0.7701437083207225  0.1859045668479850  0.2511464929005417
  0.2126311274400653  0.0881430740218559  0.4978936819172198
  0.8139573793267731  0.2960013414356747  0.6791781447617322
  0.4555037884635099  0.3823738400587108  0.1508214203234723
  0.8884281669443398  0.4127308640169848  0.2611093779263032
  0.3630248255946847  0.2415674579308792  0.0645148351799558
  0.6268035650188776  0.0224255955457625  0.7443001575771169
  0.1477406313290551  0.4567351854508157  0.2605234760661192
  0.9174460756162626  0.5324362354681887  0.6693076028936015
  0.8691039872905072  0.6815735701905535  0.7257144974660882
  0.1574032296206614  0.5196778234135071  0.6103227343999676
  0.5356600895713021  0.1678289868155050  0.4503979798987676
  0.2654871475451993  0.9928909577098456  0.8563741973022401
  0.4128284689060814  0.1052189857840038  0.7791616552739146
  0.0163945454412636  0.2318152479286047  0.5238918113871784
  0.5650321630104845  0.1787747183377429  0.7540759444951637
  0.8220542725309968  0.3953620846941208  0.6787647570362464
  0.0600098001187407  0.4089924486852324  0.2668487678632968
  0.9755807875494629  0.3754669154382085  0.5973434321415465
  0.3293679424157585  0.5030138769328875  0.5982062670412044
  0.8800340869935881  0.3162828673366835  0.2799567175170937
  0.0262208396940589  0.9932331097187406  0.1213195124197174
  0.9781982777140809  0.8354276890199274  0.7422190320681098
  0.1753375301635890  0.7270063476138366  0.1698558577591124
  0.1979355198016289  0.0252531670897173  0.3162234747456128
  0.6372168042507479  0.4701048378915044  0.2535691006306643
  0.6218322018008359  0.4490676689884618  0.8512154389863076
  0.4812493862950090  0.4733027542943942  0.1962268818451013
  0.1442222249008731  0.4439396467903347  0.5461737115286177
  0.7044814336996439  0.9626170929957607  0.7397307694572164
  0.1056057527553090  0.0201617033459749  0.1745681600566897
  0.5243292609309975  0.3049044254292448  0.8658565758237299
  0.3086584452155625  0.1121399281304140  0.6354896055337198
  0.1244553162525428  0.1022380602551357  0.4546438184479134
  0.2493606333947283  0.0407897636009427  0.7696063236257197
  0.5608230775195459  0.5127026002773516  0.0252939268357927
  0.9057168359022667  0.7883031138563612  0.0081528159592832
  0.9784434484260810  0.5439222176525212  0.1933785950287350
  0.9647589077064224  0.2661718610621202  0.2818071588342996
  0.8711058085193724  0.9471131336939608  0.7280528221484319
  0.5150347679339617  0.6302730068561109  0.7225721200795537
  0.7188059371900195  0.6355193057624912  0.0667183331871368
  0.7127224656445597  0.3293330682365997  0.3200967043367233
  0.9471044432471505  0.0502971440029507  0.1298184863010150
  0.6832073818368291  0.1349498068139204  0.2372012170654201
  0.3809831135294898  0.1033899620972644  0.4826638772405037
  0.5820964970520720  0.3484884808110915  0.4297026669610171
  0.7200232198494441  0.7765511223559897  0.7576234290710790
  0.5604443710190695  0.3918974340736018  0.9046861341140339
  0.6382686251705447  0.2866274689723508  0.3743876297429790
  0.3435916973251419  0.7627960810805058  0.7551875358923652
  0.9756582861243530  0.4575827547416486  0.2424238303770025
  0.1249571757437803  0.1191801556887458  0.1940700325995578
  0.6574734738590421  0.3117490749074455  0.7530898654030002
  0.1745346886878938  0.9754583436233948  0.2288599914699465
  0.2181653388564447  0.3484458858472858  0.4182874109475469
  0.5278628747324008  0.2209081951216508  0.5370369295232040
  0.3971689977568473  0.9126930869021245  0.8030846671662728
  0.7203271255871885  0.5693238879275536  0.1411001496790149
  0.6582439169318223  0.9255779470835761  0.0718627357436773
  0.1609726958339466  0.8244274693304381  0.1505888052517826
  0.7189638181267898  0.4242237121166043  0.2835530394048980
  0.1689172509272815  0.0089772259270008  0.7237580924947626
  0.7920805508411719  0.0015236425110754  0.7233679866053483
  0.5779708983314524  0.8757881971880278  0.7695781735907644
  0.9091225470383221  0.4365451720187023  0.6469268887897991
  0.8938166831117719  0.5744922948146165  0.1496292958303817
  0.0241143333100294  0.7513816990447131  0.7319194463156621
  0.7277430664588520  0.1591714774767115  0.7256223659282428
  0.0513697246803350  0.0891889013990795  0.6099989383402382
  0.2644571888186602  0.8254474104272517  0.7813854043446201
  0.5445229950353920  0.4471745150329879  0.2809783881130305
  0.2535293247312816  0.2301860398065937  0.1955292145186767
  0.0867765996494276  0.1517332759432116  0.2860199160106380
  0.0736298672438433  0.8316407141534191  0.1015812389533622
  0.4706862452648002  0.9308430037956545  0.1922044792531765
  0.8401907005396784  0.5863781619251559  0.7077488158788178
  0.4530846062073699  0.9959205021837197  0.7910968595116109
  0.0967123262435251  0.5850263204154289  0.6601301581249178
  0.5834295173431080  0.5600310057529727  0.7202480841421615
  0.1708296365430480  0.8287643033282064  0.7529144836380018
  0.8856325356285820  0.2355706394249474  0.6459220676873493
  0.4619797129031156  0.1059560723435707  0.4243497016731397
  0.1450010225372117  0.5483215972539135  0.2272866341506694
  0.8211443817371145  0.7672961660968166  0.7446213153307341
  0.6576641667817327  0.6990816030146489  0.7673419234902797
  0.3495819387772458  0.7039776376789387  0.1849836548915684
  0.3945519267639010  0.5349322942862820  0.2160865770533176
  0.2441796612634263  0.1148840575306030  0.0697994669882988
  0.4678625068420775  0.1740819252711215  0.6147137044456582
  0.2878351465931856  0.0314362331469329  0.3566576432587724
  0.4644296842473965  0.8382198033576139  0.1552857749205898
  0.5382443775287942  0.0606675570361457  0.2767938662890867
  0.8172248215389282  0.7556555007100814  0.9858439023869383
  0.9592254423379577  0.9896243714079452  0.7107841366630022
  0.0675713062046800  0.5907198553273554  0.1873074805155528
  0.3012372555152369  0.9042024979020525  0.8258267736586687
  0.3847628678880605  0.1331873794486322  0.5752102905553828
  0.9317738329258157  0.1256260494777554  0.1958558084233403
  0.0116757684642785  0.9052242732302802  0.0776771998401110
  0.5447061248480575  0.5355177786117655  0.1306597758678856
  0.1578953158444096  0.6587669776783963  0.6983883691514844
  0.5738087895590159  0.4694547038396368  0.6905330088652885
  0.5228539628409828  0.4045732903162655  0.3643353713503982
  0.1213365663133483  0.7451390969126456  0.7291830075363682
  0.4780831342981998  0.3922282393472799  0.5521885718377981
  0.5432626467627669  0.3190122125433296  0.5165193876386071
  0.4537772556046938  0.2503452621678893  0.9136975173236772
  0.5011214958719294  0.6294398830680243  0.1355181889125639
  0.2200609115725719  0.2702832394960177  0.2737700696498716
  0.6285510804777739  0.6741471846230785  0.0211378403252398
  0.2191411827714956  0.8903111456754229  0.1987182015044280
  0.7890175779249899  0.2734186879777973  0.2913000585646397
  0.0613023352738824  0.3874587749391903  0.5379392729141133
  0.5333890202685022  0.4237167318719096  0.9955771709228567
  0.4336267466852635  0.2838316313092090  0.0096668882333428
  0.2811603565400810  0.0437337565900329  0.9353966256116999
  0.5456966213540119  0.9716049244137702  0.7685153728672511
  0.3827638775374407  0.9486060838574212  0.2363104906506368
  0.6753909475850451  0.8668110647430054  0.7564556257587430
  0.0906475817065720  0.6790825895283191  0.1522749244024900
  0.7489483962284276  0.9069300407043289  0.0253292957208893
  0.4762137158343718  0.3628717011218585  0.0544453938164792
  0.0498370866244166  0.3151361909235553  0.2860092124643234
  0.6535811544610785  0.4141314700845261  0.7508057727125520
  0.5457280122286698  0.6971498750101025  0.0865844811422551
  0.8039548903400837  0.6668156924174312  0.0340444055862471
  0.8033180957849952  0.0999536859940071  0.7059893432848574
  0.4232655802650511  0.8192512944616301  0.7717858761248103
  0.5790842339898372  0.2680664022579785  0.7910041421783742
  0.2438489428615275  0.0268350077614528  0.0268746095737915
  0.8812048997706941  0.8475865753836592  0.7426363174438145
  0.7405324068109088  0.8152869359764067  0.9821177652475195
  0.3397822262314473  0.6714673502582512  0.7129362821241834
  0.9859832422346919  0.1709184921320511  0.2620850044848305
  0.3741253602419001  0.0133267316135743  0.3080485655556310
  0.3185547690043971  0.0982785071604877  0.7322580016798469
  0.3406998663849709  0.2646647602039547  0.1584840035505476
  0.6072639281096460  0.1307072094881977  0.2977119668790706
  0.3300600959632137  0.1345796188345454  0.9331702215556008
  0.1245785922177701  0.0832333563307129  0.3582653284009694
  0.2527522018165282  0.6316108191592903  0.6860470777076488
  0.9666478034530473  0.6770161578697115  0.7125934975341107
  0.2431109435108294  0.4348780772732294  0.2749473837722324
  0.4038307734984425  0.4012181278783077  0.4856284629547933
  0.2210269127260489  0.0947354745293022  0.5949528208291065
  0.9245179013442305  0.8829696328516272  0.0312229579549277
  0.5185278592693900  0.7999604528824588  0.7654819036516276
  0.2945003432315246  0.0732757491837372  0.4453283287015412
  0.2359826408354822  0.5849131603868453  0.2236649321956027
  0.5475069173849851  0.9945324410361891  0.2002902383536397
  0.9535787164705586  0.7162708818108308  0.0570045552486648
  0.3738447126783659  0.7996294663438548  0.1773885697595161
  0.6521117126795282  0.7766780423292258  0.9952730523212809
  0.3163018793423167  0.8759241836994232  0.2101495896137608
  0.2493744408286034  0.5488209555445800  0.6301081075555648
  0.0277038423900403  0.9191244175723498  0.7295323944955611
  0.6039669558817270  0.8419082610586581  0.0513204088180015
  0.3104550903699643  0.1714722926089805  0.0222903198601912
  0.4225909280125542  0.6110824651201536  0.6944210608965893
  0.2013924745498999  0.1554404041502743  0.1508816156935283
  0.7478897894174973  0.4506491660384409  0.7192338708671107
  0.8426575860094704  0.9411666569807670  0.0411376883349683
  0.4034612235466392  0.1659526864645534  0.8765663017113184
  0.6396288623960565  0.1196196090816461  0.7413691858111148
  0.6009960189424486  0.1926715340885517  0.3774843438451979
  0.8060324542141374  0.5363742796982307  0.1801705220530063
  0.0355476855224245  0.7396100713829892  0.0992919003035807
  0.9664896199170477  0.0758498702840061  0.6632360348109255
  0.3728825785964244  0.3468074709901988  0.3116753324872444
  0.1403114379621849  0.0636518605937908  0.6452627186700041
  0.7319497120907545  0.2576245914880761  0.7184821575610504
  0.4907622930810530  0.4549514911776475  0.6315861932499036
  0.1407938494147543  0.2917797913403645  0.4142422177965455
  0.4583058538488919  0.0598254708192213  0.3369449600051255
  0.8862042865267044  0.1368395467774561  0.6668487099414430
  0.6059609929387934  0.5790638500432371  0.9638857351818324
  0.8587379371216057  0.0231438865680333  0.0922466532600458
  0.5605027031672926  0.7125495550858055  0.7557505547000464
  0.6384778167830177  0.5438687104363019  0.8743294079319112
  0.0532672379562434  0.1411366072317998  0.5225603759247602
  0.8343200671951511  0.1439242836098298  0.1910302101574783
  0.2551177682466812  0.6762907531974049  0.1979060171822554
  0.9997904870562211  0.5915697411461607  0.6746645875761900
  0.3824623273861881  0.3245334894974845  0.7194937209474750
 
  0.00000000E+00  0.00000000E+00  0.00000000E+00
  0.00000000E+00  0.00000000E+00  0.00000000E+00
  0.00000000E+00  0.00000000E+00  0.00000000E+00
  0.00000000E+00  0.00000000E+00  0.00000000E+00
  0.00000000E+00  0.00000000E+00  0.00000000E+00
  0.00000000E+00  0.00000000E+00  0.00000000E+00
  0.00000000E+00  0.00000000E+00  0.00000000E+00
  0.00000000E+00  0.00000000E+00  0.00000000E+00
  0.00000000E+00  0.00000000E+00  0.00000000E+00
  0.00000000E+00  0.00000000E+00  0.00000000E+00
  0.00000000E+00  0.00000000E+00  0.00000000E+00
  0.00000000E+00  0.00000000E+00  0.00000000E+00
  0.00000000E+00  0.00000000E+00  0.00000000E+00
  0.00000000E+00  0.00000000E+00  0.00000000E+00
  0.00000000E+00  0.00000000E+00  0.00000000E+00
  0.00000000E+00  0.00000000E+00  0.00000000E+00
  0.00000000E+00  0.00000000E+00  0.00000000E+00
  0.00000000E+00  0.00000000E+00  0.00000000E+00
  0.00000000E+00  0.00000000E+00  0.00000000E+00
  0.00000000E+00  0.00000000E+00  0.00000000E+00
  0.00000000E+00  0.00000000E+00  0.00000000E+00
  0.00000000E+00  0.00000000E+00  0.00000000E+00
  0.00000000E+00  0.00000000E+00  0.00000000E+00
  0.00000000E+00  0.00000000E+00  0.00000000E+00
  0.00000000E+00  0.00000000E+00  0.00000000E+00
  0.00000000E+00  0.00000000E+00  0.00000000E+00
  0.00000000E+00  0.00000000E+00  0.00000000E+00
  0.00000000E+00  0.00000000E+00  0.00000000E+00
  0.00000000E+00  0.00000000E+00  0.00000000E+00
  0.00000000E+00  0.00000000E+00  0.00000000E+00
  0.00000000E+00  0.00000000E+00  0.00000000E+00
  0.00000000E+00  0.00000000E+00  0.00000000E+00
  0.00000000E+00  0.00000000E+00  0.00000000E+00
  0.00000000E+00  0.00000000E+00  0.00000000E+00
  0.00000000E+00  0.00000000E+00  0.00000000E+00
  0.00000000E+00  0.00000000E+00  0.00000000E+00
  0.00000000E+00  0.00000000E+00  0.00000000E+00
  0.00000000E+00  0.00000000E+00  0.00000000E+00
  0.00000000E+00  0.00000000E+00  0.00000000E+00
  0.00000000E+00  0.00000000E+00  0.00000000E+00
  0.00000000E+00  0.00000000E+00  0.00000000E+00
  0.00000000E+00  0.00000000E+00  0.00000000E+00
  0.00000000E+00  0.00000000E+00  0.00000000E+00
  0.00000000E+00  0.00000000E+00  0.00000000E+00
  0.00000000E+00  0.00000000E+00  0.00000000E+00
  0.00000000E+00  0.00000000E+00  0.00000000E+00
  0.00000000E+00  0.00000000E+00  0.00000000E+00
  0.00000000E+00  0.00000000E+00  0.00000000E+00
  0.00000000E+00  0.00000000E+00  0.00000000E+00
  0.00000000E+00  0.00000000E+00  0.00000000E+00
  0.00000000E+00  0.00000000E+00  0.00000000E+00
  0.00000000E+00  0.00000000E+00  0.00000000E+00
  0.00000000E+00  0.00000000E+00  0.00000000E+00
  0.00000000E+00  0.00000000E+00  0.00000000E+00
  0.00000000E+00  0.00000000E+00  0.00000000E+00
  0.00000000E+00  0.00000000E+00  0.00000000E+00
  0.00000000E+00  0.00000000E+00  0.00000000E+00
  0.00000000E+00  0.00000000E+00  0.00000000E+00
  0.00000000E+00  0.00000000E+00  0.00000000E+00
  0.00000000E+00  0.00000000E+00  0.00000000E+00
  0.00000000E+00  0.00000000E+00  0.00000000E+00
  0.00000000E+00  0.00000000E+00  0.00000000E+00
  0.00000000E+00  0.00000000E+00  0.00000000E+00
  0.00000000E+00  0.00000000E+00  0.00000000E+00
  0.00000000E+00  0.00000000E+00  0.00000000E+00
  0.00000000E+00  0.00000000E+00  0.00000000E+00
  0.00000000E+00  0.00000000E+00  0.00000000E+00
  0.00000000E+00  0.00000000E+00  0.00000000E+00
  0.00000000E+00  0.00000000E+00  0.00000000E+00
  0.00000000E+00  0.00000000E+00  0.00000000E+00
  0.00000000E+00  0.00000000E+00  0.00000000E+00
  0.00000000E+00  0.00000000E+00  0.00000000E+00
  0.00000000E+00  0.00000000E+00  0.00000000E+00
  0.00000000E+00  0.00000000E+00  0.00000000E+00
  0.00000000E+00  0.00000000E+00  0.00000000E+00
  0.00000000E+00  0.00000000E+00  0.00000000E+00
  0.00000000E+00  0.00000000E+00  0.00000000E+00
  0.00000000E+00  0.00000000E+00  0.00000000E+00
  0.00000000E+00  0.00000000E+00  0.00000000E+00
  0.00000000E+00  0.00000000E+00  0.00000000E+00
  0.00000000E+00  0.00000000E+00  0.00000000E+00
  0.00000000E+00  0.00000000E+00  0.00000000E+00
  0.00000000E+00  0.00000000E+00  0.00000000E+00
  0.00000000E+00  0.00000000E+00  0.00000000E+00
  0.00000000E+00  0.00000000E+00  0.00000000E+00
  0.00000000E+00  0.00000000E+00  0.00000000E+00
  0.00000000E+00  0.00000000E+00  0.00000000E+00
  0.00000000E+00  0.00000000E+00  0.00000000E+00
  0.00000000E+00  0.00000000E+00  0.00000000E+00
  0.00000000E+00  0.00000000E+00  0.00000000E+00
  0.00000000E+00  0.00000000E+00  0.00000000E+00
  0.00000000E+00  0.00000000E+00  0.00000000E+00
  0.00000000E+00  0.00000000E+00  0.00000000E+00
  0.00000000E+00  0.00000000E+00  0.00000000E+00
  0.00000000E+00  0.00000000E+00  0.00000000E+00
  0.00000000E+00  0.00000000E+00  0.00000000E+00
  0.00000000E+00  0.00000000E+00  0.00000000E+00
  0.00000000E+00  0.00000000E+00  0.00000000E+00
  0.00000000E+00  0.00000000E+00  0.00000000E+00
  0.00000000E+00  0.00000000E+00  0.00000000E+00
  0.00000000E+00  0.00000000E+00  0.00000000E+00
  0.00000000E+00  0.00000000E+00  0.00000000E+00
  0.00000000E+00  0.00000000E+00  0.00000000E+00
  0.00000000E+00  0.00000000E+00  0.00000000E+00
  0.00000000E+00  0.00000000E+00  0.00000000E+00
  0.00000000E+00  0.00000000E+00  0.00000000E+00
  0.00000000E+00  0.00000000E+00  0.00000000E+00
  0.00000000E+00  0.00000000E+00  0.00000000E+00
  0.00000000E+00  0.00000000E+00  0.00000000E+00
  0.00000000E+00  0.00000000E+00  0.00000000E+00
  0.00000000E+00  0.00000000E+00  0.00000000E+00
  0.00000000E+00  0.00000000E+00  0.00000000E+00
  0.00000000E+00  0.00000000E+00  0.00000000E+00
  0.00000000E+00  0.00000000E+00  0.00000000E+00
  0.00000000E+00  0.00000000E+00  0.00000000E+00
  0.00000000E+00  0.00000000E+00  0.00000000E+00
  0.00000000E+00  0.00000000E+00  0.00000000E+00
  0.00000000E+00  0.00000000E+00  0.00000000E+00
  0.00000000E+00  0.00000000E+00  0.00000000E+00
  0.00000000E+00  0.00000000E+00  0.00000000E+00
  0.00000000E+00  0.00000000E+00  0.00000000E+00
  0.00000000E+00  0.00000000E+00  0.00000000E+00
  0.00000000E+00  0.00000000E+00  0.00000000E+00
  0.00000000E+00  0.00000000E+00  0.00000000E+00
  0.00000000E+00  0.00000000E+00  0.00000000E+00
  0.00000000E+00  0.00000000E+00  0.00000000E+00
  0.00000000E+00  0.00000000E+00  0.00000000E+00
  0.00000000E+00  0.00000000E+00  0.00000000E+00
  0.00000000E+00  0.00000000E+00  0.00000000E+00
  0.00000000E+00  0.00000000E+00  0.00000000E+00
  0.00000000E+00  0.00000000E+00  0.00000000E+00
  0.00000000E+00  0.00000000E+00  0.00000000E+00
  0.00000000E+00  0.00000000E+00  0.00000000E+00
  0.00000000E+00  0.00000000E+00  0.00000000E+00
  0.00000000E+00  0.00000000E+00  0.00000000E+00
  0.00000000E+00  0.00000000E+00  0.00000000E+00
  0.00000000E+00  0.00000000E+00  0.00000000E+00
  0.00000000E+00  0.00000000E+00  0.00000000E+00
  0.00000000E+00  0.00000000E+00  0.00000000E+00
  0.00000000E+00  0.00000000E+00  0.00000000E+00
  0.00000000E+00  0.00000000E+00  0.00000000E+00
  0.00000000E+00  0.00000000E+00  0.00000000E+00
  0.00000000E+00  0.00000000E+00  0.00000000E+00
  0.00000000E+00  0.00000000E+00  0.00000000E+00
  0.00000000E+00  0.00000000E+00  0.00000000E+00
  0.00000000E+00  0.00000000E+00  0.00000000E+00
  0.00000000E+00  0.00000000E+00  0.00000000E+00
  0.00000000E+00  0.00000000E+00  0.00000000E+00
  0.00000000E+00  0.00000000E+00  0.00000000E+00
  0.00000000E+00  0.00000000E+00  0.00000000E+00
  0.00000000E+00  0.00000000E+00  0.00000000E+00
  0.00000000E+00  0.00000000E+00  0.00000000E+00
  0.00000000E+00  0.00000000E+00  0.00000000E+00
  0.00000000E+00  0.00000000E+00  0.00000000E+00
  0.00000000E+00  0.00000000E+00  0.00000000E+00
  0.00000000E+00  0.00000000E+00  0.00000000E+00
  0.00000000E+00  0.00000000E+00  0.00000000E+00
  0.00000000E+00  0.00000000E+00  0.00000000E+00
  0.00000000E+00  0.00000000E+00  0.00000000E+00
  0.00000000E+00  0.00000000E+00  0.00000000E+00
  0.00000000E+00  0.00000000E+00  0.00000000E+00
  0.00000000E+00  0.00000000E+00  0.00000000E+00
  0.00000000E+00  0.00000000E+00  0.00000000E+00
  0.00000000E+00  0.00000000E+00  0.00000000E+00
  0.00000000E+00  0.00000000E+00  0.00000000E+00
  0.00000000E+00  0.00000000E+00  0.00000000E+00
  0.00000000E+00  0.00000000E+00  0.00000000E+00
  0.00000000E+00  0.00000000E+00  0.00000000E+00
  0.00000000E+00  0.00000000E+00  0.00000000E+00
  0.00000000E+00  0.00000000E+00  0.00000000E+00
  0.00000000E+00  0.00000000E+00  0.00000000E+00
  0.00000000E+00  0.00000000E+00  0.00000000E+00
  0.00000000E+00  0.00000000E+00  0.00000000E+00
  0.00000000E+00  0.00000000E+00  0.00000000E+00
  0.00000000E+00  0.00000000E+00  0.00000000E+00
  0.00000000E+00  0.00000000E+00  0.00000000E+00
  0.00000000E+00  0.00000000E+00  0.00000000E+00
  0.00000000E+00  0.00000000E+00  0.00000000E+00
  0.00000000E+00  0.00000000E+00  0.00000000E+00
  0.00000000E+00  0.00000000E+00  0.00000000E+00
  0.00000000E+00  0.00000000E+00  0.00000000E+00
  0.00000000E+00  0.00000000E+00  0.00000000E+00
  0.00000000E+00  0.00000000E+00  0.00000000E+00
  0.00000000E+00  0.00000000E+00  0.00000000E+00
  0.00000000E+00  0.00000000E+00  0.00000000E+00
  0.00000000E+00  0.00000000E+00  0.00000000E+00
  0.00000000E+00  0.00000000E+00  0.00000000E+00
  0.00000000E+00  0.00000000E+00  0.00000000E+00
  0.00000000E+00  0.00000000E+00  0.00000000E+00
  0.00000000E+00  0.00000000E+00  0.00000000E+00
  0.00000000E+00  0.00000000E+00  0.00000000E+00
  0.00000000E+00  0.00000000E+00  0.00000000E+00
  0.00000000E+00  0.00000000E+00  0.00000000E+00
  0.00000000E+00  0.00000000E+00  0.00000000E+00
  0.00000000E+00  0.00000000E+00  0.00000000E+00
  0.00000000E+00  0.00000000E+00  0.00000000E+00
  0.00000000E+00  0.00000000E+00  0.00000000E+00
  0.00000000E+00  0.00000000E+00  0.00000000E+00
  0.00000000E+00  0.00000000E+00  0.00000000E+00
  0.00000000E+00  0.00000000E+00  0.00000000E+00
  0.00000000E+00  0.00000000E+00  0.00000000E+00
  0.00000000E+00  0.00000000E+00  0.00000000E+00
  0.00000000E+00  0.00000000E+00  0.00000000E+00
  0.00000000E+00  0.00000000E+00  0.00000000E+00
  0.00000000E+00  0.00000000E+00  0.00000000E+00
  0.00000000E+00  0.00000000E+00  0.00000000E+00
  0.00000000E+00  0.00000000E+00  0.00000000E+00
