# Supplementary material for: Towards an atomistic understanding of disordered carbon electrode materials
Source: Chem Commun (Camb). 2018 May 23;54(47):5988–91. doi: 10.1039/c8cc01388h (PMC5994876; doi:10.1039/c8cc01388h)
Supplement: Supplementary file 1 [file CC-054-C8CC01388H-s001.zip › structures_Na/Fig3a_AIRSS_like/POSCAR13]

 C                                      
   1.00000000000000     
    14.3182550000000006    0.0000000000000000    0.0000000000000000
     0.0000000000000000   14.3182550000000006    0.0000000000000000
     0.0000000000000000    0.0000000000000000   14.3182550000000006
   C    Na
   206     1
Direct
  0.8908114878557190  0.6417832873220725  0.0788077724133186
  0.5329056582823467  0.7949018038180456  0.0992864703492513
  0.0710155535898197  0.3037416422367906  0.4820435010865893
  0.1237912817254538  0.9195322817515870  0.7407978709603978
  0.4780440515508649  0.1561973789183916  0.7100957155858039
  0.7904383423085631  0.0782268305590360  0.1338383489223266
  0.2282124861863811  0.4142827364397259  0.4919441290861400
  0.6706003933244274  0.5935207029239793  0.7753423583135003
  0.7559409027295672  0.5461438331264231  0.7321366690075241
  0.3024640630226910  0.5128884103600214  0.2454149398839906
  0.6332776496782740  0.9944377655937439  0.1415980492641899
  0.9569043305174053  0.2786477111669707  0.5909780426306317
  0.6394161838783472  0.5302821944353360  0.1771087693331442
  0.6962422420228490  0.0680062942071077  0.1634778603606196
  0.4167082143627303  0.5253328388447269  0.6405344338898141
  0.4268494532296477  0.3795458010919701  0.3840487953768711
  0.2709601189903967  0.3455762037607622  0.3237549016810765
  0.8038924018659586  0.4612153750159736  0.2457411668157841
  0.3970361447463405  0.3282149821934336  0.2089203283788831
  0.1283262831172573  0.2508346931146281  0.3139363020746305
  0.4155593966467687  0.6274224037848147  0.1843320220394766
  0.3198516597070882  0.4415696543026832  0.5201280209225064
  0.7710161514512555  0.1857858676766288  0.2507091442918573
  0.2132326858059485  0.0891597204509562  0.4970330525884605
  0.8137598360361999  0.2962995990986489  0.6772342154587239
  0.4562241815488868  0.3821950573835252  0.1503266116003282
  0.8890007214337848  0.4129888156988091  0.2623771078676838
  0.3649841338931101  0.2409535628874726  0.0640859695415034
  0.6272267118638130  0.0226300398500158  0.7430998259800317
  0.1486670886149726  0.4572950478471691  0.2622565101565576
  0.9174436637940895  0.5328637733280652  0.6673582464573125
  0.8693189704054967  0.6819673791751881  0.7240857568906007
  0.1582079858839074  0.5208805463766486  0.6077635690934765
  0.5368836613446594  0.1677150038473408  0.4506324439045854
  0.2660479412304584  0.9930298132810125  0.8554861601330536
  0.4134800888318394  0.1055915195278529  0.7780462597244115
  0.0161587602912944  0.2318900673351098  0.5219153402618257
  0.5654241191457925  0.1787721861810848  0.7528493949217389
  0.8219060388358063  0.3958216539987169  0.6769090908294451
  0.0608324465120749  0.4090101761825117  0.2674373216174933
  0.9754300409518124  0.3758370323372218  0.5953134978192748
  0.3303585892433459  0.5044198634989492  0.5957806327963918
  0.8808170459182073  0.3162687015449250  0.2796606715410034
  0.0270050834801772  0.9930999946490420  0.1204430784811003
  0.9784492117339494  0.8357502361017802  0.7412978153597264
  0.1761214393199565  0.7275243682019061  0.1710393963525130
  0.1990388050062105  0.0259894034201705  0.3153946361583025
  0.6378539717057908  0.4697003748696955  0.2533355085220103
  0.6222948715167356  0.4489145114520185  0.8503780411665793
  0.4819120645842217  0.4731308290150078  0.1956824456584126
  0.1452771529566355  0.4435213351320769  0.5453011772182440
  0.7049300038674750  0.9628544429582176  0.7385927114470050
  0.1063455122853876  0.0200083672081279  0.1739611873049353
  0.5258745895294683  0.3041732116999877  0.8660158323157794
  0.3092698222845798  0.1119101766544282  0.6350249482715706
  0.1252663175661057  0.1027469387557231  0.4536310216949496
  0.2495972184042686  0.0408561820866154  0.7687275858382411
  0.5619601218393517  0.5123778243528008  0.0249067292244296
  0.9068685368420883  0.7878971606837085  0.0078771348604008
  0.9788950156180239  0.5454480390378821  0.1959886799611689
  0.9656676693513144  0.2660896110207556  0.2808538189727242
  0.8715361524926927  0.9475809770089579  0.7273495516132870
  0.5153209966281199  0.6306894274970780  0.7216595727661524
  0.7197350303512366  0.6354182965292660  0.0668403056762292
  0.7137566961866436  0.3291492696112101  0.3206455457762830
  0.9478379344103691  0.0500561892154029  0.1290132881945051
  0.6843222011553834  0.1347170184746593  0.2371378198761455
  0.3817140812307718  0.1036407725220496  0.4825205508179435
  0.5823431510201003  0.3481422534850782  0.4292107117934738
  0.7203583811544927  0.7767421669396424  0.7569337370037196
  0.5619709946503753  0.3912035048911258  0.9045071762368683
  0.6394727186757396  0.2864965140337674  0.3747744864722277
  0.3441391775201830  0.7633150235427990  0.7538034422154067
  0.9761945111282490  0.4583432663870187  0.2444024717159524
  0.1260160698381359  0.1190229693196694  0.1929403729734729
  0.6570294812603590  0.3118745629929798  0.7513052237151805
  0.1756204362616454  0.9757995361038310  0.2277576843119267
  0.2192476570231194  0.3475119146096801  0.4175562837953229
  0.5280568029916057  0.2213317811968767  0.5370581727640652
  0.3977307999394854  0.9129362134524037  0.8027450176226809
  0.7210888318611189  0.5692048934503008  0.1413132986860841
  0.6592902220592941  0.9252249645488911  0.0716835331965136
  0.1620237409747652  0.8247637934846764  0.1500764094544818
  0.7196497341856638  0.4244015276550943  0.2842018073608562
  0.1690710955637970  0.0094125716490228  0.7226715849775148
  0.7924607317728519  0.0018157660342917  0.7221827890785928
  0.5785224246081510  0.8760800505338853  0.7689842145333740
  0.9088136950622950  0.4368664605465819  0.6451147341516787
  0.8943672415654912  0.5752132925305563  0.1509175976938046
  0.0244140299407311  0.7518042329181044  0.7300733396257365
  0.7279850973726673  0.1594702351989446  0.7237446579569186
  0.0516094045316073  0.0889252351103220  0.6079621298676904
  0.2648992433158607  0.8260287136192046  0.7798856345068379
  0.5451810930831440  0.4465770296982720  0.2802792784908484
  0.2545606963020514  0.2298993534659727  0.1943056830431580
  0.0876299476360914  0.1516315720363922  0.2847651507543402
  0.0749758798719640  0.8316681873482360  0.1008669597702796
  0.4717258985061037  0.9310016023501461  0.1919410966479019
  0.8402854550294341  0.5867513339803061  0.7062445925260601
  0.4536126387658415  0.9961153836572669  0.7902797062473220
  0.0971721643970918  0.5859243123778205  0.6573835490823442
  0.5835011790620008  0.5603877115319084  0.7194972454689778
  0.1712594746243296  0.8293567764702749  0.7514077843989825
  0.8855749515108570  0.2358079895902375  0.6439167335856405
  0.4629482004902347  0.1060669077474131  0.4244358562716142
  0.1454307216101115  0.5502413095289143  0.2317059253418748
  0.8214491389797032  0.7675841133031757  0.7435625181571055
  0.6579981339659979  0.6992873988699954  0.7667857173791680
  0.3504272320252177  0.7040742332846320  0.1848480743644957
  0.3955276540396103  0.5350727860756004  0.2159153907789370
  0.2450872857960345  0.1151982843275594  0.0678559668092718
  0.4682728902256488  0.1743716432232659  0.6145937047781459
  0.2888257931345306  0.0318661391144619  0.3561443403386317
  0.4652656135968570  0.8382370863664169  0.1547279130848225
  0.5394095312208637  0.0606174410307073  0.2769366030356417
  0.8184595700934438  0.7552504144665637  0.9858246877829583
  0.9597384219540288  0.9902244702129024  0.7101633067096719
  0.0676874962809297  0.5923619243696742  0.1906595185845574
  0.3017282739568026  0.9043265588719315  0.8252116807493266
  0.3853833409837934  0.1332495649539127  0.5751325739663767
  0.9325257699930175  0.1255832333520175  0.1950188460994221
  0.0127984228256447  0.9053132303485595  0.0762976691647266
  0.5455297115837913  0.5352867053295806  0.1302113203290172
  0.1584172172134607  0.6598210894117277  0.6956939722394344
  0.5734190853483586  0.4698643232060069  0.6896850056487620
  0.5234733863943759  0.4039470582247083  0.3636287487520100
  0.1216861233261836  0.7457359767304793  0.7271539453093815
  0.4784748158336793  0.3929400845044274  0.5515910786193639
  0.5430115097834068  0.3190479771414756  0.5162967802750604
  0.4561840828109650  0.2499493555226881  0.9134211355539692
  0.5019938083667982  0.6292897534705976  0.1350725009544741
  0.2210346023353355  0.2699202769450136  0.2725884202189638
  0.6295472336149327  0.6738435761745887  0.0208233874232332
  0.2202942681683689  0.8906897737347019  0.1980510344305505
  0.7896903424391042  0.2733566831715126  0.2907275082526485
  0.0609566566324531  0.3880075467611687  0.5359972739271996
  0.5348900643640935  0.4231005639114893  0.9953075502729520
  0.4357554985842867  0.2830646091759793  0.0094309278173738
  0.2837111420919150  0.0442456452870204  0.9338568930114061
  0.5462383956732014  0.9718539453499215  0.7676766288629345
  0.3839070705608033  0.9488698055519836  0.2359542960229999
  0.6758576446570045  0.8670572832465099  0.7557472672079887
  0.0912712907185751  0.6799285807174760  0.1541475210065136
  0.7499812159968522  0.9065083384438127  0.0250417372601433
  0.4776729013573904  0.3623808881128727  0.0539584516299524
  0.0507029582258089  0.3147267082334660  0.2851787661073131
  0.6534498966936012  0.4143336122698758  0.7496087632032022
  0.5465169835316078  0.6969334561453456  0.0861059550875451
  0.8049465140710472  0.6667326945653904  0.0345935513618694
  0.8036861124498194  0.1002400232930665  0.7042827983926788
  0.4237674522227683  0.8195111659305485  0.7710923522683174
  0.5791560576274511  0.2681502817724376  0.7895767558477469
  0.2469578975074657  0.0264199834941814  0.0249901661773058
  0.8814953014656109  0.8480239852686162  0.7418259641374784
  0.7415680640650915  0.8148978060182122  0.9817008312181362
  0.3404113520998358  0.6723420556103800  0.7107991170077934
  0.9868098354406382  0.1707633848300843  0.2610124979638613
  0.3752300106649915  0.0134818314283571  0.3078784234049922
  0.3193056615604313  0.0972474405631980  0.7313193987994675
  0.3419851126952105  0.2641506663996167  0.1576399921047200
  0.6084705450205922  0.1304720816920346  0.2979208041911711
  0.3324675516259706  0.1348174229228697  0.9318840908605258
  0.1255006097139811  0.0832908436434172  0.3571577344309874
  0.2534378922453063  0.6328737635449522  0.6831960315018734
  0.9668540717841346  0.6775596661148094  0.7100717769052677
  0.2443651082788181  0.4349223607975583  0.2748348568740765
  0.4046492532040513  0.4015015964299933  0.4847419617953281
  0.2215695592716054  0.0951431267622491  0.5943480742874437
  0.9257725882082444  0.8829013651506058  0.0302908629819504
  0.5190347928976240  0.8002512806675206  0.7648696498294961
  0.2952451181383092  0.0739173379602241  0.4448237093088309
  0.2368538415101999  0.5859091253798098  0.2263617039682942
  0.5486130488443782  0.9943936560592677  0.2002001510385649
  0.9544608362354026  0.7162969471196349  0.0577719037271900
  0.3748864708269878  0.7998383749962089  0.1769046518396973
  0.6533036170324061  0.7763284247389750  0.9950166210323583
  0.3174320313438949  0.8762394662274142  0.2096703803913565
  0.2504463621360440  0.5503945835261367  0.6271708089348951
  0.0279782091154183  0.9195580385295858  0.7289089594065788
  0.6050569136859999  0.8416991520869233  0.0511466328101823
  0.3121443500641766  0.1712308743447838  0.0214189698370198
  0.4231522456078378  0.6118436205769133  0.6924380648016580
  0.2024139299574777  0.1551066635718183  0.1494367898796159
  0.7477169787509557  0.4510208086183853  0.7176939492388567
  0.8436737387128327  0.9409782071005334  0.0404804806929267
  0.4052816546536832  0.1660284326010813  0.8756598689770217
  0.6400613149796331  0.1198424976490074  0.7399422980496916
  0.6023659663441772  0.1922582044255195  0.3779233852714848
  0.8066610662370440  0.5367252068131864  0.1810523991252646
  0.0363856304455414  0.7399037203071428  0.0999862263084737
  0.9670863142039809  0.0760231566503200  0.6616628002759322
  0.3738987946555957  0.3461722929419681  0.3109535188768644
  0.1411695067323194  0.0631435518881785  0.6437631536082302
  0.7318575489789948  0.2578141391031111  0.7162734318700557
  0.4909443961453070  0.4557346224228617  0.6301948771276080
  0.1418461269337114  0.2908399215055817  0.4134534823154073
  0.4594269588741160  0.0598541755686377  0.3369706568004241
  0.8863237014836085  0.1371176202471600  0.6649280507393315
  0.6068095807705004  0.5786627411024997  0.9634546373376141
  0.8595658740443326  0.0229684961322082  0.0914916262390597
  0.5608526548318079  0.7128491783707060  0.7550732578705693
  0.6388482476807910  0.5436627827374737  0.8734300379211970
  0.0535323488097784  0.1407647787785907  0.5211823404353280
  0.8351843417797630  0.1438618321429450  0.1903195613606673
  0.2561352964252974  0.6770219618315760  0.1989528783111952
  0.9999151901196593  0.5922291157714459  0.6719075508501252
  0.0674629061521552  0.5360788457140080  0.4126909806117655
 
  0.00000000E+00  0.00000000E+00  0.00000000E+00
  0.00000000E+00  0.00000000E+00  0.00000000E+00
  0.00000000E+00  0.00000000E+00  0.00000000E+00
  0.00000000E+00  0.00000000E+00  0.00000000E+00
  0.00000000E+00  0.00000000E+00  0.00000000E+00
  0.00000000E+00  0.00000000E+00  0.00000000E+00
  0.00000000E+00  0.00000000E+00  0.00000000E+00
  0.00000000E+00  0.00000000E+00  0.00000000E+00
  0.00000000E+00  0.00000000E+00  0.00000000E+00
  0.00000000E+00  0.00000000E+00  0.00000000E+00
  0.00000000E+00  0.00000000E+00  0.00000000E+00
  0.00000000E+00  0.00000000E+00  0.00000000E+00
  0.00000000E+00  0.00000000E+00  0.00000000E+00
  0.00000000E+00  0.00000000E+00  0.00000000E+00
  0.00000000E+00  0.00000000E+00  0.00000000E+00
  0.00000000E+00  0.00000000E+00  0.00000000E+00
  0.00000000E+00  0.00000000E+00  0.00000000E+00
  0.00000000E+00  0.00000000E+00  0.00000000E+00
  0.00000000E+00  0.00000000E+00  0.00000000E+00
  0.00000000E+00  0.00000000E+00  0.00000000E+00
  0.00000000E+00  0.00000000E+00  0.00000000E+00
  0.00000000E+00  0.00000000E+00  0.00000000E+00
  0.00000000E+00  0.00000000E+00  0.00000000E+00
  0.00000000E+00  0.00000000E+00  0.00000000E+00
  0.00000000E+00  0.00000000E+00  0.00000000E+00
  0.00000000E+00  0.00000000E+00  0.00000000E+00
  0.00000000E+00  0.00000000E+00  0.00000000E+00
  0.00000000E+00  0.00000000E+00  0.00000000E+00
  0.00000000E+00  0.00000000E+00  0.00000000E+00
  0.00000000E+00  0.00000000E+00  0.00000000E+00
  0.00000000E+00  0.00000000E+00  0.00000000E+00
  0.00000000E+00  0.00000000E+00  0.00000000E+00
  0.00000000E+00  0.00000000E+00  0.00000000E+00
  0.00000000E+00  0.00000000E+00  0.00000000E+00
  0.00000000E+00  0.00000000E+00  0.00000000E+00
  0.00000000E+00  0.00000000E+00  0.00000000E+00
  0.00000000E+00  0.00000000E+00  0.00000000E+00
  0.00000000E+00  0.00000000E+00  0.00000000E+00
  0.00000000E+00  0.00000000E+00  0.00000000E+00
  0.00000000E+00  0.00000000E+00  0.00000000E+00
  0.00000000E+00  0.00000000E+00  0.00000000E+00
  0.00000000E+00  0.00000000E+00  0.00000000E+00
  0.00000000E+00  0.00000000E+00  0.00000000E+00
  0.00000000E+00  0.00000000E+00  0.00000000E+00
  0.00000000E+00  0.00000000E+00  0.00000000E+00
  0.00000000E+00  0.00000000E+00  0.00000000E+00
  0.00000000E+00  0.00000000E+00  0.00000000E+00
  0.00000000E+00  0.00000000E+00  0.00000000E+00
  0.00000000E+00  0.00000000E+00  0.00000000E+00
  0.00000000E+00  0.00000000E+00  0.00000000E+00
  0.00000000E+00  0.00000000E+00  0.00000000E+00
  0.00000000E+00  0.00000000E+00  0.00000000E+00
  0.00000000E+00  0.00000000E+00  0.00000000E+00
  0.00000000E+00  0.00000000E+00  0.00000000E+00
  0.00000000E+00  0.00000000E+00  0.00000000E+00
  0.00000000E+00  0.00000000E+00  0.00000000E+00
  0.00000000E+00  0.00000000E+00  0.00000000E+00
  0.00000000E+00  0.00000000E+00  0.00000000E+00
  0.00000000E+00  0.00000000E+00  0.00000000E+00
  0.00000000E+00  0.00000000E+00  0.00000000E+00
  0.00000000E+00  0.00000000E+00  0.00000000E+00
  0.00000000E+00  0.00000000E+00  0.00000000E+00
  0.00000000E+00  0.00000000E+00  0.00000000E+00
  0.00000000E+00  0.00000000E+00  0.00000000E+00
  0.00000000E+00  0.00000000E+00  0.00000000E+00
  0.00000000E+00  0.00000000E+00  0.00000000E+00
  0.00000000E+00  0.00000000E+00  0.00000000E+00
  0.00000000E+00  0.00000000E+00  0.00000000E+00
  0.00000000E+00  0.00000000E+00  0.00000000E+00
  0.00000000E+00  0.00000000E+00  0.00000000E+00
  0.00000000E+00  0.00000000E+00  0.00000000E+00
  0.00000000E+00  0.00000000E+00  0.00000000E+00
  0.00000000E+00  0.00000000E+00  0.00000000E+00
  0.00000000E+00  0.00000000E+00  0.00000000E+00
  0.00000000E+00  0.00000000E+00  0.00000000E+00
  0.00000000E+00  0.00000000E+00  0.00000000E+00
  0.00000000E+00  0.00000000E+00  0.00000000E+00
  0.00000000E+00  0.00000000E+00  0.00000000E+00
  0.00000000E+00  0.00000000E+00  0.00000000E+00
  0.00000000E+00  0.00000000E+00  0.00000000E+00
  0.00000000E+00  0.00000000E+00  0.00000000E+00
  0.00000000E+00  0.00000000E+00  0.00000000E+00
  0.00000000E+00  0.00000000E+00  0.00000000E+00
  0.00000000E+00  0.00000000E+00  0.00000000E+00
  0.00000000E+00  0.00000000E+00  0.00000000E+00
  0.00000000E+00  0.00000000E+00  0.00000000E+00
  0.00000000E+00  0.00000000E+00  0.00000000E+00
  0.00000000E+00  0.00000000E+00  0.00000000E+00
  0.00000000E+00  0.00000000E+00  0.00000000E+00
  0.00000000E+00  0.00000000E+00  0.00000000E+00
  0.00000000E+00  0.00000000E+00  0.00000000E+00
  0.00000000E+00  0.00000000E+00  0.00000000E+00
  0.00000000E+00  0.00000000E+00  0.00000000E+00
  0.00000000E+00  0.00000000E+00  0.00000000E+00
  0.00000000E+00  0.00000000E+00  0.00000000E+00
  0.00000000E+00  0.00000000E+00  0.00000000E+00
  0.00000000E+00  0.00000000E+00  0.00000000E+00
  0.00000000E+00  0.00000000E+00  0.00000000E+00
  0.00000000E+00  0.00000000E+00  0.00000000E+00
  0.00000000E+00  0.00000000E+00  0.00000000E+00
  0.00000000E+00  0.00000000E+00  0.00000000E+00
  0.00000000E+00  0.00000000E+00  0.00000000E+00
  0.00000000E+00  0.00000000E+00  0.00000000E+00
  0.00000000E+00  0.00000000E+00  0.00000000E+00
  0.00000000E+00  0.00000000E+00  0.00000000E+00
  0.00000000E+00  0.00000000E+00  0.00000000E+00
  0.00000000E+00  0.00000000E+00  0.00000000E+00
  0.00000000E+00  0.00000000E+00  0.00000000E+00
  0.00000000E+00  0.00000000E+00  0.00000000E+00
  0.00000000E+00  0.00000000E+00  0.00000000E+00
  0.00000000E+00  0.00000000E+00  0.00000000E+00
  0.00000000E+00  0.00000000E+00  0.00000000E+00
  0.00000000E+00  0.00000000E+00  0.00000000E+00
  0.00000000E+00  0.00000000E+00  0.00000000E+00
  0.00000000E+00  0.00000000E+00  0.00000000E+00
  0.00000000E+00  0.00000000E+00  0.00000000E+00
  0.00000000E+00  0.00000000E+00  0.00000000E+00
  0.00000000E+00  0.00000000E+00  0.00000000E+00
  0.00000000E+00  0.00000000E+00  0.00000000E+00
  0.00000000E+00  0.00000000E+00  0.00000000E+00
  0.00000000E+00  0.00000000E+00  0.00000000E+00
  0.00000000E+00  0.00000000E+00  0.00000000E+00
  0.00000000E+00  0.00000000E+00  0.00000000E+00
  0.00000000E+00  0.00000000E+00  0.00000000E+00
  0.00000000E+00  0.00000000E+00  0.00000000E+00
  0.00000000E+00  0.00000000E+00  0.00000000E+00
  0.00000000E+00  0.00000000E+00  0.00000000E+00
  0.00000000E+00  0.00000000E+00  0.00000000E+00
  0.00000000E+00  0.00000000E+00  0.00000000E+00
  0.00000000E+00  0.00000000E+00  0.00000000E+00
  0.00000000E+00  0.00000000E+00  0.00000000E+00
  0.00000000E+00  0.00000000E+00  0.00000000E+00
  0.00000000E+00  0.00000000E+00  0.00000000E+00
  0.00000000E+00  0.00000000E+00  0.00000000E+00
  0.00000000E+00  0.00000000E+00  0.00000000E+00
  0.00000000E+00  0.00000000E+00  0.00000000E+00
  0.00000000E+00  0.00000000E+00  0.00000000E+00
  0.00000000E+00  0.00000000E+00  0.00000000E+00
  0.00000000E+00  0.00000000E+00  0.00000000E+00
  0.00000000E+00  0.00000000E+00  0.00000000E+00
  0.00000000E+00  0.00000000E+00  0.00000000E+00
  0.00000000E+00  0.00000000E+00  0.00000000E+00
  0.00000000E+00  0.00000000E+00  0.00000000E+00
  0.00000000E+00  0.00000000E+00  0.00000000E+00
  0.00000000E+00  0.00000000E+00  0.00000000E+00
  0.00000000E+00  0.00000000E+00  0.00000000E+00
  0.00000000E+00  0.00000000E+00  0.00000000E+00
  0.00000000E+00  0.00000000E+00  0.00000000E+00
  0.00000000E+00  0.00000000E+00  0.00000000E+00
  0.00000000E+00  0.00000000E+00  0.00000000E+00
  0.00000000E+00  0.00000000E+00  0.00000000E+00
  0.00000000E+00  0.00000000E+00  0.00000000E+00
  0.00000000E+00  0.00000000E+00  0.00000000E+00
  0.00000000E+00  0.00000000E+00  0.00000000E+00
  0.00000000E+00  0.00000000E+00  0.00000000E+00
  0.00000000E+00  0.00000000E+00  0.00000000E+00
  0.00000000E+00  0.00000000E+00  0.00000000E+00
  0.00000000E+00  0.00000000E+00  0.00000000E+00
  0.00000000E+00  0.00000000E+00  0.00000000E+00
  0.00000000E+00  0.00000000E+00  0.00000000E+00
  0.00000000E+00  0.00000000E+00  0.00000000E+00
  0.00000000E+00  0.00000000E+00  0.00000000E+00
  0.00000000E+00  0.00000000E+00  0.00000000E+00
  0.00000000E+00  0.00000000E+00  0.00000000E+00
  0.00000000E+00  0.00000000E+00  0.00000000E+00
  0.00000000E+00  0.00000000E+00  0.00000000E+00
  0.00000000E+00  0.00000000E+00  0.00000000E+00
  0.00000000E+00  0.00000000E+00  0.00000000E+00
  0.00000000E+00  0.00000000E+00  0.00000000E+00
  0.00000000E+00  0.00000000E+00  0.00000000E+00
  0.00000000E+00  0.00000000E+00  0.00000000E+00
  0.00000000E+00  0.00000000E+00  0.00000000E+00
  0.00000000E+00  0.00000000E+00  0.00000000E+00
  0.00000000E+00  0.00000000E+00  0.00000000E+00
  0.00000000E+00  0.00000000E+00  0.00000000E+00
  0.00000000E+00  0.00000000E+00  0.00000000E+00
  0.00000000E+00  0.00000000E+00  0.00000000E+00
  0.00000000E+00  0.00000000E+00  0.00000000E+00
  0.00000000E+00  0.00000000E+00  0.00000000E+00
  0.00000000E+00  0.00000000E+00  0.00000000E+00
  0.00000000E+00  0.00000000E+00  0.00000000E+00
  0.00000000E+00  0.00000000E+00  0.00000000E+00
  0.00000000E+00  0.00000000E+00  0.00000000E+00
  0.00000000E+00  0.00000000E+00  0.00000000E+00
  0.00000000E+00  0.00000000E+00  0.00000000E+00
  0.00000000E+00  0.00000000E+00  0.00000000E+00
  0.00000000E+00  0.00000000E+00  0.00000000E+00
  0.00000000E+00  0.00000000E+00  0.00000000E+00
  0.00000000E+00  0.00000000E+00  0.00000000E+00
  0.00000000E+00  0.00000000E+00  0.00000000E+00
  0.00000000E+00  0.00000000E+00  0.00000000E+00
  0.00000000E+00  0.00000000E+00  0.00000000E+00
  0.00000000E+00  0.00000000E+00  0.00000000E+00
  0.00000000E+00  0.00000000E+00  0.00000000E+00
  0.00000000E+00  0.00000000E+00  0.00000000E+00
  0.00000000E+00  0.00000000E+00  0.00000000E+00
  0.00000000E+00  0.00000000E+00  0.00000000E+00
  0.00000000E+00  0.00000000E+00  0.00000000E+00
  0.00000000E+00  0.00000000E+00  0.00000000E+00
  0.00000000E+00  0.00000000E+00  0.00000000E+00
  0.00000000E+00  0.00000000E+00  0.00000000E+00
  0.00000000E+00  0.00000000E+00  0.00000000E+00
  0.00000000E+00  0.00000000E+00  0.00000000E+00
  0.00000000E+00  0.00000000E+00  0.00000000E+00
  0.00000000E+00  0.00000000E+00  0.00000000E+00
  0.00000000E+00  0.00000000E+00  0.00000000E+00
  0.00000000E+00  0.00000000E+00  0.00000000E+00
