# Supplementary material for: Towards an atomistic understanding of disordered carbon electrode materials
Source: Chem Commun (Camb). 2018 May 23;54(47):5988–91. doi: 10.1039/c8cc01388h (PMC5994876; doi:10.1039/c8cc01388h)
Supplement: Supplementary file 1 [file CC-054-C8CC01388H-s001.zip › structures_Na/Fig3a_AIRSS_like/POSCAR14]

 C                                      
   1.00000000000000     
    14.3182550000000006    0.0000000000000000    0.0000000000000000
     0.0000000000000000   14.3182550000000006    0.0000000000000000
     0.0000000000000000    0.0000000000000000   14.3182550000000006
   C    Na
   206     1
Direct
  0.8911866059349642  0.6416493739535866  0.0778108149556608
  0.5332445333210356  0.7947750737235665  0.0994460121838860
  0.0715288006289906  0.3035776649049736  0.4824773849579999
  0.1240045821593198  0.9191732689309053  0.7413204950703973
  0.4782403951675379  0.1560654554950224  0.7101781536968618
  0.7906905884062254  0.0781790949263023  0.1339069304536790
  0.2280799293271009  0.4148928024723031  0.4919885327293153
  0.6707650988918967  0.5933330788930989  0.7753645176459372
  0.7560759166083936  0.5459776904014961  0.7320912620128289
  0.3029232529153276  0.5124593105459525  0.2444819016259085
  0.6333780512235442  0.9944210671031970  0.1415783659362727
  0.9573920388509529  0.2778550258130247  0.5911842505673949
  0.6398480988047569  0.5304048523092664  0.1770957882526269
  0.6964328930140141  0.0680546290510425  0.1634831377746765
  0.4167353365796128  0.5251616877944808  0.6407635445611446
  0.4270632436605103  0.3797000923633592  0.3841935622622717
  0.2711471248974405  0.3458224985216944  0.3239587980203870
  0.8042095193480888  0.4615945217288334  0.2453350455037166
  0.3973859519815374  0.3282359912310611  0.2091254743534995
  0.1286737466044062  0.2509312599844805  0.3141129814055218
  0.4160318981229906  0.6272833266388474  0.1841649381378209
  0.3197643837432496  0.4417381397596193  0.5201232206916467
  0.7712357297868768  0.1857803970691827  0.2505404306366521
  0.2135582352482839  0.0887672740097232  0.4970828849910999
  0.8140878468356421  0.2959325617820273  0.6774390396473304
  0.4567595996556210  0.3820324382241653  0.1505200088026308
  0.8895780749759060  0.4130882656657996  0.2614306528612999
  0.3654075689636767  0.2408592062151996  0.0643196468642646
  0.6274293913765590  0.0223995501738562  0.7431212841833782
  0.1490699965686394  0.4570518354079777  0.2608722412500839
  0.9178244136233839  0.5328968643043603  0.6675236039092203
  0.8696076525516085  0.6817326219381425  0.7244561344347370
  0.1584256254442507  0.5206124906327834  0.6080493592226849
  0.5370822920629710  0.1678183391218497  0.4505865228155365
  0.2663140313782201  0.9929226637666476  0.8557439889111732
  0.4137152293757125  0.1054673288399428  0.7782020718260551
  0.0163911881095065  0.2315038589575849  0.5220424683327739
  0.5656697289133394  0.1786158521210283  0.7528325704163609
  0.8219832315016022  0.3955344698849643  0.6769365325216093
  0.0614789852372167  0.4092254180446261  0.2670936276879805
  0.9767320094408520  0.3753121402452900  0.5964535083965834
  0.3303885181577507  0.5044076854806957  0.5958908799564563
  0.8811480939928998  0.3160247006499152  0.2792935953244898
  0.0272751994097723  0.9930445419988784  0.1205318094846765
  0.9787357221399217  0.8354019157277504  0.7416000899257265
  0.1765434060520691  0.7269735983542693  0.1696788561972288
  0.1993155575124236  0.0258239014226131  0.3153696997762068
  0.6382214250050197  0.4700505259964333  0.2535306375118911
  0.6225864775039769  0.4487259593829223  0.8504441054737727
  0.4824002156417929  0.4730404376044057  0.1957393020333519
  0.1454582551483496  0.4446146955998378  0.5446241456546558
  0.7051052689661288  0.9626044496741766  0.7386150539549062
  0.1066518847942709  0.0199265294888222  0.1739613997883037
  0.5261865416326915  0.3039717260792544  0.8661626246121416
  0.3096541348315184  0.1113676984222946  0.6350758263026629
  0.1256099656150229  0.1024570218190611  0.4537110458696918
  0.2498942228716030  0.0405182290778080  0.7688614714928127
  0.5623765082392168  0.5122564312010017  0.0249478395805701
  0.9069728551824232  0.7880899425530460  0.0075523468099652
  0.9796069540138620  0.5448887378997050  0.1942328391744867
  0.9661411326289648  0.2659794268905533  0.2807645045449266
  0.8717891456094030  0.9472666497208719  0.7273828693158798
  0.5154578837114417  0.6304348739066297  0.7218499702048621
  0.7199916331098540  0.6355287374553413  0.0664711489005565
  0.7142351900293090  0.3293160081938687  0.3210829932277741
  0.9481114493501444  0.0500029314699832  0.1290706044810088
  0.6844290217375553  0.1348055406928194  0.2369623690465918
  0.3820013161130443  0.1034640584652683  0.4825359329025140
  0.5826696715987023  0.3483803944072613  0.4295747412872345
  0.7205648655129562  0.7765521626045757  0.7569983410048885
  0.5623330232802373  0.3909948894587331  0.9046247425791349
  0.6398369722340738  0.2867288465021273  0.3750969707950021
  0.3443521115193025  0.7630156053963481  0.7543609816320003
  0.9769921075101168  0.4582738223280896  0.2430818490301919
  0.1263923046685311  0.1189353462233978  0.1930634716952307
  0.6573898898613848  0.3116285685435602  0.7515271424929496
  0.1758889715796405  0.9755446866347601  0.2276367733320878
  0.2192439317448935  0.3480184246795404  0.4176328628153256
  0.5282203480910186  0.2212929415173748  0.5371564517505166
  0.3979585773958977  0.9127076103007843  0.8030940359852853
  0.7214503203661289  0.5693584064984837  0.1410047812126448
  0.6594397889747331  0.9252765279258238  0.0716541647048853
  0.1622071768418686  0.8244384818071798  0.1499382705768704
  0.7200749930999465  0.4248284175224704  0.2843909192953668
  0.1693934664647622  0.0089455287113707  0.7228329350564187
  0.7926797032075525  0.0014709065736034  0.7222244444006793
  0.5787265440011411  0.8758319665994354  0.7690970261607146
  0.9091359829236911  0.4367224647048023  0.6455513701561658
  0.8949867742002349  0.5748307583765497  0.1497111860816751
  0.0247344463142883  0.7514337685199742  0.7309677020178802
  0.7282611315801678  0.1591736604099358  0.7238787596996821
  0.0520895850157139  0.0884178255811231  0.6078721360840609
  0.2651403896839499  0.8257430577403710  0.7806228358403499
  0.5455538666661824  0.4467178743853873  0.2804867082812621
  0.2549753551304315  0.2298950238813389  0.1945845276014659
  0.0880252732199618  0.1516089213459819  0.2848654964415048
  0.0750874117378303  0.8315825704088807  0.1007210318744996
  0.4720208540394165  0.9307556218640488  0.1921257761969461
  0.8404226169728370  0.5867308379102821  0.7062540720457017
  0.4538652486485208  0.9959245402316665  0.7904989720999950
  0.0975203060859881  0.5854217623313654  0.6581172156297204
  0.5836576942819337  0.5601725959436799  0.7195212307664415
  0.1715128414797903  0.8289491970126798  0.7521765357493523
  0.8858906816766069  0.2353602614270421  0.6442416736408897
  0.4631768115762898  0.1060772863284427  0.4243583011902780
  0.1461971977621651  0.5487427684460321  0.2278725497814286
  0.8216354401768224  0.7673993373872366  0.7437373751847643
  0.6581739570420564  0.6990949819755595  0.7668644016543009
  0.3508246875189525  0.7038143999832017  0.1845763101600338
  0.3958560469860646  0.5347810132240196  0.2156629434265759
  0.2455519008487133  0.1151563820509776  0.0681828117360176
  0.4684723458401626  0.1742332424401722  0.6146546377698406
  0.2890938880093551  0.0316877330084136  0.3561369856437007
  0.4656830985954138  0.8380368035158180  0.1550402611586514
  0.5395716519575499  0.0607761882972317  0.2768225812546599
  0.8185310709460434  0.7554814438366060  0.9854747659109758
  0.9600479978738522  0.9898678111465461  0.7101922916307004
  0.0686504783711700  0.5912395893536732  0.1880312119905275
  0.3020342400735934  0.9041247700182105  0.8257752348706247
  0.3856850912895642  0.1329458824682020  0.5751769228580762
  0.9328539609025051  0.1254827932605853  0.1950425864063894
  0.0129654514295254  0.9052186336744598  0.0764587184957814
  0.5459582246789323  0.5352060452343057  0.1302279592186374
  0.1586708683245242  0.6593223265772133  0.6966362342475600
  0.5734970039654356  0.4696385932505404  0.6897172214336308
  0.5237089822736187  0.4040722739106529  0.3638008332408446
  0.1219776798249914  0.7452720408964240  0.7280605418430208
  0.4784043908331798  0.3928346769064456  0.5517274176747529
  0.5430520167587599  0.3190481271820544  0.5164744843293718
  0.4564839954859944  0.2497894713395152  0.9135860998759779
  0.5023805053005409  0.6291900397173081  0.1350682056862424
  0.2213768039463704  0.2700996245472038  0.2727768988184717
  0.6297455530367674  0.6739115946337133  0.0206654559135373
  0.2204376545386558  0.8902893028844423  0.1980626135769470
  0.7897846958286533  0.2733616087511124  0.2902319822373929
  0.0618906082872455  0.3880425126967569  0.5363402619932035
  0.5353580221482769  0.4229228474205723  0.9954484150005405
  0.4361699085199636  0.2829186005547381  0.0096297919836469
  0.2839010983144576  0.0442585692085669  0.9340190902092497
  0.5464374002624875  0.9716469227649066  0.7677671430680594
  0.3841000954913176  0.9485748506980217  0.2360670174244184
  0.6760307264347836  0.8668213389989855  0.7558192197491083
  0.0918951114119751  0.6793214398846675  0.1524269956557955
  0.7500931729335244  0.9066403598010688  0.0249366556996359
  0.4782002423735101  0.3621841670322218  0.0541621640488326
  0.0511527087752629  0.3149817546906641  0.2852452335539971
  0.6535629260041826  0.4141092759433549  0.7496589106025370
  0.5468882151037801  0.6969032173595570  0.0861064738164964
  0.8051500678045365  0.6668433501873793  0.0340439327902414
  0.8039625292870098  0.0998962585982188  0.7044636255201325
  0.4239539048472226  0.8192501970606161  0.7713705887682254
  0.5794653324490109  0.2678660559357652  0.7897668780387729
  0.2475498499274129  0.0264559778341739  0.0253130208025317
  0.8817433244806403  0.8477329491758022  0.7419557871494677
  0.7416512583125900  0.8151046219783397  0.9815644971895728
  0.3404986968232416  0.6719685976029502  0.7114097838520421
  0.9872083365602049  0.1706275839817473  0.2610829232726011
  0.3754692317704911  0.0132961091250231  0.3078845343249174
  0.3195789872371043  0.0969008664598786  0.7314055408884129
  0.3423800043263744  0.2641147056556252  0.1578766709699521
  0.6085396904951511  0.1307008296047675  0.2977719314669608
  0.3326462944725491  0.1348313153930662  0.9320161204869541
  0.1258774273683242  0.0831744403914409  0.3571263115741012
  0.2536008255651707  0.6324386410436175  0.6840092319062386
  0.9672110857168355  0.6771313695679736  0.7110186912853453
  0.2444712676453039  0.4348491799486847  0.2745695641202486
  0.4046604460729640  0.4015596021257315  0.4848613018756938
  0.2220060837296642  0.0944093905555365  0.5943914334656913
  0.9258886256257682  0.8829569033104914  0.0302381368414845
  0.5192321206324539  0.8000209869974245  0.7650342860849546
  0.2955541078819880  0.0736977607077840  0.4448265953691505
  0.2372463147030974  0.5849287200306195  0.2235568206221547
  0.5488153220350662  0.9943949813066275  0.2001708046457002
  0.9547731264767776  0.7162408575962496  0.0569181885475294
  0.3751850842885495  0.7995526394894814  0.1771078299726891
  0.6533483511152025  0.7764640315123598  0.9948146769735126
  0.3176275228723960  0.8759088610507779  0.2097585741684457
  0.2504639543178430  0.5499898569885751  0.6276401474334886
  0.0282810057576626  0.9191692886940580  0.7291786109420398
  0.6052061126378880  0.8417043177545178  0.0510739721735461
  0.3125222930212321  0.1711959778360895  0.0216345532245936
  0.4232801902116755  0.6115743619298243  0.6927921241399853
  0.2029040810390564  0.1550362085687964  0.1497783432496128
  0.7477826989231843  0.4508361867824776  0.7176708036621815
  0.8438567322172359  0.9410428536749296  0.0404278800365707
  0.4054985706487212  0.1659460445781090  0.8757772681701783
  0.6402981745538059  0.1196080667429487  0.7399499435260296
  0.6025824203664711  0.1924203194753789  0.3779373501070094
  0.8071114929859771  0.5368343882540750  0.1803783625803717
  0.0367528931814199  0.7396943049176355  0.0990728809747046
  0.9674874617776833  0.0756689948710114  0.6618629161764886
  0.3740889389418386  0.3463744749891862  0.3111078416804644
  0.1416661527248416  0.0623625685358965  0.6437051486884893
  0.7321459088628378  0.2575530366948709  0.7165498694197360
  0.4909333330664052  0.4555421291292933  0.6303912615555378
  0.1422861995882743  0.2908717971034058  0.4136277136294717
  0.4596247255011338  0.0598697085558525  0.3369174314875720
  0.8867082160782898  0.1366777158022156  0.6652093351527992
  0.6070990062845522  0.5785807985288316  0.9634201502203347
  0.8597894467137844  0.0229276140975418  0.0915255294838689
  0.5610534274448244  0.7126339621279603  0.7551932160448221
  0.6391393533678967  0.5434706198316280  0.8734499207072933
  0.0538164828152397  0.1399737382434565  0.5212315438559911
  0.8354656836669005  0.1437978115068776  0.1903351259766486
  0.2564578524293212  0.6762818102948571  0.1975186145680900
  0.0004858381337833  0.5919550660813367  0.6727641202269229
  0.9162089168404060  0.4423983506305941  0.4411696863941997
 
  0.00000000E+00  0.00000000E+00  0.00000000E+00
  0.00000000E+00  0.00000000E+00  0.00000000E+00
  0.00000000E+00  0.00000000E+00  0.00000000E+00
  0.00000000E+00  0.00000000E+00  0.00000000E+00
  0.00000000E+00  0.00000000E+00  0.00000000E+00
  0.00000000E+00  0.00000000E+00  0.00000000E+00
  0.00000000E+00  0.00000000E+00  0.00000000E+00
  0.00000000E+00  0.00000000E+00  0.00000000E+00
  0.00000000E+00  0.00000000E+00  0.00000000E+00
  0.00000000E+00  0.00000000E+00  0.00000000E+00
  0.00000000E+00  0.00000000E+00  0.00000000E+00
  0.00000000E+00  0.00000000E+00  0.00000000E+00
  0.00000000E+00  0.00000000E+00  0.00000000E+00
  0.00000000E+00  0.00000000E+00  0.00000000E+00
  0.00000000E+00  0.00000000E+00  0.00000000E+00
  0.00000000E+00  0.00000000E+00  0.00000000E+00
  0.00000000E+00  0.00000000E+00  0.00000000E+00
  0.00000000E+00  0.00000000E+00  0.00000000E+00
  0.00000000E+00  0.00000000E+00  0.00000000E+00
  0.00000000E+00  0.00000000E+00  0.00000000E+00
  0.00000000E+00  0.00000000E+00  0.00000000E+00
  0.00000000E+00  0.00000000E+00  0.00000000E+00
  0.00000000E+00  0.00000000E+00  0.00000000E+00
  0.00000000E+00  0.00000000E+00  0.00000000E+00
  0.00000000E+00  0.00000000E+00  0.00000000E+00
  0.00000000E+00  0.00000000E+00  0.00000000E+00
  0.00000000E+00  0.00000000E+00  0.00000000E+00
  0.00000000E+00  0.00000000E+00  0.00000000E+00
  0.00000000E+00  0.00000000E+00  0.00000000E+00
  0.00000000E+00  0.00000000E+00  0.00000000E+00
  0.00000000E+00  0.00000000E+00  0.00000000E+00
  0.00000000E+00  0.00000000E+00  0.00000000E+00
  0.00000000E+00  0.00000000E+00  0.00000000E+00
  0.00000000E+00  0.00000000E+00  0.00000000E+00
  0.00000000E+00  0.00000000E+00  0.00000000E+00
  0.00000000E+00  0.00000000E+00  0.00000000E+00
  0.00000000E+00  0.00000000E+00  0.00000000E+00
  0.00000000E+00  0.00000000E+00  0.00000000E+00
  0.00000000E+00  0.00000000E+00  0.00000000E+00
  0.00000000E+00  0.00000000E+00  0.00000000E+00
  0.00000000E+00  0.00000000E+00  0.00000000E+00
  0.00000000E+00  0.00000000E+00  0.00000000E+00
  0.00000000E+00  0.00000000E+00  0.00000000E+00
  0.00000000E+00  0.00000000E+00  0.00000000E+00
  0.00000000E+00  0.00000000E+00  0.00000000E+00
  0.00000000E+00  0.00000000E+00  0.00000000E+00
  0.00000000E+00  0.00000000E+00  0.00000000E+00
  0.00000000E+00  0.00000000E+00  0.00000000E+00
  0.00000000E+00  0.00000000E+00  0.00000000E+00
  0.00000000E+00  0.00000000E+00  0.00000000E+00
  0.00000000E+00  0.00000000E+00  0.00000000E+00
  0.00000000E+00  0.00000000E+00  0.00000000E+00
  0.00000000E+00  0.00000000E+00  0.00000000E+00
  0.00000000E+00  0.00000000E+00  0.00000000E+00
  0.00000000E+00  0.00000000E+00  0.00000000E+00
  0.00000000E+00  0.00000000E+00  0.00000000E+00
  0.00000000E+00  0.00000000E+00  0.00000000E+00
  0.00000000E+00  0.00000000E+00  0.00000000E+00
  0.00000000E+00  0.00000000E+00  0.00000000E+00
  0.00000000E+00  0.00000000E+00  0.00000000E+00
  0.00000000E+00  0.00000000E+00  0.00000000E+00
  0.00000000E+00  0.00000000E+00  0.00000000E+00
  0.00000000E+00  0.00000000E+00  0.00000000E+00
  0.00000000E+00  0.00000000E+00  0.00000000E+00
  0.00000000E+00  0.00000000E+00  0.00000000E+00
  0.00000000E+00  0.00000000E+00  0.00000000E+00
  0.00000000E+00  0.00000000E+00  0.00000000E+00
  0.00000000E+00  0.00000000E+00  0.00000000E+00
  0.00000000E+00  0.00000000E+00  0.00000000E+00
  0.00000000E+00  0.00000000E+00  0.00000000E+00
  0.00000000E+00  0.00000000E+00  0.00000000E+00
  0.00000000E+00  0.00000000E+00  0.00000000E+00
  0.00000000E+00  0.00000000E+00  0.00000000E+00
  0.00000000E+00  0.00000000E+00  0.00000000E+00
  0.00000000E+00  0.00000000E+00  0.00000000E+00
  0.00000000E+00  0.00000000E+00  0.00000000E+00
  0.00000000E+00  0.00000000E+00  0.00000000E+00
  0.00000000E+00  0.00000000E+00  0.00000000E+00
  0.00000000E+00  0.00000000E+00  0.00000000E+00
  0.00000000E+00  0.00000000E+00  0.00000000E+00
  0.00000000E+00  0.00000000E+00  0.00000000E+00
  0.00000000E+00  0.00000000E+00  0.00000000E+00
  0.00000000E+00  0.00000000E+00  0.00000000E+00
  0.00000000E+00  0.00000000E+00  0.00000000E+00
  0.00000000E+00  0.00000000E+00  0.00000000E+00
  0.00000000E+00  0.00000000E+00  0.00000000E+00
  0.00000000E+00  0.00000000E+00  0.00000000E+00
  0.00000000E+00  0.00000000E+00  0.00000000E+00
  0.00000000E+00  0.00000000E+00  0.00000000E+00
  0.00000000E+00  0.00000000E+00  0.00000000E+00
  0.00000000E+00  0.00000000E+00  0.00000000E+00
  0.00000000E+00  0.00000000E+00  0.00000000E+00
  0.00000000E+00  0.00000000E+00  0.00000000E+00
  0.00000000E+00  0.00000000E+00  0.00000000E+00
  0.00000000E+00  0.00000000E+00  0.00000000E+00
  0.00000000E+00  0.00000000E+00  0.00000000E+00
  0.00000000E+00  0.00000000E+00  0.00000000E+00
  0.00000000E+00  0.00000000E+00  0.00000000E+00
  0.00000000E+00  0.00000000E+00  0.00000000E+00
  0.00000000E+00  0.00000000E+00  0.00000000E+00
  0.00000000E+00  0.00000000E+00  0.00000000E+00
  0.00000000E+00  0.00000000E+00  0.00000000E+00
  0.00000000E+00  0.00000000E+00  0.00000000E+00
  0.00000000E+00  0.00000000E+00  0.00000000E+00
  0.00000000E+00  0.00000000E+00  0.00000000E+00
  0.00000000E+00  0.00000000E+00  0.00000000E+00
  0.00000000E+00  0.00000000E+00  0.00000000E+00
  0.00000000E+00  0.00000000E+00  0.00000000E+00
  0.00000000E+00  0.00000000E+00  0.00000000E+00
  0.00000000E+00  0.00000000E+00  0.00000000E+00
  0.00000000E+00  0.00000000E+00  0.00000000E+00
  0.00000000E+00  0.00000000E+00  0.00000000E+00
  0.00000000E+00  0.00000000E+00  0.00000000E+00
  0.00000000E+00  0.00000000E+00  0.00000000E+00
  0.00000000E+00  0.00000000E+00  0.00000000E+00
  0.00000000E+00  0.00000000E+00  0.00000000E+00
  0.00000000E+00  0.00000000E+00  0.00000000E+00
  0.00000000E+00  0.00000000E+00  0.00000000E+00
  0.00000000E+00  0.00000000E+00  0.00000000E+00
  0.00000000E+00  0.00000000E+00  0.00000000E+00
  0.00000000E+00  0.00000000E+00  0.00000000E+00
  0.00000000E+00  0.00000000E+00  0.00000000E+00
  0.00000000E+00  0.00000000E+00  0.00000000E+00
  0.00000000E+00  0.00000000E+00  0.00000000E+00
  0.00000000E+00  0.00000000E+00  0.00000000E+00
  0.00000000E+00  0.00000000E+00  0.00000000E+00
  0.00000000E+00  0.00000000E+00  0.00000000E+00
  0.00000000E+00  0.00000000E+00  0.00000000E+00
  0.00000000E+00  0.00000000E+00  0.00000000E+00
  0.00000000E+00  0.00000000E+00  0.00000000E+00
  0.00000000E+00  0.00000000E+00  0.00000000E+00
  0.00000000E+00  0.00000000E+00  0.00000000E+00
  0.00000000E+00  0.00000000E+00  0.00000000E+00
  0.00000000E+00  0.00000000E+00  0.00000000E+00
  0.00000000E+00  0.00000000E+00  0.00000000E+00
  0.00000000E+00  0.00000000E+00  0.00000000E+00
  0.00000000E+00  0.00000000E+00  0.00000000E+00
  0.00000000E+00  0.00000000E+00  0.00000000E+00
  0.00000000E+00  0.00000000E+00  0.00000000E+00
  0.00000000E+00  0.00000000E+00  0.00000000E+00
  0.00000000E+00  0.00000000E+00  0.00000000E+00
  0.00000000E+00  0.00000000E+00  0.00000000E+00
  0.00000000E+00  0.00000000E+00  0.00000000E+00
  0.00000000E+00  0.00000000E+00  0.00000000E+00
  0.00000000E+00  0.00000000E+00  0.00000000E+00
  0.00000000E+00  0.00000000E+00  0.00000000E+00
  0.00000000E+00  0.00000000E+00  0.00000000E+00
  0.00000000E+00  0.00000000E+00  0.00000000E+00
  0.00000000E+00  0.00000000E+00  0.00000000E+00
  0.00000000E+00  0.00000000E+00  0.00000000E+00
  0.00000000E+00  0.00000000E+00  0.00000000E+00
  0.00000000E+00  0.00000000E+00  0.00000000E+00
  0.00000000E+00  0.00000000E+00  0.00000000E+00
  0.00000000E+00  0.00000000E+00  0.00000000E+00
  0.00000000E+00  0.00000000E+00  0.00000000E+00
  0.00000000E+00  0.00000000E+00  0.00000000E+00
  0.00000000E+00  0.00000000E+00  0.00000000E+00
  0.00000000E+00  0.00000000E+00  0.00000000E+00
  0.00000000E+00  0.00000000E+00  0.00000000E+00
  0.00000000E+00  0.00000000E+00  0.00000000E+00
  0.00000000E+00  0.00000000E+00  0.00000000E+00
  0.00000000E+00  0.00000000E+00  0.00000000E+00
  0.00000000E+00  0.00000000E+00  0.00000000E+00
  0.00000000E+00  0.00000000E+00  0.00000000E+00
  0.00000000E+00  0.00000000E+00  0.00000000E+00
  0.00000000E+00  0.00000000E+00  0.00000000E+00
  0.00000000E+00  0.00000000E+00  0.00000000E+00
  0.00000000E+00  0.00000000E+00  0.00000000E+00
  0.00000000E+00  0.00000000E+00  0.00000000E+00
  0.00000000E+00  0.00000000E+00  0.00000000E+00
  0.00000000E+00  0.00000000E+00  0.00000000E+00
  0.00000000E+00  0.00000000E+00  0.00000000E+00
  0.00000000E+00  0.00000000E+00  0.00000000E+00
  0.00000000E+00  0.00000000E+00  0.00000000E+00
  0.00000000E+00  0.00000000E+00  0.00000000E+00
  0.00000000E+00  0.00000000E+00  0.00000000E+00
  0.00000000E+00  0.00000000E+00  0.00000000E+00
  0.00000000E+00  0.00000000E+00  0.00000000E+00
  0.00000000E+00  0.00000000E+00  0.00000000E+00
  0.00000000E+00  0.00000000E+00  0.00000000E+00
  0.00000000E+00  0.00000000E+00  0.00000000E+00
  0.00000000E+00  0.00000000E+00  0.00000000E+00
  0.00000000E+00  0.00000000E+00  0.00000000E+00
  0.00000000E+00  0.00000000E+00  0.00000000E+00
  0.00000000E+00  0.00000000E+00  0.00000000E+00
  0.00000000E+00  0.00000000E+00  0.00000000E+00
  0.00000000E+00  0.00000000E+00  0.00000000E+00
  0.00000000E+00  0.00000000E+00  0.00000000E+00
  0.00000000E+00  0.00000000E+00  0.00000000E+00
  0.00000000E+00  0.00000000E+00  0.00000000E+00
  0.00000000E+00  0.00000000E+00  0.00000000E+00
  0.00000000E+00  0.00000000E+00  0.00000000E+00
  0.00000000E+00  0.00000000E+00  0.00000000E+00
  0.00000000E+00  0.00000000E+00  0.00000000E+00
  0.00000000E+00  0.00000000E+00  0.00000000E+00
  0.00000000E+00  0.00000000E+00  0.00000000E+00
  0.00000000E+00  0.00000000E+00  0.00000000E+00
  0.00000000E+00  0.00000000E+00  0.00000000E+00
  0.00000000E+00  0.00000000E+00  0.00000000E+00
  0.00000000E+00  0.00000000E+00  0.00000000E+00
  0.00000000E+00  0.00000000E+00  0.00000000E+00
  0.00000000E+00  0.00000000E+00  0.00000000E+00
  0.00000000E+00  0.00000000E+00  0.00000000E+00
  0.00000000E+00  0.00000000E+00  0.00000000E+00
  0.00000000E+00  0.00000000E+00  0.00000000E+00
  0.00000000E+00  0.00000000E+00  0.00000000E+00
  0.00000000E+00  0.00000000E+00  0.00000000E+00
