# Supplementary material for: Towards an atomistic understanding of disordered carbon electrode materials
Source: Chem Commun (Camb). 2018 May 23;54(47):5988–91. doi: 10.1039/c8cc01388h (PMC5994876; doi:10.1039/c8cc01388h)
Supplement: Supplementary file 1 [file CC-054-C8CC01388H-s001.zip › structures_Na/Fig3a_AIRSS_like/POSCAR15]

 C                                      
   1.00000000000000     
    14.3182550000000006    0.0000000000000000    0.0000000000000000
     0.0000000000000000   14.3182550000000006    0.0000000000000000
     0.0000000000000000    0.0000000000000000   14.3182550000000006
   C    Na
   206     1
Direct
  0.8926014787911509  0.6425141627619017  0.0767440797837424
  0.5347126503508280  0.7954656144246828  0.0990558929693830
  0.0730133512940445  0.3053491786803980  0.4821567732005002
  0.1255824413073404  0.9198213206240633  0.7411312440921178
  0.4795841232617115  0.1566038394901663  0.7099469033579903
  0.7920333488582414  0.0798462658218644  0.1329883298387362
  0.2294060295710855  0.4160756533706664  0.4914707275798075
  0.6723905629825595  0.5939528860619036  0.7747689186130053
  0.7578961681899347  0.5465073745133432  0.7319638132001937
  0.3043601672586911  0.5128406000694820  0.2431702098344101
  0.6345883568128075  0.9954240189750203  0.1407220867590754
  0.9597471161967794  0.2791603284634795  0.5927705229634364
  0.6414597932106115  0.5313919594099099  0.1764041691293571
  0.6978569892907616  0.0696014617856688  0.1624489583546855
  0.4181294458844027  0.5259152261462487  0.6403163744655378
  0.4285240703368168  0.3807983445792237  0.3836446238994054
  0.2724600759727053  0.3467844894829908  0.3236334285229722
  0.8060435519366010  0.4618891385240161  0.2440111541121071
  0.3985211784256327  0.3288877049331284  0.2087319167315642
  0.1298762024915657  0.2518716867683644  0.3141788516398938
  0.4174786831844449  0.6278832556444812  0.1833096407065229
  0.3211282680001212  0.4428479281342749  0.5195910233932998
  0.7729822614941314  0.1866372018044374  0.2510256293781221
  0.2147111826208773  0.0889771168526520  0.4970955522222918
  0.8157920781873310  0.2967763751961790  0.6774048366396633
  0.4586291718839965  0.3827764891957177  0.1498642308732764
  0.8910582644770846  0.4137613728469848  0.2604943660315854
  0.3650824632145724  0.2422138165372211  0.0631011766976311
  0.6289625165838238  0.0230765384435873  0.7432841655073599
  0.1503046644437352  0.4572133240356843  0.2590114639764503
  0.9197588234314981  0.5331113039741742  0.6682770981951724
  0.8712407120975980  0.6821497635351917  0.7247209373021343
  0.1597475006392974  0.5209534164966000  0.6086609114325340
  0.5385307629844261  0.1685265055263104  0.4507740552527614
  0.2676693016936049  0.9931131694771702  0.8555807148286911
  0.4149980726147135  0.1058104162285723  0.7778599500766703
  0.0193324381994487  0.2325217911598485  0.5235108494023918
  0.5669716036440819  0.1792623461726759  0.7526784347578771
  0.8239643954366305  0.3960736607549299  0.6771101700205266
  0.0625886685451093  0.4097124752282035  0.2657929613370969
  0.9780061747103993  0.3761641852207456  0.5965293835690441
  0.3317398234336315  0.5050962682998458  0.5956873575354114
  0.8825590770064865  0.3173195726948707  0.2792816522489001
  0.0285795222221815  0.9938200481861538  0.1206061779633483
  0.9802240987016327  0.8360792052309974  0.7409813225349841
  0.1780685858357480  0.7275005181952725  0.1687108762853408
  0.2003722477608006  0.0259369317718453  0.3153342162648951
  0.6400306689315731  0.4712062961142908  0.2528877397395807
  0.6238218484355957  0.4494946844934660  0.8494766772185766
  0.4841445974762007  0.4737601991577178  0.1951799573928844
  0.1467283539251818  0.4450752872596669  0.5446779968352867
  0.7065549739833725  0.9633337963300946  0.7387758741580480
  0.1080215532251289  0.0207065816166893  0.1737248124626497
  0.5274256820836073  0.3047372039730173  0.8650155383278038
  0.3106338427135248  0.1124435845848032  0.6347554106159743
  0.1266149966665743  0.1028317954320982  0.4536196541734615
  0.2518337574303968  0.0406785433037738  0.7686031672185463
  0.5636554749628186  0.5131760825453628  0.0241222143626867
  0.9082800842866012  0.7891274234951970  0.0071910097074139
  0.9810846132140325  0.5447418491829570  0.1923592433484064
  0.9672868534820098  0.2670081346528844  0.2810454455995973
  0.8730658456394833  0.9476630856473192  0.7264752135291149
  0.5170813929513771  0.6311401732473075  0.7212656446221979
  0.7215096540105057  0.6361498376958460  0.0655055612033491
  0.7156012781695592  0.3304763233198585  0.3200678003832316
  0.9494663674007198  0.0511203355896290  0.1287473862967695
  0.6860333774294690  0.1364014618791074  0.2368729216129145
  0.3830436382376060  0.1045290271693096  0.4823314798065917
  0.5839570054546031  0.3490939655308127  0.4290649917243192
  0.7221292008152714  0.7772273245802667  0.7568164402525850
  0.5632615232148679  0.3918923050665895  0.9034770455721185
  0.6412467246265908  0.2878207824443353  0.3747756257734958
  0.3457876067926675  0.7634198277569922  0.7542642211527689
  0.9782872129524505  0.4583994369178341  0.2414987395637290
  0.1274319258405500  0.1197261770329555  0.1930712068106156
  0.6589498775133926  0.3123643417893644  0.7508252557636946
  0.1771242762562258  0.9760044900837711  0.2280434707832651
  0.2205703543743394  0.3494176796313559  0.4171946815327000
  0.5294417936812548  0.2221662423965933  0.5370936046866648
  0.3994125337265376  0.9130574055865708  0.8028659352932138
  0.7230851719728822  0.5700703632474508  0.1399913342305958
  0.6607978777458533  0.9262600430889498  0.0707971835710915
  0.1636684905338444  0.8250707721722430  0.1496805421950738
  0.7217696432764286  0.4254958805957187  0.2832308994279905
  0.1709252303326732  0.0092548511427684  0.7229753479882209
  0.7941414750736162  0.0022594650992845  0.7220136228394548
  0.5802797271848672  0.8764015120473603  0.7693124378408847
  0.9114231755310713  0.4372047034497811  0.6457114382816158
  0.8964391700271578  0.5752935235858231  0.1485713252760838
  0.0261438581995861  0.7521143205195563  0.7308741773752940
  0.7296900228118983  0.1598921386248851  0.7238981446939551
  0.0535406198027421  0.0898557196810018  0.6092171189117901
  0.2666927818663787  0.8258627768272377  0.7809223144706984
  0.5472615719020556  0.4479223110792245  0.2801274321645514
  0.2557336427593259  0.2308176897376109  0.1943792548576072
  0.0892477829321520  0.1524513401190056  0.2849922290241235
  0.0762476761690898  0.8323328307952929  0.1007130244828985
  0.4732584990959033  0.9313167435622757  0.1917958220158679
  0.8423586264547392  0.5869785736146153  0.7066825096946769
  0.4552978152400561  0.9963909512413360  0.7903818789530115
  0.0990361274174636  0.5857989935040236  0.6589026903910719
  0.5853015092187093  0.5608949647167843  0.7187590623222122
  0.1729568895818808  0.8292334281953920  0.7525389540496301
  0.8878066798399243  0.2363466773892738  0.6447012606292356
  0.4644092687990236  0.1068598950535139  0.4243531914226698
  0.1476981195344282  0.5486985436088376  0.2255691972667128
  0.8231877116570611  0.7679032001400982  0.7435159146292595
  0.6597301636623356  0.6997297489715872  0.7664797719788827
  0.3522894988833949  0.7043511774943099  0.1839574254964680
  0.3972479983167085  0.5352005998433125  0.2146844262773485
  0.2463490162144368  0.1155151555503726  0.0684930923114154
  0.4695933010767699  0.1750800146248499  0.6145739371105974
  0.2902152298834562  0.0322522630806710  0.3560726957474833
  0.4671125721392122  0.8386663393071790  0.1548393869122481
  0.5407043800373168  0.0618781070840502  0.2767600804793205
  0.8198741396729287  0.7564443792875679  0.9846974610376499
  0.9613365075183897  0.9902036161082320  0.7094363385732475
  0.0701780723755782  0.5913253381722816  0.1860088250925012
  0.3034862889760292  0.9043444798875014  0.8257337772817048
  0.3866706200962258  0.1340771533124767  0.5749866661385747
  0.9342827022960959  0.1264348362748515  0.1948290792703468
  0.0141475927468184  0.9059047939120582  0.0769959862257528
  0.5475401503897268  0.5360117233904043  0.1295383619733404
  0.1601810305724994  0.6596140354294896  0.6973298296077769
  0.5750400089350837  0.4703909233757158  0.6889122455146154
  0.5252978639384064  0.4052264039205082  0.3632861150816303
  0.1235742965982332  0.7458657213608937  0.7283447195806676
  0.4798359730431579  0.3939261737909424  0.5510516107447719
  0.5440871514211376  0.3197609671293745  0.5159114738820446
  0.4569854853419847  0.2502224222403435  0.9124135682133104
  0.5038042759537790  0.6298869741457722  0.1344323334636665
  0.2225249441965647  0.2710001712127962  0.2727521830344562
  0.6311855732900958  0.6747941286815441  0.0200078442210329
  0.2217224632465075  0.8908404370779731  0.1979948590162279
  0.7916168357428479  0.2745645936995783  0.2907028827995062
  0.0640922719160824  0.3880704862991478  0.5370328079093023
  0.5365809205915413  0.4241316015606252  0.9943169809181417
  0.4364786388727798  0.2840011613039615  0.0081382558685166
  0.2833678388838956  0.0442244330927321  0.9344833869115567
  0.5478847797182274  0.9721940965322104  0.7679768998734391
  0.3852902389783712  0.9491800151364433  0.2358678394369963
  0.6775889103463075  0.8674760737965170  0.7559063895076888
  0.0933835594476308  0.6797438536048710  0.1511224006309233
  0.7514713323009725  0.9077097372711947  0.0243409964061713
  0.4794468838811102  0.3633226366156946  0.0533832463514723
  0.0523554603963061  0.3158356126666463  0.2852040955008721
  0.6550363734758009  0.4148251876403471  0.7486932464950324
  0.5483966308603875  0.6977338788539844  0.0855641699515573
  0.8066122035524480  0.6675801685116476  0.0328343461440686
  0.8053315083674453  0.1007010438746506  0.7046136085566379
  0.4255212751165726  0.8198458378269969  0.7711200255437902
  0.5808391050490812  0.2686511716603547  0.7893998336211427
  0.2447217884976724  0.0274818470827443  0.0253016141317957
  0.8831684249875921  0.8482017047215494  0.7412048216731674
  0.7431404339498263  0.8161383257997110  0.9812290687331036
  0.3420798228700628  0.6724588590901959  0.7114833175941571
  0.9884570542739900  0.1717903048741997  0.2609611835843119
  0.3765289729148588  0.0139916919919153  0.3077520363159817
  0.3209461955743580  0.0974442099553036  0.7310908742201693
  0.3428155160011065  0.2653525911030769  0.1573805768114485
  0.6098777257343322  0.1316243878201744  0.2980689072879890
  0.3328203836783324  0.1349281517566560  0.9319999073492224
  0.1268380231837496  0.0838725384421338  0.3572609228420198
  0.2549643874863604  0.6327872980811210  0.6843851372797084
  0.9687822639027115  0.6776639950692869  0.7117138808861142
  0.2456762688181567  0.4352794034654120  0.2734512652217837
  0.4060645158046167  0.4028483210435499  0.4841897909864892
  0.2230696203081846  0.0951638859140636  0.5941487334793994
  0.9270375659971096  0.8837553292693621  0.0304616720133008
  0.5207504644975018  0.8006467276847526  0.7648190320105913
  0.2967418060164835  0.0744345696375770  0.4446882767786042
  0.2386933128294669  0.5851484381930790  0.2218194513016122
  0.5500680060585513  0.9952282366822101  0.1994202558631856
  0.9561467297436393  0.7170532605117942  0.0560967866478364
  0.3765614929501093  0.8001475674589054  0.1769287906235119
  0.6547059072642748  0.7774014964321854  0.9943810917454040
  0.3189808987697689  0.8763616374735985  0.2097369187249842
  0.2517882509102365  0.5504190834359992  0.6278856009979699
  0.0297315060149753  0.9197905767890131  0.7284821978963459
  0.6065311654889607  0.8425321352571884  0.0504593703245739
  0.3126091498383881  0.1719336307299673  0.0209191686579542
  0.4247677198694855  0.6122397230432307  0.6924733981937939
  0.2036893845785380  0.1560437770076743  0.1497079132753386
  0.7496133443213154  0.4513277450082011  0.7173244565651993
  0.8453375202758446  0.9421849450995092  0.0401265172208193
  0.4060943820716043  0.1662504578339037  0.8754060333859669
  0.6416929866458190  0.1202683468513177  0.7400204226304208
  0.6040143519656878  0.1934066883408873  0.3782464570113043
  0.8087085404462130  0.5373213793345980  0.1792604582159802
  0.0381780021952726  0.7403924417187633  0.0983290150672294
  0.9686139168754409  0.0767915586110435  0.6624293390835023
  0.3754570075759626  0.3470701008074067  0.3108054767511695
  0.1423947956452888  0.0639637837694298  0.6445246549553061
  0.7335900579031641  0.2583724630412143  0.7163610427424469
  0.4924088025259126  0.4564531297153427  0.6297019820711112
  0.1434190029803785  0.2924082185997422  0.4133526507670859
  0.4606405359524686  0.0606733178127302  0.3370160426835440
  0.8883598901310862  0.1376612598742515  0.6657334581597868
  0.6085387158712587  0.5795686550628911  0.9625799255114388
  0.8613293218740984  0.0242320670135953  0.0908976513900615
  0.5626429948415188  0.7132343541191820  0.7547024964111363
  0.6404649065181799  0.5442866251542827  0.8727380891284739
  0.0553959384461869  0.1415878514731433  0.5214944872955046
  0.8367176507555656  0.1446522191929355  0.1903743191313415
  0.2578648479092722  0.6766471106614274  0.1964549982077958
  0.0020991913480222  0.5921611190889597  0.6737769533930280
  0.5378776057866682  0.1870136401449327  0.1294796100242429
 
  0.00000000E+00  0.00000000E+00  0.00000000E+00
  0.00000000E+00  0.00000000E+00  0.00000000E+00
  0.00000000E+00  0.00000000E+00  0.00000000E+00
  0.00000000E+00  0.00000000E+00  0.00000000E+00
  0.00000000E+00  0.00000000E+00  0.00000000E+00
  0.00000000E+00  0.00000000E+00  0.00000000E+00
  0.00000000E+00  0.00000000E+00  0.00000000E+00
  0.00000000E+00  0.00000000E+00  0.00000000E+00
  0.00000000E+00  0.00000000E+00  0.00000000E+00
  0.00000000E+00  0.00000000E+00  0.00000000E+00
  0.00000000E+00  0.00000000E+00  0.00000000E+00
  0.00000000E+00  0.00000000E+00  0.00000000E+00
  0.00000000E+00  0.00000000E+00  0.00000000E+00
  0.00000000E+00  0.00000000E+00  0.00000000E+00
  0.00000000E+00  0.00000000E+00  0.00000000E+00
  0.00000000E+00  0.00000000E+00  0.00000000E+00
  0.00000000E+00  0.00000000E+00  0.00000000E+00
  0.00000000E+00  0.00000000E+00  0.00000000E+00
  0.00000000E+00  0.00000000E+00  0.00000000E+00
  0.00000000E+00  0.00000000E+00  0.00000000E+00
  0.00000000E+00  0.00000000E+00  0.00000000E+00
  0.00000000E+00  0.00000000E+00  0.00000000E+00
  0.00000000E+00  0.00000000E+00  0.00000000E+00
  0.00000000E+00  0.00000000E+00  0.00000000E+00
  0.00000000E+00  0.00000000E+00  0.00000000E+00
  0.00000000E+00  0.00000000E+00  0.00000000E+00
  0.00000000E+00  0.00000000E+00  0.00000000E+00
  0.00000000E+00  0.00000000E+00  0.00000000E+00
  0.00000000E+00  0.00000000E+00  0.00000000E+00
  0.00000000E+00  0.00000000E+00  0.00000000E+00
  0.00000000E+00  0.00000000E+00  0.00000000E+00
  0.00000000E+00  0.00000000E+00  0.00000000E+00
  0.00000000E+00  0.00000000E+00  0.00000000E+00
  0.00000000E+00  0.00000000E+00  0.00000000E+00
  0.00000000E+00  0.00000000E+00  0.00000000E+00
  0.00000000E+00  0.00000000E+00  0.00000000E+00
  0.00000000E+00  0.00000000E+00  0.00000000E+00
  0.00000000E+00  0.00000000E+00  0.00000000E+00
  0.00000000E+00  0.00000000E+00  0.00000000E+00
  0.00000000E+00  0.00000000E+00  0.00000000E+00
  0.00000000E+00  0.00000000E+00  0.00000000E+00
  0.00000000E+00  0.00000000E+00  0.00000000E+00
  0.00000000E+00  0.00000000E+00  0.00000000E+00
  0.00000000E+00  0.00000000E+00  0.00000000E+00
  0.00000000E+00  0.00000000E+00  0.00000000E+00
  0.00000000E+00  0.00000000E+00  0.00000000E+00
  0.00000000E+00  0.00000000E+00  0.00000000E+00
  0.00000000E+00  0.00000000E+00  0.00000000E+00
  0.00000000E+00  0.00000000E+00  0.00000000E+00
  0.00000000E+00  0.00000000E+00  0.00000000E+00
  0.00000000E+00  0.00000000E+00  0.00000000E+00
  0.00000000E+00  0.00000000E+00  0.00000000E+00
  0.00000000E+00  0.00000000E+00  0.00000000E+00
  0.00000000E+00  0.00000000E+00  0.00000000E+00
  0.00000000E+00  0.00000000E+00  0.00000000E+00
  0.00000000E+00  0.00000000E+00  0.00000000E+00
  0.00000000E+00  0.00000000E+00  0.00000000E+00
  0.00000000E+00  0.00000000E+00  0.00000000E+00
  0.00000000E+00  0.00000000E+00  0.00000000E+00
  0.00000000E+00  0.00000000E+00  0.00000000E+00
  0.00000000E+00  0.00000000E+00  0.00000000E+00
  0.00000000E+00  0.00000000E+00  0.00000000E+00
  0.00000000E+00  0.00000000E+00  0.00000000E+00
  0.00000000E+00  0.00000000E+00  0.00000000E+00
  0.00000000E+00  0.00000000E+00  0.00000000E+00
  0.00000000E+00  0.00000000E+00  0.00000000E+00
  0.00000000E+00  0.00000000E+00  0.00000000E+00
  0.00000000E+00  0.00000000E+00  0.00000000E+00
  0.00000000E+00  0.00000000E+00  0.00000000E+00
  0.00000000E+00  0.00000000E+00  0.00000000E+00
  0.00000000E+00  0.00000000E+00  0.00000000E+00
  0.00000000E+00  0.00000000E+00  0.00000000E+00
  0.00000000E+00  0.00000000E+00  0.00000000E+00
  0.00000000E+00  0.00000000E+00  0.00000000E+00
  0.00000000E+00  0.00000000E+00  0.00000000E+00
  0.00000000E+00  0.00000000E+00  0.00000000E+00
  0.00000000E+00  0.00000000E+00  0.00000000E+00
  0.00000000E+00  0.00000000E+00  0.00000000E+00
  0.00000000E+00  0.00000000E+00  0.00000000E+00
  0.00000000E+00  0.00000000E+00  0.00000000E+00
  0.00000000E+00  0.00000000E+00  0.00000000E+00
  0.00000000E+00  0.00000000E+00  0.00000000E+00
  0.00000000E+00  0.00000000E+00  0.00000000E+00
  0.00000000E+00  0.00000000E+00  0.00000000E+00
  0.00000000E+00  0.00000000E+00  0.00000000E+00
  0.00000000E+00  0.00000000E+00  0.00000000E+00
  0.00000000E+00  0.00000000E+00  0.00000000E+00
  0.00000000E+00  0.00000000E+00  0.00000000E+00
  0.00000000E+00  0.00000000E+00  0.00000000E+00
  0.00000000E+00  0.00000000E+00  0.00000000E+00
  0.00000000E+00  0.00000000E+00  0.00000000E+00
  0.00000000E+00  0.00000000E+00  0.00000000E+00
  0.00000000E+00  0.00000000E+00  0.00000000E+00
  0.00000000E+00  0.00000000E+00  0.00000000E+00
  0.00000000E+00  0.00000000E+00  0.00000000E+00
  0.00000000E+00  0.00000000E+00  0.00000000E+00
  0.00000000E+00  0.00000000E+00  0.00000000E+00
  0.00000000E+00  0.00000000E+00  0.00000000E+00
  0.00000000E+00  0.00000000E+00  0.00000000E+00
  0.00000000E+00  0.00000000E+00  0.00000000E+00
  0.00000000E+00  0.00000000E+00  0.00000000E+00
  0.00000000E+00  0.00000000E+00  0.00000000E+00
  0.00000000E+00  0.00000000E+00  0.00000000E+00
  0.00000000E+00  0.00000000E+00  0.00000000E+00
  0.00000000E+00  0.00000000E+00  0.00000000E+00
  0.00000000E+00  0.00000000E+00  0.00000000E+00
  0.00000000E+00  0.00000000E+00  0.00000000E+00
  0.00000000E+00  0.00000000E+00  0.00000000E+00
  0.00000000E+00  0.00000000E+00  0.00000000E+00
  0.00000000E+00  0.00000000E+00  0.00000000E+00
  0.00000000E+00  0.00000000E+00  0.00000000E+00
  0.00000000E+00  0.00000000E+00  0.00000000E+00
  0.00000000E+00  0.00000000E+00  0.00000000E+00
  0.00000000E+00  0.00000000E+00  0.00000000E+00
  0.00000000E+00  0.00000000E+00  0.00000000E+00
  0.00000000E+00  0.00000000E+00  0.00000000E+00
  0.00000000E+00  0.00000000E+00  0.00000000E+00
  0.00000000E+00  0.00000000E+00  0.00000000E+00
  0.00000000E+00  0.00000000E+00  0.00000000E+00
  0.00000000E+00  0.00000000E+00  0.00000000E+00
  0.00000000E+00  0.00000000E+00  0.00000000E+00
  0.00000000E+00  0.00000000E+00  0.00000000E+00
  0.00000000E+00  0.00000000E+00  0.00000000E+00
  0.00000000E+00  0.00000000E+00  0.00000000E+00
  0.00000000E+00  0.00000000E+00  0.00000000E+00
  0.00000000E+00  0.00000000E+00  0.00000000E+00
  0.00000000E+00  0.00000000E+00  0.00000000E+00
  0.00000000E+00  0.00000000E+00  0.00000000E+00
  0.00000000E+00  0.00000000E+00  0.00000000E+00
  0.00000000E+00  0.00000000E+00  0.00000000E+00
  0.00000000E+00  0.00000000E+00  0.00000000E+00
  0.00000000E+00  0.00000000E+00  0.00000000E+00
  0.00000000E+00  0.00000000E+00  0.00000000E+00
  0.00000000E+00  0.00000000E+00  0.00000000E+00
  0.00000000E+00  0.00000000E+00  0.00000000E+00
  0.00000000E+00  0.00000000E+00  0.00000000E+00
  0.00000000E+00  0.00000000E+00  0.00000000E+00
  0.00000000E+00  0.00000000E+00  0.00000000E+00
  0.00000000E+00  0.00000000E+00  0.00000000E+00
  0.00000000E+00  0.00000000E+00  0.00000000E+00
  0.00000000E+00  0.00000000E+00  0.00000000E+00
  0.00000000E+00  0.00000000E+00  0.00000000E+00
  0.00000000E+00  0.00000000E+00  0.00000000E+00
  0.00000000E+00  0.00000000E+00  0.00000000E+00
  0.00000000E+00  0.00000000E+00  0.00000000E+00
  0.00000000E+00  0.00000000E+00  0.00000000E+00
  0.00000000E+00  0.00000000E+00  0.00000000E+00
  0.00000000E+00  0.00000000E+00  0.00000000E+00
  0.00000000E+00  0.00000000E+00  0.00000000E+00
  0.00000000E+00  0.00000000E+00  0.00000000E+00
  0.00000000E+00  0.00000000E+00  0.00000000E+00
  0.00000000E+00  0.00000000E+00  0.00000000E+00
  0.00000000E+00  0.00000000E+00  0.00000000E+00
  0.00000000E+00  0.00000000E+00  0.00000000E+00
  0.00000000E+00  0.00000000E+00  0.00000000E+00
  0.00000000E+00  0.00000000E+00  0.00000000E+00
  0.00000000E+00  0.00000000E+00  0.00000000E+00
  0.00000000E+00  0.00000000E+00  0.00000000E+00
  0.00000000E+00  0.00000000E+00  0.00000000E+00
  0.00000000E+00  0.00000000E+00  0.00000000E+00
  0.00000000E+00  0.00000000E+00  0.00000000E+00
  0.00000000E+00  0.00000000E+00  0.00000000E+00
  0.00000000E+00  0.00000000E+00  0.00000000E+00
  0.00000000E+00  0.00000000E+00  0.00000000E+00
  0.00000000E+00  0.00000000E+00  0.00000000E+00
  0.00000000E+00  0.00000000E+00  0.00000000E+00
  0.00000000E+00  0.00000000E+00  0.00000000E+00
  0.00000000E+00  0.00000000E+00  0.00000000E+00
  0.00000000E+00  0.00000000E+00  0.00000000E+00
  0.00000000E+00  0.00000000E+00  0.00000000E+00
  0.00000000E+00  0.00000000E+00  0.00000000E+00
  0.00000000E+00  0.00000000E+00  0.00000000E+00
  0.00000000E+00  0.00000000E+00  0.00000000E+00
  0.00000000E+00  0.00000000E+00  0.00000000E+00
  0.00000000E+00  0.00000000E+00  0.00000000E+00
  0.00000000E+00  0.00000000E+00  0.00000000E+00
  0.00000000E+00  0.00000000E+00  0.00000000E+00
  0.00000000E+00  0.00000000E+00  0.00000000E+00
  0.00000000E+00  0.00000000E+00  0.00000000E+00
  0.00000000E+00  0.00000000E+00  0.00000000E+00
  0.00000000E+00  0.00000000E+00  0.00000000E+00
  0.00000000E+00  0.00000000E+00  0.00000000E+00
  0.00000000E+00  0.00000000E+00  0.00000000E+00
  0.00000000E+00  0.00000000E+00  0.00000000E+00
  0.00000000E+00  0.00000000E+00  0.00000000E+00
  0.00000000E+00  0.00000000E+00  0.00000000E+00
  0.00000000E+00  0.00000000E+00  0.00000000E+00
  0.00000000E+00  0.00000000E+00  0.00000000E+00
  0.00000000E+00  0.00000000E+00  0.00000000E+00
  0.00000000E+00  0.00000000E+00  0.00000000E+00
  0.00000000E+00  0.00000000E+00  0.00000000E+00
  0.00000000E+00  0.00000000E+00  0.00000000E+00
  0.00000000E+00  0.00000000E+00  0.00000000E+00
  0.00000000E+00  0.00000000E+00  0.00000000E+00
  0.00000000E+00  0.00000000E+00  0.00000000E+00
  0.00000000E+00  0.00000000E+00  0.00000000E+00
  0.00000000E+00  0.00000000E+00  0.00000000E+00
  0.00000000E+00  0.00000000E+00  0.00000000E+00
  0.00000000E+00  0.00000000E+00  0.00000000E+00
  0.00000000E+00  0.00000000E+00  0.00000000E+00
  0.00000000E+00  0.00000000E+00  0.00000000E+00
  0.00000000E+00  0.00000000E+00  0.00000000E+00
  0.00000000E+00  0.00000000E+00  0.00000000E+00
  0.00000000E+00  0.00000000E+00  0.00000000E+00
  0.00000000E+00  0.00000000E+00  0.00000000E+00
  0.00000000E+00  0.00000000E+00  0.00000000E+00
  0.00000000E+00  0.00000000E+00  0.00000000E+00
