# Supplementary material for: Towards an atomistic understanding of disordered carbon electrode materials
Source: Chem Commun (Camb). 2018 May 23;54(47):5988–91. doi: 10.1039/c8cc01388h (PMC5994876; doi:10.1039/c8cc01388h)
Supplement: Supplementary file 1 [file CC-054-C8CC01388H-s001.zip › structures_Na/Fig3a_AIRSS_like/POSCAR16]

 C                                      
   1.00000000000000     
    14.3182550000000006    0.0000000000000000    0.0000000000000000
     0.0000000000000000   14.3182550000000006    0.0000000000000000
     0.0000000000000000    0.0000000000000000   14.3182550000000006
   C    Na
   206     1
Direct
  0.8910644362675217  0.6416983200932028  0.0794780752834721
  0.5332528241956318  0.7945050998213015  0.0995388115039920
  0.0712836756359000  0.3028896927725039  0.4820192718015994
  0.1237390290994413  0.9190082038142905  0.7408543409695941
  0.4780256839588905  0.1559330851810276  0.7101753677428545
  0.7905788684692036  0.0783646832941924  0.1337037515094744
  0.2283216445285652  0.4138738887666951  0.4919600290745111
  0.6706322713555224  0.5932769035327783  0.7751890886222607
  0.7557673966985521  0.5459645282436809  0.7314551755282227
  0.3026732885762314  0.5125164999495887  0.2452202896402480
  0.6334962806941370  0.9941914360440548  0.1417610229305895
  0.9568997631738074  0.2777500289579646  0.5906639796121578
  0.6395455289419386  0.5300374641498886  0.1772982847982533
  0.6964055673460500  0.0679213304338804  0.1635709761132202
  0.4168071584123004  0.5250395988477230  0.6404650139498198
  0.4269223082199721  0.3791858649358151  0.3841372523668024
  0.2710461966052731  0.3454256222863828  0.3238770665161532
  0.8039880175141714  0.4612514383593353  0.2464964307633325
  0.3972142413649075  0.3279553900752598  0.2089724388205927
  0.1284745084394547  0.2508731027776148  0.3139339098288907
  0.4157371267708480  0.6270919918959933  0.1841495507181130
  0.3198193474614137  0.4410515558157981  0.5201592954142632
  0.7712129733140168  0.1858553992569112  0.2506122173676625
  0.2133158143826030  0.0887808499185202  0.4970045294733856
  0.8137589250457463  0.2958498326226024  0.6771162722286230
  0.4565382621751579  0.3818173708510472  0.1503792501697408
  0.8891564567324803  0.4133469833939921  0.2638298542382448
  0.3652219710954318  0.2406130863121260  0.0641520483595520
  0.6271569550210251  0.0223037305465268  0.7433924071854400
  0.1486781672905935  0.4575404659115813  0.2630724077128571
  0.9170443235609151  0.5328081388675101  0.6655542158243275
  0.8689241648741438  0.6818915989766573  0.7222408275977639
  0.1585146892539303  0.5202710213520202  0.6074842688755770
  0.5369808245579261  0.1673522610291054  0.4507826688573637
  0.2659533634888494  0.9926777348675903  0.8555993845861639
  0.4134867797124570  0.1052518145500130  0.7781692521341623
  0.0162984782375293  0.2311907543396075  0.5217124719215455
  0.5654250743000769  0.1785286354849508  0.7529313805565147
  0.8218263924445894  0.3953094371035099  0.6766031414699926
  0.0609681260070383  0.4097053513777497  0.2693164708526901
  0.9758454405016029  0.3749244939750989  0.5954698258559181
  0.3304738150184409  0.5040272149181536  0.5957558896151138
  0.8809363122500453  0.3163720469968981  0.2805313432891029
  0.0271518751438445  0.9931171013101946  0.1206840141920344
  0.9782910497180166  0.8353851461058232  0.7406081502461086
  0.1763594048909251  0.7272641189607948  0.1710982995597239
  0.1992752860497860  0.0260645479786785  0.3152402162767241
  0.6378585478319535  0.4694645883188713  0.2535093194127039
  0.6225182049189950  0.4486187898345154  0.8503837659537262
  0.4820483158851278  0.4728187944201384  0.1956810581263362
  0.1455466644678154  0.4433050884552005  0.5447544797730195
  0.7048590805130154  0.9625281666770297  0.7386541630456921
  0.1065438476839560  0.0199600324455677  0.1740133988422952
  0.5260181519933247  0.3039004166631115  0.8660178591187143
  0.3093131452335409  0.1114487614056618  0.6350988965612505
  0.1254088395312742  0.1023482522642652  0.4535541301758702
  0.2494906037630160  0.0405303260689558  0.7688341350879053
  0.5622826670999649  0.5120396745607413  0.0249430915391310
  0.9070437453175789  0.7877461299861247  0.0084155123051118
  0.9790250617491469  0.5454996307101656  0.1970769683254917
  0.9658403454762134  0.2663505864165771  0.2812321229178783
  0.8714603154959347  0.9473300624491193  0.7272562378234487
  0.5152789831683923  0.6303773177394357  0.7217536091491993
  0.7199825293714199  0.6351387107726401  0.0671416659779468
  0.7137041285859494  0.3289175057686129  0.3207735458218979
  0.9480479995408682  0.0502412069092878  0.1290820366936964
  0.6844657754028863  0.1345538026100334  0.2371875274384437
  0.3817943982405048  0.1032948985312059  0.4826449573279263
  0.5824272314530149  0.3477856242800639  0.4293084665261461
  0.7202129513463302  0.7765033334255823  0.7566976575905517
  0.5621866524583791  0.3908917346654197  0.9045280205300089
  0.6393892648407098  0.2861269516656444  0.3748444848900395
  0.3440316215573674  0.7630260618049081  0.7537672770197074
  0.9763435596648974  0.4588765394585380  0.2462297927902729
  0.1261910124949293  0.1189580362431367  0.1929569932514419
  0.6570898193372769  0.3116140777281888  0.7512308313089826
  0.1759238562559867  0.9757164399364681  0.2276030315543871
  0.2193875410657307  0.3471779792267253  0.4176567995912961
  0.5280399052927364  0.2210352995687211  0.5371081983421088
  0.3976179996886225  0.9125893073322052  0.8029137848076698
  0.7212766518459429  0.5690346786080263  0.1417118957548071
  0.6595208416595484  0.9249797249290024  0.0718276624503955
  0.1622025876487592  0.8245310338179884  0.1504843211603037
  0.7195618607660615  0.4241283513749868  0.2845069723311160
  0.1690349496802110  0.0090118397123794  0.7227666749859251
  0.7923610975985408  0.0015149030494514  0.7221980932904656
  0.5784325969113787  0.8757920654856824  0.7691730569930018
  0.9086728431563167  0.4361091574168932  0.6446704405023589
  0.8946656581834440  0.5751710517294912  0.1518325842735911
  0.0242190879149597  0.7515761155636749  0.7284837955758108
  0.7279715661654744  0.1591243971661037  0.7238793001699965
  0.0516084560657610  0.0882863660366145  0.6077759600244924
  0.2647920347294765  0.8256355988550103  0.7797736891212046
  0.5451922875484909  0.4463139237300215  0.2803802735428234
  0.2547494008462634  0.2297649788628102  0.1943429972777836
  0.0877552672913930  0.1517727943790251  0.2846600642456658
  0.0750128155695641  0.8315774531155510  0.1014929047216581
  0.4720951403439005  0.9304703625547944  0.1922817260583364
  0.8397058305289891  0.5870314738193783  0.7045400443616927
  0.4535320998940592  0.9957245728304549  0.7904966661993632
  0.0975383900446562  0.5855406164779191  0.6564146838182899
  0.5834509748855580  0.5601085579042316  0.7195479882849637
  0.1710883498831078  0.8289931575920308  0.7511282530236152
  0.8855346843273436  0.2352431452024691  0.6436674273649812
  0.4630687777717270  0.1056653243332832  0.4245808395649004
  0.1458027106318321  0.5495661494140528  0.2308217735141707
  0.8212053448344621  0.7675252575248573  0.7427270304127083
  0.6579734243470490  0.6990155092597563  0.7667024929987684
  0.3506865319819534  0.7037609946755080  0.1848766753813018
  0.3955069035198533  0.5346186812525802  0.2157284435485005
  0.2453631333446938  0.1148202630315213  0.0680427216779016
  0.4682213375524152  0.1741829610033520  0.6146834086475599
  0.2889689283604177  0.0317239352605230  0.3561060052276823
  0.4656642257223615  0.8378428398109434  0.1551040963265647
  0.5396961390154059  0.0602092696802063  0.2771574185561477
  0.8187036321575809  0.7550131027770453  0.9862143615990963
  0.9597387325231514  0.9899162506792920  0.7103486788463211
  0.0681467904911771  0.5919600550425435  0.1908534512485719
  0.3015505851314990  0.9039151334690261  0.8252710842489066
  0.3853898249944769  0.1329636715952391  0.5752063499996856
  0.9327293905979049  0.1259092773133580  0.1947729356647958
  0.0129066770496532  0.9051598734347848  0.0769336332353630
  0.5457313887470161  0.5349589126765276  0.1302510047396781
  0.1584320378426124  0.6595507550801872  0.6949299952552617
  0.5734001224112061  0.4695643838770721  0.6897058898618361
  0.5235179321771392  0.4036635700350680  0.3636973612136920
  0.1215505580048539  0.7453901878710550  0.7262727658437501
  0.4785128023748442  0.3925899780125610  0.5516449192962816
  0.5431066518849380  0.3187573778913705  0.5163931511734987
  0.4563013837661037  0.2496033249314547  0.9134614039464970
  0.5021415694361785  0.6289284861045684  0.1350762160127144
  0.2211011964879487  0.2700092952926563  0.2724802194506343
  0.6298394419822068  0.6735296265358787  0.0209572731713526
  0.2205511050769769  0.8904955246914562  0.1981879803872457
  0.7898986869014750  0.2732797304347971  0.2910423508494577
  0.0615378586645175  0.3872096357074409  0.5359840495187261
  0.5351815496745521  0.4227699878813807  0.9953547461509932
  0.4359822507367646  0.2827244570501056  0.0094689841450517
  0.2837220468980035  0.0438860907227942  0.9339699576682594
  0.5461991758573951  0.9714924125885691  0.7679394830911269
  0.3841635459464387  0.9484330363242841  0.2361904978184239
  0.6757422194221694  0.8667907038853884  0.7557642118856952
  0.0914547130093615  0.6797103727310099  0.1545006709490659
  0.7501643136342946  0.9063010100034130  0.0252497979796081
  0.4779852443798601  0.3620115988283463  0.0540331670821087
  0.0508497481648360  0.3152534227058100  0.2860497507027877
  0.6534722839503891  0.4140798616505398  0.7495785991167930
  0.5468132623883528  0.6966231639784061  0.0862286364351465
  0.8052445209275847  0.6664843755058045  0.0350484255361625
  0.8036298119661960  0.0999001005996944  0.7043652601502027
  0.4236579271751389  0.8191571711110692  0.7712094987636309
  0.5792056767307424  0.2679390669426043  0.7895982776149582
  0.2468785595836186  0.0260837707605179  0.0250993975889261
  0.8812539324244326  0.8477239625697902  0.7412539736355804
  0.7418393323136520  0.8146377278687195  0.9819800544799738
  0.3403673300336993  0.6719911868119919  0.7106420126008538
  0.9870006463416329  0.1711510845276192  0.2608501670285599
  0.3754304882009631  0.0131500418624671  0.3079579502385833
  0.3192858630152549  0.0968546535265291  0.7313849385585939
  0.3422070221584568  0.2639065061748455  0.1576993428376267
  0.6087035076256767  0.1301141644986386  0.2980994946535951
  0.3325854991978863  0.1344425261515553  0.9320160319935227
  0.1256600026568077  0.0832831721085931  0.3569880018989702
  0.2535682689146372  0.6325005919715652  0.6828560656457080
  0.9664105623571762  0.6777459072479226  0.7073987807868319
  0.2442001902292530  0.4348677357847848  0.2753151091544324
  0.4046941337823742  0.4010785456396124  0.4848041528441700
  0.2216109603408188  0.0945806704231112  0.5943803812586558
  0.9258556193095625  0.8827024486204478  0.0308299460341884
  0.5189365772431611  0.7999138045699614  0.7650733686399597
  0.2953558526333261  0.0736226568739713  0.4448749054765143
  0.2370450797678737  0.5853794130290925  0.2254948784774082
  0.5489321112055733  0.9940325953112356  0.2004402003042597
  0.9546178156286049  0.7161573749100210  0.0583972624935349
  0.3751043964293998  0.7994459953668074  0.1771690052607826
  0.6535286802337156  0.7760531950849683  0.9951500023673098
  0.3176605339174478  0.8759118088923226  0.2098315241877557
  0.2506847635200328  0.5499750930854478  0.6270731861150558
  0.0278762287022722  0.9192329435291865  0.7289991525638324
  0.6052902485658077  0.8413765397562734  0.0512597764256929
  0.3124115893176164  0.1708461862779901  0.0215394225631748
  0.4231395609273379  0.6115185116733660  0.6923972006426680
  0.2027545165817567  0.1548646846914842  0.1495842038600632
  0.7476879642939177  0.4507986663428084  0.7174759496453724
  0.8438350408533802  0.9408282375650914  0.0407971651924197
  0.4053740385019740  0.1657112728694774  0.8757418041125833
  0.6400329848988635  0.1195027873040739  0.7402639976881356
  0.6024882345516684  0.1918785041761428  0.3780861000702592
  0.8068097001604545  0.5367206351518989  0.1817854122845730
  0.0364890330981484  0.7397738483414302  0.1006313120638608
  0.9671238064484033  0.0757054710055377  0.6616376632784842
  0.3739527149443320  0.3459858377637614  0.3109796708373765
  0.1413200057700363  0.0623897269634251  0.6436826583970932
  0.7318432007450010  0.2574796479144253  0.7162720243480960
  0.4910098778479965  0.4554356782139264  0.6302024719814197
  0.1421968176865558  0.2902922444905512  0.4135104151059900
  0.4596327866889183  0.0594783095333176  0.3371497278655999
  0.8863039104587670  0.1366122308786331  0.6648035371825626
  0.6071550355018176  0.5783635912392359  0.9635023138605480
  0.8596720750510781  0.0229827681403621  0.0915993895159749
  0.5607611121720834  0.7125521658364916  0.7552072127553514
  0.6391543216461055  0.5433590740201463  0.8734431959911001
  0.0535589790530912  0.1398617615964186  0.5210495131032915
  0.8352808691941161  0.1441535997141270  0.1900514232225049
  0.2563109626476539  0.6765318554095011  0.1987668057950700
  0.9996463357651509  0.5923911533339226  0.6695308954574710
  0.9867285002329502  0.5394315860120805  0.4815653501728625
 
  0.00000000E+00  0.00000000E+00  0.00000000E+00
  0.00000000E+00  0.00000000E+00  0.00000000E+00
  0.00000000E+00  0.00000000E+00  0.00000000E+00
  0.00000000E+00  0.00000000E+00  0.00000000E+00
  0.00000000E+00  0.00000000E+00  0.00000000E+00
  0.00000000E+00  0.00000000E+00  0.00000000E+00
  0.00000000E+00  0.00000000E+00  0.00000000E+00
  0.00000000E+00  0.00000000E+00  0.00000000E+00
  0.00000000E+00  0.00000000E+00  0.00000000E+00
  0.00000000E+00  0.00000000E+00  0.00000000E+00
  0.00000000E+00  0.00000000E+00  0.00000000E+00
  0.00000000E+00  0.00000000E+00  0.00000000E+00
  0.00000000E+00  0.00000000E+00  0.00000000E+00
  0.00000000E+00  0.00000000E+00  0.00000000E+00
  0.00000000E+00  0.00000000E+00  0.00000000E+00
  0.00000000E+00  0.00000000E+00  0.00000000E+00
  0.00000000E+00  0.00000000E+00  0.00000000E+00
  0.00000000E+00  0.00000000E+00  0.00000000E+00
  0.00000000E+00  0.00000000E+00  0.00000000E+00
  0.00000000E+00  0.00000000E+00  0.00000000E+00
  0.00000000E+00  0.00000000E+00  0.00000000E+00
  0.00000000E+00  0.00000000E+00  0.00000000E+00
  0.00000000E+00  0.00000000E+00  0.00000000E+00
  0.00000000E+00  0.00000000E+00  0.00000000E+00
  0.00000000E+00  0.00000000E+00  0.00000000E+00
  0.00000000E+00  0.00000000E+00  0.00000000E+00
  0.00000000E+00  0.00000000E+00  0.00000000E+00
  0.00000000E+00  0.00000000E+00  0.00000000E+00
  0.00000000E+00  0.00000000E+00  0.00000000E+00
  0.00000000E+00  0.00000000E+00  0.00000000E+00
  0.00000000E+00  0.00000000E+00  0.00000000E+00
  0.00000000E+00  0.00000000E+00  0.00000000E+00
  0.00000000E+00  0.00000000E+00  0.00000000E+00
  0.00000000E+00  0.00000000E+00  0.00000000E+00
  0.00000000E+00  0.00000000E+00  0.00000000E+00
  0.00000000E+00  0.00000000E+00  0.00000000E+00
  0.00000000E+00  0.00000000E+00  0.00000000E+00
  0.00000000E+00  0.00000000E+00  0.00000000E+00
  0.00000000E+00  0.00000000E+00  0.00000000E+00
  0.00000000E+00  0.00000000E+00  0.00000000E+00
  0.00000000E+00  0.00000000E+00  0.00000000E+00
  0.00000000E+00  0.00000000E+00  0.00000000E+00
  0.00000000E+00  0.00000000E+00  0.00000000E+00
  0.00000000E+00  0.00000000E+00  0.00000000E+00
  0.00000000E+00  0.00000000E+00  0.00000000E+00
  0.00000000E+00  0.00000000E+00  0.00000000E+00
  0.00000000E+00  0.00000000E+00  0.00000000E+00
  0.00000000E+00  0.00000000E+00  0.00000000E+00
  0.00000000E+00  0.00000000E+00  0.00000000E+00
  0.00000000E+00  0.00000000E+00  0.00000000E+00
  0.00000000E+00  0.00000000E+00  0.00000000E+00
  0.00000000E+00  0.00000000E+00  0.00000000E+00
  0.00000000E+00  0.00000000E+00  0.00000000E+00
  0.00000000E+00  0.00000000E+00  0.00000000E+00
  0.00000000E+00  0.00000000E+00  0.00000000E+00
  0.00000000E+00  0.00000000E+00  0.00000000E+00
  0.00000000E+00  0.00000000E+00  0.00000000E+00
  0.00000000E+00  0.00000000E+00  0.00000000E+00
  0.00000000E+00  0.00000000E+00  0.00000000E+00
  0.00000000E+00  0.00000000E+00  0.00000000E+00
  0.00000000E+00  0.00000000E+00  0.00000000E+00
  0.00000000E+00  0.00000000E+00  0.00000000E+00
  0.00000000E+00  0.00000000E+00  0.00000000E+00
  0.00000000E+00  0.00000000E+00  0.00000000E+00
  0.00000000E+00  0.00000000E+00  0.00000000E+00
  0.00000000E+00  0.00000000E+00  0.00000000E+00
  0.00000000E+00  0.00000000E+00  0.00000000E+00
  0.00000000E+00  0.00000000E+00  0.00000000E+00
  0.00000000E+00  0.00000000E+00  0.00000000E+00
  0.00000000E+00  0.00000000E+00  0.00000000E+00
  0.00000000E+00  0.00000000E+00  0.00000000E+00
  0.00000000E+00  0.00000000E+00  0.00000000E+00
  0.00000000E+00  0.00000000E+00  0.00000000E+00
  0.00000000E+00  0.00000000E+00  0.00000000E+00
  0.00000000E+00  0.00000000E+00  0.00000000E+00
  0.00000000E+00  0.00000000E+00  0.00000000E+00
  0.00000000E+00  0.00000000E+00  0.00000000E+00
  0.00000000E+00  0.00000000E+00  0.00000000E+00
  0.00000000E+00  0.00000000E+00  0.00000000E+00
  0.00000000E+00  0.00000000E+00  0.00000000E+00
  0.00000000E+00  0.00000000E+00  0.00000000E+00
  0.00000000E+00  0.00000000E+00  0.00000000E+00
  0.00000000E+00  0.00000000E+00  0.00000000E+00
  0.00000000E+00  0.00000000E+00  0.00000000E+00
  0.00000000E+00  0.00000000E+00  0.00000000E+00
  0.00000000E+00  0.00000000E+00  0.00000000E+00
  0.00000000E+00  0.00000000E+00  0.00000000E+00
  0.00000000E+00  0.00000000E+00  0.00000000E+00
  0.00000000E+00  0.00000000E+00  0.00000000E+00
  0.00000000E+00  0.00000000E+00  0.00000000E+00
  0.00000000E+00  0.00000000E+00  0.00000000E+00
  0.00000000E+00  0.00000000E+00  0.00000000E+00
  0.00000000E+00  0.00000000E+00  0.00000000E+00
  0.00000000E+00  0.00000000E+00  0.00000000E+00
  0.00000000E+00  0.00000000E+00  0.00000000E+00
  0.00000000E+00  0.00000000E+00  0.00000000E+00
  0.00000000E+00  0.00000000E+00  0.00000000E+00
  0.00000000E+00  0.00000000E+00  0.00000000E+00
  0.00000000E+00  0.00000000E+00  0.00000000E+00
  0.00000000E+00  0.00000000E+00  0.00000000E+00
  0.00000000E+00  0.00000000E+00  0.00000000E+00
  0.00000000E+00  0.00000000E+00  0.00000000E+00
  0.00000000E+00  0.00000000E+00  0.00000000E+00
  0.00000000E+00  0.00000000E+00  0.00000000E+00
  0.00000000E+00  0.00000000E+00  0.00000000E+00
  0.00000000E+00  0.00000000E+00  0.00000000E+00
  0.00000000E+00  0.00000000E+00  0.00000000E+00
  0.00000000E+00  0.00000000E+00  0.00000000E+00
  0.00000000E+00  0.00000000E+00  0.00000000E+00
  0.00000000E+00  0.00000000E+00  0.00000000E+00
  0.00000000E+00  0.00000000E+00  0.00000000E+00
  0.00000000E+00  0.00000000E+00  0.00000000E+00
  0.00000000E+00  0.00000000E+00  0.00000000E+00
  0.00000000E+00  0.00000000E+00  0.00000000E+00
  0.00000000E+00  0.00000000E+00  0.00000000E+00
  0.00000000E+00  0.00000000E+00  0.00000000E+00
  0.00000000E+00  0.00000000E+00  0.00000000E+00
  0.00000000E+00  0.00000000E+00  0.00000000E+00
  0.00000000E+00  0.00000000E+00  0.00000000E+00
  0.00000000E+00  0.00000000E+00  0.00000000E+00
  0.00000000E+00  0.00000000E+00  0.00000000E+00
  0.00000000E+00  0.00000000E+00  0.00000000E+00
  0.00000000E+00  0.00000000E+00  0.00000000E+00
  0.00000000E+00  0.00000000E+00  0.00000000E+00
  0.00000000E+00  0.00000000E+00  0.00000000E+00
  0.00000000E+00  0.00000000E+00  0.00000000E+00
  0.00000000E+00  0.00000000E+00  0.00000000E+00
  0.00000000E+00  0.00000000E+00  0.00000000E+00
  0.00000000E+00  0.00000000E+00  0.00000000E+00
  0.00000000E+00  0.00000000E+00  0.00000000E+00
  0.00000000E+00  0.00000000E+00  0.00000000E+00
  0.00000000E+00  0.00000000E+00  0.00000000E+00
  0.00000000E+00  0.00000000E+00  0.00000000E+00
  0.00000000E+00  0.00000000E+00  0.00000000E+00
  0.00000000E+00  0.00000000E+00  0.00000000E+00
  0.00000000E+00  0.00000000E+00  0.00000000E+00
  0.00000000E+00  0.00000000E+00  0.00000000E+00
  0.00000000E+00  0.00000000E+00  0.00000000E+00
  0.00000000E+00  0.00000000E+00  0.00000000E+00
  0.00000000E+00  0.00000000E+00  0.00000000E+00
  0.00000000E+00  0.00000000E+00  0.00000000E+00
  0.00000000E+00  0.00000000E+00  0.00000000E+00
  0.00000000E+00  0.00000000E+00  0.00000000E+00
  0.00000000E+00  0.00000000E+00  0.00000000E+00
  0.00000000E+00  0.00000000E+00  0.00000000E+00
  0.00000000E+00  0.00000000E+00  0.00000000E+00
  0.00000000E+00  0.00000000E+00  0.00000000E+00
  0.00000000E+00  0.00000000E+00  0.00000000E+00
  0.00000000E+00  0.00000000E+00  0.00000000E+00
  0.00000000E+00  0.00000000E+00  0.00000000E+00
  0.00000000E+00  0.00000000E+00  0.00000000E+00
  0.00000000E+00  0.00000000E+00  0.00000000E+00
  0.00000000E+00  0.00000000E+00  0.00000000E+00
  0.00000000E+00  0.00000000E+00  0.00000000E+00
  0.00000000E+00  0.00000000E+00  0.00000000E+00
  0.00000000E+00  0.00000000E+00  0.00000000E+00
  0.00000000E+00  0.00000000E+00  0.00000000E+00
  0.00000000E+00  0.00000000E+00  0.00000000E+00
  0.00000000E+00  0.00000000E+00  0.00000000E+00
  0.00000000E+00  0.00000000E+00  0.00000000E+00
  0.00000000E+00  0.00000000E+00  0.00000000E+00
  0.00000000E+00  0.00000000E+00  0.00000000E+00
  0.00000000E+00  0.00000000E+00  0.00000000E+00
  0.00000000E+00  0.00000000E+00  0.00000000E+00
  0.00000000E+00  0.00000000E+00  0.00000000E+00
  0.00000000E+00  0.00000000E+00  0.00000000E+00
  0.00000000E+00  0.00000000E+00  0.00000000E+00
  0.00000000E+00  0.00000000E+00  0.00000000E+00
  0.00000000E+00  0.00000000E+00  0.00000000E+00
  0.00000000E+00  0.00000000E+00  0.00000000E+00
  0.00000000E+00  0.00000000E+00  0.00000000E+00
  0.00000000E+00  0.00000000E+00  0.00000000E+00
  0.00000000E+00  0.00000000E+00  0.00000000E+00
  0.00000000E+00  0.00000000E+00  0.00000000E+00
  0.00000000E+00  0.00000000E+00  0.00000000E+00
  0.00000000E+00  0.00000000E+00  0.00000000E+00
  0.00000000E+00  0.00000000E+00  0.00000000E+00
  0.00000000E+00  0.00000000E+00  0.00000000E+00
  0.00000000E+00  0.00000000E+00  0.00000000E+00
  0.00000000E+00  0.00000000E+00  0.00000000E+00
  0.00000000E+00  0.00000000E+00  0.00000000E+00
  0.00000000E+00  0.00000000E+00  0.00000000E+00
  0.00000000E+00  0.00000000E+00  0.00000000E+00
  0.00000000E+00  0.00000000E+00  0.00000000E+00
  0.00000000E+00  0.00000000E+00  0.00000000E+00
  0.00000000E+00  0.00000000E+00  0.00000000E+00
  0.00000000E+00  0.00000000E+00  0.00000000E+00
  0.00000000E+00  0.00000000E+00  0.00000000E+00
  0.00000000E+00  0.00000000E+00  0.00000000E+00
  0.00000000E+00  0.00000000E+00  0.00000000E+00
  0.00000000E+00  0.00000000E+00  0.00000000E+00
  0.00000000E+00  0.00000000E+00  0.00000000E+00
  0.00000000E+00  0.00000000E+00  0.00000000E+00
  0.00000000E+00  0.00000000E+00  0.00000000E+00
  0.00000000E+00  0.00000000E+00  0.00000000E+00
  0.00000000E+00  0.00000000E+00  0.00000000E+00
  0.00000000E+00  0.00000000E+00  0.00000000E+00
  0.00000000E+00  0.00000000E+00  0.00000000E+00
  0.00000000E+00  0.00000000E+00  0.00000000E+00
  0.00000000E+00  0.00000000E+00  0.00000000E+00
  0.00000000E+00  0.00000000E+00  0.00000000E+00
  0.00000000E+00  0.00000000E+00  0.00000000E+00
  0.00000000E+00  0.00000000E+00  0.00000000E+00
  0.00000000E+00  0.00000000E+00  0.00000000E+00
  0.00000000E+00  0.00000000E+00  0.00000000E+00
  0.00000000E+00  0.00000000E+00  0.00000000E+00
  0.00000000E+00  0.00000000E+00  0.00000000E+00
