# Supplementary material for: Towards an atomistic understanding of disordered carbon electrode materials
Source: Chem Commun (Camb). 2018 May 23;54(47):5988–91. doi: 10.1039/c8cc01388h (PMC5994876; doi:10.1039/c8cc01388h)
Supplement: Supplementary file 1 [file CC-054-C8CC01388H-s001.zip › structures_Na/Fig3a_AIRSS_like/POSCAR17]

 C                                      
   1.00000000000000     
    14.3182550000000006    0.0000000000000000    0.0000000000000000
     0.0000000000000000   14.3182550000000006    0.0000000000000000
     0.0000000000000000    0.0000000000000000   14.3182550000000006
   C    Na
   206     1
Direct
  0.8903483830297703  0.6409540580130073  0.0774799783714799
  0.5325348145239190  0.7937465238500758  0.0994867797156080
  0.0707693882798891  0.3043551404610306  0.4819545730203930
  0.1233861313892787  0.9184102185904340  0.7412948856832032
  0.4777325947823441  0.1553940943525700  0.7109798179736264
  0.7899863215767391  0.0773674360229415  0.1342501720872624
  0.2271805872735690  0.4148249444982365  0.4916343737332244
  0.6700985895661163  0.5923044968151175  0.7754040489174102
  0.7554993971391675  0.5448862344942684  0.7323706972701882
  0.3021866331626111  0.5113651292717870  0.2437576183873943
  0.6327900047341760  0.9934107004451576  0.1416535709905277
  0.9576782375805839  0.2779800219153983  0.5925198757287200
  0.6392203900282798  0.5296991279867979  0.1769972207125077
  0.6958967687177379  0.0671689406592356  0.1637023374589486
  0.4158393571095347  0.5243683620846191  0.6409972686672870
  0.4263134169105527  0.3795058579256302  0.3841230739804143
  0.2705029147371305  0.3452064258323976  0.3238712874576123
  0.8038170588412095  0.4600164541672382  0.2444061537711529
  0.3969307556875573  0.3274250358458551  0.2093386925698802
  0.1279744216936182  0.2504225214942657  0.3141790106981873
  0.4153289094903950  0.6263860805237360  0.1840105003142250
  0.3188812043293450  0.4414598015228783  0.5200034676822298
  0.7706445202078928  0.1849569201184481  0.2510708156383615
  0.2128459051620397  0.0883642191267307  0.4974138046351353
  0.8137466085441339  0.2953281368331879  0.6775025224667890
  0.4562910621579873  0.3811564884706284  0.1507166408381301
  0.8889239896654866  0.4118753431640455  0.2606776219489245
  0.3651689676926471  0.2396959604653696  0.0648268044878755
  0.6264325311354225  0.0214497451820786  0.7395543564039395
  0.1481926848828273  0.4556178406426511  0.2592634637738521
  0.9173495468961960  0.5317180009585537  0.6684011435881465
  0.8689724668326906  0.6805156251561667  0.7250713388459635
  0.1574150302416981  0.5198473978840551  0.6085737394852743
  0.5368864092238060  0.1668274529623308  0.4512614051192231
  0.2654617681449278  0.9922644742792165  0.8560385468889745
  0.4126799708405299  0.1049566953363612  0.7787746742033647
  0.0172707379769405  0.2314521220819968  0.5231397751007780
  0.5652618855401225  0.1777285000731262  0.7536834589186409
  0.8218092954323417  0.3946976211335250  0.6772861816032003
  0.0604787936000847  0.4080285489896710  0.2658090209982875
  0.9758150230668409  0.3749576217869345  0.5963513821965490
  0.3294062191489238  0.5037181903477703  0.5961035848477229
  0.8805093359834044  0.3154387692064538  0.2792995408709313
  0.0266013574488216  0.9922129376198754  0.1209972431839215
  0.9778271896246924  0.8345068906707099  0.7425005841447987
  0.1757656112510637  0.7258975222985065  0.1694399890610648
  0.1987820679210068  0.0247540173605832  0.3156590566328660
  0.6378322268756187  0.4691695775813663  0.2532565724889212
  0.6220158497903094  0.4478261097854171  0.8505723601026107
  0.4818281813550777  0.4722490553973870  0.1957440334661320
  0.1444145200470687  0.4439815558859724  0.5446883716337382
  0.7042890560840808  0.9611142721772886  0.7346469485760985
  0.1058749998381906  0.0189634367041976  0.1745469859665399
  0.5259988275096019  0.3029914996486424  0.8667063982003425
  0.3080495132275766  0.1121934232416903  0.6357708299949443
  0.1250097349375738  0.1020279508592163  0.4537735461343676
  0.2486552391459675  0.0402664917035893  0.7693928559297475
  0.5615809137764073  0.5115194461061043  0.0249669024193343
  0.9061017642031619  0.7874868796942449  0.0077714054988078
  0.9788640409720023  0.5430907309976484  0.1928606072474796
  0.9653101567502288  0.2652833307306701  0.2810119517707375
  0.8711352986307613  0.9462920678534376  0.7267285152453297
  0.5145348029485477  0.6292059703862977  0.7223577054930244
  0.7192663780309415  0.6346658776010091  0.0662666437723832
  0.7134286165457567  0.3285164545545174  0.3205229374629985
  0.9474643817527577  0.0493431443109014  0.1292354556028873
  0.6837957139193731  0.1339996073519429  0.2372623520349038
  0.3812522984440798  0.1023146226240039  0.4832826959287054
  0.5817753375662613  0.3475684323048283  0.4293511481771848
  0.7197622298881463  0.7752690976717691  0.7556479414681677
  0.5618725443839861  0.3901623543371820  0.9049099004389474
  0.6391580935203773  0.2859539423282786  0.3747992157915188
  0.3432694767961575  0.7622625768066691  0.7546126186350299
  0.9761057182354371  0.4566615662890539  0.2417433249407992
  0.1259206693517640  0.1179154030305666  0.1935714143082908
  0.6569249753413274  0.3107101038520650  0.7516352689477388
  0.1751417736659747  0.9744333371700638  0.2281319403259205
  0.2184704242086588  0.3481503653180545  0.4172923264853161
  0.5278722091614684  0.2209076117511004  0.5375686755160570
  0.3970486276204779  0.9120244928332326  0.8030286818036546
  0.7208136647718478  0.5684871045200839  0.1407324225994696
  0.6586997255909843  0.9245597191026891  0.0716379240462679
  0.1614094203998787  0.8233475763083381  0.1502505523250355
  0.7195650984215218  0.4235875885323305  0.2836105165403999
  0.1684310099576614  0.0085238329817916  0.7231984200901957
  0.7921230812509215  0.0004042027106351  0.7200911275483076
  0.5777593869566741  0.8748670719260342  0.7664163818512436
  0.9089411966737155  0.4358399390282120  0.6457724633098996
  0.8941900346585009  0.5737070672195249  0.1492233804411623
  0.0238447792214429  0.7505237532279518  0.7319005217901858
  0.7278729476187858  0.1583536279620886  0.7232364194776560
  0.0509586124888767  0.0879301599704807  0.6084714664835861
  0.2643123593969250  0.8250934585822760  0.7807206034501427
  0.5450480102690904  0.4461247135989734  0.2804696814860544
  0.2547322096031616  0.2286872467555990  0.1950467344596096
  0.0873790933676405  0.1509770658046843  0.2851747415459734
  0.0741825128207876  0.8306761289957727  0.1010829698007684
  0.4714617780675732  0.9294296086127231  0.1923867306638833
  0.8399823680617333  0.5854216347190657  0.7068953976606761
  0.4524585685561754  0.9952003955557044  0.7896229288618121
  0.0965807031148515  0.5845115354012783  0.6587415979910245
  0.5828016617888488  0.5591042322431007  0.7197991055453494
  0.1706814555899600  0.8284192628410746  0.7521609753706786
  0.8858436186976019  0.2348516898322796  0.6443124574603437
  0.4631999289396579  0.1038892440243634  0.4254028740552153
  0.1454927063196477  0.5471737014301983  0.2261798641107759
  0.8209536188800878  0.7663250283864852  0.7434378387851338
  0.6574770662809283  0.6981097728794033  0.7665838701023406
  0.3500844402702827  0.7028163971669911  0.1845168276092869
  0.3951101722407470  0.5337705676947262  0.2154505195687161
  0.2454539621597066  0.1136855357739532  0.0688825482509969
  0.4676082023780651  0.1740931466466568  0.6152927522883467
  0.2883726892896594  0.0306017779460344  0.3565008932982556
  0.4649809623619537  0.8369810876069008  0.1551839881141713
  0.5391621002261007  0.0591899530784912  0.2772700802075938
  0.8176405728448515  0.7547983043846019  0.9853322357557470
  0.9594227609889049  0.9889010877505598  0.7104694460979766
  0.0679563006421994  0.5897361935512946  0.1866096075505225
  0.3011495730818451  0.9034956948452453  0.8259713286861178
  0.3842132513445231  0.1334312531144720  0.5755629378057556
  0.9321706084738536  0.1246399402413346  0.1953510053691976
  0.0122202537070858  0.9043531966006572  0.0771036313276472
  0.5452909303522049  0.5344265514735874  0.1302262702415512
  0.1577205979127911  0.6586272085576031  0.6971614809238391
  0.5726029219249784  0.4685498060888786  0.6899436062475679
  0.5230441145538381  0.4036796007305778  0.3637384249027236
  0.1211302104326837  0.7444264141925285  0.7286294534416021
  0.4776497072872529  0.3924444449186716  0.5515122850717725
  0.5425099753990003  0.3188720461003146  0.5162103045084661
  0.4562098615861081  0.2487235490440212  0.9140523825794968
  0.5016417598295027  0.6282953939328361  0.1350959459402510
  0.2208252503108283  0.2692440221022145  0.2729752745202332
  0.6289657640818186  0.6730851553916583  0.0205977122777543
  0.2196641761637371  0.8892004750503820  0.1983439866444066
  0.7894272936687414  0.2725990879188109  0.2908103241033966
  0.0616427944152866  0.3871029299088521  0.5368345372042018
  0.5347492252148065  0.4221149275375777  0.9956252783879558
  0.4357782344650297  0.2819221349255016  0.0100239971670260
  0.2835977035721677  0.0432282032267621  0.9344944017584180
  0.5452648466011580  0.9705634884546395  0.7647805416176249
  0.3834595906384322  0.9472248607927917  0.2365377203866328
  0.6751126811009616  0.8657353418941547  0.7528496137872721
  0.0911253384801158  0.6781376303222328  0.1517954382060243
  0.7493717083149475  0.9060431436252797  0.0248293880261197
  0.4777324838121192  0.3612758120149160  0.0544005279170796
  0.0503889035470050  0.3141971290062634  0.2850329592682235
  0.6530161920020590  0.4131888926822080  0.7497165866640368
  0.5462094459969792  0.6960500671689185  0.0861169463652359
  0.8043398551799800  0.6660134175922418  0.0335859413389093
  0.8033461380251473  0.0990337078388410  0.7031983025781884
  0.4229630405071709  0.8183243099866794  0.7713322074899353
  0.5793759203654436  0.2669799455193986  0.7905399674040942
  0.2471554386879824  0.0250393456046396  0.0257209285104157
  0.8808955909910805  0.8466595495050100  0.7420434173624126
  0.7409571012584977  0.8145057735987236  0.9816680373942157
  0.3394476495904017  0.6710449736376497  0.7117497955181696
  0.9865798290599567  0.1700677667292757  0.2613099131609966
  0.3749722837709979  0.0117519316890047  0.3084090241043465
  0.3182999634839420  0.0971410353291807  0.7320731048755055
  0.3421174483224254  0.2630141531694326  0.1583463064286249
  0.6080697767198400  0.1295994395857988  0.2980695435631788
  0.3324952517899263  0.1336464865853088  0.9327755340374400
  0.1252758998662836  0.0826044578966710  0.3575504368665455
  0.2527340474092118  0.6316392954366277  0.6844001910149808
  0.9665381143773527  0.6760575065358664  0.7120462375583888
  0.2435664454445646  0.4336928311934332  0.2736874782715437
  0.4038750249344604  0.4014134723695904  0.4847266593529955
  0.2206708057514623  0.0949462912736153  0.5948452383332581
  0.9250527073109448  0.8821194918445057  0.0306393087249659
  0.5181638071009956  0.7987989026821458  0.7645719257357966
  0.2947638712515567  0.0724398305498972  0.4453594720412583
  0.2364949293502818  0.5836940128572686  0.2225345625984300
  0.5482496821682252  0.9930942698531459  0.2004540320049326
  0.9539890558779726  0.7154121483296326  0.0566801365948278
  0.3743654338957257  0.7984823160382667  0.1771708980211834
  0.6525013506064016  0.7757549056178064  0.9948772894571443
  0.3168462719248787  0.8747590505801475  0.2099425508784090
  0.2494848655345159  0.5491763086950109  0.6280911620938885
  0.0274128753933901  0.9184590452771382  0.7297438564564459
  0.6043583991440636  0.8408295575552737  0.0509829231321062
  0.3124137984076687  0.1698708310485854  0.0223519796760953
  0.4223468874397324  0.6105470561715555  0.6931642008670444
  0.2027539668077838  0.1537009407691989  0.1503681052723976
  0.7473287231738123  0.4498178641768911  0.7178819006893987
  0.8431327795441275  0.9404057109540364  0.0405934743191061
  0.4052200707184674  0.1649360803568325  0.8764219950095594
  0.6397128429117723  0.1190606906755536  0.7391137784819304
  0.6021615973521443  0.1915843436503163  0.3780249737546119
  0.8064567492794487  0.5355891576470578  0.1798625122261263
  0.0360066516954424  0.7387590160025561  0.0988463270580395
  0.9667892245155416  0.0747794803117435  0.6614691140616460
  0.3734096304604610  0.3458934008960502  0.3111983415452853
  0.1403149438590147  0.0623754262552186  0.6443129080279559
  0.7317638966193895  0.2567626305456870  0.7163896859630767
  0.4901643026950960  0.4547785285405041  0.6304760870738058
  0.1412538723614290  0.2912693801257901  0.4133105993921680
  0.4594732050514523  0.0577605225094510  0.3376192421325916
  0.8862079578123694  0.1360295248393625  0.6645094378031214
  0.6062246655809422  0.5778060335444153  0.9633389181159443
  0.8592369685041946  0.0222581528906058  0.0916482906816646
  0.5601117414617462  0.7115253739225507  0.7554265486477147
  0.6383910668536196  0.5426456851898834  0.8734727856094788
  0.0534658222478178  0.1408219405814173  0.5214773250424446
  0.8347727102301381  0.1428375653275179  0.1908860536806405
  0.2556471273409494  0.6751394959778038  0.1972033905501716
 -0.0002746027954483  0.5908037103184902  0.6737637029757283
  0.5407284844377336  0.0075585539266868  0.5784305787754960
 
  0.00000000E+00  0.00000000E+00  0.00000000E+00
  0.00000000E+00  0.00000000E+00  0.00000000E+00
  0.00000000E+00  0.00000000E+00  0.00000000E+00
  0.00000000E+00  0.00000000E+00  0.00000000E+00
  0.00000000E+00  0.00000000E+00  0.00000000E+00
  0.00000000E+00  0.00000000E+00  0.00000000E+00
  0.00000000E+00  0.00000000E+00  0.00000000E+00
  0.00000000E+00  0.00000000E+00  0.00000000E+00
  0.00000000E+00  0.00000000E+00  0.00000000E+00
  0.00000000E+00  0.00000000E+00  0.00000000E+00
  0.00000000E+00  0.00000000E+00  0.00000000E+00
  0.00000000E+00  0.00000000E+00  0.00000000E+00
  0.00000000E+00  0.00000000E+00  0.00000000E+00
  0.00000000E+00  0.00000000E+00  0.00000000E+00
  0.00000000E+00  0.00000000E+00  0.00000000E+00
  0.00000000E+00  0.00000000E+00  0.00000000E+00
  0.00000000E+00  0.00000000E+00  0.00000000E+00
  0.00000000E+00  0.00000000E+00  0.00000000E+00
  0.00000000E+00  0.00000000E+00  0.00000000E+00
  0.00000000E+00  0.00000000E+00  0.00000000E+00
  0.00000000E+00  0.00000000E+00  0.00000000E+00
  0.00000000E+00  0.00000000E+00  0.00000000E+00
  0.00000000E+00  0.00000000E+00  0.00000000E+00
  0.00000000E+00  0.00000000E+00  0.00000000E+00
  0.00000000E+00  0.00000000E+00  0.00000000E+00
  0.00000000E+00  0.00000000E+00  0.00000000E+00
  0.00000000E+00  0.00000000E+00  0.00000000E+00
  0.00000000E+00  0.00000000E+00  0.00000000E+00
  0.00000000E+00  0.00000000E+00  0.00000000E+00
  0.00000000E+00  0.00000000E+00  0.00000000E+00
  0.00000000E+00  0.00000000E+00  0.00000000E+00
  0.00000000E+00  0.00000000E+00  0.00000000E+00
  0.00000000E+00  0.00000000E+00  0.00000000E+00
  0.00000000E+00  0.00000000E+00  0.00000000E+00
  0.00000000E+00  0.00000000E+00  0.00000000E+00
  0.00000000E+00  0.00000000E+00  0.00000000E+00
  0.00000000E+00  0.00000000E+00  0.00000000E+00
  0.00000000E+00  0.00000000E+00  0.00000000E+00
  0.00000000E+00  0.00000000E+00  0.00000000E+00
  0.00000000E+00  0.00000000E+00  0.00000000E+00
  0.00000000E+00  0.00000000E+00  0.00000000E+00
  0.00000000E+00  0.00000000E+00  0.00000000E+00
  0.00000000E+00  0.00000000E+00  0.00000000E+00
  0.00000000E+00  0.00000000E+00  0.00000000E+00
  0.00000000E+00  0.00000000E+00  0.00000000E+00
  0.00000000E+00  0.00000000E+00  0.00000000E+00
  0.00000000E+00  0.00000000E+00  0.00000000E+00
  0.00000000E+00  0.00000000E+00  0.00000000E+00
  0.00000000E+00  0.00000000E+00  0.00000000E+00
  0.00000000E+00  0.00000000E+00  0.00000000E+00
  0.00000000E+00  0.00000000E+00  0.00000000E+00
  0.00000000E+00  0.00000000E+00  0.00000000E+00
  0.00000000E+00  0.00000000E+00  0.00000000E+00
  0.00000000E+00  0.00000000E+00  0.00000000E+00
  0.00000000E+00  0.00000000E+00  0.00000000E+00
  0.00000000E+00  0.00000000E+00  0.00000000E+00
  0.00000000E+00  0.00000000E+00  0.00000000E+00
  0.00000000E+00  0.00000000E+00  0.00000000E+00
  0.00000000E+00  0.00000000E+00  0.00000000E+00
  0.00000000E+00  0.00000000E+00  0.00000000E+00
  0.00000000E+00  0.00000000E+00  0.00000000E+00
  0.00000000E+00  0.00000000E+00  0.00000000E+00
  0.00000000E+00  0.00000000E+00  0.00000000E+00
  0.00000000E+00  0.00000000E+00  0.00000000E+00
  0.00000000E+00  0.00000000E+00  0.00000000E+00
  0.00000000E+00  0.00000000E+00  0.00000000E+00
  0.00000000E+00  0.00000000E+00  0.00000000E+00
  0.00000000E+00  0.00000000E+00  0.00000000E+00
  0.00000000E+00  0.00000000E+00  0.00000000E+00
  0.00000000E+00  0.00000000E+00  0.00000000E+00
  0.00000000E+00  0.00000000E+00  0.00000000E+00
  0.00000000E+00  0.00000000E+00  0.00000000E+00
  0.00000000E+00  0.00000000E+00  0.00000000E+00
  0.00000000E+00  0.00000000E+00  0.00000000E+00
  0.00000000E+00  0.00000000E+00  0.00000000E+00
  0.00000000E+00  0.00000000E+00  0.00000000E+00
  0.00000000E+00  0.00000000E+00  0.00000000E+00
  0.00000000E+00  0.00000000E+00  0.00000000E+00
  0.00000000E+00  0.00000000E+00  0.00000000E+00
  0.00000000E+00  0.00000000E+00  0.00000000E+00
  0.00000000E+00  0.00000000E+00  0.00000000E+00
  0.00000000E+00  0.00000000E+00  0.00000000E+00
  0.00000000E+00  0.00000000E+00  0.00000000E+00
  0.00000000E+00  0.00000000E+00  0.00000000E+00
  0.00000000E+00  0.00000000E+00  0.00000000E+00
  0.00000000E+00  0.00000000E+00  0.00000000E+00
  0.00000000E+00  0.00000000E+00  0.00000000E+00
  0.00000000E+00  0.00000000E+00  0.00000000E+00
  0.00000000E+00  0.00000000E+00  0.00000000E+00
  0.00000000E+00  0.00000000E+00  0.00000000E+00
  0.00000000E+00  0.00000000E+00  0.00000000E+00
  0.00000000E+00  0.00000000E+00  0.00000000E+00
  0.00000000E+00  0.00000000E+00  0.00000000E+00
  0.00000000E+00  0.00000000E+00  0.00000000E+00
  0.00000000E+00  0.00000000E+00  0.00000000E+00
  0.00000000E+00  0.00000000E+00  0.00000000E+00
  0.00000000E+00  0.00000000E+00  0.00000000E+00
  0.00000000E+00  0.00000000E+00  0.00000000E+00
  0.00000000E+00  0.00000000E+00  0.00000000E+00
  0.00000000E+00  0.00000000E+00  0.00000000E+00
  0.00000000E+00  0.00000000E+00  0.00000000E+00
  0.00000000E+00  0.00000000E+00  0.00000000E+00
  0.00000000E+00  0.00000000E+00  0.00000000E+00
  0.00000000E+00  0.00000000E+00  0.00000000E+00
  0.00000000E+00  0.00000000E+00  0.00000000E+00
  0.00000000E+00  0.00000000E+00  0.00000000E+00
  0.00000000E+00  0.00000000E+00  0.00000000E+00
  0.00000000E+00  0.00000000E+00  0.00000000E+00
  0.00000000E+00  0.00000000E+00  0.00000000E+00
  0.00000000E+00  0.00000000E+00  0.00000000E+00
  0.00000000E+00  0.00000000E+00  0.00000000E+00
  0.00000000E+00  0.00000000E+00  0.00000000E+00
  0.00000000E+00  0.00000000E+00  0.00000000E+00
  0.00000000E+00  0.00000000E+00  0.00000000E+00
  0.00000000E+00  0.00000000E+00  0.00000000E+00
  0.00000000E+00  0.00000000E+00  0.00000000E+00
  0.00000000E+00  0.00000000E+00  0.00000000E+00
  0.00000000E+00  0.00000000E+00  0.00000000E+00
  0.00000000E+00  0.00000000E+00  0.00000000E+00
  0.00000000E+00  0.00000000E+00  0.00000000E+00
  0.00000000E+00  0.00000000E+00  0.00000000E+00
  0.00000000E+00  0.00000000E+00  0.00000000E+00
  0.00000000E+00  0.00000000E+00  0.00000000E+00
  0.00000000E+00  0.00000000E+00  0.00000000E+00
  0.00000000E+00  0.00000000E+00  0.00000000E+00
  0.00000000E+00  0.00000000E+00  0.00000000E+00
  0.00000000E+00  0.00000000E+00  0.00000000E+00
  0.00000000E+00  0.00000000E+00  0.00000000E+00
  0.00000000E+00  0.00000000E+00  0.00000000E+00
  0.00000000E+00  0.00000000E+00  0.00000000E+00
  0.00000000E+00  0.00000000E+00  0.00000000E+00
  0.00000000E+00  0.00000000E+00  0.00000000E+00
  0.00000000E+00  0.00000000E+00  0.00000000E+00
  0.00000000E+00  0.00000000E+00  0.00000000E+00
  0.00000000E+00  0.00000000E+00  0.00000000E+00
  0.00000000E+00  0.00000000E+00  0.00000000E+00
  0.00000000E+00  0.00000000E+00  0.00000000E+00
  0.00000000E+00  0.00000000E+00  0.00000000E+00
  0.00000000E+00  0.00000000E+00  0.00000000E+00
  0.00000000E+00  0.00000000E+00  0.00000000E+00
  0.00000000E+00  0.00000000E+00  0.00000000E+00
  0.00000000E+00  0.00000000E+00  0.00000000E+00
  0.00000000E+00  0.00000000E+00  0.00000000E+00
  0.00000000E+00  0.00000000E+00  0.00000000E+00
  0.00000000E+00  0.00000000E+00  0.00000000E+00
  0.00000000E+00  0.00000000E+00  0.00000000E+00
  0.00000000E+00  0.00000000E+00  0.00000000E+00
  0.00000000E+00  0.00000000E+00  0.00000000E+00
  0.00000000E+00  0.00000000E+00  0.00000000E+00
  0.00000000E+00  0.00000000E+00  0.00000000E+00
  0.00000000E+00  0.00000000E+00  0.00000000E+00
  0.00000000E+00  0.00000000E+00  0.00000000E+00
  0.00000000E+00  0.00000000E+00  0.00000000E+00
  0.00000000E+00  0.00000000E+00  0.00000000E+00
  0.00000000E+00  0.00000000E+00  0.00000000E+00
  0.00000000E+00  0.00000000E+00  0.00000000E+00
  0.00000000E+00  0.00000000E+00  0.00000000E+00
  0.00000000E+00  0.00000000E+00  0.00000000E+00
  0.00000000E+00  0.00000000E+00  0.00000000E+00
  0.00000000E+00  0.00000000E+00  0.00000000E+00
  0.00000000E+00  0.00000000E+00  0.00000000E+00
  0.00000000E+00  0.00000000E+00  0.00000000E+00
  0.00000000E+00  0.00000000E+00  0.00000000E+00
  0.00000000E+00  0.00000000E+00  0.00000000E+00
  0.00000000E+00  0.00000000E+00  0.00000000E+00
  0.00000000E+00  0.00000000E+00  0.00000000E+00
  0.00000000E+00  0.00000000E+00  0.00000000E+00
  0.00000000E+00  0.00000000E+00  0.00000000E+00
  0.00000000E+00  0.00000000E+00  0.00000000E+00
  0.00000000E+00  0.00000000E+00  0.00000000E+00
  0.00000000E+00  0.00000000E+00  0.00000000E+00
  0.00000000E+00  0.00000000E+00  0.00000000E+00
  0.00000000E+00  0.00000000E+00  0.00000000E+00
  0.00000000E+00  0.00000000E+00  0.00000000E+00
  0.00000000E+00  0.00000000E+00  0.00000000E+00
  0.00000000E+00  0.00000000E+00  0.00000000E+00
  0.00000000E+00  0.00000000E+00  0.00000000E+00
  0.00000000E+00  0.00000000E+00  0.00000000E+00
  0.00000000E+00  0.00000000E+00  0.00000000E+00
  0.00000000E+00  0.00000000E+00  0.00000000E+00
  0.00000000E+00  0.00000000E+00  0.00000000E+00
  0.00000000E+00  0.00000000E+00  0.00000000E+00
  0.00000000E+00  0.00000000E+00  0.00000000E+00
  0.00000000E+00  0.00000000E+00  0.00000000E+00
  0.00000000E+00  0.00000000E+00  0.00000000E+00
  0.00000000E+00  0.00000000E+00  0.00000000E+00
  0.00000000E+00  0.00000000E+00  0.00000000E+00
  0.00000000E+00  0.00000000E+00  0.00000000E+00
  0.00000000E+00  0.00000000E+00  0.00000000E+00
  0.00000000E+00  0.00000000E+00  0.00000000E+00
  0.00000000E+00  0.00000000E+00  0.00000000E+00
  0.00000000E+00  0.00000000E+00  0.00000000E+00
  0.00000000E+00  0.00000000E+00  0.00000000E+00
  0.00000000E+00  0.00000000E+00  0.00000000E+00
  0.00000000E+00  0.00000000E+00  0.00000000E+00
  0.00000000E+00  0.00000000E+00  0.00000000E+00
  0.00000000E+00  0.00000000E+00  0.00000000E+00
  0.00000000E+00  0.00000000E+00  0.00000000E+00
  0.00000000E+00  0.00000000E+00  0.00000000E+00
  0.00000000E+00  0.00000000E+00  0.00000000E+00
  0.00000000E+00  0.00000000E+00  0.00000000E+00
  0.00000000E+00  0.00000000E+00  0.00000000E+00
  0.00000000E+00  0.00000000E+00  0.00000000E+00
  0.00000000E+00  0.00000000E+00  0.00000000E+00
  0.00000000E+00  0.00000000E+00  0.00000000E+00
  0.00000000E+00  0.00000000E+00  0.00000000E+00
  0.00000000E+00  0.00000000E+00  0.00000000E+00
