# Supplementary material for: Towards an atomistic understanding of disordered carbon electrode materials
Source: Chem Commun (Camb). 2018 May 23;54(47):5988–91. doi: 10.1039/c8cc01388h (PMC5994876; doi:10.1039/c8cc01388h)
Supplement: Supplementary file 1 [file CC-054-C8CC01388H-s001.zip › structures_Na/Fig3a_AIRSS_like/POSCAR18]

 C                                      
   1.00000000000000     
    14.3182550000000006    0.0000000000000000    0.0000000000000000
     0.0000000000000000   14.3182550000000006    0.0000000000000000
     0.0000000000000000    0.0000000000000000   14.3182550000000006
   C    Na
   206     1
Direct
  0.8909797252688975  0.6415056989210597  0.0775633181728794
  0.5331941659236459  0.7943397105772255  0.0993712333688631
  0.0713189613755395  0.3045764523301300  0.4819261090924262
  0.1241239219221054  0.9185946220649820  0.7411111070974012
  0.4784516345951644  0.1552867483578416  0.7108562373901450
  0.7905929469927956  0.0782797346793368  0.1331290153785370
  0.2277731942412335  0.4150132428446476  0.4916561234854665
  0.6707273820157958  0.5925445574161138  0.7753683689242715
  0.7561525272159931  0.5450676620367063  0.7324855447981168
  0.3027754661496693  0.5119947290597481  0.2439130227003256
  0.6332596727917289  0.9942402407303388  0.1409327193607219
  0.9581410466630630  0.2781707062357174  0.5922582357520206
  0.6398115965619103  0.5302017232341554  0.1770438067515691
  0.6963946672521648  0.0681249708046008  0.1626186494086254
  0.4165296767634542  0.5246045315553897  0.6408747524245688
  0.4267613372733848  0.3797701032084124  0.3839217783721439
  0.2709310079980800  0.3456439375081522  0.3237534591844788
  0.8044096389943295  0.4608354435242705  0.2446701791661853
  0.3972130481973900  0.3279520705159453  0.2091144249029983
  0.1283780585068137  0.2509048912573203  0.3140291584593527
  0.4159522066864647  0.6269574451768496  0.1840650759963439
  0.3194930052209494  0.4416159422536821  0.5199816961781025
  0.7712448931639945  0.1858921850638370  0.2499456204423936
  0.2136812807643506  0.0890073442387292  0.4970158064641252
  0.8143387826483922  0.2955682987952736  0.6776521081377248
  0.4566709444021621  0.3816764234289036  0.1505478402390355
  0.8895487350522353  0.4126189597811263  0.2607796589980498
  0.3652432588065553  0.2403534782158818  0.0645022583437762
  0.6268354863398433  0.0215320331997750  0.7413922234838103
  0.1487601119058057  0.4563191683436923  0.2594835568720880
  0.9180899321401330  0.5318387119508677  0.6686005753784127
  0.8696545634155677  0.6806744843109187  0.7251483764869816
  0.1581197100607814  0.5200157041477865  0.6086680260680867
  0.5377047580144676  0.1670643437612213  0.4506171534847486
  0.2660911115492500  0.9924418140979721  0.8558575787455206
  0.4135731733602349  0.1048028097799274  0.7785636476979698
  0.0177040392608194  0.2316760881667128  0.5229136683338856
  0.5656087455244903  0.1781433471085503  0.7540447802437149
  0.8223771050807183  0.3948948124259790  0.6773530507802755
  0.0610479798513384  0.4086774019771797  0.2659359441352346
  0.9764044217013820  0.3751305694129291  0.5963459282007314
  0.3300821304075277  0.5039294120701928  0.5960346655907109
  0.8811251951041046  0.3161082359021570  0.2788449931511309
  0.0271740666856366  0.9927052282852429  0.1206529286564124
  0.9786094524651121  0.8346922991278813  0.7421015559320502
  0.1764102277730003  0.7265542651784749  0.1695150274729377
  0.1993743170373940  0.0255319331810412  0.3153454523645148
  0.6384450060133797  0.4696486701295185  0.2533003041246268
  0.6224185043106494  0.4482291176093585  0.8505394174957204
  0.4823793394055773  0.4727057689279331  0.1956873809639326
  0.1450447290359348  0.4441618068470746  0.5447804387395427
  0.7047881715271507  0.9613217152073256  0.7358553399608967
  0.1063796637524788  0.0195071683568576  0.1742524943322037
  0.5261504812577746  0.3035590935101264  0.8666861819444666
  0.3094278433543171  0.1117963429421496  0.6351652743573302
  0.1257443901396493  0.1025467051927536  0.4535165314847990
  0.2497047130121971  0.0401209834937403  0.7689176239531376
  0.5621267091395018  0.5119937301055728  0.0249551514697445
  0.9067639903192626  0.7878670282239970  0.0075071236190487
  0.9794600891320157  0.5438524464544621  0.1931174950306469
  0.9658390698371973  0.2659015010305067  0.2805435819694911
  0.8718388407249757  0.9462711484329286  0.7264907841522120
  0.5153039537877899  0.6295826168622676  0.7220763972829990
  0.7198906326054313  0.6351666605964770  0.0662674821532386
  0.7142916892594264  0.3291488396181356  0.3207738347721097
  0.9480599724487094  0.0499018359594999  0.1286647079695736
  0.6843348778229514  0.1349064266254932  0.2360943686940526
  0.3821300045076070  0.1034768912505218  0.4826184164260476
  0.5822109621149358  0.3478926553062859  0.4292474329302419
  0.7204196648579947  0.7755033708659275  0.7559888980872661
  0.5620974622157924  0.3907111146583315  0.9048166980143566
  0.6403886203349742  0.2866740155774007  0.3748418789209905
  0.3441057004891006  0.7623854713043243  0.7548115214913717
  0.9766903519416850  0.4573993815065588  0.2419690999492995
  0.1262581125710039  0.1184944219890206  0.1933182363876769
  0.6575532628293888  0.3109936189383937  0.7521257310744611
  0.1757701593204781  0.9750953499832093  0.2278556242637141
  0.2189613807047669  0.3484634143924947  0.4172224883832309
  0.5298393977972061  0.2205972753076881  0.5381828954075886
  0.3978748130722393  0.9120703956462443  0.8035165086673228
  0.7214033116113946  0.5690669628882531  0.1408242400446908
  0.6592939019993107  0.9251061332929673  0.0711685951747282
  0.1620687545741087  0.8239634309685941  0.1501205878603352
  0.7202550999926659  0.4243904630805481  0.2838482254756533
  0.1693411273430674  0.0085630550354087  0.7228132406674860
  0.7927408495341469  0.0003525997030334  0.7206181316101105
  0.5784979616971544  0.8751206678600358  0.7679622079037622
  0.9095928848309039  0.4359991697805999  0.6459062690878185
  0.8948098238516405  0.5743773935545663  0.1493924848180528
  0.0246215227226671  0.7506954080332251  0.7317836216749575
  0.7286419549968339  0.1586409578511824  0.7246234631561878
  0.0519534747064157  0.0881829119638274  0.6082266419135023
  0.2650700855942070  0.8252555220373475  0.7808074553382771
  0.5456045975071481  0.4464216780598514  0.2803879800140704
  0.2549540527236432  0.2293626967199351  0.1947901702346170
  0.0877847777498487  0.1515060940476745  0.2849464854797436
  0.0748760006949997  0.8312064126033930  0.1008637503782019
  0.4720401665694672  0.9302309999385157  0.1920209760040614
  0.8406949797590895  0.5855745092003833  0.7070858827183570
  0.4535007579308939  0.9952163788834086  0.7904494069655613
  0.0973504684737808  0.5846746312061716  0.6588800755055753
  0.5835130023560908  0.5593819698786914  0.7195831290643676
  0.1714378909408859  0.8285659751261447  0.7521619298185189
  0.8863025712528242  0.2350870416196441  0.6441219884495984
  0.4633851888892344  0.1055242720869226  0.4243208762069607
  0.1460840224270109  0.5479191596823888  0.2264956152120085
  0.8215944899391904  0.7664784815754866  0.7434493631404533
  0.6581603137462383  0.6983030308477705  0.7666243223846307
  0.3507507126591678  0.7034613558636825  0.1846197560727694
  0.3957083228159770  0.5343432418182649  0.2154945910706637
  0.2456105262974898  0.1143746027301444  0.0686386823088885
  0.4688395638197248  0.1733646922394151  0.6152627588939860
  0.2890460588221093  0.0317682577768823  0.3559930556971411
  0.4656497839412501  0.8376481156208037  0.1550655477305462
  0.5395813068334853  0.0604074304944164  0.2763898287257638
  0.8183126441509507  0.7551706805271199  0.9851493945663949
  0.9601451465739272  0.9890358045927762  0.7101024171270134
  0.0685531740480791  0.5904570779743958  0.1868740257565556
  0.3018542133603163  0.9035963187615474  0.8260797983289244
  0.3856864673842785  0.1330833384747206  0.5752389535205144
  0.9327504362068417  0.1253104076840949  0.1946136753879048
  0.0128358395996236  0.9048172068823208  0.0768051625410078
  0.5458831288635279  0.5349178101212760  0.1302300584701538
  0.1585258735152177  0.6587489185821495  0.6972817564787147
  0.5731988615070550  0.4688110418824938  0.6897905849664471
  0.5234619275784603  0.4039000423912832  0.3635625335548672
  0.1219125058237589  0.7446361565209081  0.7286203428154779
  0.4782075587197972  0.3925244932347247  0.5513817252062467
  0.5432161789296726  0.3191070985558642  0.5160234675544708
  0.4562463553709116  0.2492153027052642  0.9138558696055720
  0.5022630286885679  0.6288399728509155  0.1350923300211738
  0.2211879019183187  0.2697783747156722  0.2728166431277932
  0.6296032726337097  0.6735503589977455  0.0205608796614866
  0.2203543220798843  0.8898789661471540  0.1981633033711082
  0.7900056769847278  0.2732342980106094  0.2899715159677376
  0.0622653858437760  0.3873109978395113  0.5368954598633162
  0.5350651026457656  0.4226848113024742  0.9955382661874498
  0.4358804177918384  0.2825310260991098  0.0097626248402270
  0.2836511793438958  0.0436712363233636  0.9342154592547123
  0.5459964904103430  0.9706626355693817  0.7665295796730787
  0.3840558653030275  0.9481402391523501  0.2361312900988763
  0.6756703620815538  0.8658563711831159  0.7538993623621134
  0.0917487956637893  0.6787848299496470  0.1519038894379321
  0.7499693965534912  0.9064853545034213  0.0244303254060405
  0.4779870560312369  0.3618332301130834  0.0542273299421875
  0.0509185115681527  0.3148017976210983  0.2849115236654783
  0.6534273193175811  0.4134993460504056  0.7496969265014694
  0.5468345010880106  0.6965750429102688  0.0860852217787608
  0.8049734303627235  0.6664901820833522  0.0335985569634369
  0.8040807740534375  0.0991180244061956  0.7035263239098647
  0.4238141106960367  0.8184875258507344  0.7719339241699373
  0.5798013077704518  0.2672845941861566  0.7910519936363554
  0.2473982917406939  0.0257860809361030  0.0256266775392639
  0.8816241374091632  0.8467509111728878  0.7417387237426853
  0.7415700871817865  0.8148583086834573  0.9814319196779607
  0.3402881815249734  0.6713486876998404  0.7117865570026262
  0.9870355506340867  0.1706750365745832  0.2607647753842426
  0.3754709060106966  0.0130225242150807  0.3077117610529788
  0.3194853668798178  0.0966035119295072  0.7314822939179680
  0.3422945822502167  0.2636745045064946  0.1580497454759331
  0.6086865070465056  0.1304557958392600  0.2970524800850307
  0.3325239250934017  0.1341719335458507  0.9324129870688387
  0.1257244326414864  0.0830952242586908  0.3572685692091488
  0.2534626628811125  0.6318521632213199  0.6844311131251168
  0.9672566066678047  0.6762128873807858  0.7121308466496897
  0.2441069096810199  0.4343119453258352  0.2737878821863030
  0.4044442082142671  0.4015260217080101  0.4845894671532892
  0.2217751638756366  0.0949751842172145  0.5944081940036676
  0.9256866357193276  0.8825503762842242  0.0303234979780320
  0.5189455101562732  0.7990642912548410  0.7652303333517924
  0.2956289315182765  0.0737955517053561  0.4447823168096863
  0.2371073617297289  0.5843836922538334  0.2227824295482524
  0.5487841085655633  0.9940403211289477  0.1997557250358504
  0.9546254606489710  0.7159016304227614  0.0566483289645580
  0.3750715225399984  0.7991360030730273  0.1771892956910599
  0.6531582943791919  0.7761406005172402  0.9947121425226220
  0.3175310066750134  0.8754905309677059  0.2098218557148396
  0.2502083664433770  0.5494152431340568  0.6280778419768674
  0.0281750959709950  0.9186043911301488  0.7294318962155479
  0.6049998732675292  0.8413278072944010  0.0507578176565478
  0.3125138125475966  0.1705318009256181  0.0219642011074368
  0.4231050207824926  0.6108449465764195  0.6930182540308834
  0.2029540086089874  0.1544277370293394  0.1500995261376610
  0.7478869606743583  0.4500108976105031  0.7179831362154019
  0.8437792331442014  0.9408776626944213  0.0401080871878213
  0.4054384815285124  0.1653138035004512  0.8761288053224789
  0.6403041607196907  0.1191796611736680  0.7412803916347332
  0.6034766654305295  0.1918611966434613  0.3777042518185815
  0.8070456613901364  0.5363112561283916  0.1800416027028627
  0.0366615425372616  0.7392908312008980  0.0987927146107586
  0.9676199422055276  0.0749165817238915  0.6612275463425602
  0.3737988753741033  0.3462814192195172  0.3109863685331616
  0.1414270084411793  0.0623930941105043  0.6438805172208487
  0.7324260449758645  0.2571840894409282  0.7171794574182467
  0.4907450637874738  0.4549596653642436  0.6303468506838930
  0.1417475674850108  0.2915804172234289  0.4132024348053877
  0.4597743357324503  0.0594435888932713  0.3367026161479623
  0.8869160910316203  0.1361272795162593  0.6641800970810167
  0.6068692021234622  0.5782303374283562  0.9633332150474164
  0.8598525630835258  0.0228910531083195  0.0909019220517385
  0.5608436377952576  0.7118266378569509  0.7553517970273957
  0.6389785034627711  0.5430056889037894  0.8734793412643047
  0.0541737550796777  0.1409744288010817  0.5212738415715881
  0.8353928474448791  0.1436903886916584  0.1897658049420029
  0.2562968108509758  0.6758187861382634  0.1973547896091523
  0.0004772462985358  0.5909385961446008  0.6739267042297250
  0.6591355693137128  0.0815202022868228  0.5627341506105928
 
  0.00000000E+00  0.00000000E+00  0.00000000E+00
  0.00000000E+00  0.00000000E+00  0.00000000E+00
  0.00000000E+00  0.00000000E+00  0.00000000E+00
  0.00000000E+00  0.00000000E+00  0.00000000E+00
  0.00000000E+00  0.00000000E+00  0.00000000E+00
  0.00000000E+00  0.00000000E+00  0.00000000E+00
  0.00000000E+00  0.00000000E+00  0.00000000E+00
  0.00000000E+00  0.00000000E+00  0.00000000E+00
  0.00000000E+00  0.00000000E+00  0.00000000E+00
  0.00000000E+00  0.00000000E+00  0.00000000E+00
  0.00000000E+00  0.00000000E+00  0.00000000E+00
  0.00000000E+00  0.00000000E+00  0.00000000E+00
  0.00000000E+00  0.00000000E+00  0.00000000E+00
  0.00000000E+00  0.00000000E+00  0.00000000E+00
  0.00000000E+00  0.00000000E+00  0.00000000E+00
  0.00000000E+00  0.00000000E+00  0.00000000E+00
  0.00000000E+00  0.00000000E+00  0.00000000E+00
  0.00000000E+00  0.00000000E+00  0.00000000E+00
  0.00000000E+00  0.00000000E+00  0.00000000E+00
  0.00000000E+00  0.00000000E+00  0.00000000E+00
  0.00000000E+00  0.00000000E+00  0.00000000E+00
  0.00000000E+00  0.00000000E+00  0.00000000E+00
  0.00000000E+00  0.00000000E+00  0.00000000E+00
  0.00000000E+00  0.00000000E+00  0.00000000E+00
  0.00000000E+00  0.00000000E+00  0.00000000E+00
  0.00000000E+00  0.00000000E+00  0.00000000E+00
  0.00000000E+00  0.00000000E+00  0.00000000E+00
  0.00000000E+00  0.00000000E+00  0.00000000E+00
  0.00000000E+00  0.00000000E+00  0.00000000E+00
  0.00000000E+00  0.00000000E+00  0.00000000E+00
  0.00000000E+00  0.00000000E+00  0.00000000E+00
  0.00000000E+00  0.00000000E+00  0.00000000E+00
  0.00000000E+00  0.00000000E+00  0.00000000E+00
  0.00000000E+00  0.00000000E+00  0.00000000E+00
  0.00000000E+00  0.00000000E+00  0.00000000E+00
  0.00000000E+00  0.00000000E+00  0.00000000E+00
  0.00000000E+00  0.00000000E+00  0.00000000E+00
  0.00000000E+00  0.00000000E+00  0.00000000E+00
  0.00000000E+00  0.00000000E+00  0.00000000E+00
  0.00000000E+00  0.00000000E+00  0.00000000E+00
  0.00000000E+00  0.00000000E+00  0.00000000E+00
  0.00000000E+00  0.00000000E+00  0.00000000E+00
  0.00000000E+00  0.00000000E+00  0.00000000E+00
  0.00000000E+00  0.00000000E+00  0.00000000E+00
  0.00000000E+00  0.00000000E+00  0.00000000E+00
  0.00000000E+00  0.00000000E+00  0.00000000E+00
  0.00000000E+00  0.00000000E+00  0.00000000E+00
  0.00000000E+00  0.00000000E+00  0.00000000E+00
  0.00000000E+00  0.00000000E+00  0.00000000E+00
  0.00000000E+00  0.00000000E+00  0.00000000E+00
  0.00000000E+00  0.00000000E+00  0.00000000E+00
  0.00000000E+00  0.00000000E+00  0.00000000E+00
  0.00000000E+00  0.00000000E+00  0.00000000E+00
  0.00000000E+00  0.00000000E+00  0.00000000E+00
  0.00000000E+00  0.00000000E+00  0.00000000E+00
  0.00000000E+00  0.00000000E+00  0.00000000E+00
  0.00000000E+00  0.00000000E+00  0.00000000E+00
  0.00000000E+00  0.00000000E+00  0.00000000E+00
  0.00000000E+00  0.00000000E+00  0.00000000E+00
  0.00000000E+00  0.00000000E+00  0.00000000E+00
  0.00000000E+00  0.00000000E+00  0.00000000E+00
  0.00000000E+00  0.00000000E+00  0.00000000E+00
  0.00000000E+00  0.00000000E+00  0.00000000E+00
  0.00000000E+00  0.00000000E+00  0.00000000E+00
  0.00000000E+00  0.00000000E+00  0.00000000E+00
  0.00000000E+00  0.00000000E+00  0.00000000E+00
  0.00000000E+00  0.00000000E+00  0.00000000E+00
  0.00000000E+00  0.00000000E+00  0.00000000E+00
  0.00000000E+00  0.00000000E+00  0.00000000E+00
  0.00000000E+00  0.00000000E+00  0.00000000E+00
  0.00000000E+00  0.00000000E+00  0.00000000E+00
  0.00000000E+00  0.00000000E+00  0.00000000E+00
  0.00000000E+00  0.00000000E+00  0.00000000E+00
  0.00000000E+00  0.00000000E+00  0.00000000E+00
  0.00000000E+00  0.00000000E+00  0.00000000E+00
  0.00000000E+00  0.00000000E+00  0.00000000E+00
  0.00000000E+00  0.00000000E+00  0.00000000E+00
  0.00000000E+00  0.00000000E+00  0.00000000E+00
  0.00000000E+00  0.00000000E+00  0.00000000E+00
  0.00000000E+00  0.00000000E+00  0.00000000E+00
  0.00000000E+00  0.00000000E+00  0.00000000E+00
  0.00000000E+00  0.00000000E+00  0.00000000E+00
  0.00000000E+00  0.00000000E+00  0.00000000E+00
  0.00000000E+00  0.00000000E+00  0.00000000E+00
  0.00000000E+00  0.00000000E+00  0.00000000E+00
  0.00000000E+00  0.00000000E+00  0.00000000E+00
  0.00000000E+00  0.00000000E+00  0.00000000E+00
  0.00000000E+00  0.00000000E+00  0.00000000E+00
  0.00000000E+00  0.00000000E+00  0.00000000E+00
  0.00000000E+00  0.00000000E+00  0.00000000E+00
  0.00000000E+00  0.00000000E+00  0.00000000E+00
  0.00000000E+00  0.00000000E+00  0.00000000E+00
  0.00000000E+00  0.00000000E+00  0.00000000E+00
  0.00000000E+00  0.00000000E+00  0.00000000E+00
  0.00000000E+00  0.00000000E+00  0.00000000E+00
  0.00000000E+00  0.00000000E+00  0.00000000E+00
  0.00000000E+00  0.00000000E+00  0.00000000E+00
  0.00000000E+00  0.00000000E+00  0.00000000E+00
  0.00000000E+00  0.00000000E+00  0.00000000E+00
  0.00000000E+00  0.00000000E+00  0.00000000E+00
  0.00000000E+00  0.00000000E+00  0.00000000E+00
  0.00000000E+00  0.00000000E+00  0.00000000E+00
  0.00000000E+00  0.00000000E+00  0.00000000E+00
  0.00000000E+00  0.00000000E+00  0.00000000E+00
  0.00000000E+00  0.00000000E+00  0.00000000E+00
  0.00000000E+00  0.00000000E+00  0.00000000E+00
  0.00000000E+00  0.00000000E+00  0.00000000E+00
  0.00000000E+00  0.00000000E+00  0.00000000E+00
  0.00000000E+00  0.00000000E+00  0.00000000E+00
  0.00000000E+00  0.00000000E+00  0.00000000E+00
  0.00000000E+00  0.00000000E+00  0.00000000E+00
  0.00000000E+00  0.00000000E+00  0.00000000E+00
  0.00000000E+00  0.00000000E+00  0.00000000E+00
  0.00000000E+00  0.00000000E+00  0.00000000E+00
  0.00000000E+00  0.00000000E+00  0.00000000E+00
  0.00000000E+00  0.00000000E+00  0.00000000E+00
  0.00000000E+00  0.00000000E+00  0.00000000E+00
  0.00000000E+00  0.00000000E+00  0.00000000E+00
  0.00000000E+00  0.00000000E+00  0.00000000E+00
  0.00000000E+00  0.00000000E+00  0.00000000E+00
  0.00000000E+00  0.00000000E+00  0.00000000E+00
  0.00000000E+00  0.00000000E+00  0.00000000E+00
  0.00000000E+00  0.00000000E+00  0.00000000E+00
  0.00000000E+00  0.00000000E+00  0.00000000E+00
  0.00000000E+00  0.00000000E+00  0.00000000E+00
  0.00000000E+00  0.00000000E+00  0.00000000E+00
  0.00000000E+00  0.00000000E+00  0.00000000E+00
  0.00000000E+00  0.00000000E+00  0.00000000E+00
  0.00000000E+00  0.00000000E+00  0.00000000E+00
  0.00000000E+00  0.00000000E+00  0.00000000E+00
  0.00000000E+00  0.00000000E+00  0.00000000E+00
  0.00000000E+00  0.00000000E+00  0.00000000E+00
  0.00000000E+00  0.00000000E+00  0.00000000E+00
  0.00000000E+00  0.00000000E+00  0.00000000E+00
  0.00000000E+00  0.00000000E+00  0.00000000E+00
  0.00000000E+00  0.00000000E+00  0.00000000E+00
  0.00000000E+00  0.00000000E+00  0.00000000E+00
  0.00000000E+00  0.00000000E+00  0.00000000E+00
  0.00000000E+00  0.00000000E+00  0.00000000E+00
  0.00000000E+00  0.00000000E+00  0.00000000E+00
  0.00000000E+00  0.00000000E+00  0.00000000E+00
  0.00000000E+00  0.00000000E+00  0.00000000E+00
  0.00000000E+00  0.00000000E+00  0.00000000E+00
  0.00000000E+00  0.00000000E+00  0.00000000E+00
  0.00000000E+00  0.00000000E+00  0.00000000E+00
  0.00000000E+00  0.00000000E+00  0.00000000E+00
  0.00000000E+00  0.00000000E+00  0.00000000E+00
  0.00000000E+00  0.00000000E+00  0.00000000E+00
  0.00000000E+00  0.00000000E+00  0.00000000E+00
  0.00000000E+00  0.00000000E+00  0.00000000E+00
  0.00000000E+00  0.00000000E+00  0.00000000E+00
  0.00000000E+00  0.00000000E+00  0.00000000E+00
  0.00000000E+00  0.00000000E+00  0.00000000E+00
  0.00000000E+00  0.00000000E+00  0.00000000E+00
  0.00000000E+00  0.00000000E+00  0.00000000E+00
  0.00000000E+00  0.00000000E+00  0.00000000E+00
  0.00000000E+00  0.00000000E+00  0.00000000E+00
  0.00000000E+00  0.00000000E+00  0.00000000E+00
  0.00000000E+00  0.00000000E+00  0.00000000E+00
  0.00000000E+00  0.00000000E+00  0.00000000E+00
  0.00000000E+00  0.00000000E+00  0.00000000E+00
  0.00000000E+00  0.00000000E+00  0.00000000E+00
  0.00000000E+00  0.00000000E+00  0.00000000E+00
  0.00000000E+00  0.00000000E+00  0.00000000E+00
  0.00000000E+00  0.00000000E+00  0.00000000E+00
  0.00000000E+00  0.00000000E+00  0.00000000E+00
  0.00000000E+00  0.00000000E+00  0.00000000E+00
  0.00000000E+00  0.00000000E+00  0.00000000E+00
  0.00000000E+00  0.00000000E+00  0.00000000E+00
  0.00000000E+00  0.00000000E+00  0.00000000E+00
  0.00000000E+00  0.00000000E+00  0.00000000E+00
  0.00000000E+00  0.00000000E+00  0.00000000E+00
  0.00000000E+00  0.00000000E+00  0.00000000E+00
  0.00000000E+00  0.00000000E+00  0.00000000E+00
  0.00000000E+00  0.00000000E+00  0.00000000E+00
  0.00000000E+00  0.00000000E+00  0.00000000E+00
  0.00000000E+00  0.00000000E+00  0.00000000E+00
  0.00000000E+00  0.00000000E+00  0.00000000E+00
  0.00000000E+00  0.00000000E+00  0.00000000E+00
  0.00000000E+00  0.00000000E+00  0.00000000E+00
  0.00000000E+00  0.00000000E+00  0.00000000E+00
  0.00000000E+00  0.00000000E+00  0.00000000E+00
  0.00000000E+00  0.00000000E+00  0.00000000E+00
  0.00000000E+00  0.00000000E+00  0.00000000E+00
  0.00000000E+00  0.00000000E+00  0.00000000E+00
  0.00000000E+00  0.00000000E+00  0.00000000E+00
  0.00000000E+00  0.00000000E+00  0.00000000E+00
  0.00000000E+00  0.00000000E+00  0.00000000E+00
  0.00000000E+00  0.00000000E+00  0.00000000E+00
  0.00000000E+00  0.00000000E+00  0.00000000E+00
  0.00000000E+00  0.00000000E+00  0.00000000E+00
  0.00000000E+00  0.00000000E+00  0.00000000E+00
  0.00000000E+00  0.00000000E+00  0.00000000E+00
  0.00000000E+00  0.00000000E+00  0.00000000E+00
  0.00000000E+00  0.00000000E+00  0.00000000E+00
  0.00000000E+00  0.00000000E+00  0.00000000E+00
  0.00000000E+00  0.00000000E+00  0.00000000E+00
  0.00000000E+00  0.00000000E+00  0.00000000E+00
  0.00000000E+00  0.00000000E+00  0.00000000E+00
  0.00000000E+00  0.00000000E+00  0.00000000E+00
  0.00000000E+00  0.00000000E+00  0.00000000E+00
  0.00000000E+00  0.00000000E+00  0.00000000E+00
  0.00000000E+00  0.00000000E+00  0.00000000E+00
  0.00000000E+00  0.00000000E+00  0.00000000E+00
  0.00000000E+00  0.00000000E+00  0.00000000E+00
  0.00000000E+00  0.00000000E+00  0.00000000E+00
  0.00000000E+00  0.00000000E+00  0.00000000E+00
