# Supplementary material for: Towards an atomistic understanding of disordered carbon electrode materials
Source: Chem Commun (Camb). 2018 May 23;54(47):5988–91. doi: 10.1039/c8cc01388h (PMC5994876; doi:10.1039/c8cc01388h)
Supplement: Supplementary file 1 [file CC-054-C8CC01388H-s001.zip › structures_Na/Fig3a_AIRSS_like/POSCAR19]

 C                                      
   1.00000000000000     
    14.3182550000000006    0.0000000000000000    0.0000000000000000
     0.0000000000000000   14.3182550000000006    0.0000000000000000
     0.0000000000000000    0.0000000000000000   14.3182550000000006
   C    Na
   206     1
Direct
  0.8904998117714714  0.6412090311678998  0.0766674581633803
  0.5326995749429229  0.7942408523802527  0.0988627333612192
  0.0707716436207365  0.3048569973058769  0.4814797835939192
  0.1233665020857584  0.9189784070991587  0.7411966808023601
  0.4777615860574922  0.1562370777031121  0.7101132217087086
  0.7901824474497000  0.0776949540322872  0.1338822696566842
  0.2273698623933150  0.4151467496416295  0.4911556501566386
  0.6700997286227762  0.5931100850643944  0.7747629724527103
  0.7555226029846818  0.5456830260120736  0.7317475864394173
  0.3022924316576983  0.5118598191188334  0.2432829173362961
  0.6328351926711027  0.9938705862400181  0.1411918492299484
  0.9576534286936333  0.2784582634030016  0.5921598287335479
  0.6393324922967207  0.5299599202617060  0.1761678246226035
  0.6959328116912253  0.0674413690985378  0.1633856675960364
  0.4161766664029066  0.5248963396076458  0.6397978377475706
  0.4265787087318356  0.3797181758709070  0.3836206883297671
  0.2706694146861857  0.3456009838544147  0.3233943501736922
  0.8039900508928657  0.4598000848019181  0.2431715709580938
  0.3971062469880480  0.3278967006999126  0.2088117612410210
  0.1281804054290478  0.2506640942460513  0.3138835206690855
  0.4153830801335408  0.6268521595557847  0.1832995591192460
  0.3191525694696981  0.4416635692572045  0.5193851204925100
  0.7708454635714658  0.1850154612608409  0.2508625255363161
  0.2129548587812389  0.0870833536225516  0.4971906574904283
  0.8137382982875883  0.2960061813051469  0.6771260080318457
  0.4564774987258763  0.3816719842277952  0.1501402309270161
  0.8890485071897533  0.4119516012368026  0.2598987506577467
  0.3651663471073912  0.2402636890742921  0.0643535679151384
  0.6271932622785836  0.0224239151007410  0.7428407952105412
  0.1483588619847477  0.4559248013782718  0.2586948311909487
  0.9173998748859802  0.5323736932501097  0.6678460937529183
  0.8689863025856237  0.6812254385623648  0.7247151667083417
  0.1576406793771037  0.5201835788656075  0.6079753033610021
  0.5362413051364763  0.1669999088046076  0.4502222055650218
  0.2655081887077380  0.9924822890787239  0.8563008884828310
  0.4132941129821258  0.1058701129407678  0.7786480408466306
  0.0173069698675201  0.2318838130000497  0.5228275492388278
  0.5652470427935954  0.1785383625724024  0.7527625066248476
  0.8217596722851540  0.3954096400344191  0.6766609127338410
  0.0606649667210166  0.4082286871472117  0.2651742401684574
  0.9757511588119039  0.3755269737017221  0.5957542723437543
  0.3297267660435532  0.5040487820652222  0.5952735083585040
  0.8806928977513662  0.3155445153380702  0.2791196845128184
  0.0267491959787600  0.9925898267408385  0.1206476907812805
  0.9780246766139975  0.8351155198658794  0.7419411641615232
  0.1758706399792196  0.7262303031431790  0.1686128922789445
  0.1986336260788378  0.0245511739141562  0.3153497097932091
  0.6378771079235905  0.4693588356884481  0.2523696127471627
  0.6217786008880448  0.4485608821318854  0.8497435632566875
  0.4818917908587920  0.4728064224940246  0.1951740051123536
  0.1445493404377587  0.4443340316612960  0.5441518538006784
  0.7048342818803534  0.9625776031370039  0.7384617627084679
  0.1061809351823905  0.0193427911027142  0.1739683528609063
  0.5257095016938519  0.3037020927349932  0.8657972824216495
  0.3086067826073849  0.1123169871395216  0.6353706416239955
  0.1249927328221700  0.1017927284590332  0.4537699128007496
  0.2491134015526098  0.0409735215150960  0.7697325130477745
  0.5615156734532895  0.5120685672585945  0.0242500230814286
  0.9061684478228934  0.7878769156931044  0.0072202951404200
  0.9790061757930484  0.5431007243714780  0.1918940127903497
  0.9654976491173549  0.2654948795566888  0.2807035057420247
  0.8712034220110978  0.9470568106085040  0.7275491620145109
  0.5148436143537686  0.6303054088465339  0.7209337249656707
  0.7193801446576212  0.6349087320188802  0.0655267744661614
  0.7132642122684655  0.3286065080516913  0.3193483874276331
  0.9476635310952137  0.0496497100751584  0.1291475903962636
  0.6839185504178770  0.1339865936444661  0.2369839920993851
  0.3817024190730847  0.1015453353919188  0.4828060218838066
  0.5818627143857258  0.3474337957804083  0.4284514178850847
  0.7200449741977424  0.7763773860387136  0.7566652706934621
  0.5616198211510615  0.3908422958718461  0.9040674539971767
  0.6386421375951563  0.2858688342754782  0.3737997693260399
  0.3436049562649877  0.7635435146025942  0.7520805131562008
  0.9762550474080459  0.4567599363186559  0.2409506647813446
  0.1262061551986450  0.1182426721684639  0.1933019374827025
  0.6567858341910370  0.3115937992460427  0.7508655381898304
  0.1751369501791867  0.9745751924588171  0.2278465687271317
  0.2186011574239619  0.3485323219052940  0.4168186308801486
  0.5274149972906139  0.2207809506110807  0.5364400202662180
  0.3976461928537561  0.9128042119254923  0.8027558462912183
  0.7209431421969068  0.5686002233377265  0.1398572828675850
  0.6587919260225089  0.9249883017346012  0.0711226780121315
  0.1615039245734404  0.8236768381126485  0.1495904086132148
  0.7195340023613964  0.4233016010471273  0.2823196351255643
  0.1684391922897547  0.0093353759222641  0.7236547408302642
  0.7923129046453342  0.0015846815954194  0.7223475997405296
  0.5783553110618040  0.8758649195251472  0.7682673632345274
  0.9089336278901931  0.4365329696883291  0.6451227301935064
  0.8943660077610153  0.5737432787826735  0.1483120425385899
  0.0239088658805950  0.7510211157357649  0.7312343377396621
  0.7278654982220255  0.1592215893349400  0.7239261184193765
  0.0512228367762603  0.0891481001349574  0.6092677481530355
  0.2645984097043927  0.8252817789356681  0.7801424912084631
  0.5451851398495984  0.4465752683583183  0.2798251702304166
  0.2550726482268757  0.2289524405955408  0.1949198341238769
  0.0876036688481274  0.1511907421572095  0.2849885349915864
  0.0741501638519803  0.8310260015179928  0.1006030496601000
  0.4714397475121153  0.9298663780965049  0.1916940342407628
  0.8400058257840497  0.5861952111487485  0.7063914095249075
  0.4535893688176760  0.9963590590834237  0.7902100333731318
  0.0967586870030460  0.5850202407811285  0.6582128116503128
  0.5829167936041375  0.5600580086084062  0.7189284321890830
  0.1705883926974710  0.8287940656031338  0.7515711183916692
  0.8858511098636234  0.2355019629496859  0.6442753955725697
  0.4628799503804491  0.1045278031650307  0.4243186416404112
  0.1456053830657083  0.5474868759407627  0.2255031568230356
  0.8211724845165953  0.7670311488639131  0.7438158113031347
  0.6575681331806524  0.6989345741361254  0.7662889879340153
  0.3501548009903933  0.7032630208499345  0.1837905182625152
  0.3951483953350687  0.5342819817594678  0.2148407196924820
  0.2460177954695893  0.1137511949624493  0.0690840225523465
  0.4680062575981502  0.1739547435572136  0.6145033474273676
  0.2883908733224109  0.0302128233892900  0.3559658194679485
  0.4650891397474184  0.8374680042453304  0.1545336291455907
  0.5390426364447239  0.0596041859507748  0.2766110998938954
  0.8177209169940941  0.7552203419066857  0.9848189180078549
  0.9592035599630486  0.9895086152339325  0.7103905865288761
  0.0681396886152960  0.5899106404112763  0.1857157787277062
  0.3016478516484755  0.9038475682887223  0.8257517842144045
  0.3851273763874634  0.1324679148224796  0.5751007021610681
  0.9323887526993466  0.1248634539711734  0.1951735194129827
  0.0122231017450741  0.9046968849906036  0.0767919664216853
  0.5453500035839240  0.5349216297215169  0.1295767801868235
  0.1577497512965768  0.6589776562724555  0.6963125293082733
  0.5727963941507356  0.4694055526439899  0.6891052375222515
  0.5233325662956623  0.4039879007898032  0.3631157535584846
  0.1211156288165562  0.7448050092760763  0.7278993685606727
  0.4779825492330692  0.3925807169595064  0.5509258653614483
  0.5424003917430743  0.3185323346395033  0.5155461888053163
  0.4559436810550531  0.2494124505453877  0.9135244167321787
  0.5017719119597929  0.6287970878093666  0.1344869120801600
  0.2210685988103946  0.2694999471797575  0.2727325754062700
  0.6290770156419022  0.6735320961642405  0.0199843119914331
  0.2196735716392556  0.8894225418925250  0.1978321111515543
  0.7897078542279853  0.2726704528533720  0.2908473603357112
  0.0616397556760448  0.3875970517595339  0.5362294675806675
  0.5346467585880099  0.4227234485336921  0.9948763732287577
  0.4357429892671226  0.2825347517829508  0.0094573589542020
  0.2833158089952116  0.0433572159515381  0.9348037635017229
  0.5462135861054230  0.9716993484841117  0.7671393250187790
  0.3834161987984294  0.9476095616360958  0.2357752405239814
  0.6758050399426138  0.8667523104125671  0.7553545248339075
  0.0911974027400364  0.6783776107148637  0.1509553102945316
  0.7494258928770275  0.9064119122146086  0.0245365279026223
  0.4777443969374092  0.3618812469689905  0.0538277787969135
  0.0506334528183035  0.3144521307690625  0.2845712148231825
  0.6529353190548000  0.4140069007060347  0.7489140861229067
  0.5463670036467078  0.6965278282992268  0.0855462110059738
  0.8044831146404902  0.6662864215605429  0.0328932448307755
  0.8034826275587632  0.1000002740348896  0.7046237746275811
  0.4234644007988714  0.8197235963016555  0.7689073491329758
  0.5789596019155646  0.2679074391073517  0.7895368699869109
  0.2467142099551755  0.0253378974865482  0.0261466527314374
  0.8810645841090478  0.8473612263950157  0.7422727631467033
  0.7410164855966359  0.8148316542509538  0.9812111435298931
  0.3397431558143104  0.6716202293260096  0.7096797248978859
  0.9867852468486302  0.1702655115818471  0.2611767653165422
  0.3749225288773619  0.0120879286285517  0.3076225950691333
  0.3189293651517321  0.0976785631991658  0.7321214356417565
  0.3423473079478812  0.2634706223992627  0.1579916625127471
  0.6080244699912190  0.1296312112735379  0.2976281473745725
  0.3323905656304910  0.1340110880438381  0.9326522714583961
  0.1252981324466397  0.0827284834268576  0.3574227334507691
  0.2530160524374399  0.6321241581260305  0.6831274328235284
  0.9666037162874972  0.6766484993546613  0.7114514021084127
  0.2436726731451234  0.4340706204805553  0.2731758426230981
  0.4041549302307618  0.4014948770188035  0.4842204373824692
  0.2210461856901344  0.0942261247866294  0.5945122416292150
  0.9250369709986537  0.8824897030217956  0.0303572836504665
  0.5190207080930711  0.8000588638123663  0.7636306568186200
  0.2950174134882527  0.0714909073908874  0.4450743546645807
  0.2365640070756378  0.5841187524702711  0.2220186135629706
  0.5482075112099186  0.9936167988189363  0.1998863067733552
  0.9540470038869083  0.7157236926837449  0.0559831355924913
  0.3744398024700732  0.7988920336995965  0.1764326866182057
  0.6525973706252577  0.7761539973209234  0.9942288059910261
  0.3168882350236766  0.8750848357689212  0.2093283016438568
  0.2496734370161316  0.5494630946456882  0.6272044017019918
  0.0274088252507665  0.9189097563806122  0.7291115583497443
  0.6044505263009852  0.8412951797048309  0.0503508296049232
  0.3125086093581234  0.1703355054055507  0.0220644169275984
  0.4226973695959877  0.6114178406112870  0.6915292588556429
  0.2031568373259461  0.1539626379388783  0.1503950239158218
  0.7473128862685713  0.4505946098833645  0.7171765942138546
  0.8431573966108969  0.9406887814244497  0.0403605229464894
  0.4050969250465331  0.1656531864227556  0.8761686563971509
  0.6398772421430462  0.1196275344398943  0.7399517079729377
  0.6016835717752521  0.1916696179881668  0.3773234577544594
  0.8066288547699386  0.5355433419917066  0.1788651028011869
  0.0360617266297458  0.7390545025362619  0.0981826456477939
  0.9664712907359965  0.0754849265353474  0.6620380149450641
  0.3736124535552195  0.3463302225585013  0.3106856805994528
  0.1397885259525439  0.0640609431788217  0.6449714477432642
  0.7316649845761992  0.2575964205286232  0.7161586054393748
  0.4905301054646596  0.4553488558699081  0.6295679240451229
  0.1413207997659483  0.2916980051880275  0.4129097966074147
  0.4591400696625064  0.0585424191154778  0.3368428268783315
  0.8862796939934405  0.1367776982365634  0.6653190308054423
  0.6062061413674695  0.5783933337608613  0.9626776415111880
  0.8592235873766426  0.0225460847528962  0.0915427992372866
  0.5605278329584095  0.7125970935868741  0.7542745206418963
  0.6382829938284300  0.5433401065961265  0.8727556834457644
  0.0538972809075292  0.1415487388748864  0.5217332803696255
  0.8349188726414062  0.1431557707392793  0.1905746083035703
  0.2556935466657181  0.6755267410143201  0.1965059529558616
  0.9997715779229905  0.5913763933692890  0.6732238852317542
  0.3307877129207549  0.9266620794392936  0.6296602906689626
 
  0.00000000E+00  0.00000000E+00  0.00000000E+00
  0.00000000E+00  0.00000000E+00  0.00000000E+00
  0.00000000E+00  0.00000000E+00  0.00000000E+00
  0.00000000E+00  0.00000000E+00  0.00000000E+00
  0.00000000E+00  0.00000000E+00  0.00000000E+00
  0.00000000E+00  0.00000000E+00  0.00000000E+00
  0.00000000E+00  0.00000000E+00  0.00000000E+00
  0.00000000E+00  0.00000000E+00  0.00000000E+00
  0.00000000E+00  0.00000000E+00  0.00000000E+00
  0.00000000E+00  0.00000000E+00  0.00000000E+00
  0.00000000E+00  0.00000000E+00  0.00000000E+00
  0.00000000E+00  0.00000000E+00  0.00000000E+00
  0.00000000E+00  0.00000000E+00  0.00000000E+00
  0.00000000E+00  0.00000000E+00  0.00000000E+00
  0.00000000E+00  0.00000000E+00  0.00000000E+00
  0.00000000E+00  0.00000000E+00  0.00000000E+00
  0.00000000E+00  0.00000000E+00  0.00000000E+00
  0.00000000E+00  0.00000000E+00  0.00000000E+00
  0.00000000E+00  0.00000000E+00  0.00000000E+00
  0.00000000E+00  0.00000000E+00  0.00000000E+00
  0.00000000E+00  0.00000000E+00  0.00000000E+00
  0.00000000E+00  0.00000000E+00  0.00000000E+00
  0.00000000E+00  0.00000000E+00  0.00000000E+00
  0.00000000E+00  0.00000000E+00  0.00000000E+00
  0.00000000E+00  0.00000000E+00  0.00000000E+00
  0.00000000E+00  0.00000000E+00  0.00000000E+00
  0.00000000E+00  0.00000000E+00  0.00000000E+00
  0.00000000E+00  0.00000000E+00  0.00000000E+00
  0.00000000E+00  0.00000000E+00  0.00000000E+00
  0.00000000E+00  0.00000000E+00  0.00000000E+00
  0.00000000E+00  0.00000000E+00  0.00000000E+00
  0.00000000E+00  0.00000000E+00  0.00000000E+00
  0.00000000E+00  0.00000000E+00  0.00000000E+00
  0.00000000E+00  0.00000000E+00  0.00000000E+00
  0.00000000E+00  0.00000000E+00  0.00000000E+00
  0.00000000E+00  0.00000000E+00  0.00000000E+00
  0.00000000E+00  0.00000000E+00  0.00000000E+00
  0.00000000E+00  0.00000000E+00  0.00000000E+00
  0.00000000E+00  0.00000000E+00  0.00000000E+00
  0.00000000E+00  0.00000000E+00  0.00000000E+00
  0.00000000E+00  0.00000000E+00  0.00000000E+00
  0.00000000E+00  0.00000000E+00  0.00000000E+00
  0.00000000E+00  0.00000000E+00  0.00000000E+00
  0.00000000E+00  0.00000000E+00  0.00000000E+00
  0.00000000E+00  0.00000000E+00  0.00000000E+00
  0.00000000E+00  0.00000000E+00  0.00000000E+00
  0.00000000E+00  0.00000000E+00  0.00000000E+00
  0.00000000E+00  0.00000000E+00  0.00000000E+00
  0.00000000E+00  0.00000000E+00  0.00000000E+00
  0.00000000E+00  0.00000000E+00  0.00000000E+00
  0.00000000E+00  0.00000000E+00  0.00000000E+00
  0.00000000E+00  0.00000000E+00  0.00000000E+00
  0.00000000E+00  0.00000000E+00  0.00000000E+00
  0.00000000E+00  0.00000000E+00  0.00000000E+00
  0.00000000E+00  0.00000000E+00  0.00000000E+00
  0.00000000E+00  0.00000000E+00  0.00000000E+00
  0.00000000E+00  0.00000000E+00  0.00000000E+00
  0.00000000E+00  0.00000000E+00  0.00000000E+00
  0.00000000E+00  0.00000000E+00  0.00000000E+00
  0.00000000E+00  0.00000000E+00  0.00000000E+00
  0.00000000E+00  0.00000000E+00  0.00000000E+00
  0.00000000E+00  0.00000000E+00  0.00000000E+00
  0.00000000E+00  0.00000000E+00  0.00000000E+00
  0.00000000E+00  0.00000000E+00  0.00000000E+00
  0.00000000E+00  0.00000000E+00  0.00000000E+00
  0.00000000E+00  0.00000000E+00  0.00000000E+00
  0.00000000E+00  0.00000000E+00  0.00000000E+00
  0.00000000E+00  0.00000000E+00  0.00000000E+00
  0.00000000E+00  0.00000000E+00  0.00000000E+00
  0.00000000E+00  0.00000000E+00  0.00000000E+00
  0.00000000E+00  0.00000000E+00  0.00000000E+00
  0.00000000E+00  0.00000000E+00  0.00000000E+00
  0.00000000E+00  0.00000000E+00  0.00000000E+00
  0.00000000E+00  0.00000000E+00  0.00000000E+00
  0.00000000E+00  0.00000000E+00  0.00000000E+00
  0.00000000E+00  0.00000000E+00  0.00000000E+00
  0.00000000E+00  0.00000000E+00  0.00000000E+00
  0.00000000E+00  0.00000000E+00  0.00000000E+00
  0.00000000E+00  0.00000000E+00  0.00000000E+00
  0.00000000E+00  0.00000000E+00  0.00000000E+00
  0.00000000E+00  0.00000000E+00  0.00000000E+00
  0.00000000E+00  0.00000000E+00  0.00000000E+00
  0.00000000E+00  0.00000000E+00  0.00000000E+00
  0.00000000E+00  0.00000000E+00  0.00000000E+00
  0.00000000E+00  0.00000000E+00  0.00000000E+00
  0.00000000E+00  0.00000000E+00  0.00000000E+00
  0.00000000E+00  0.00000000E+00  0.00000000E+00
  0.00000000E+00  0.00000000E+00  0.00000000E+00
  0.00000000E+00  0.00000000E+00  0.00000000E+00
  0.00000000E+00  0.00000000E+00  0.00000000E+00
  0.00000000E+00  0.00000000E+00  0.00000000E+00
  0.00000000E+00  0.00000000E+00  0.00000000E+00
  0.00000000E+00  0.00000000E+00  0.00000000E+00
  0.00000000E+00  0.00000000E+00  0.00000000E+00
  0.00000000E+00  0.00000000E+00  0.00000000E+00
  0.00000000E+00  0.00000000E+00  0.00000000E+00
  0.00000000E+00  0.00000000E+00  0.00000000E+00
  0.00000000E+00  0.00000000E+00  0.00000000E+00
  0.00000000E+00  0.00000000E+00  0.00000000E+00
  0.00000000E+00  0.00000000E+00  0.00000000E+00
  0.00000000E+00  0.00000000E+00  0.00000000E+00
  0.00000000E+00  0.00000000E+00  0.00000000E+00
  0.00000000E+00  0.00000000E+00  0.00000000E+00
  0.00000000E+00  0.00000000E+00  0.00000000E+00
  0.00000000E+00  0.00000000E+00  0.00000000E+00
  0.00000000E+00  0.00000000E+00  0.00000000E+00
  0.00000000E+00  0.00000000E+00  0.00000000E+00
  0.00000000E+00  0.00000000E+00  0.00000000E+00
  0.00000000E+00  0.00000000E+00  0.00000000E+00
  0.00000000E+00  0.00000000E+00  0.00000000E+00
  0.00000000E+00  0.00000000E+00  0.00000000E+00
  0.00000000E+00  0.00000000E+00  0.00000000E+00
  0.00000000E+00  0.00000000E+00  0.00000000E+00
  0.00000000E+00  0.00000000E+00  0.00000000E+00
  0.00000000E+00  0.00000000E+00  0.00000000E+00
  0.00000000E+00  0.00000000E+00  0.00000000E+00
  0.00000000E+00  0.00000000E+00  0.00000000E+00
  0.00000000E+00  0.00000000E+00  0.00000000E+00
  0.00000000E+00  0.00000000E+00  0.00000000E+00
  0.00000000E+00  0.00000000E+00  0.00000000E+00
  0.00000000E+00  0.00000000E+00  0.00000000E+00
  0.00000000E+00  0.00000000E+00  0.00000000E+00
  0.00000000E+00  0.00000000E+00  0.00000000E+00
  0.00000000E+00  0.00000000E+00  0.00000000E+00
  0.00000000E+00  0.00000000E+00  0.00000000E+00
  0.00000000E+00  0.00000000E+00  0.00000000E+00
  0.00000000E+00  0.00000000E+00  0.00000000E+00
  0.00000000E+00  0.00000000E+00  0.00000000E+00
  0.00000000E+00  0.00000000E+00  0.00000000E+00
  0.00000000E+00  0.00000000E+00  0.00000000E+00
  0.00000000E+00  0.00000000E+00  0.00000000E+00
  0.00000000E+00  0.00000000E+00  0.00000000E+00
  0.00000000E+00  0.00000000E+00  0.00000000E+00
  0.00000000E+00  0.00000000E+00  0.00000000E+00
  0.00000000E+00  0.00000000E+00  0.00000000E+00
  0.00000000E+00  0.00000000E+00  0.00000000E+00
  0.00000000E+00  0.00000000E+00  0.00000000E+00
  0.00000000E+00  0.00000000E+00  0.00000000E+00
  0.00000000E+00  0.00000000E+00  0.00000000E+00
  0.00000000E+00  0.00000000E+00  0.00000000E+00
  0.00000000E+00  0.00000000E+00  0.00000000E+00
  0.00000000E+00  0.00000000E+00  0.00000000E+00
  0.00000000E+00  0.00000000E+00  0.00000000E+00
  0.00000000E+00  0.00000000E+00  0.00000000E+00
  0.00000000E+00  0.00000000E+00  0.00000000E+00
  0.00000000E+00  0.00000000E+00  0.00000000E+00
  0.00000000E+00  0.00000000E+00  0.00000000E+00
  0.00000000E+00  0.00000000E+00  0.00000000E+00
  0.00000000E+00  0.00000000E+00  0.00000000E+00
  0.00000000E+00  0.00000000E+00  0.00000000E+00
  0.00000000E+00  0.00000000E+00  0.00000000E+00
  0.00000000E+00  0.00000000E+00  0.00000000E+00
  0.00000000E+00  0.00000000E+00  0.00000000E+00
  0.00000000E+00  0.00000000E+00  0.00000000E+00
  0.00000000E+00  0.00000000E+00  0.00000000E+00
  0.00000000E+00  0.00000000E+00  0.00000000E+00
  0.00000000E+00  0.00000000E+00  0.00000000E+00
  0.00000000E+00  0.00000000E+00  0.00000000E+00
  0.00000000E+00  0.00000000E+00  0.00000000E+00
  0.00000000E+00  0.00000000E+00  0.00000000E+00
  0.00000000E+00  0.00000000E+00  0.00000000E+00
  0.00000000E+00  0.00000000E+00  0.00000000E+00
  0.00000000E+00  0.00000000E+00  0.00000000E+00
  0.00000000E+00  0.00000000E+00  0.00000000E+00
  0.00000000E+00  0.00000000E+00  0.00000000E+00
  0.00000000E+00  0.00000000E+00  0.00000000E+00
  0.00000000E+00  0.00000000E+00  0.00000000E+00
  0.00000000E+00  0.00000000E+00  0.00000000E+00
  0.00000000E+00  0.00000000E+00  0.00000000E+00
  0.00000000E+00  0.00000000E+00  0.00000000E+00
  0.00000000E+00  0.00000000E+00  0.00000000E+00
  0.00000000E+00  0.00000000E+00  0.00000000E+00
  0.00000000E+00  0.00000000E+00  0.00000000E+00
  0.00000000E+00  0.00000000E+00  0.00000000E+00
  0.00000000E+00  0.00000000E+00  0.00000000E+00
  0.00000000E+00  0.00000000E+00  0.00000000E+00
  0.00000000E+00  0.00000000E+00  0.00000000E+00
  0.00000000E+00  0.00000000E+00  0.00000000E+00
  0.00000000E+00  0.00000000E+00  0.00000000E+00
  0.00000000E+00  0.00000000E+00  0.00000000E+00
  0.00000000E+00  0.00000000E+00  0.00000000E+00
  0.00000000E+00  0.00000000E+00  0.00000000E+00
  0.00000000E+00  0.00000000E+00  0.00000000E+00
  0.00000000E+00  0.00000000E+00  0.00000000E+00
  0.00000000E+00  0.00000000E+00  0.00000000E+00
  0.00000000E+00  0.00000000E+00  0.00000000E+00
  0.00000000E+00  0.00000000E+00  0.00000000E+00
  0.00000000E+00  0.00000000E+00  0.00000000E+00
  0.00000000E+00  0.00000000E+00  0.00000000E+00
  0.00000000E+00  0.00000000E+00  0.00000000E+00
  0.00000000E+00  0.00000000E+00  0.00000000E+00
  0.00000000E+00  0.00000000E+00  0.00000000E+00
  0.00000000E+00  0.00000000E+00  0.00000000E+00
  0.00000000E+00  0.00000000E+00  0.00000000E+00
  0.00000000E+00  0.00000000E+00  0.00000000E+00
  0.00000000E+00  0.00000000E+00  0.00000000E+00
  0.00000000E+00  0.00000000E+00  0.00000000E+00
  0.00000000E+00  0.00000000E+00  0.00000000E+00
  0.00000000E+00  0.00000000E+00  0.00000000E+00
  0.00000000E+00  0.00000000E+00  0.00000000E+00
  0.00000000E+00  0.00000000E+00  0.00000000E+00
  0.00000000E+00  0.00000000E+00  0.00000000E+00
  0.00000000E+00  0.00000000E+00  0.00000000E+00
  0.00000000E+00  0.00000000E+00  0.00000000E+00
  0.00000000E+00  0.00000000E+00  0.00000000E+00
  0.00000000E+00  0.00000000E+00  0.00000000E+00
  0.00000000E+00  0.00000000E+00  0.00000000E+00
