# Supplementary material for: Towards an atomistic understanding of disordered carbon electrode materials
Source: Chem Commun (Camb). 2018 May 23;54(47):5988–91. doi: 10.1039/c8cc01388h (PMC5994876; doi:10.1039/c8cc01388h)
Supplement: Supplementary file 1 [file CC-054-C8CC01388H-s001.zip › structures_Na/Fig3a_AIRSS_like/POSCAR2]

 C                                      
   1.00000000000000     
    14.3182550000000006    0.0000000000000000    0.0000000000000000
     0.0000000000000000   14.3182550000000006    0.0000000000000000
     0.0000000000000000    0.0000000000000000   14.3182550000000006
   C    Na
   206     1
Direct
  0.8916609533564350  0.6423917251440813  0.0773900403464041
  0.5336069848810697  0.7949053314706066  0.1010414962605728
  0.0716238150330501  0.3060966277721074  0.4817862232463582
  0.1238891696199779  0.9202866735472305  0.7411645758770280
  0.4777252200681914  0.1579781739207221  0.7103847960492204
  0.7911412189506865  0.0792978951249691  0.1347184529635048
  0.2279525935194172  0.4166564181479375  0.4914837275434772
  0.6706365797248443  0.5942051626458749  0.7752200118667391
  0.7560109251263182  0.5467598334935344  0.7320381177733569
  0.3033643976562138  0.5127300234775150  0.2438325495326089
  0.6340378342061078  0.9950028074018190  0.1447461091169175
  0.9583723762858417  0.2798992125983291  0.5921857357650882
  0.6404433726179860  0.5310457040458870  0.1769502364274404
  0.6972548535427998  0.0683320117568703  0.1658492742821597
  0.4163087339194318  0.5261798572232902  0.6410664132820949
  0.4273562202615074  0.3812617186937013  0.3842902830235255
  0.2716525203340140  0.3466467387370023  0.3239268685995739
  0.8050712717632048  0.4612298289838612  0.2441901536297950
  0.3982275645228145  0.3287665223449466  0.2095414854588440
  0.1291757365600589  0.2518623871521599  0.3142479985813973
  0.4164948823719861  0.6277795606816765  0.1843721512484332
  0.3196093135505959  0.4433469428140680  0.5199245987895905
  0.7719832885857153  0.1862991964308432  0.2524766770402082
  0.2133175893874445  0.0900780135307246  0.4975069580619392
  0.8142837035115863  0.2972390142010640  0.6769212683346068
  0.4576724612598461  0.3824590591286043  0.1509064980377450
  0.8901076767609694  0.4133697033860794  0.2609124020702749
  0.3664662134828623  0.2409878351463923  0.0650158296722015
  0.6264393055681202  0.0231621054019251  0.7360715019144071
  0.1494297135252210  0.4569876461454029  0.2591220695168758
  0.9178645439685851  0.5336507510066802  0.6679230793144412
  0.8693663487112252  0.6824354963884736  0.7244356430549687
  0.1579298283551030  0.5218077215537352  0.6082139288686760
  0.5370264066737838  0.1691043872392380  0.4516755022160718
  0.2662095421539971  0.9940064201982248  0.8559060629241853
  0.4130691784777387  0.1071180774163681  0.7778829139062152
  0.0180232070825479  0.2332621120058825  0.5229393922969882
  0.5655808340652533  0.1793898739961020  0.7529114915804084
  0.8224162393909854  0.3965725467594893  0.6768880295677964
  0.0616706728326299  0.4094805325665722  0.2658102630811657
  0.9764681997724824  0.3768709268693134  0.5959711730741311
  0.3299612091134800  0.5055686796323301  0.5960644862963653
  0.8817227660505506  0.3169750369738332  0.2800970812494717
  0.0278326050650095  0.9936971938591234  0.1214677353428189
  0.9781951657243202  0.8364637353122547  0.7421414292824221
  0.1770212798517879  0.7273665553107205  0.1697180716864204
  0.1995610073519825  0.0262204470773619  0.3160189902958271
  0.6389804871356161  0.4705720043044991  0.2532358503607584
  0.6228579275812536  0.4495904702885358  0.8504617905367368
  0.4829629972809618  0.4736654205143013  0.1958840498626391
  0.1450884892149298  0.4458649911104862  0.5443677613642030
  0.7044976438443413  0.9630641484013308  0.7326664395174891
  0.1072525216321729  0.0204819808527929  0.1746567536894972
  0.5270469299407438  0.3046104732864039  0.8665491782433462
  0.3087449384255925  0.1137743437260407  0.6355178836427867
  0.1255555937980245  0.1035528946088238  0.4538051031352764
  0.2493549151220738  0.0420535833005139  0.7693406825629109
  0.5624985256374520  0.5131070832544482  0.0250068249826615
  0.9073352863525126  0.7889064902848369  0.0076725959823365
  0.9800320325244247  0.5444131177223145  0.1927127758613378
  0.9664524899107400  0.2668579968549133  0.2815604590307223
  0.8715033955435453  0.9481925214359006  0.7259692992795049
  0.5149360734320618  0.6309252995967872  0.7223276914210873
  0.7205410316984410  0.6360594011678868  0.0662195097339082
  0.7144853890870870  0.3301711254903949  0.3208809610272128
  0.9487182460151539  0.0509418694654517  0.1299396305125776
  0.6854725412145842  0.1349829100055493  0.2395790884218532
  0.3815793751842072  0.1051955358087197  0.4832160995843819
  0.5827274160570389  0.3493566614827933  0.4296616810683326
  0.7201482978411322  0.7771411522921232  0.7547159909642088
  0.5628501073542213  0.3917741237896611  0.9048398167174527
  0.6399135905048254  0.2877364948084580  0.3754948611856884
  0.3436233731396655  0.7640409932810922  0.7542703124125900
  0.9772876647380143  0.4581092448235986  0.2418243987989717
  0.1271728841669886  0.1194181588712707  0.1936197378206298
  0.6574660479860780  0.3124837110747309  0.7510790961441923
  0.1763244780751584  0.9758509220376050  0.2286493802129738
  0.2194410615962482  0.3498107228711797  0.4172887493928678
  0.5279215049402068  0.2229253119908505  0.5377007541988460
  0.3975914494745943  0.9138445233158088  0.8021906180415880
  0.7220394516893485  0.5697740131973500  0.1405933313362194
  0.6603796021458923  0.9250822694363866  0.0745056913420147
  0.1627023781800437  0.8247679276388453  0.1507906543584371
  0.7206587806477419  0.4247288884208807  0.2834621510195925
  0.1690160019449794  0.0102738770188678  0.7231728438892648
  0.7925511991522529  0.0023181995128335  0.7187613187753897
  0.5778955793046809  0.8767323471765420  0.7639876838785956
  0.9095245022726043  0.4377350985230629  0.6453559564551622
  0.8954483798443745  0.5749707593327912  0.1490714781340214
  0.0242166360691568  0.7524993892482420  0.7314308094729430
  0.7281119909591655  0.1601012134472045  0.7215751493377719
  0.0516274921342635  0.0899290680049285  0.6085059776679383
  0.2648114055946050  0.8268569658494102  0.7805419938315191
  0.5462175801039422  0.4476642778528296  0.2805704026610218
  0.2560821894790136  0.2300262125317873  0.1953154402823800
  0.0884656033145445  0.1525083299551280  0.2852313132700759
  0.0754573574666653  0.8321302360293423  0.1014416031286552
  0.4726617712282307  0.9308615608532171  0.1941680789508311
  0.8404520158353990  0.5873490813100986  0.7064001364028587
  0.4529089479954381  0.9971467011966498  0.7881622935590517
  0.0970660753943272  0.5864717104785513  0.6582722815684535
  0.5832452525588997  0.5608844402187270  0.7198926023200972
  0.1711186638041760  0.8302634805556826  0.7520755102795983
  0.8864375695189100  0.2367897619146254  0.6438106974329947
  0.4629942735965306  0.1073252667725255  0.4254794822228404
  0.1467249270452715  0.5485595110579379  0.2260480945217982
  0.8213422436254236  0.7682272605197459  0.7427351897834004
  0.6578963528780180  0.7000503915623764  0.7660901745115021
  0.3512670621805667  0.7043048288943806  0.1851825823742969
  0.3962080450673491  0.5350715511151131  0.2156035265648419
  0.2468099638549899  0.1149272913450600  0.0692368108391593
  0.4677933822432974  0.1764052277029075  0.6150305953293240
  0.2891767714908245  0.0324664630229126  0.3570042825128067
  0.4663835080791793  0.8382712657531166  0.1569842363273711
  0.5400826672445128  0.0613353985306709  0.2788383236961476
  0.8191090816148513  0.7561319654850220  0.9849480943850499
  0.9599167147831790  0.9908301082953404  0.7100772170837499
  0.0692101520211328  0.5911368076559478  0.1864582271837549
  0.3017965103539333  0.9052316284497226  0.8257496317400288
  0.3848776670523615  0.1352691517311830  0.5757317018101297
  0.9333244662601450  0.1263453646797041  0.1957379167862545
  0.0135594707119612  0.9058265547730490  0.0776933457309935
  0.5463901987664517  0.5358410508525318  0.1303928863923026
  0.1581588293717611  0.6605587307050428  0.6968148161976909
  0.5731120719856571  0.4703542861128767  0.6900234229213777
  0.5241713566482956  0.4054296592670821  0.3639602389332083
  0.1215706766458379  0.7463466845504403  0.7283394457924955
  0.4783302914889785  0.3944023969155186  0.5516897348644181
  0.5429362227749279  0.3205086387366060  0.5165971310305160
  0.4572212007872753  0.2502410439003528  0.9140170743619852
  0.5026355538099956  0.6295736596861119  0.1354775982573624
  0.2220771854231953  0.2705640737217386  0.2731710364372623
  0.6299986542112713  0.6746123538741123  0.0209166282962658
  0.2208311353728435  0.8906055976272512  0.1990909278720860
  0.7907330590805951  0.2740805408833719  0.2919241745101725
  0.0623786555107752  0.3889339331389879  0.5365187812052926
  0.5357965772874980  0.4236591974299644  0.9956552519791877
  0.4370454320714636  0.2832754582558059  0.0101475823176977
  0.2842335563833300  0.0446516083385201  0.9346384323276375
  0.5451419729096305  0.9724118581421640  0.7608250230923014
  0.3845210177850555  0.9489084362848953  0.2374835301145143
  0.6754160891668131  0.8675767754344343  0.7510295490585045
  0.0923544214018558  0.6795645121334565  0.1518091701335897
  0.7509010834191353  0.9070470658650067  0.0264938351646043
  0.4790620789950578  0.3626476513921169  0.0545697578422638
  0.0516313057652351  0.3157217609221987  0.2851600742179024
  0.6536338983379246  0.4149954140672543  0.7494836976429474
  0.5473459033035469  0.6975299707130553  0.0867359019504797
  0.8056259839782992  0.6674647758838161  0.0334174875906071
  0.8037129685003171  0.1008864219912913  0.7018565179027004
  0.4233269861370217  0.8201542709541296  0.7703414290426066
  0.5800567719979881  0.2686071887142965  0.7901509146174475
  0.2473743162682324  0.0265373315718651  0.0258338988618215
  0.8812467722389974  0.8485801037418282  0.7414503536022200
  0.7421041708087686  0.8159071689082413  0.9823741295607107
  0.3398692090142919  0.6728212736150855  0.7115740893975069
  0.9877000304712088  0.1716983355498684  0.2616439678193440
  0.3756981051547080  0.0140152872600046  0.3090949446474702
  0.3187441274703316  0.0989329499394387  0.7318722281980403
  0.3434625986697546  0.2643330345565290  0.1586209244032795
  0.6090858162602735  0.1310873761832673  0.2996752370876113
  0.3335650367829116  0.1349369124032924  0.9330280542806102
  0.1259396039958772  0.0840429381099943  0.3575982703200924
  0.2531841757512113  0.6334789125988226  0.6841803674059532
  0.9669475012104217  0.6780435392657866  0.7114100603877269
  0.2447102301574271  0.4350129818395543  0.2735763137344085
  0.4046677769141835  0.4033528911402414  0.4847947638673387
  0.2212603014468924  0.0965905589253753  0.5948002963025611
  0.9263166646522430  0.8835580874090236  0.0312728504327211
  0.5183825718428799  0.8006030620767290  0.7632036015230834
  0.2953945364437429  0.0748679149532941  0.4455516476192793
  0.2376856473183487  0.5850983162962906  0.2225905756655100
  0.5495753408428127  0.9947335088843388  0.2026314673208867
  0.9551740580793788  0.7168200661424472  0.0568292087331486
  0.3755638791838720  0.7999161372527839  0.1785139319565073
  0.6536933784919406  0.7773103031321134  0.9956241649508411
  0.3180331408439789  0.8762650390646585  0.2110431180263085
  0.2500038000725675  0.5510645447991781  0.6278867747479374
  0.0278336216835475  0.9204576704979610  0.7295066581252651
  0.6058166531993981  0.8421306347956454  0.0528160527742707
  0.3137617306583731  0.1711665465122711  0.0225746493066301
  0.4227634700606637  0.6123174327938897  0.6931557784804628
  0.2041140501288645  0.1550899065525273  0.1506087303774019
  0.7478990957561881  0.4516985921322775  0.7175816059167486
  0.8449584281757001  0.9418109470029865  0.0417634117145059
  0.4061601461986048  0.1664697803601941  0.8762950181506050
  0.6397929590549934  0.1207354807621498  0.7367948554702186
  0.6026873931943206  0.1935188412718642  0.3791824773344308
  0.8076969184646090  0.5368036905596753  0.1796858243456312
  0.0372481397205832  0.7402578333844723  0.0989656471663236
  0.9673709712512684  0.0768384828675557  0.6612756128127879
  0.3746034489188637  0.3474562783925880  0.3113641570633825
  0.1408775750885015  0.0642952283724112  0.6444108480233737
  0.7321542827582666  0.2585764605338589  0.7154950153107669
  0.4906894183366153  0.4566523634065243  0.6305901743918969
  0.1422540465809678  0.2928995403083578  0.4133161237279811
  0.4597406859586105  0.0606559718245868  0.3383701803174783
  0.8868176215980448  0.1379975512578911  0.6639157753642843
  0.6071165839405172  0.5794931977929196  0.9634342295188439
  0.8604998252287345  0.0238087268489957  0.0925511571060657
  0.5605140092823118  0.7133711916846319  0.7548253414589045
  0.6391697478308329  0.5444386305829244  0.8734235591341114
  0.0541067447607618  0.1425756866599599  0.5213648571690508
  0.8358280501391833  0.1446954121705979  0.1911294439399629
  0.2568305864834580  0.6765754334932231  0.1974986492371887
  0.0001701997897671  0.5927746461768084  0.6732158241461877
  0.6206331552969878  0.9932797258403755  0.9173337137362844
 
  0.00000000E+00  0.00000000E+00  0.00000000E+00
  0.00000000E+00  0.00000000E+00  0.00000000E+00
  0.00000000E+00  0.00000000E+00  0.00000000E+00
  0.00000000E+00  0.00000000E+00  0.00000000E+00
  0.00000000E+00  0.00000000E+00  0.00000000E+00
  0.00000000E+00  0.00000000E+00  0.00000000E+00
  0.00000000E+00  0.00000000E+00  0.00000000E+00
  0.00000000E+00  0.00000000E+00  0.00000000E+00
  0.00000000E+00  0.00000000E+00  0.00000000E+00
  0.00000000E+00  0.00000000E+00  0.00000000E+00
  0.00000000E+00  0.00000000E+00  0.00000000E+00
  0.00000000E+00  0.00000000E+00  0.00000000E+00
  0.00000000E+00  0.00000000E+00  0.00000000E+00
  0.00000000E+00  0.00000000E+00  0.00000000E+00
  0.00000000E+00  0.00000000E+00  0.00000000E+00
  0.00000000E+00  0.00000000E+00  0.00000000E+00
  0.00000000E+00  0.00000000E+00  0.00000000E+00
  0.00000000E+00  0.00000000E+00  0.00000000E+00
  0.00000000E+00  0.00000000E+00  0.00000000E+00
  0.00000000E+00  0.00000000E+00  0.00000000E+00
  0.00000000E+00  0.00000000E+00  0.00000000E+00
  0.00000000E+00  0.00000000E+00  0.00000000E+00
  0.00000000E+00  0.00000000E+00  0.00000000E+00
  0.00000000E+00  0.00000000E+00  0.00000000E+00
  0.00000000E+00  0.00000000E+00  0.00000000E+00
  0.00000000E+00  0.00000000E+00  0.00000000E+00
  0.00000000E+00  0.00000000E+00  0.00000000E+00
  0.00000000E+00  0.00000000E+00  0.00000000E+00
  0.00000000E+00  0.00000000E+00  0.00000000E+00
  0.00000000E+00  0.00000000E+00  0.00000000E+00
  0.00000000E+00  0.00000000E+00  0.00000000E+00
  0.00000000E+00  0.00000000E+00  0.00000000E+00
  0.00000000E+00  0.00000000E+00  0.00000000E+00
  0.00000000E+00  0.00000000E+00  0.00000000E+00
  0.00000000E+00  0.00000000E+00  0.00000000E+00
  0.00000000E+00  0.00000000E+00  0.00000000E+00
  0.00000000E+00  0.00000000E+00  0.00000000E+00
  0.00000000E+00  0.00000000E+00  0.00000000E+00
  0.00000000E+00  0.00000000E+00  0.00000000E+00
  0.00000000E+00  0.00000000E+00  0.00000000E+00
  0.00000000E+00  0.00000000E+00  0.00000000E+00
  0.00000000E+00  0.00000000E+00  0.00000000E+00
  0.00000000E+00  0.00000000E+00  0.00000000E+00
  0.00000000E+00  0.00000000E+00  0.00000000E+00
  0.00000000E+00  0.00000000E+00  0.00000000E+00
  0.00000000E+00  0.00000000E+00  0.00000000E+00
  0.00000000E+00  0.00000000E+00  0.00000000E+00
  0.00000000E+00  0.00000000E+00  0.00000000E+00
  0.00000000E+00  0.00000000E+00  0.00000000E+00
  0.00000000E+00  0.00000000E+00  0.00000000E+00
  0.00000000E+00  0.00000000E+00  0.00000000E+00
  0.00000000E+00  0.00000000E+00  0.00000000E+00
  0.00000000E+00  0.00000000E+00  0.00000000E+00
  0.00000000E+00  0.00000000E+00  0.00000000E+00
  0.00000000E+00  0.00000000E+00  0.00000000E+00
  0.00000000E+00  0.00000000E+00  0.00000000E+00
  0.00000000E+00  0.00000000E+00  0.00000000E+00
  0.00000000E+00  0.00000000E+00  0.00000000E+00
  0.00000000E+00  0.00000000E+00  0.00000000E+00
  0.00000000E+00  0.00000000E+00  0.00000000E+00
  0.00000000E+00  0.00000000E+00  0.00000000E+00
  0.00000000E+00  0.00000000E+00  0.00000000E+00
  0.00000000E+00  0.00000000E+00  0.00000000E+00
  0.00000000E+00  0.00000000E+00  0.00000000E+00
  0.00000000E+00  0.00000000E+00  0.00000000E+00
  0.00000000E+00  0.00000000E+00  0.00000000E+00
  0.00000000E+00  0.00000000E+00  0.00000000E+00
  0.00000000E+00  0.00000000E+00  0.00000000E+00
  0.00000000E+00  0.00000000E+00  0.00000000E+00
  0.00000000E+00  0.00000000E+00  0.00000000E+00
  0.00000000E+00  0.00000000E+00  0.00000000E+00
  0.00000000E+00  0.00000000E+00  0.00000000E+00
  0.00000000E+00  0.00000000E+00  0.00000000E+00
  0.00000000E+00  0.00000000E+00  0.00000000E+00
  0.00000000E+00  0.00000000E+00  0.00000000E+00
  0.00000000E+00  0.00000000E+00  0.00000000E+00
  0.00000000E+00  0.00000000E+00  0.00000000E+00
  0.00000000E+00  0.00000000E+00  0.00000000E+00
  0.00000000E+00  0.00000000E+00  0.00000000E+00
  0.00000000E+00  0.00000000E+00  0.00000000E+00
  0.00000000E+00  0.00000000E+00  0.00000000E+00
  0.00000000E+00  0.00000000E+00  0.00000000E+00
  0.00000000E+00  0.00000000E+00  0.00000000E+00
  0.00000000E+00  0.00000000E+00  0.00000000E+00
  0.00000000E+00  0.00000000E+00  0.00000000E+00
  0.00000000E+00  0.00000000E+00  0.00000000E+00
  0.00000000E+00  0.00000000E+00  0.00000000E+00
  0.00000000E+00  0.00000000E+00  0.00000000E+00
  0.00000000E+00  0.00000000E+00  0.00000000E+00
  0.00000000E+00  0.00000000E+00  0.00000000E+00
  0.00000000E+00  0.00000000E+00  0.00000000E+00
  0.00000000E+00  0.00000000E+00  0.00000000E+00
  0.00000000E+00  0.00000000E+00  0.00000000E+00
  0.00000000E+00  0.00000000E+00  0.00000000E+00
  0.00000000E+00  0.00000000E+00  0.00000000E+00
  0.00000000E+00  0.00000000E+00  0.00000000E+00
  0.00000000E+00  0.00000000E+00  0.00000000E+00
  0.00000000E+00  0.00000000E+00  0.00000000E+00
  0.00000000E+00  0.00000000E+00  0.00000000E+00
  0.00000000E+00  0.00000000E+00  0.00000000E+00
  0.00000000E+00  0.00000000E+00  0.00000000E+00
  0.00000000E+00  0.00000000E+00  0.00000000E+00
  0.00000000E+00  0.00000000E+00  0.00000000E+00
  0.00000000E+00  0.00000000E+00  0.00000000E+00
  0.00000000E+00  0.00000000E+00  0.00000000E+00
  0.00000000E+00  0.00000000E+00  0.00000000E+00
  0.00000000E+00  0.00000000E+00  0.00000000E+00
  0.00000000E+00  0.00000000E+00  0.00000000E+00
  0.00000000E+00  0.00000000E+00  0.00000000E+00
  0.00000000E+00  0.00000000E+00  0.00000000E+00
  0.00000000E+00  0.00000000E+00  0.00000000E+00
  0.00000000E+00  0.00000000E+00  0.00000000E+00
  0.00000000E+00  0.00000000E+00  0.00000000E+00
  0.00000000E+00  0.00000000E+00  0.00000000E+00
  0.00000000E+00  0.00000000E+00  0.00000000E+00
  0.00000000E+00  0.00000000E+00  0.00000000E+00
  0.00000000E+00  0.00000000E+00  0.00000000E+00
  0.00000000E+00  0.00000000E+00  0.00000000E+00
  0.00000000E+00  0.00000000E+00  0.00000000E+00
  0.00000000E+00  0.00000000E+00  0.00000000E+00
  0.00000000E+00  0.00000000E+00  0.00000000E+00
  0.00000000E+00  0.00000000E+00  0.00000000E+00
  0.00000000E+00  0.00000000E+00  0.00000000E+00
  0.00000000E+00  0.00000000E+00  0.00000000E+00
  0.00000000E+00  0.00000000E+00  0.00000000E+00
  0.00000000E+00  0.00000000E+00  0.00000000E+00
  0.00000000E+00  0.00000000E+00  0.00000000E+00
  0.00000000E+00  0.00000000E+00  0.00000000E+00
  0.00000000E+00  0.00000000E+00  0.00000000E+00
  0.00000000E+00  0.00000000E+00  0.00000000E+00
  0.00000000E+00  0.00000000E+00  0.00000000E+00
  0.00000000E+00  0.00000000E+00  0.00000000E+00
  0.00000000E+00  0.00000000E+00  0.00000000E+00
  0.00000000E+00  0.00000000E+00  0.00000000E+00
  0.00000000E+00  0.00000000E+00  0.00000000E+00
  0.00000000E+00  0.00000000E+00  0.00000000E+00
  0.00000000E+00  0.00000000E+00  0.00000000E+00
  0.00000000E+00  0.00000000E+00  0.00000000E+00
  0.00000000E+00  0.00000000E+00  0.00000000E+00
  0.00000000E+00  0.00000000E+00  0.00000000E+00
  0.00000000E+00  0.00000000E+00  0.00000000E+00
  0.00000000E+00  0.00000000E+00  0.00000000E+00
  0.00000000E+00  0.00000000E+00  0.00000000E+00
  0.00000000E+00  0.00000000E+00  0.00000000E+00
  0.00000000E+00  0.00000000E+00  0.00000000E+00
  0.00000000E+00  0.00000000E+00  0.00000000E+00
  0.00000000E+00  0.00000000E+00  0.00000000E+00
  0.00000000E+00  0.00000000E+00  0.00000000E+00
  0.00000000E+00  0.00000000E+00  0.00000000E+00
  0.00000000E+00  0.00000000E+00  0.00000000E+00
  0.00000000E+00  0.00000000E+00  0.00000000E+00
  0.00000000E+00  0.00000000E+00  0.00000000E+00
  0.00000000E+00  0.00000000E+00  0.00000000E+00
  0.00000000E+00  0.00000000E+00  0.00000000E+00
  0.00000000E+00  0.00000000E+00  0.00000000E+00
  0.00000000E+00  0.00000000E+00  0.00000000E+00
  0.00000000E+00  0.00000000E+00  0.00000000E+00
  0.00000000E+00  0.00000000E+00  0.00000000E+00
  0.00000000E+00  0.00000000E+00  0.00000000E+00
  0.00000000E+00  0.00000000E+00  0.00000000E+00
  0.00000000E+00  0.00000000E+00  0.00000000E+00
  0.00000000E+00  0.00000000E+00  0.00000000E+00
  0.00000000E+00  0.00000000E+00  0.00000000E+00
  0.00000000E+00  0.00000000E+00  0.00000000E+00
  0.00000000E+00  0.00000000E+00  0.00000000E+00
  0.00000000E+00  0.00000000E+00  0.00000000E+00
  0.00000000E+00  0.00000000E+00  0.00000000E+00
  0.00000000E+00  0.00000000E+00  0.00000000E+00
  0.00000000E+00  0.00000000E+00  0.00000000E+00
  0.00000000E+00  0.00000000E+00  0.00000000E+00
  0.00000000E+00  0.00000000E+00  0.00000000E+00
  0.00000000E+00  0.00000000E+00  0.00000000E+00
  0.00000000E+00  0.00000000E+00  0.00000000E+00
  0.00000000E+00  0.00000000E+00  0.00000000E+00
  0.00000000E+00  0.00000000E+00  0.00000000E+00
  0.00000000E+00  0.00000000E+00  0.00000000E+00
  0.00000000E+00  0.00000000E+00  0.00000000E+00
  0.00000000E+00  0.00000000E+00  0.00000000E+00
  0.00000000E+00  0.00000000E+00  0.00000000E+00
  0.00000000E+00  0.00000000E+00  0.00000000E+00
  0.00000000E+00  0.00000000E+00  0.00000000E+00
  0.00000000E+00  0.00000000E+00  0.00000000E+00
  0.00000000E+00  0.00000000E+00  0.00000000E+00
  0.00000000E+00  0.00000000E+00  0.00000000E+00
  0.00000000E+00  0.00000000E+00  0.00000000E+00
  0.00000000E+00  0.00000000E+00  0.00000000E+00
  0.00000000E+00  0.00000000E+00  0.00000000E+00
  0.00000000E+00  0.00000000E+00  0.00000000E+00
  0.00000000E+00  0.00000000E+00  0.00000000E+00
  0.00000000E+00  0.00000000E+00  0.00000000E+00
  0.00000000E+00  0.00000000E+00  0.00000000E+00
  0.00000000E+00  0.00000000E+00  0.00000000E+00
  0.00000000E+00  0.00000000E+00  0.00000000E+00
  0.00000000E+00  0.00000000E+00  0.00000000E+00
  0.00000000E+00  0.00000000E+00  0.00000000E+00
  0.00000000E+00  0.00000000E+00  0.00000000E+00
  0.00000000E+00  0.00000000E+00  0.00000000E+00
  0.00000000E+00  0.00000000E+00  0.00000000E+00
  0.00000000E+00  0.00000000E+00  0.00000000E+00
  0.00000000E+00  0.00000000E+00  0.00000000E+00
  0.00000000E+00  0.00000000E+00  0.00000000E+00
  0.00000000E+00  0.00000000E+00  0.00000000E+00
  0.00000000E+00  0.00000000E+00  0.00000000E+00
  0.00000000E+00  0.00000000E+00  0.00000000E+00
  0.00000000E+00  0.00000000E+00  0.00000000E+00
  0.00000000E+00  0.00000000E+00  0.00000000E+00
  0.00000000E+00  0.00000000E+00  0.00000000E+00
