# Supplementary material for: Towards an atomistic understanding of disordered carbon electrode materials
Source: Chem Commun (Camb). 2018 May 23;54(47):5988–91. doi: 10.1039/c8cc01388h (PMC5994876; doi:10.1039/c8cc01388h)
Supplement: Supplementary file 1 [file CC-054-C8CC01388H-s001.zip › structures_Na/Fig3a_AIRSS_like/POSCAR20]

 C                                      
   1.00000000000000     
    14.3182550000000006    0.0000000000000000    0.0000000000000000
     0.0000000000000000   14.3182550000000006    0.0000000000000000
     0.0000000000000000    0.0000000000000000   14.3182550000000006
   C    Na
   206     1
Direct
  0.8906438774453017  0.6410623027863556  0.0777540716082101
  0.5327207751380623  0.7943173964170471  0.1000819790695805
  0.0711065172283503  0.3035017908382673  0.4829552185935123
  0.1238961958528584  0.9186043214120215  0.7420462188971327
  0.4779285114922404  0.1558283740993417  0.7108347603951960
  0.7902075367066619  0.0776601843090781  0.1349128355469143
  0.2276759891058968  0.4150694698790010  0.4919724727869561
  0.6703293116216380  0.5929735418621634  0.7761777963866737
  0.7555704982230624  0.5455314928358846  0.7331454722397467
  0.3023564934338183  0.5118311762569433  0.2444381698492136
  0.6328422996559607  0.9938717364128878  0.1425121144098422
  0.9574809692565105  0.2775941634517859  0.5923408251644598
  0.6393728510335701  0.5298152710153200  0.1770951680409224
  0.6958936344189159  0.0674025393783540  0.1645471199750758
  0.4167580723935537  0.5251593774665775  0.6409842357284180
  0.4266773439416882  0.3796531094522597  0.3845459523268108
  0.2707309556491081  0.3453966840174037  0.3243521977676678
  0.8040712949628160  0.4597351727746185  0.2442774719495334
  0.3970426118863721  0.3277422725432012  0.2096668553944910
  0.1282944180505044  0.2504332712878906  0.3149191400347221
  0.4154151782548907  0.6268315551530876  0.1844079080785302
  0.3194657332006277  0.4418236510888706  0.5204521093540305
  0.7709413098089681  0.1850148170760935  0.2518981237765460
  0.2130959040380619  0.0882358034323958  0.4980583753614279
  0.8136967287492606  0.2956787763440634  0.6778773399934225
  0.4564705961775128  0.3815366472525529  0.1510234791905312
  0.8891280762590811  0.4119567140494121  0.2612184344672323
  0.3649123545408243  0.2402399807952925  0.0650071877752182
  0.6272846063275540  0.0220529469763928  0.7444054258157461
  0.1484550049250640  0.4559700314704433  0.2601582462413422
  0.9173032387124271  0.5326496611481558  0.6690285589683775
  0.8690510273246730  0.6812457692928011  0.7264282801981394
  0.1581332889652997  0.5201813101882174  0.6091433275646828
  0.5364258280537155  0.1672320933390133  0.4513220945379679
  0.2659788208052972  0.9923490229557238  0.8565236589652492
  0.4134578945916140  0.1050597796505333  0.7790255350628569
  0.0163240323926398  0.2312740339174086  0.5228282461666930
  0.5653767416653444  0.1782993412443959  0.7534948116732888
  0.8216130719695107  0.3951687909003783  0.6776044318607017
  0.0607570688910124  0.4082590090518542  0.2667361065129569
  0.9762123247064874  0.3753533917508546  0.5963638864767046
  0.3303065506312670  0.5042000709221076  0.5965069129344976
  0.8807971285567840  0.3155246630904390  0.2803999866840671
  0.0267695485523270  0.9925305768938227  0.1217033820896176
  0.9784120107385065  0.8351034163513714  0.7431901621570434
  0.1759083018448139  0.7262836715946724  0.1699510627415371
  0.1987709392031549  0.0250799738972883  0.3164409912598067
  0.6379161495078221  0.4692174951866232  0.2532678082097237
  0.6219535780676398  0.4483292527294021  0.8508747733233487
  0.4819041033342161  0.4727066177788998  0.1961116436000019
  0.1447214273022761  0.4442875707667792  0.5444904854367594
  0.7049929025460339  0.9622408373295666  0.7397954599181693
  0.1062348093269143  0.0193318303776106  0.1750020855438543
  0.5257436165843360  0.3035104249419645  0.8666274244297707
  0.3091773025058631  0.1113132157924222  0.6359710622474293
  0.1251640273022842  0.1019825780544407  0.4546694194061682
  0.2496111769125378  0.0402050795033373  0.7697303174097763
  0.5615221108576545  0.5119279154323103  0.0252654401995583
  0.9062952821117263  0.7877781463286850  0.0081762491862982
  0.9790758334370596  0.5430966424548693  0.1932540233797281
  0.9655861984585246  0.2654782404927685  0.2820462237197265
  0.8715306169969166  0.9468577633242512  0.7283667118658265
  0.5153758196001896  0.6303665488438542  0.7223044490766405
  0.7194704161664859  0.6348587136615076  0.0666289539004017
  0.7133462836354484  0.3285937906779198  0.3203607642219212
  0.9477063165599160  0.0496230134750397  0.1302885361099022
  0.6839957481525164  0.1339054283214925  0.2381435035882911
  0.3814707613325947  0.1028685564296383  0.4834960777773117
  0.5820915922752069  0.3475794745539080  0.4294382527514558
  0.7202320059699761  0.7762335980186219  0.7581611963049119
  0.5616735153787034  0.3905982702124171  0.9050325536234243
  0.6387552796267669  0.2858960202937031  0.3748536009965222
  0.3441883549748952  0.7629073960721154  0.7548320853345265
  0.9763347434987507  0.4567950449962522  0.2424066851196148
  0.1260050106018737  0.1183419912993370  0.1940639256281012
  0.6569617517720534  0.3113297969203143  0.7518984743928753
  0.1752865302997184  0.9747889521740909  0.2288488241758956
  0.2187986381603834  0.3481119476673489  0.4178997411750801
  0.5275430509138068  0.2210526982208387  0.5374739327856867
  0.3978168097850647  0.9125247179065943  0.8036764029189102
  0.7210175363330537  0.5684820559344809  0.1408782659257226
  0.6588405847209132  0.9248649554401357  0.0724077556988442
  0.1615258117343125  0.8237415357794866  0.1508687247723371
  0.7195806799699431  0.4232198686450586  0.2833162272853060
  0.1690975171215630  0.0086149930420964  0.7237735738485038
  0.7924686339406608  0.0011701948337965  0.7232013455189482
  0.5785146777298872  0.8756560732421398  0.7701569529108343
  0.9084245777808749  0.4366119293941600  0.6459170209211439
  0.8944903468056163  0.5736253508288858  0.1494393394753580
  0.0243903098643747  0.7509957261916008  0.7327301050442490
  0.7279779145568415  0.1588441828196701  0.7246706249031402
  0.0516366403920619  0.0882298439592525  0.6090316792077615
  0.2650695048244837  0.8254111538955753  0.7809608184641469
  0.5452309884633294  0.4464660748399170  0.2807114163009797
  0.2548437162099034  0.2289955554183488  0.1955987949958440
  0.0876294710556160  0.1511253462045533  0.2858666051208547
  0.0742797754468399  0.8310310989597859  0.1017266158404410
  0.4714240533033770  0.9299799036232140  0.1930845409505784
  0.8399242994940570  0.5865171488780109  0.7080652911828842
  0.4536276158874624  0.9956466789506623  0.7913457630790023
  0.0973007362357925  0.5855983449076864  0.6591450182056415
  0.5834263197825994  0.5599837018878452  0.7200577925476791
  0.1711954759784826  0.8287958024678985  0.7528154758013711
  0.8857615172943947  0.2350172996294917  0.6449717599210985
  0.4626620075166757  0.1052305980675301  0.4253330649472660
  0.1456774113565351  0.5475467186094445  0.2269076857440492
  0.8213169234667376  0.7671522609662556  0.7453206798488951
  0.6579424783079512  0.6987753831647554  0.7677815019428301
  0.3502109892516936  0.7033039738255988  0.1850175383130800
  0.3952037090967062  0.5342526790138481  0.2158669380427352
  0.2454127729602774  0.1140103261649350  0.0693785446355913
  0.4679518605095306  0.1741721147254778  0.6153254117289710
  0.2885268498206491  0.0309237431643199  0.3572029190030266
  0.4651406838918424  0.8374982636612263  0.1558259748320441
  0.5391272906682328  0.0596898977635133  0.2779346409014145
  0.8178711188448438  0.7551745151070400  0.9859249045212866
  0.9597684016809288  0.9893272142035957  0.7112520842144826
  0.0681877403956290  0.5899548206449567  0.1871094586835564
  0.3017761856270503  0.9037344641581843  0.8261620688352779
  0.3851402815846890  0.1328061658403684  0.5759511575851395
  0.9324437273800220  0.1249355407664386  0.1961807014417533
  0.0122638708505467  0.9046661285260705  0.0778054443022999
  0.5453537101367940  0.5348487167537402  0.1305488736765529
  0.1585681633811690  0.6589892914570979  0.6980340810582304
  0.5732516900686273  0.4694850011370581  0.6901229675142282
  0.5234316795853159  0.4039846386448012  0.3640342334288005
  0.1216134714437056  0.7448852089517121  0.7295133402360376
  0.4782929710546647  0.3928648868647571  0.5519014568070097
  0.5427367429173243  0.3187871297980647  0.5166152913726580
  0.4558311810426867  0.2492271465773180  0.9142078158425873
  0.5018074418719086  0.6287757689821672  0.1355138393576615
  0.2210664688206833  0.2693642412673993  0.2736059620715595
  0.6291560246996811  0.6735249966180512  0.0211100539259056
  0.2197252245163952  0.8895163868520565  0.1991544428643222
  0.7898200751097324  0.2726319452940521  0.2919639612565927
  0.0616069659784965  0.3876111049099039  0.5365161441369712
  0.5346625842097028  0.4225750876744704  0.9958379533592612
  0.4356165087615818  0.2824053565933690  0.0101867169621898
  0.2831728375026547  0.0433830422641234  0.9350996004734334
  0.5463091230064147  0.9713130653870349  0.7688877829762979
  0.3834572334195911  0.9477822621400268  0.2370930158030222
  0.6758445426428222  0.8665723528173412  0.7569063430409657
  0.0912382936616632  0.6784068032607516  0.1522834054985901
  0.7494622145973601  0.9062727825903605  0.0258218432817723
  0.4777143896872484  0.3617167070019059  0.0547248904804048
  0.0507305965285533  0.3144393465816496  0.2860353855528365
  0.6530166386036024  0.4137943754942032  0.7500889906390762
  0.5463848715701735  0.6965256220621090  0.0866517380922014
  0.8046127871088177  0.6662431314522559  0.0340536248132155
  0.8036519395890452  0.0995601175118006  0.7053384209956470
  0.4238495456623970  0.8191502153543853  0.7720980482701892
  0.5790516701960876  0.2675843959960686  0.7904816941066157
  0.2460675817455919  0.0255754706105689  0.0262223709033364
  0.8813572434154269  0.8473633525831028  0.7434278250636422
  0.7410362683725777  0.8147502087377984  0.9822895480612468
  0.3406088797343109  0.6719108703474432  0.7118565317553616
  0.9868288787375128  0.1703011347608202  0.2621867297527921
  0.3748994204818227  0.0124406820247703  0.3089425737031725
  0.3192485384982600  0.0967932559589436  0.7323021859652731
  0.3421466056069488  0.2634552242214898  0.1586994985063654
  0.6081487154565836  0.1296203831765713  0.2988440730592264
  0.3320781036472952  0.1340423290250968  0.9330318489012498
  0.1253880111016687  0.0826858698900771  0.3581667613270543
  0.2536126564184426  0.6321351568818746  0.6847654053737977
  0.9667082541385497  0.6767570903394124  0.7130098895952917
  0.2437799203227808  0.4340535520156704  0.2743957495440608
  0.4043516417419339  0.4016564445842840  0.4851539662171937
  0.2215365704216733  0.0942363036693794  0.5953369809320166
  0.9251109423909686  0.8824688785057043  0.0314093518045704
  0.5190287658961751  0.7997954594806084  0.7659690094170061
  0.2950463645709229  0.0729883648007132  0.4458499472457637
  0.2366390655139273  0.5841135210687970  0.2232445474121380
  0.5482894404047176  0.9936495296981797  0.2012229640143602
  0.9541418158424054  0.7157058195713982  0.0571418790128012
  0.3745163503107480  0.7989731166791896  0.1777453070336399
  0.6527091365355978  0.7761207221410119  0.9953703971702571
  0.3169538740256024  0.8752251403663179  0.2106456129985411
  0.2505397377826464  0.5496871167642402  0.6289608744162208
  0.0279243839382606  0.9187616750307329  0.7302943182911084
  0.6045714582722349  0.8413174898140235  0.0516587758892950
  0.3121441675177997  0.1703958179951729  0.0225366323725390
  0.4232011056998505  0.6115447337851991  0.6931186663018505
  0.2027885763290418  0.1541110704392057  0.1509058848661403
  0.7473287048601671  0.4504796190181243  0.7184233519796246
  0.8431916583899921  0.9405438265440931  0.0415412037572089
  0.4049927609412574  0.1654569371965518  0.8766224054150731
  0.6400522452620546  0.1192250857775081  0.7410236364920808
  0.6018765637194412  0.1917328092411184  0.3785061626739298
  0.8067099893001771  0.5354334621180498  0.1799352963656571
  0.0361224966058757  0.7390526539750907  0.0994067682915906
  0.9670936800319270  0.0752972398909964  0.6627313694250884
  0.3736874398721877  0.3461377204274871  0.3116171005394361
  0.1411765296162740  0.0622403155745791  0.6448216542539039
  0.7316868186978528  0.2572837480427854  0.7170501590784384
  0.4909274811066019  0.4555889680493316  0.6304669178674782
  0.1417310587314572  0.2909269323857753  0.4141783867062869
  0.4591035196953893  0.0588952891671143  0.3380234076154505
  0.8864753919707105  0.1362542994074274  0.6659696144570998
  0.6063263964080393  0.5782846734450269  0.9637951209261357
  0.8591692947975609  0.0224738417151641  0.0927167201277601
  0.5607915137575304  0.7124035178489688  0.7560147795719170
  0.6384949082321378  0.5431124208607410  0.8739975144377151
  0.0535473548646944  0.1399777688204901  0.5222230699937382
  0.8349612514359710  0.1431987588064366  0.1915466920070616
  0.2557654821503186  0.6755678005786805  0.1977335533081216
  0.9996569327975663  0.5918568723169012  0.6742154374208122
  0.0760614699637980  0.4206946574637688  0.7395235600710596
 
  0.00000000E+00  0.00000000E+00  0.00000000E+00
  0.00000000E+00  0.00000000E+00  0.00000000E+00
  0.00000000E+00  0.00000000E+00  0.00000000E+00
  0.00000000E+00  0.00000000E+00  0.00000000E+00
  0.00000000E+00  0.00000000E+00  0.00000000E+00
  0.00000000E+00  0.00000000E+00  0.00000000E+00
  0.00000000E+00  0.00000000E+00  0.00000000E+00
  0.00000000E+00  0.00000000E+00  0.00000000E+00
  0.00000000E+00  0.00000000E+00  0.00000000E+00
  0.00000000E+00  0.00000000E+00  0.00000000E+00
  0.00000000E+00  0.00000000E+00  0.00000000E+00
  0.00000000E+00  0.00000000E+00  0.00000000E+00
  0.00000000E+00  0.00000000E+00  0.00000000E+00
  0.00000000E+00  0.00000000E+00  0.00000000E+00
  0.00000000E+00  0.00000000E+00  0.00000000E+00
  0.00000000E+00  0.00000000E+00  0.00000000E+00
  0.00000000E+00  0.00000000E+00  0.00000000E+00
  0.00000000E+00  0.00000000E+00  0.00000000E+00
  0.00000000E+00  0.00000000E+00  0.00000000E+00
  0.00000000E+00  0.00000000E+00  0.00000000E+00
  0.00000000E+00  0.00000000E+00  0.00000000E+00
  0.00000000E+00  0.00000000E+00  0.00000000E+00
  0.00000000E+00  0.00000000E+00  0.00000000E+00
  0.00000000E+00  0.00000000E+00  0.00000000E+00
  0.00000000E+00  0.00000000E+00  0.00000000E+00
  0.00000000E+00  0.00000000E+00  0.00000000E+00
  0.00000000E+00  0.00000000E+00  0.00000000E+00
  0.00000000E+00  0.00000000E+00  0.00000000E+00
  0.00000000E+00  0.00000000E+00  0.00000000E+00
  0.00000000E+00  0.00000000E+00  0.00000000E+00
  0.00000000E+00  0.00000000E+00  0.00000000E+00
  0.00000000E+00  0.00000000E+00  0.00000000E+00
  0.00000000E+00  0.00000000E+00  0.00000000E+00
  0.00000000E+00  0.00000000E+00  0.00000000E+00
  0.00000000E+00  0.00000000E+00  0.00000000E+00
  0.00000000E+00  0.00000000E+00  0.00000000E+00
  0.00000000E+00  0.00000000E+00  0.00000000E+00
  0.00000000E+00  0.00000000E+00  0.00000000E+00
  0.00000000E+00  0.00000000E+00  0.00000000E+00
  0.00000000E+00  0.00000000E+00  0.00000000E+00
  0.00000000E+00  0.00000000E+00  0.00000000E+00
  0.00000000E+00  0.00000000E+00  0.00000000E+00
  0.00000000E+00  0.00000000E+00  0.00000000E+00
  0.00000000E+00  0.00000000E+00  0.00000000E+00
  0.00000000E+00  0.00000000E+00  0.00000000E+00
  0.00000000E+00  0.00000000E+00  0.00000000E+00
  0.00000000E+00  0.00000000E+00  0.00000000E+00
  0.00000000E+00  0.00000000E+00  0.00000000E+00
  0.00000000E+00  0.00000000E+00  0.00000000E+00
  0.00000000E+00  0.00000000E+00  0.00000000E+00
  0.00000000E+00  0.00000000E+00  0.00000000E+00
  0.00000000E+00  0.00000000E+00  0.00000000E+00
  0.00000000E+00  0.00000000E+00  0.00000000E+00
  0.00000000E+00  0.00000000E+00  0.00000000E+00
  0.00000000E+00  0.00000000E+00  0.00000000E+00
  0.00000000E+00  0.00000000E+00  0.00000000E+00
  0.00000000E+00  0.00000000E+00  0.00000000E+00
  0.00000000E+00  0.00000000E+00  0.00000000E+00
  0.00000000E+00  0.00000000E+00  0.00000000E+00
  0.00000000E+00  0.00000000E+00  0.00000000E+00
  0.00000000E+00  0.00000000E+00  0.00000000E+00
  0.00000000E+00  0.00000000E+00  0.00000000E+00
  0.00000000E+00  0.00000000E+00  0.00000000E+00
  0.00000000E+00  0.00000000E+00  0.00000000E+00
  0.00000000E+00  0.00000000E+00  0.00000000E+00
  0.00000000E+00  0.00000000E+00  0.00000000E+00
  0.00000000E+00  0.00000000E+00  0.00000000E+00
  0.00000000E+00  0.00000000E+00  0.00000000E+00
  0.00000000E+00  0.00000000E+00  0.00000000E+00
  0.00000000E+00  0.00000000E+00  0.00000000E+00
  0.00000000E+00  0.00000000E+00  0.00000000E+00
  0.00000000E+00  0.00000000E+00  0.00000000E+00
  0.00000000E+00  0.00000000E+00  0.00000000E+00
  0.00000000E+00  0.00000000E+00  0.00000000E+00
  0.00000000E+00  0.00000000E+00  0.00000000E+00
  0.00000000E+00  0.00000000E+00  0.00000000E+00
  0.00000000E+00  0.00000000E+00  0.00000000E+00
  0.00000000E+00  0.00000000E+00  0.00000000E+00
  0.00000000E+00  0.00000000E+00  0.00000000E+00
  0.00000000E+00  0.00000000E+00  0.00000000E+00
  0.00000000E+00  0.00000000E+00  0.00000000E+00
  0.00000000E+00  0.00000000E+00  0.00000000E+00
  0.00000000E+00  0.00000000E+00  0.00000000E+00
  0.00000000E+00  0.00000000E+00  0.00000000E+00
  0.00000000E+00  0.00000000E+00  0.00000000E+00
  0.00000000E+00  0.00000000E+00  0.00000000E+00
  0.00000000E+00  0.00000000E+00  0.00000000E+00
  0.00000000E+00  0.00000000E+00  0.00000000E+00
  0.00000000E+00  0.00000000E+00  0.00000000E+00
  0.00000000E+00  0.00000000E+00  0.00000000E+00
  0.00000000E+00  0.00000000E+00  0.00000000E+00
  0.00000000E+00  0.00000000E+00  0.00000000E+00
  0.00000000E+00  0.00000000E+00  0.00000000E+00
  0.00000000E+00  0.00000000E+00  0.00000000E+00
  0.00000000E+00  0.00000000E+00  0.00000000E+00
  0.00000000E+00  0.00000000E+00  0.00000000E+00
  0.00000000E+00  0.00000000E+00  0.00000000E+00
  0.00000000E+00  0.00000000E+00  0.00000000E+00
  0.00000000E+00  0.00000000E+00  0.00000000E+00
  0.00000000E+00  0.00000000E+00  0.00000000E+00
  0.00000000E+00  0.00000000E+00  0.00000000E+00
  0.00000000E+00  0.00000000E+00  0.00000000E+00
  0.00000000E+00  0.00000000E+00  0.00000000E+00
  0.00000000E+00  0.00000000E+00  0.00000000E+00
  0.00000000E+00  0.00000000E+00  0.00000000E+00
  0.00000000E+00  0.00000000E+00  0.00000000E+00
  0.00000000E+00  0.00000000E+00  0.00000000E+00
  0.00000000E+00  0.00000000E+00  0.00000000E+00
  0.00000000E+00  0.00000000E+00  0.00000000E+00
  0.00000000E+00  0.00000000E+00  0.00000000E+00
  0.00000000E+00  0.00000000E+00  0.00000000E+00
  0.00000000E+00  0.00000000E+00  0.00000000E+00
  0.00000000E+00  0.00000000E+00  0.00000000E+00
  0.00000000E+00  0.00000000E+00  0.00000000E+00
  0.00000000E+00  0.00000000E+00  0.00000000E+00
  0.00000000E+00  0.00000000E+00  0.00000000E+00
  0.00000000E+00  0.00000000E+00  0.00000000E+00
  0.00000000E+00  0.00000000E+00  0.00000000E+00
  0.00000000E+00  0.00000000E+00  0.00000000E+00
  0.00000000E+00  0.00000000E+00  0.00000000E+00
  0.00000000E+00  0.00000000E+00  0.00000000E+00
  0.00000000E+00  0.00000000E+00  0.00000000E+00
  0.00000000E+00  0.00000000E+00  0.00000000E+00
  0.00000000E+00  0.00000000E+00  0.00000000E+00
  0.00000000E+00  0.00000000E+00  0.00000000E+00
  0.00000000E+00  0.00000000E+00  0.00000000E+00
  0.00000000E+00  0.00000000E+00  0.00000000E+00
  0.00000000E+00  0.00000000E+00  0.00000000E+00
  0.00000000E+00  0.00000000E+00  0.00000000E+00
  0.00000000E+00  0.00000000E+00  0.00000000E+00
  0.00000000E+00  0.00000000E+00  0.00000000E+00
  0.00000000E+00  0.00000000E+00  0.00000000E+00
  0.00000000E+00  0.00000000E+00  0.00000000E+00
  0.00000000E+00  0.00000000E+00  0.00000000E+00
  0.00000000E+00  0.00000000E+00  0.00000000E+00
  0.00000000E+00  0.00000000E+00  0.00000000E+00
  0.00000000E+00  0.00000000E+00  0.00000000E+00
  0.00000000E+00  0.00000000E+00  0.00000000E+00
  0.00000000E+00  0.00000000E+00  0.00000000E+00
  0.00000000E+00  0.00000000E+00  0.00000000E+00
  0.00000000E+00  0.00000000E+00  0.00000000E+00
  0.00000000E+00  0.00000000E+00  0.00000000E+00
  0.00000000E+00  0.00000000E+00  0.00000000E+00
  0.00000000E+00  0.00000000E+00  0.00000000E+00
  0.00000000E+00  0.00000000E+00  0.00000000E+00
  0.00000000E+00  0.00000000E+00  0.00000000E+00
  0.00000000E+00  0.00000000E+00  0.00000000E+00
  0.00000000E+00  0.00000000E+00  0.00000000E+00
  0.00000000E+00  0.00000000E+00  0.00000000E+00
  0.00000000E+00  0.00000000E+00  0.00000000E+00
  0.00000000E+00  0.00000000E+00  0.00000000E+00
  0.00000000E+00  0.00000000E+00  0.00000000E+00
  0.00000000E+00  0.00000000E+00  0.00000000E+00
  0.00000000E+00  0.00000000E+00  0.00000000E+00
  0.00000000E+00  0.00000000E+00  0.00000000E+00
  0.00000000E+00  0.00000000E+00  0.00000000E+00
  0.00000000E+00  0.00000000E+00  0.00000000E+00
  0.00000000E+00  0.00000000E+00  0.00000000E+00
  0.00000000E+00  0.00000000E+00  0.00000000E+00
  0.00000000E+00  0.00000000E+00  0.00000000E+00
  0.00000000E+00  0.00000000E+00  0.00000000E+00
  0.00000000E+00  0.00000000E+00  0.00000000E+00
  0.00000000E+00  0.00000000E+00  0.00000000E+00
  0.00000000E+00  0.00000000E+00  0.00000000E+00
  0.00000000E+00  0.00000000E+00  0.00000000E+00
  0.00000000E+00  0.00000000E+00  0.00000000E+00
  0.00000000E+00  0.00000000E+00  0.00000000E+00
  0.00000000E+00  0.00000000E+00  0.00000000E+00
  0.00000000E+00  0.00000000E+00  0.00000000E+00
  0.00000000E+00  0.00000000E+00  0.00000000E+00
  0.00000000E+00  0.00000000E+00  0.00000000E+00
  0.00000000E+00  0.00000000E+00  0.00000000E+00
  0.00000000E+00  0.00000000E+00  0.00000000E+00
  0.00000000E+00  0.00000000E+00  0.00000000E+00
  0.00000000E+00  0.00000000E+00  0.00000000E+00
  0.00000000E+00  0.00000000E+00  0.00000000E+00
  0.00000000E+00  0.00000000E+00  0.00000000E+00
  0.00000000E+00  0.00000000E+00  0.00000000E+00
  0.00000000E+00  0.00000000E+00  0.00000000E+00
  0.00000000E+00  0.00000000E+00  0.00000000E+00
  0.00000000E+00  0.00000000E+00  0.00000000E+00
  0.00000000E+00  0.00000000E+00  0.00000000E+00
  0.00000000E+00  0.00000000E+00  0.00000000E+00
  0.00000000E+00  0.00000000E+00  0.00000000E+00
  0.00000000E+00  0.00000000E+00  0.00000000E+00
  0.00000000E+00  0.00000000E+00  0.00000000E+00
  0.00000000E+00  0.00000000E+00  0.00000000E+00
  0.00000000E+00  0.00000000E+00  0.00000000E+00
  0.00000000E+00  0.00000000E+00  0.00000000E+00
  0.00000000E+00  0.00000000E+00  0.00000000E+00
  0.00000000E+00  0.00000000E+00  0.00000000E+00
  0.00000000E+00  0.00000000E+00  0.00000000E+00
  0.00000000E+00  0.00000000E+00  0.00000000E+00
  0.00000000E+00  0.00000000E+00  0.00000000E+00
  0.00000000E+00  0.00000000E+00  0.00000000E+00
  0.00000000E+00  0.00000000E+00  0.00000000E+00
  0.00000000E+00  0.00000000E+00  0.00000000E+00
  0.00000000E+00  0.00000000E+00  0.00000000E+00
  0.00000000E+00  0.00000000E+00  0.00000000E+00
  0.00000000E+00  0.00000000E+00  0.00000000E+00
  0.00000000E+00  0.00000000E+00  0.00000000E+00
  0.00000000E+00  0.00000000E+00  0.00000000E+00
  0.00000000E+00  0.00000000E+00  0.00000000E+00
  0.00000000E+00  0.00000000E+00  0.00000000E+00
  0.00000000E+00  0.00000000E+00  0.00000000E+00
  0.00000000E+00  0.00000000E+00  0.00000000E+00
  0.00000000E+00  0.00000000E+00  0.00000000E+00
