# Supplementary material for: Towards an atomistic understanding of disordered carbon electrode materials
Source: Chem Commun (Camb). 2018 May 23;54(47):5988–91. doi: 10.1039/c8cc01388h (PMC5994876; doi:10.1039/c8cc01388h)
Supplement: Supplementary file 1 [file CC-054-C8CC01388H-s001.zip › structures_Na/Fig3a_AIRSS_like/POSCAR21]

 C                                      
   1.00000000000000     
    14.3182550000000006    0.0000000000000000    0.0000000000000000
     0.0000000000000000   14.3182550000000006    0.0000000000000000
     0.0000000000000000    0.0000000000000000   14.3182550000000006
   C    Na
   206     1
Direct
  0.8905095348551243  0.6414308339153640  0.0769611292331712
  0.5325181515432464  0.7950511591156958  0.0995260262365295
  0.0712759759940822  0.3045097590845135  0.4827238033748050
  0.1243401573422000  0.9186632889296118  0.7417134808900417
  0.4782596361251707  0.1558745446230423  0.7104453485719212
  0.7901850957062373  0.0779454859889244  0.1345929104422291
  0.2276254785779445  0.4151430889628314  0.4920390900720911
  0.6710948152665140  0.5931084752070517  0.7748649673126560
  0.7564134363911086  0.5454053525199649  0.7324024827000030
  0.3021215887611856  0.5122385833898986  0.2440857828559820
  0.6327323762734021  0.9944166815712850  0.1419057176448132
  0.9581440033475440  0.2783193417064729  0.5932260820971743
  0.6391795808848433  0.5298119108523832  0.1759410922249884
  0.6958341597800409  0.0678566408233541  0.1639615187154495
  0.4164240567045560  0.5243879547123842  0.6409131848577614
  0.4265695800716831  0.3801794773362608  0.3839921588285602
  0.2705710812954888  0.3458234513560750  0.3240770140580668
  0.8038648977335335  0.4599883003833263  0.2433056729550890
  0.3965949540379811  0.3281493112991170  0.2091546911373725
  0.1280478955608632  0.2509975525349258  0.3146553755651457
  0.4151745423793369  0.6272795495838045  0.1840419909563103
  0.3192827961200457  0.4416319259978703  0.5203099777541413
  0.7708608042863430  0.1854068402892962  0.2514494319158488
  0.2131597848447630  0.0883603048570961  0.4977840439957308
  0.8144850290238648  0.2957403521093055  0.6782977228420922
  0.4562261007801649  0.3818400559598948  0.1504338817202120
  0.8889560349239546  0.4123138721668359  0.2604582960899142
  0.3641988535364250  0.2405431261932940  0.0643694021183494
  0.6276719818478083  0.0221675784061838  0.7437517276680686
  0.1482297589971575  0.4563759121148258  0.2597023066915696
  0.9181099324575466  0.5322657355069791  0.6688283444208720
  0.8696163402176071  0.6811903305163519  0.7254347364990119
  0.1580310722061334  0.5200369049901153  0.6093883545652530
  0.5365400305721991  0.1674483956170005  0.4507694352301713
  0.2660394866487180  0.9923947939362298  0.8563429290033930
  0.4135720144022411  0.1051034463169173  0.7785283464978593
  0.0175749511078275  0.2317417418289030  0.5238481409239524
  0.5657125706297594  0.1782760696637751  0.7531928925687765
  0.8225826755393250  0.3950475658158320  0.6778252375897502
  0.0605043362421361  0.4086870445051901  0.2662511481444202
  0.9763936856090233  0.3753425904793414  0.5970202963324894
  0.3298717919994442  0.5037549046648976  0.5965110849842398
  0.8806422128070552  0.3159421829950023  0.2798006421611594
  0.0267117994406370  0.9929136546300257  0.1212765022864910
  0.9787578781914709  0.8351012098930042  0.7425760612335345
  0.1757354618823831  0.7267572910874438  0.1694715050171483
  0.1986505205171667  0.0252017493492180  0.3161147658249979
  0.6377005942692656  0.4693468025207885  0.2522422278150945
  0.6223374447409787  0.4484926962379768  0.8500482898648559
  0.4815981575760563  0.4730293839850048  0.1955503254808723
  0.1449187994025376  0.4441841175159897  0.5453783761018999
  0.7053749274147856  0.9623706106927568  0.7391967133982865
  0.1061556834605508  0.0197780866650994  0.1745392540717381
  0.5252537297379135  0.3036057019742653  0.8654958644256022
  0.3092098974849146  0.1116285149851003  0.6354665659749484
  0.1251780253263656  0.1022557722311979  0.4543570292909940
  0.2501389419235452  0.0401011420624383  0.7693705057405801
  0.5604260052332547  0.5127088016177656  0.0244573326995065
  0.9061821925396812  0.7881590868121585  0.0075709170024604
  0.9788867271087627  0.5434808583070245  0.1925241394358700
  0.9653973051099772  0.2658656424619588  0.2817180930020723
  0.8718929401309501  0.9467957879719844  0.7275694078630058
  0.5159917403986001  0.6306104731027229  0.7211767529040054
  0.7193800150632182  0.6352100125087992  0.0657938567758458
  0.7132127746934603  0.3289843334035796  0.3196845304930539
  0.9476399299204031  0.0500062723863047  0.1298249096930155
  0.6838834173074194  0.1344178698744273  0.2375365699017698
  0.3815029178732101  0.1032716144427194  0.4829565657548040
  0.5820435656719158  0.3479065521418534  0.4288399311014116
  0.7208386735528269  0.7764100653889101  0.7570594797765838
  0.5610155459448957  0.3906983431127607  0.9038753912316053
  0.6387424631015284  0.2862810256813029  0.3741925555880633
  0.3442464183448274  0.7628564669594824  0.7552582742891809
  0.9761396144788533  0.4571940070991731  0.2417099130368660
  0.1256825376972787  0.1188050547113939  0.1938046250228936
  0.6576885126287996  0.3112145250894074  0.7520981780843069
  0.1751243541327260  0.9751326670211782  0.2287888529580602
  0.2187635475711614  0.3485664995760377  0.4175980443362456
  0.5279048237467229  0.2210415038014175  0.5370415802310946
  0.3980452092800353  0.9125250320724922  0.8035362474605532
  0.7208212729304624  0.5685536608001935  0.1397120119667123
  0.6587357575660594  0.9253965250009383  0.0718797635434920
  0.1614221071425386  0.8241795554743675  0.1503709774480054
  0.7194073569703302  0.4235439748107049  0.2824357026447490
  0.1694969936279565  0.0084796830915598  0.7235342488646470
  0.7929811455008069  0.0012729655497889  0.7227495422185123
  0.5788215366199038  0.8757681874999916  0.7694271260787723
  0.9096982967507815  0.4363101394644212  0.6463300212871824
  0.8943285786833501  0.5739007052710590  0.1485200631806054
  0.0245924961206943  0.7510307562744393  0.7321955389464563
  0.7285531997166629  0.1588706646751705  0.7247880172218454
  0.0518968772686109  0.0886733634552211  0.6095073959446625
  0.2652454258085966  0.8252376953809500  0.7815010939438610
  0.5450880207392169  0.4468167755443798  0.2800699544137824
  0.2543383060968306  0.2296279366573076  0.1951427335082946
  0.0874998741920871  0.1515277690652358  0.2857100030175881
  0.0740794476420001  0.8314071737567055  0.1012484648963050
  0.4711903851222489  0.9306048746892781  0.1924517336317428
  0.8407431877093738  0.5861855830214990  0.7071409652305395
  0.4538650388883532  0.9956820145050029  0.7908199494963175
  0.0973475036579479  0.5848955500291046  0.6596961242208281
  0.5841554034252875  0.5599870793993293  0.7187109815994737
  0.1714526706306482  0.8285799153545474  0.7529710087612087
  0.8864560371497289  0.2353004482859361  0.6453470634576576
  0.4626508146535281  0.1056162355100656  0.4247602690310509
  0.1454431860222440  0.5479604501952164  0.2264603099759392
  0.8218779945949404  0.7670776271866981  0.7442841316482882
  0.6585267277713290  0.6989595163705131  0.7665156724704635
  0.3499758157949826  0.7037827538299006  0.1846910874403682
  0.3949490272517658  0.5346233965772523  0.2154123391293625
  0.2450115607465994  0.1141538126573159  0.0694620662259856
  0.4682218136773392  0.1741185510057085  0.6149183108339362
  0.2884328193659340  0.0313514775157604  0.3567486328013600
  0.4649828557335933  0.8380537300313389  0.1553603065359188
  0.5389720103693179  0.0601766882275764  0.2772488808856418
  0.8177769053278008  0.7555468503874194  0.9850797580344871
  0.9601781407385610  0.9892473772583507  0.7106825020825112
  0.0679585254059066  0.5903775567757387  0.1865632050898700
  0.3020420988657135  0.9037866849379624  0.8262146827955040
  0.3852405751760272  0.1330397109360002  0.5755236690363886
  0.9324014953898196  0.1252735631639988  0.1958727215592040
  0.0120977473995156  0.9050152143258459  0.0774635414365667
  0.5449031012142317  0.5353643975364991  0.1299373786947918
  0.1582850680150121  0.6586132193235177  0.6982078533542591
  0.5736405575085722  0.4691751494315992  0.6890970859347546
  0.5233600109339059  0.4043476566221946  0.3634684569777690
  0.1219109746540713  0.7447756275588009  0.7294232110208116
  0.4782099627829079  0.3925502544324264  0.5512541909438965
  0.5428076874416741  0.3187945081915453  0.5159229185573194
  0.4549192643582524  0.2491499965024426  0.9134842841120303
  0.5015438704952727  0.6293965291447050  0.1350595878666116
  0.2207439018905220  0.2699599326233871  0.2732444563667946
  0.6290681504596376  0.6743122048097372  0.0205780494895279
  0.2195710617184611  0.8899534915403198  0.1987822132946714
  0.7897051684491486  0.2730456267868158  0.2913826663992590
  0.0621796130796358  0.3873992143397696  0.5375304854654442
  0.5337732230064065  0.4229958549799474  0.9951307019320988
  0.4349155419623011  0.2825213549163941  0.0093912184212871
  0.2821454703149053  0.0433151793558418  0.9351567685145001
  0.5465547357805979  0.9714101642144479  0.7682543866582372
  0.3832884646197985  0.9483901561807213  0.2364656089799829
  0.6762645052652322  0.8666782044566141  0.7560257311272830
  0.0910727838876846  0.6788062160857242  0.1516990063618401
  0.7494120062446783  0.9067289373303827  0.0253112835218004
  0.4770938877784539  0.3618522198393730  0.0543433058434253
  0.0504581544652316  0.3148748853772416  0.2856639633512043
  0.6536923003776793  0.4136720370707961  0.7493984510880577
  0.5461057258137726  0.6971475767237815  0.0860678591019192
  0.8045007628721191  0.6666819154948664  0.0331931022643990
  0.8041885141408093  0.0997247594428846  0.7053603710764389
  0.4240463497970336  0.8191609151006781  0.7719589239429978
  0.5794873208029763  0.2674937527992966  0.7904813203210277
  0.2443038395688246  0.0260925107325965  0.0263375222832801
  0.8817850256760312  0.8473071044830969  0.7425720878598062
  0.7409777728710490  0.8152232740758444  0.9817818981952962
  0.3400746528636829  0.6715892894392130  0.7122945367092405
  0.9867012584938525  0.1706496490150511  0.2619221483470062
  0.3747501980538155  0.0130359256277055  0.3083311766207137
  0.3195120955759936  0.0966450788130065  0.7317691646949718
  0.3415839941740557  0.2640393386769108  0.1581875002497980
  0.6080703792528253  0.1301045730246590  0.2981744020202722
  0.3314367522703531  0.1338787321289566  0.9329877165260508
  0.1252300525000814  0.0830832991474922  0.3580337753089290
  0.2533354793070355  0.6316271562262249  0.6853689664318452
  0.9672298617879992  0.6766457779051761  0.7124207013147398
  0.2435797367091402  0.4344862850079594  0.2740396220988867
  0.4043182004727085  0.4018133706993890  0.4846698523743427
  0.2215440466532518  0.0945809394677774  0.5949650157169613
  0.9249666071690108  0.8828288662493690  0.0309508523418156
  0.5193551230144144  0.7999927542087403  0.7652925801588200
  0.2950618074164222  0.0733497211344260  0.4454285010510217
  0.2363915154022899  0.5845541653697824  0.2228705276380777
  0.5481116211460517  0.9942266615355027  0.2005768503336273
  0.9540096867897805  0.7160645413054881  0.0564433418124582
  0.3743550540740270  0.7994695874864860  0.1773785408892261
  0.6525604459161830  0.7767825186520761  0.9947310076596495
  0.3168239504671185  0.8756706276648378  0.2102201908488761
  0.2500794911738304  0.5492695810845402  0.6288364632428773
  0.0283063837850838  0.9188431156032095  0.7297568422486047
  0.6044288161626411  0.8419434472516418  0.0511628287868494
  0.3116840269364511  0.1705207924318773  0.0221218974443605
  0.4231330354226465  0.6112315359223880  0.6929905069979192
  0.2022728152713555  0.1547613343777747  0.1505492800063188
  0.7481678198282276  0.4503075181317190  0.7181435780584023
  0.8431364140481677  0.9409280510629359  0.0410885018482500
  0.4045793187370622  0.1654367719570410  0.8762923158302975
  0.6404557618401933  0.1193484902336117  0.7405214186424359
  0.6018313905105787  0.1921233308186562  0.3778505656818645
  0.8065392769175974  0.5355702115819824  0.1788550496243700
  0.0359909033349572  0.7394385871278623  0.0987885935866829
  0.9674164035920488  0.0756535001205789  0.6627976728135486
  0.3734501666592863  0.3466292093893792  0.3110866838514394
  0.1411139752988779  0.0627357133688811  0.6449510679679893
  0.7324496596365060  0.2573105147756404  0.7174471135980376
  0.4909424447927269  0.4551450573687818  0.6298371353936489
  0.1415727600302212  0.2916660365236812  0.4137963200753224
  0.4589779399152085  0.0594096639816077  0.3373723073938311
  0.8870463057144045  0.1366054973297268  0.6661761242525273
  0.6059447956400477  0.5795380304659536  0.9627454228694473
  0.8592019759640477  0.0228899278973235  0.0922856556496578
  0.5614310518025107  0.7127522869693147  0.7551041145165801
  0.6390453791553135  0.5436214597956213  0.8731794470749789
  0.0539630122496517  0.1409539535774899  0.5222457772997224
  0.8349354591415723  0.1434309207202865  0.1913091781867960
  0.2555660965380356  0.6760164432010796  0.1973770696355248
  0.0003532985480650  0.5913135164435289  0.6743316475804317
  0.4402324567525614  0.5342145191833628  0.8642619346803861
 
  0.00000000E+00  0.00000000E+00  0.00000000E+00
  0.00000000E+00  0.00000000E+00  0.00000000E+00
  0.00000000E+00  0.00000000E+00  0.00000000E+00
  0.00000000E+00  0.00000000E+00  0.00000000E+00
  0.00000000E+00  0.00000000E+00  0.00000000E+00
  0.00000000E+00  0.00000000E+00  0.00000000E+00
  0.00000000E+00  0.00000000E+00  0.00000000E+00
  0.00000000E+00  0.00000000E+00  0.00000000E+00
  0.00000000E+00  0.00000000E+00  0.00000000E+00
  0.00000000E+00  0.00000000E+00  0.00000000E+00
  0.00000000E+00  0.00000000E+00  0.00000000E+00
  0.00000000E+00  0.00000000E+00  0.00000000E+00
  0.00000000E+00  0.00000000E+00  0.00000000E+00
  0.00000000E+00  0.00000000E+00  0.00000000E+00
  0.00000000E+00  0.00000000E+00  0.00000000E+00
  0.00000000E+00  0.00000000E+00  0.00000000E+00
  0.00000000E+00  0.00000000E+00  0.00000000E+00
  0.00000000E+00  0.00000000E+00  0.00000000E+00
  0.00000000E+00  0.00000000E+00  0.00000000E+00
  0.00000000E+00  0.00000000E+00  0.00000000E+00
  0.00000000E+00  0.00000000E+00  0.00000000E+00
  0.00000000E+00  0.00000000E+00  0.00000000E+00
  0.00000000E+00  0.00000000E+00  0.00000000E+00
  0.00000000E+00  0.00000000E+00  0.00000000E+00
  0.00000000E+00  0.00000000E+00  0.00000000E+00
  0.00000000E+00  0.00000000E+00  0.00000000E+00
  0.00000000E+00  0.00000000E+00  0.00000000E+00
  0.00000000E+00  0.00000000E+00  0.00000000E+00
  0.00000000E+00  0.00000000E+00  0.00000000E+00
  0.00000000E+00  0.00000000E+00  0.00000000E+00
  0.00000000E+00  0.00000000E+00  0.00000000E+00
  0.00000000E+00  0.00000000E+00  0.00000000E+00
  0.00000000E+00  0.00000000E+00  0.00000000E+00
  0.00000000E+00  0.00000000E+00  0.00000000E+00
  0.00000000E+00  0.00000000E+00  0.00000000E+00
  0.00000000E+00  0.00000000E+00  0.00000000E+00
  0.00000000E+00  0.00000000E+00  0.00000000E+00
  0.00000000E+00  0.00000000E+00  0.00000000E+00
  0.00000000E+00  0.00000000E+00  0.00000000E+00
  0.00000000E+00  0.00000000E+00  0.00000000E+00
  0.00000000E+00  0.00000000E+00  0.00000000E+00
  0.00000000E+00  0.00000000E+00  0.00000000E+00
  0.00000000E+00  0.00000000E+00  0.00000000E+00
  0.00000000E+00  0.00000000E+00  0.00000000E+00
  0.00000000E+00  0.00000000E+00  0.00000000E+00
  0.00000000E+00  0.00000000E+00  0.00000000E+00
  0.00000000E+00  0.00000000E+00  0.00000000E+00
  0.00000000E+00  0.00000000E+00  0.00000000E+00
  0.00000000E+00  0.00000000E+00  0.00000000E+00
  0.00000000E+00  0.00000000E+00  0.00000000E+00
  0.00000000E+00  0.00000000E+00  0.00000000E+00
  0.00000000E+00  0.00000000E+00  0.00000000E+00
  0.00000000E+00  0.00000000E+00  0.00000000E+00
  0.00000000E+00  0.00000000E+00  0.00000000E+00
  0.00000000E+00  0.00000000E+00  0.00000000E+00
  0.00000000E+00  0.00000000E+00  0.00000000E+00
  0.00000000E+00  0.00000000E+00  0.00000000E+00
  0.00000000E+00  0.00000000E+00  0.00000000E+00
  0.00000000E+00  0.00000000E+00  0.00000000E+00
  0.00000000E+00  0.00000000E+00  0.00000000E+00
  0.00000000E+00  0.00000000E+00  0.00000000E+00
  0.00000000E+00  0.00000000E+00  0.00000000E+00
  0.00000000E+00  0.00000000E+00  0.00000000E+00
  0.00000000E+00  0.00000000E+00  0.00000000E+00
  0.00000000E+00  0.00000000E+00  0.00000000E+00
  0.00000000E+00  0.00000000E+00  0.00000000E+00
  0.00000000E+00  0.00000000E+00  0.00000000E+00
  0.00000000E+00  0.00000000E+00  0.00000000E+00
  0.00000000E+00  0.00000000E+00  0.00000000E+00
  0.00000000E+00  0.00000000E+00  0.00000000E+00
  0.00000000E+00  0.00000000E+00  0.00000000E+00
  0.00000000E+00  0.00000000E+00  0.00000000E+00
  0.00000000E+00  0.00000000E+00  0.00000000E+00
  0.00000000E+00  0.00000000E+00  0.00000000E+00
  0.00000000E+00  0.00000000E+00  0.00000000E+00
  0.00000000E+00  0.00000000E+00  0.00000000E+00
  0.00000000E+00  0.00000000E+00  0.00000000E+00
  0.00000000E+00  0.00000000E+00  0.00000000E+00
  0.00000000E+00  0.00000000E+00  0.00000000E+00
  0.00000000E+00  0.00000000E+00  0.00000000E+00
  0.00000000E+00  0.00000000E+00  0.00000000E+00
  0.00000000E+00  0.00000000E+00  0.00000000E+00
  0.00000000E+00  0.00000000E+00  0.00000000E+00
  0.00000000E+00  0.00000000E+00  0.00000000E+00
  0.00000000E+00  0.00000000E+00  0.00000000E+00
  0.00000000E+00  0.00000000E+00  0.00000000E+00
  0.00000000E+00  0.00000000E+00  0.00000000E+00
  0.00000000E+00  0.00000000E+00  0.00000000E+00
  0.00000000E+00  0.00000000E+00  0.00000000E+00
  0.00000000E+00  0.00000000E+00  0.00000000E+00
  0.00000000E+00  0.00000000E+00  0.00000000E+00
  0.00000000E+00  0.00000000E+00  0.00000000E+00
  0.00000000E+00  0.00000000E+00  0.00000000E+00
  0.00000000E+00  0.00000000E+00  0.00000000E+00
  0.00000000E+00  0.00000000E+00  0.00000000E+00
  0.00000000E+00  0.00000000E+00  0.00000000E+00
  0.00000000E+00  0.00000000E+00  0.00000000E+00
  0.00000000E+00  0.00000000E+00  0.00000000E+00
  0.00000000E+00  0.00000000E+00  0.00000000E+00
  0.00000000E+00  0.00000000E+00  0.00000000E+00
  0.00000000E+00  0.00000000E+00  0.00000000E+00
  0.00000000E+00  0.00000000E+00  0.00000000E+00
  0.00000000E+00  0.00000000E+00  0.00000000E+00
  0.00000000E+00  0.00000000E+00  0.00000000E+00
  0.00000000E+00  0.00000000E+00  0.00000000E+00
  0.00000000E+00  0.00000000E+00  0.00000000E+00
  0.00000000E+00  0.00000000E+00  0.00000000E+00
  0.00000000E+00  0.00000000E+00  0.00000000E+00
  0.00000000E+00  0.00000000E+00  0.00000000E+00
  0.00000000E+00  0.00000000E+00  0.00000000E+00
  0.00000000E+00  0.00000000E+00  0.00000000E+00
  0.00000000E+00  0.00000000E+00  0.00000000E+00
  0.00000000E+00  0.00000000E+00  0.00000000E+00
  0.00000000E+00  0.00000000E+00  0.00000000E+00
  0.00000000E+00  0.00000000E+00  0.00000000E+00
  0.00000000E+00  0.00000000E+00  0.00000000E+00
  0.00000000E+00  0.00000000E+00  0.00000000E+00
  0.00000000E+00  0.00000000E+00  0.00000000E+00
  0.00000000E+00  0.00000000E+00  0.00000000E+00
  0.00000000E+00  0.00000000E+00  0.00000000E+00
  0.00000000E+00  0.00000000E+00  0.00000000E+00
  0.00000000E+00  0.00000000E+00  0.00000000E+00
  0.00000000E+00  0.00000000E+00  0.00000000E+00
  0.00000000E+00  0.00000000E+00  0.00000000E+00
  0.00000000E+00  0.00000000E+00  0.00000000E+00
  0.00000000E+00  0.00000000E+00  0.00000000E+00
  0.00000000E+00  0.00000000E+00  0.00000000E+00
  0.00000000E+00  0.00000000E+00  0.00000000E+00
  0.00000000E+00  0.00000000E+00  0.00000000E+00
  0.00000000E+00  0.00000000E+00  0.00000000E+00
  0.00000000E+00  0.00000000E+00  0.00000000E+00
  0.00000000E+00  0.00000000E+00  0.00000000E+00
  0.00000000E+00  0.00000000E+00  0.00000000E+00
  0.00000000E+00  0.00000000E+00  0.00000000E+00
  0.00000000E+00  0.00000000E+00  0.00000000E+00
  0.00000000E+00  0.00000000E+00  0.00000000E+00
  0.00000000E+00  0.00000000E+00  0.00000000E+00
  0.00000000E+00  0.00000000E+00  0.00000000E+00
  0.00000000E+00  0.00000000E+00  0.00000000E+00
  0.00000000E+00  0.00000000E+00  0.00000000E+00
  0.00000000E+00  0.00000000E+00  0.00000000E+00
  0.00000000E+00  0.00000000E+00  0.00000000E+00
  0.00000000E+00  0.00000000E+00  0.00000000E+00
  0.00000000E+00  0.00000000E+00  0.00000000E+00
  0.00000000E+00  0.00000000E+00  0.00000000E+00
  0.00000000E+00  0.00000000E+00  0.00000000E+00
  0.00000000E+00  0.00000000E+00  0.00000000E+00
  0.00000000E+00  0.00000000E+00  0.00000000E+00
  0.00000000E+00  0.00000000E+00  0.00000000E+00
  0.00000000E+00  0.00000000E+00  0.00000000E+00
  0.00000000E+00  0.00000000E+00  0.00000000E+00
  0.00000000E+00  0.00000000E+00  0.00000000E+00
  0.00000000E+00  0.00000000E+00  0.00000000E+00
  0.00000000E+00  0.00000000E+00  0.00000000E+00
  0.00000000E+00  0.00000000E+00  0.00000000E+00
  0.00000000E+00  0.00000000E+00  0.00000000E+00
  0.00000000E+00  0.00000000E+00  0.00000000E+00
  0.00000000E+00  0.00000000E+00  0.00000000E+00
  0.00000000E+00  0.00000000E+00  0.00000000E+00
  0.00000000E+00  0.00000000E+00  0.00000000E+00
  0.00000000E+00  0.00000000E+00  0.00000000E+00
  0.00000000E+00  0.00000000E+00  0.00000000E+00
  0.00000000E+00  0.00000000E+00  0.00000000E+00
  0.00000000E+00  0.00000000E+00  0.00000000E+00
  0.00000000E+00  0.00000000E+00  0.00000000E+00
  0.00000000E+00  0.00000000E+00  0.00000000E+00
  0.00000000E+00  0.00000000E+00  0.00000000E+00
  0.00000000E+00  0.00000000E+00  0.00000000E+00
  0.00000000E+00  0.00000000E+00  0.00000000E+00
  0.00000000E+00  0.00000000E+00  0.00000000E+00
  0.00000000E+00  0.00000000E+00  0.00000000E+00
  0.00000000E+00  0.00000000E+00  0.00000000E+00
  0.00000000E+00  0.00000000E+00  0.00000000E+00
  0.00000000E+00  0.00000000E+00  0.00000000E+00
  0.00000000E+00  0.00000000E+00  0.00000000E+00
  0.00000000E+00  0.00000000E+00  0.00000000E+00
  0.00000000E+00  0.00000000E+00  0.00000000E+00
  0.00000000E+00  0.00000000E+00  0.00000000E+00
  0.00000000E+00  0.00000000E+00  0.00000000E+00
  0.00000000E+00  0.00000000E+00  0.00000000E+00
  0.00000000E+00  0.00000000E+00  0.00000000E+00
  0.00000000E+00  0.00000000E+00  0.00000000E+00
  0.00000000E+00  0.00000000E+00  0.00000000E+00
  0.00000000E+00  0.00000000E+00  0.00000000E+00
  0.00000000E+00  0.00000000E+00  0.00000000E+00
  0.00000000E+00  0.00000000E+00  0.00000000E+00
  0.00000000E+00  0.00000000E+00  0.00000000E+00
  0.00000000E+00  0.00000000E+00  0.00000000E+00
  0.00000000E+00  0.00000000E+00  0.00000000E+00
  0.00000000E+00  0.00000000E+00  0.00000000E+00
  0.00000000E+00  0.00000000E+00  0.00000000E+00
  0.00000000E+00  0.00000000E+00  0.00000000E+00
  0.00000000E+00  0.00000000E+00  0.00000000E+00
  0.00000000E+00  0.00000000E+00  0.00000000E+00
  0.00000000E+00  0.00000000E+00  0.00000000E+00
  0.00000000E+00  0.00000000E+00  0.00000000E+00
  0.00000000E+00  0.00000000E+00  0.00000000E+00
  0.00000000E+00  0.00000000E+00  0.00000000E+00
  0.00000000E+00  0.00000000E+00  0.00000000E+00
  0.00000000E+00  0.00000000E+00  0.00000000E+00
  0.00000000E+00  0.00000000E+00  0.00000000E+00
  0.00000000E+00  0.00000000E+00  0.00000000E+00
  0.00000000E+00  0.00000000E+00  0.00000000E+00
  0.00000000E+00  0.00000000E+00  0.00000000E+00
  0.00000000E+00  0.00000000E+00  0.00000000E+00
  0.00000000E+00  0.00000000E+00  0.00000000E+00
  0.00000000E+00  0.00000000E+00  0.00000000E+00
