# Supplementary material for: Towards an atomistic understanding of disordered carbon electrode materials
Source: Chem Commun (Camb). 2018 May 23;54(47):5988–91. doi: 10.1039/c8cc01388h (PMC5994876; doi:10.1039/c8cc01388h)
Supplement: Supplementary file 1 [file CC-054-C8CC01388H-s001.zip › structures_Na/Fig3a_AIRSS_like/POSCAR22]

 C                                      
   1.00000000000000     
    14.3182550000000006    0.0000000000000000    0.0000000000000000
     0.0000000000000000   14.3182550000000006    0.0000000000000000
     0.0000000000000000    0.0000000000000000   14.3182550000000006
   C    Na
   206     1
Direct
  0.8908774989462639  0.6418502767522896  0.0765415623920423
  0.5330329717512268  0.7950162313921830  0.0989273591920299
  0.0714736920342596  0.3050482932299420  0.4824664110905142
  0.1246929361598091  0.9189135842049555  0.7413338175798126
  0.4784826686092054  0.1564903546133238  0.7098762763481109
  0.7905989324628050  0.0784345878486414  0.1340179037175847
  0.2282112268514535  0.4155298398586514  0.4920317604908048
  0.6712770786940490  0.5933141165665172  0.7752965797796584
  0.7567830438715700  0.5458651715794219  0.7325706923975374
  0.3026038011153201  0.5127955760140641  0.2437234996854190
  0.6331659406967874  0.9946862994345350  0.1412519470031478
  0.9588774345221452  0.2783575612950582  0.5937072994793446
  0.6396164511789396  0.5306573685875562  0.1761219868962975
  0.6962156752026283  0.0682176991571519  0.1634133078060255
  0.4172395600408437  0.5250137089469330  0.6408593604329111
  0.4270109320122882  0.3804018406069994  0.3837802680805572
  0.2709241495814342  0.3464714760896916  0.3239250725557905
  0.8043312664193681  0.4603831682148253  0.2429773209403510
  0.3969265859279760  0.3287401209403869  0.2087238792369709
  0.1283842582071973  0.2513678051505450  0.3146776580447191
  0.4156588735964226  0.6276296964086601  0.1833351604470219
  0.3200840497527725  0.4421364286703203  0.5201810386470023
  0.7711908159755848  0.1858085236685259  0.2508890597769871
  0.2135047766791756  0.0866807040170801  0.4974107443385134
  0.8149199106708384  0.2960844808461610  0.6784645662839961
  0.4567043951185782  0.3823627250573693  0.1501341440331442
  0.8893743617300927  0.4126829306005371  0.2599809275956552
  0.3637255889101962  0.2421009715522209  0.0636597233343194
  0.6278576117563268  0.0225545167960105  0.7440475321656610
  0.1486823976476105  0.4568118064281751  0.2592202275793591
  0.9186632945268088  0.5323747614125086  0.6690423925804140
  0.8701878073590491  0.6814442385302513  0.7253872173670122
  0.1587740906768173  0.5197861632302264  0.6098317461749494
  0.5365677812349098  0.1677060872447585  0.4500634023813906
  0.2669378913838477  0.9924001023264190  0.8560369574647029
  0.4141829562016714  0.1056001805504101  0.7783212737574474
  0.0179999713531211  0.2319115435259164  0.5238814570620949
  0.5658238107771606  0.1789223181618420  0.7527500408803360
  0.8229551539822652  0.3953880070777988  0.6779368166426895
  0.0609715441412552  0.4090129335277503  0.2657094059834154
  0.9771106604095043  0.3754773186884872  0.5974430770317096
  0.3307648852043585  0.5040858914929336  0.5964806533805488
  0.8810253753089899  0.3162799616453552  0.2794077935510289
  0.0271767413424429  0.9933910949146910  0.1208569984178637
  0.9793166555386761  0.8352981378789032  0.7415150432570824
  0.1762926033601398  0.7271414352603135  0.1685940052964709
  0.1988207536783333  0.0250153702274214  0.3156351348660659
  0.6381551594706709  0.4700909514922233  0.2523164129400442
  0.6226756479046041  0.4488556734777417  0.8501487677545723
  0.4821583548915515  0.4735146708977620  0.1952536259166422
  0.1456302911236872  0.4443269690691259  0.5454454128022598
  0.7054942434039319  0.9627658046280835  0.7397071687117502
  0.1068481022154936  0.0204148518517850  0.1737373063819972
  0.5264042239628473  0.3041012042023548  0.8657540887719720
  0.3094983921485683  0.1118921489436280  0.6345154373861412
  0.1252167640669336  0.1015172654905758  0.4543583963530509
  0.2511604074468444  0.0398745839097297  0.7689934203348087
  0.5617921078344030  0.5126088342024243  0.0243123888927539
  0.9065733142685227  0.7885853739896429  0.0072387799359836
  0.9793702045691182  0.5437865499227715  0.1919045949639362
  0.9657617389080591  0.2662467249620034  0.2812431583864149
  0.8720403169592656  0.9470099276316675  0.7278187710260664
  0.5161106125753404  0.6304593277619576  0.7216057803513596
  0.7197031113160248  0.6355209924835502  0.0654686702932030
  0.7134991214506151  0.3293378161668262  0.3191066551229702
  0.9480733564417019  0.0503599089422606  0.1296011042359837
  0.6842099067308751  0.1347143533029963  0.2369393505118897
  0.3817234690826884  0.1030686535051264  0.4822225019968512
  0.5823254581966841  0.3480076426660864  0.4283224943642003
  0.7210787325650525  0.7766093277513139  0.7574014276972035
  0.5621406548413896  0.3911903120878092  0.9041798795143683
  0.6389057160042043  0.2864924636278978  0.3736258965380284
  0.3448300431599418  0.7626967832530132  0.7544832726310335
  0.9765972672417288  0.4575154512847013  0.2411543614311420
  0.1259160718352829  0.1194450655327810  0.1936482615996085
  0.6580769262306710  0.3117301927488790  0.7517890003455532
  0.1755110846530483  0.9754248135517724  0.2283899276605228
  0.2190908047640114  0.3492328727705077  0.4175016974448334
  0.5278478425658713  0.2213681089545413  0.5363391927773039
  0.3982542188004048  0.9127977126423114  0.8019478077420659
  0.7212592025345511  0.5692282353475363  0.1397611725551109
  0.6591480233704173  0.9256884309894606  0.0712351542034714
  0.1619271255085403  0.8245717063941143  0.1496243348639189
  0.7197990716839124  0.4238880305820958  0.2821150484194470
  0.1700541845826516  0.0085283720104134  0.7237357016937346
  0.7930664452165425  0.0016290390193281  0.7233645576979725
  0.5791040197885414  0.8758361003537565  0.7692699670018269
  0.9103377101572596  0.4365658383891249  0.6465598029667483
  0.8947721405282126  0.5743353319616071  0.1481966144166315
  0.0252289923174657  0.7512019422201488  0.7316637409520954
  0.7286199267246002  0.1592815189191866  0.7251318525753924
  0.0527726488044590  0.0902119446455253  0.6110020062129240
  0.2656096233703940  0.8249601460808382  0.7811716036228551
  0.5455056817198740  0.4473141764637654  0.2798402758206480
  0.2545020695992009  0.2305683286468549  0.1950835923785069
  0.0878145191707824  0.1518270154274096  0.2857717764625622
  0.0744445445409592  0.8318382235893645  0.1007738843721167
  0.4716989583436885  0.9307586481673032  0.1916755167029641
  0.8412479907319250  0.5863247720033880  0.7072966950607485
  0.4541932096372830  0.9961616445203593  0.7904972773025943
  0.0979948838176648  0.5848024311925419  0.6600002406583731
  0.5843052597764463  0.5601952635960501  0.7192041559848206
  0.1719697741713338  0.8283525685083829  0.7528432123102382
  0.8868782073549013  0.2356572649950511  0.6458878570638037
  0.4628802515801956  0.1057212209617401  0.4239840977046031
  0.1459272670769475  0.5483550100777201  0.2258021552385376
  0.8221728404606410  0.7672125873064626  0.7442982332993705
  0.6586619917128018  0.6991056119068735  0.7668948001966817
  0.3504830041375144  0.7040995859494262  0.1838810100920770
  0.3954162896232917  0.5350815918128391  0.2150008217944438
  0.2446849667266550  0.1154364210964853  0.0692935540229249
  0.4683434022787336  0.1744379559330832  0.6142777508330288
  0.2887606068457388  0.0312538837124499  0.3559737241370240
  0.4654303554909143  0.8382751535899368  0.1545694264733268
  0.5393363006211604  0.0603842598877400  0.2765615202519218
  0.8180776364316407  0.7559467940819165  0.9849099198829327
  0.9600827924101664  0.9894565501065303  0.7103110673087676
  0.0685338888193020  0.5907079949520277  0.1857893780311837
  0.3024878403971480  0.9038501141187808  0.8252048837431684
  0.3854504514992717  0.1330775514100905  0.5747058054716317
  0.9327732915636159  0.1256025392026508  0.1956149342475674
  0.0124907097224430  0.9054278536169736  0.0771334421584713
  0.5455890176991083  0.5356254357426583  0.1296064046862690
  0.1591600577013423  0.6585585528804903  0.6982756917130167
  0.5741757000697798  0.4696485320394642  0.6893745508590733
  0.5237485259652012  0.4046942378216916  0.3631337234679799
  0.1224509909635700  0.7448757839740419  0.7290558541313940
  0.4789789380028013  0.3932742376963385  0.5511306992426707
  0.5431040470297773  0.3190786691427182  0.5155709502776021
  0.4557729048915991  0.2499451868324527  0.9134170928949404
  0.5020399087786237  0.6295322270163017  0.1344615391690055
  0.2210871975125165  0.2705023782098367  0.2733570240980711
  0.6294149799319497  0.6742401693810519  0.0200387802909736
  0.2200485123949179  0.8903636415982162  0.1980058324512846
  0.7900855013778569  0.2733816281984204  0.2910390581726858
  0.0627527453782652  0.3875978673102742  0.5375087054230192
  0.5350083199384892  0.4232791844522941  0.9949437602265596
  0.4352380620016623  0.2834945589146411  0.0092071271219819
  0.2808578099981877  0.0432577654803727  0.9355170098609941
  0.5467843763595490  0.9717162725966985  0.7681481541736237
  0.3837238376964582  0.9485803687403791  0.2356591021874138
  0.6764952553528188  0.8668736049349092  0.7563787626598616
  0.0915761589308273  0.6791570893039659  0.1509204645030529
  0.7497703313683464  0.9070947021135869  0.0247688661923337
  0.4778430097401998  0.3625611588831125  0.0539351627483113
  0.0509020887421406  0.3152504458634315  0.2852927597022881
  0.6540547281663185  0.4141357380545956  0.7494977188098885
  0.5466740138131159  0.6972545984476224  0.0855650586998076
  0.8048722857606798  0.6669296673716576  0.0328397131666691
  0.8042140572235407  0.1000646381441186  0.7060287217769937
  0.4244179121206219  0.8193530993138214  0.7707447597219306
  0.5796915231641039  0.2680543270177945  0.7900956309261585
  0.2412648746524664  0.0279021792231797  0.0261766431359880
  0.8822536106803883  0.8474639664089461  0.7421211615924492
  0.7413574186967737  0.8154891502346762  0.9813269919847619
  0.3411053663416034  0.6715603617812077  0.7120259411993920
  0.9870082443210434  0.1709700084822429  0.2618185645783579
  0.3750932313315681  0.0131983961509185  0.3074476358794184
  0.3195683825033305  0.0993659972214979  0.7319167416182198
  0.3416325202788942  0.2649738651842236  0.1577841351802723
  0.6083543869474874  0.1303297149839191  0.2975970259073490
  0.3304273187414958  0.1349211066729686  0.9324022909543953
  0.1253385559637296  0.0830784708616010  0.3579165997109600
  0.2539762068029312  0.6317217344515172  0.6853862701294343
  0.9677718947426667  0.6768400644737999  0.7125221569161982
  0.2439489043082587  0.4350223582493468  0.2737935345118941
  0.4049466094401646  0.4022105994237059  0.4845322046611473
  0.2222761119126653  0.0933880202412685  0.5942162524057908
  0.9253198376989726  0.8832072635814444  0.0306509283864645
  0.5196788042192236  0.8000573323483424  0.7647609922161065
  0.2954468001737890  0.0727945235796135  0.4447203229511763
  0.2368731427409830  0.5850094104566544  0.2223373989421486
  0.5485402164968691  0.9944681832309427  0.1998880425848118
  0.9544134524064848  0.7164779810805832  0.0559302804689578
  0.3747675823086377  0.7997456227517477  0.1764470974187662
  0.6529487451967476  0.7768674212709654  0.9942688474123822
  0.3172323745240717  0.8759813398543929  0.2093305051565665
  0.2507578323621868  0.5492115844450562  0.6290441758260797
  0.0287984924819411  0.9188617528222517  0.7287889535410590
  0.6048385498430902  0.8420393007368738  0.0504576030177659
  0.3105427373227990  0.1724381469279505  0.0213066507430152
  0.4238120575518987  0.6114266509568468  0.6929558835221573
  0.2021872075758279  0.1559926228892329  0.1505761552490867
  0.7485522414584099  0.4506641043314153  0.7180784534054639
  0.8434829891584332  0.9413037782527501  0.0406808980718692
  0.4049667229913429  0.1664045994609487  0.8758536403222861
  0.6405142600929107  0.1197303409757177  0.7407464528044360
  0.6020353531023056  0.1923281777638046  0.3772408020224824
  0.8069812280273306  0.5361261003376000  0.1787182939806636
  0.0364147239887545  0.7398099188990008  0.0982240210852011
  0.9672519071826509  0.0759212278155007  0.6635776852990919
  0.3738564751834535  0.3470572999473135  0.3108802117362209
  0.1409559344226897  0.0645820809915455  0.6457499763566278
  0.7326502402533696  0.2578037058675584  0.7176105486151132
  0.4916404052465757  0.4556832149334895  0.6299869849923879
  0.1417989292808848  0.2922997903219301  0.4136646346928368
  0.4592780022100982  0.0595849092365143  0.3366086824533537
  0.8873403763571406  0.1369324800627658  0.6671363885862043
  0.6067871059285311  0.5789455699603044  0.9628405084829335
  0.8595410901986021  0.0232145882776489  0.0919444399738619
  0.5616076069503155  0.7126386855045082  0.7549767410129695
  0.6392281204202661  0.5436319358990120  0.8732097374351067
  0.0546091393560862  0.1414219037638700  0.5225609367633187
  0.8352955000980559  0.1439402035010216  0.1907354139561984
  0.2560294303570842  0.6763901894626078  0.1966414665247882
  0.0010607815999570  0.5913632420539932  0.6746551044864217
  0.2204956506419730  0.2223610088867570  0.8174582084936403
 
  0.00000000E+00  0.00000000E+00  0.00000000E+00
  0.00000000E+00  0.00000000E+00  0.00000000E+00
  0.00000000E+00  0.00000000E+00  0.00000000E+00
  0.00000000E+00  0.00000000E+00  0.00000000E+00
  0.00000000E+00  0.00000000E+00  0.00000000E+00
  0.00000000E+00  0.00000000E+00  0.00000000E+00
  0.00000000E+00  0.00000000E+00  0.00000000E+00
  0.00000000E+00  0.00000000E+00  0.00000000E+00
  0.00000000E+00  0.00000000E+00  0.00000000E+00
  0.00000000E+00  0.00000000E+00  0.00000000E+00
  0.00000000E+00  0.00000000E+00  0.00000000E+00
  0.00000000E+00  0.00000000E+00  0.00000000E+00
  0.00000000E+00  0.00000000E+00  0.00000000E+00
  0.00000000E+00  0.00000000E+00  0.00000000E+00
  0.00000000E+00  0.00000000E+00  0.00000000E+00
  0.00000000E+00  0.00000000E+00  0.00000000E+00
  0.00000000E+00  0.00000000E+00  0.00000000E+00
  0.00000000E+00  0.00000000E+00  0.00000000E+00
  0.00000000E+00  0.00000000E+00  0.00000000E+00
  0.00000000E+00  0.00000000E+00  0.00000000E+00
  0.00000000E+00  0.00000000E+00  0.00000000E+00
  0.00000000E+00  0.00000000E+00  0.00000000E+00
  0.00000000E+00  0.00000000E+00  0.00000000E+00
  0.00000000E+00  0.00000000E+00  0.00000000E+00
  0.00000000E+00  0.00000000E+00  0.00000000E+00
  0.00000000E+00  0.00000000E+00  0.00000000E+00
  0.00000000E+00  0.00000000E+00  0.00000000E+00
  0.00000000E+00  0.00000000E+00  0.00000000E+00
  0.00000000E+00  0.00000000E+00  0.00000000E+00
  0.00000000E+00  0.00000000E+00  0.00000000E+00
  0.00000000E+00  0.00000000E+00  0.00000000E+00
  0.00000000E+00  0.00000000E+00  0.00000000E+00
  0.00000000E+00  0.00000000E+00  0.00000000E+00
  0.00000000E+00  0.00000000E+00  0.00000000E+00
  0.00000000E+00  0.00000000E+00  0.00000000E+00
  0.00000000E+00  0.00000000E+00  0.00000000E+00
  0.00000000E+00  0.00000000E+00  0.00000000E+00
  0.00000000E+00  0.00000000E+00  0.00000000E+00
  0.00000000E+00  0.00000000E+00  0.00000000E+00
  0.00000000E+00  0.00000000E+00  0.00000000E+00
  0.00000000E+00  0.00000000E+00  0.00000000E+00
  0.00000000E+00  0.00000000E+00  0.00000000E+00
  0.00000000E+00  0.00000000E+00  0.00000000E+00
  0.00000000E+00  0.00000000E+00  0.00000000E+00
  0.00000000E+00  0.00000000E+00  0.00000000E+00
  0.00000000E+00  0.00000000E+00  0.00000000E+00
  0.00000000E+00  0.00000000E+00  0.00000000E+00
  0.00000000E+00  0.00000000E+00  0.00000000E+00
  0.00000000E+00  0.00000000E+00  0.00000000E+00
  0.00000000E+00  0.00000000E+00  0.00000000E+00
  0.00000000E+00  0.00000000E+00  0.00000000E+00
  0.00000000E+00  0.00000000E+00  0.00000000E+00
  0.00000000E+00  0.00000000E+00  0.00000000E+00
  0.00000000E+00  0.00000000E+00  0.00000000E+00
  0.00000000E+00  0.00000000E+00  0.00000000E+00
  0.00000000E+00  0.00000000E+00  0.00000000E+00
  0.00000000E+00  0.00000000E+00  0.00000000E+00
  0.00000000E+00  0.00000000E+00  0.00000000E+00
  0.00000000E+00  0.00000000E+00  0.00000000E+00
  0.00000000E+00  0.00000000E+00  0.00000000E+00
  0.00000000E+00  0.00000000E+00  0.00000000E+00
  0.00000000E+00  0.00000000E+00  0.00000000E+00
  0.00000000E+00  0.00000000E+00  0.00000000E+00
  0.00000000E+00  0.00000000E+00  0.00000000E+00
  0.00000000E+00  0.00000000E+00  0.00000000E+00
  0.00000000E+00  0.00000000E+00  0.00000000E+00
  0.00000000E+00  0.00000000E+00  0.00000000E+00
  0.00000000E+00  0.00000000E+00  0.00000000E+00
  0.00000000E+00  0.00000000E+00  0.00000000E+00
  0.00000000E+00  0.00000000E+00  0.00000000E+00
  0.00000000E+00  0.00000000E+00  0.00000000E+00
  0.00000000E+00  0.00000000E+00  0.00000000E+00
  0.00000000E+00  0.00000000E+00  0.00000000E+00
  0.00000000E+00  0.00000000E+00  0.00000000E+00
  0.00000000E+00  0.00000000E+00  0.00000000E+00
  0.00000000E+00  0.00000000E+00  0.00000000E+00
  0.00000000E+00  0.00000000E+00  0.00000000E+00
  0.00000000E+00  0.00000000E+00  0.00000000E+00
  0.00000000E+00  0.00000000E+00  0.00000000E+00
  0.00000000E+00  0.00000000E+00  0.00000000E+00
  0.00000000E+00  0.00000000E+00  0.00000000E+00
  0.00000000E+00  0.00000000E+00  0.00000000E+00
  0.00000000E+00  0.00000000E+00  0.00000000E+00
  0.00000000E+00  0.00000000E+00  0.00000000E+00
  0.00000000E+00  0.00000000E+00  0.00000000E+00
  0.00000000E+00  0.00000000E+00  0.00000000E+00
  0.00000000E+00  0.00000000E+00  0.00000000E+00
  0.00000000E+00  0.00000000E+00  0.00000000E+00
  0.00000000E+00  0.00000000E+00  0.00000000E+00
  0.00000000E+00  0.00000000E+00  0.00000000E+00
  0.00000000E+00  0.00000000E+00  0.00000000E+00
  0.00000000E+00  0.00000000E+00  0.00000000E+00
  0.00000000E+00  0.00000000E+00  0.00000000E+00
  0.00000000E+00  0.00000000E+00  0.00000000E+00
  0.00000000E+00  0.00000000E+00  0.00000000E+00
  0.00000000E+00  0.00000000E+00  0.00000000E+00
  0.00000000E+00  0.00000000E+00  0.00000000E+00
  0.00000000E+00  0.00000000E+00  0.00000000E+00
  0.00000000E+00  0.00000000E+00  0.00000000E+00
  0.00000000E+00  0.00000000E+00  0.00000000E+00
  0.00000000E+00  0.00000000E+00  0.00000000E+00
  0.00000000E+00  0.00000000E+00  0.00000000E+00
  0.00000000E+00  0.00000000E+00  0.00000000E+00
  0.00000000E+00  0.00000000E+00  0.00000000E+00
  0.00000000E+00  0.00000000E+00  0.00000000E+00
  0.00000000E+00  0.00000000E+00  0.00000000E+00
  0.00000000E+00  0.00000000E+00  0.00000000E+00
  0.00000000E+00  0.00000000E+00  0.00000000E+00
  0.00000000E+00  0.00000000E+00  0.00000000E+00
  0.00000000E+00  0.00000000E+00  0.00000000E+00
  0.00000000E+00  0.00000000E+00  0.00000000E+00
  0.00000000E+00  0.00000000E+00  0.00000000E+00
  0.00000000E+00  0.00000000E+00  0.00000000E+00
  0.00000000E+00  0.00000000E+00  0.00000000E+00
  0.00000000E+00  0.00000000E+00  0.00000000E+00
  0.00000000E+00  0.00000000E+00  0.00000000E+00
  0.00000000E+00  0.00000000E+00  0.00000000E+00
  0.00000000E+00  0.00000000E+00  0.00000000E+00
  0.00000000E+00  0.00000000E+00  0.00000000E+00
  0.00000000E+00  0.00000000E+00  0.00000000E+00
  0.00000000E+00  0.00000000E+00  0.00000000E+00
  0.00000000E+00  0.00000000E+00  0.00000000E+00
  0.00000000E+00  0.00000000E+00  0.00000000E+00
  0.00000000E+00  0.00000000E+00  0.00000000E+00
  0.00000000E+00  0.00000000E+00  0.00000000E+00
  0.00000000E+00  0.00000000E+00  0.00000000E+00
  0.00000000E+00  0.00000000E+00  0.00000000E+00
  0.00000000E+00  0.00000000E+00  0.00000000E+00
  0.00000000E+00  0.00000000E+00  0.00000000E+00
  0.00000000E+00  0.00000000E+00  0.00000000E+00
  0.00000000E+00  0.00000000E+00  0.00000000E+00
  0.00000000E+00  0.00000000E+00  0.00000000E+00
  0.00000000E+00  0.00000000E+00  0.00000000E+00
  0.00000000E+00  0.00000000E+00  0.00000000E+00
  0.00000000E+00  0.00000000E+00  0.00000000E+00
  0.00000000E+00  0.00000000E+00  0.00000000E+00
  0.00000000E+00  0.00000000E+00  0.00000000E+00
  0.00000000E+00  0.00000000E+00  0.00000000E+00
  0.00000000E+00  0.00000000E+00  0.00000000E+00
  0.00000000E+00  0.00000000E+00  0.00000000E+00
  0.00000000E+00  0.00000000E+00  0.00000000E+00
  0.00000000E+00  0.00000000E+00  0.00000000E+00
  0.00000000E+00  0.00000000E+00  0.00000000E+00
  0.00000000E+00  0.00000000E+00  0.00000000E+00
  0.00000000E+00  0.00000000E+00  0.00000000E+00
  0.00000000E+00  0.00000000E+00  0.00000000E+00
  0.00000000E+00  0.00000000E+00  0.00000000E+00
  0.00000000E+00  0.00000000E+00  0.00000000E+00
  0.00000000E+00  0.00000000E+00  0.00000000E+00
  0.00000000E+00  0.00000000E+00  0.00000000E+00
  0.00000000E+00  0.00000000E+00  0.00000000E+00
  0.00000000E+00  0.00000000E+00  0.00000000E+00
  0.00000000E+00  0.00000000E+00  0.00000000E+00
  0.00000000E+00  0.00000000E+00  0.00000000E+00
  0.00000000E+00  0.00000000E+00  0.00000000E+00
  0.00000000E+00  0.00000000E+00  0.00000000E+00
  0.00000000E+00  0.00000000E+00  0.00000000E+00
  0.00000000E+00  0.00000000E+00  0.00000000E+00
  0.00000000E+00  0.00000000E+00  0.00000000E+00
  0.00000000E+00  0.00000000E+00  0.00000000E+00
  0.00000000E+00  0.00000000E+00  0.00000000E+00
  0.00000000E+00  0.00000000E+00  0.00000000E+00
  0.00000000E+00  0.00000000E+00  0.00000000E+00
  0.00000000E+00  0.00000000E+00  0.00000000E+00
  0.00000000E+00  0.00000000E+00  0.00000000E+00
  0.00000000E+00  0.00000000E+00  0.00000000E+00
  0.00000000E+00  0.00000000E+00  0.00000000E+00
  0.00000000E+00  0.00000000E+00  0.00000000E+00
  0.00000000E+00  0.00000000E+00  0.00000000E+00
  0.00000000E+00  0.00000000E+00  0.00000000E+00
  0.00000000E+00  0.00000000E+00  0.00000000E+00
  0.00000000E+00  0.00000000E+00  0.00000000E+00
  0.00000000E+00  0.00000000E+00  0.00000000E+00
  0.00000000E+00  0.00000000E+00  0.00000000E+00
  0.00000000E+00  0.00000000E+00  0.00000000E+00
  0.00000000E+00  0.00000000E+00  0.00000000E+00
  0.00000000E+00  0.00000000E+00  0.00000000E+00
  0.00000000E+00  0.00000000E+00  0.00000000E+00
  0.00000000E+00  0.00000000E+00  0.00000000E+00
  0.00000000E+00  0.00000000E+00  0.00000000E+00
  0.00000000E+00  0.00000000E+00  0.00000000E+00
  0.00000000E+00  0.00000000E+00  0.00000000E+00
  0.00000000E+00  0.00000000E+00  0.00000000E+00
  0.00000000E+00  0.00000000E+00  0.00000000E+00
  0.00000000E+00  0.00000000E+00  0.00000000E+00
  0.00000000E+00  0.00000000E+00  0.00000000E+00
  0.00000000E+00  0.00000000E+00  0.00000000E+00
  0.00000000E+00  0.00000000E+00  0.00000000E+00
  0.00000000E+00  0.00000000E+00  0.00000000E+00
  0.00000000E+00  0.00000000E+00  0.00000000E+00
  0.00000000E+00  0.00000000E+00  0.00000000E+00
  0.00000000E+00  0.00000000E+00  0.00000000E+00
  0.00000000E+00  0.00000000E+00  0.00000000E+00
  0.00000000E+00  0.00000000E+00  0.00000000E+00
  0.00000000E+00  0.00000000E+00  0.00000000E+00
  0.00000000E+00  0.00000000E+00  0.00000000E+00
  0.00000000E+00  0.00000000E+00  0.00000000E+00
  0.00000000E+00  0.00000000E+00  0.00000000E+00
  0.00000000E+00  0.00000000E+00  0.00000000E+00
  0.00000000E+00  0.00000000E+00  0.00000000E+00
  0.00000000E+00  0.00000000E+00  0.00000000E+00
  0.00000000E+00  0.00000000E+00  0.00000000E+00
  0.00000000E+00  0.00000000E+00  0.00000000E+00
  0.00000000E+00  0.00000000E+00  0.00000000E+00
  0.00000000E+00  0.00000000E+00  0.00000000E+00
  0.00000000E+00  0.00000000E+00  0.00000000E+00
  0.00000000E+00  0.00000000E+00  0.00000000E+00
