# Supplementary material for: Towards an atomistic understanding of disordered carbon electrode materials
Source: Chem Commun (Camb). 2018 May 23;54(47):5988–91. doi: 10.1039/c8cc01388h (PMC5994876; doi:10.1039/c8cc01388h)
Supplement: Supplementary file 1 [file CC-054-C8CC01388H-s001.zip › structures_Na/Fig3a_AIRSS_like/POSCAR23]

 C                                      
   1.00000000000000     
    14.3182550000000006    0.0000000000000000    0.0000000000000000
     0.0000000000000000   14.3182550000000006    0.0000000000000000
     0.0000000000000000    0.0000000000000000   14.3182550000000006
   C    Na
   206     1
Direct
  0.8905377047568368  0.6415771055758523  0.0764282039945647
  0.5326717991834773  0.7947411303392297  0.0988562133629737
  0.0712118777031484  0.3047821584310040  0.4825034227283605
  0.1246405667474453  0.9184872525235860  0.7413748311433007
  0.4783723458840228  0.1561760274635524  0.7097899184042409
  0.7902452113678222  0.0782172640918175  0.1339134671823491
  0.2279590410477924  0.4152420677092409  0.4919558812027621
  0.6710757199498506  0.5929870325685861  0.7752344582694827
  0.7566123882315189  0.5455525253601031  0.7326071052860584
  0.3022365636709420  0.5125593174875059  0.2437146978058257
  0.6328132046226452  0.9944169530450848  0.1412021273005162
  0.9587310803154900  0.2780888768736763  0.5938910402066915
  0.6392314066250864  0.5303541060451173  0.1759287191350530
  0.6958563630156354  0.0679628954245474  0.1633361348862397
  0.4170662495665683  0.5247388560291275  0.6406300075754405
  0.4266755676873596  0.3800504634404480  0.3836147319897429
  0.2705630746165528  0.3461880711394235  0.3238504414991042
  0.8039628520780427  0.4600512695309409  0.2427647472515009
  0.3964624303732526  0.3284606390641006  0.2085193316703979
  0.1280118780259215  0.2511228861716723  0.3146899694001156
  0.4152781155877258  0.6273540700989394  0.1832201887240663
  0.3198378790023359  0.4418529377369694  0.5200376748293088
  0.7708404802063540  0.1855483282137393  0.2508140773106572
  0.2132464719211203  0.0865929889282636  0.4974906981539914
  0.8147673247666589  0.2958102281944266  0.6786234327228187
  0.4563035429592799  0.3820471165150813  0.1499446063794928
  0.8890048006036456  0.4124086806251798  0.2598794191300165
  0.3631473702037295  0.2420032733341826  0.0633592527403961
  0.6277625511318903  0.0222493038055072  0.7441890051611030
  0.1483181299211793  0.4565799673611692  0.2592623674020374
  0.9185266702865158  0.5320760363221001  0.6691433245045160
  0.8700573408262616  0.6811171590795712  0.7255234117381129
  0.1585948860258552  0.5195652628452653  0.6096747547863398
  0.5363538246175789  0.1674078372261006  0.4500472655079908
  0.2670848908216951  0.9917506843871828  0.8559369854340871
  0.4140226804893119  0.1054389897129371  0.7782574984179081
  0.0178145569581726  0.2316480950821770  0.5240306135906130
  0.5656806106977014  0.1786148532965339  0.7526884167417965
  0.8227826911630427  0.3950928045224581  0.6780147870631094
  0.0606010218511856  0.4087621262360637  0.2657254244404241
  0.9769364587979767  0.3752001993599036  0.5975487845688655
  0.3305741521578203  0.5038349396738010  0.5962832868412151
  0.8806727833300668  0.3160113941001876  0.2793720188375074
  0.0268227516074637  0.9931158917903062  0.1209007765453152
  0.9792051807930570  0.8349545470835953  0.7416249057888010
  0.1759476377202724  0.7269231706533327  0.1685844871542678
  0.1985134378416770  0.0248166071167668  0.3156661654427617
  0.6377690281467669  0.4697772030946472  0.2521090721479483
  0.6223181494368845  0.4485488148603176  0.8500227858699294
  0.4817521148318639  0.4732135040906667  0.1950751680550153
  0.1454115708609419  0.4440766590746432  0.5453737429516482
  0.7054050420219434  0.9624791027323533  0.7399523734170002
  0.1065506879195036  0.0202113419372069  0.1736908472674755
  0.5260886436211258  0.3037284351771451  0.8656530531221517
  0.3092888338951897  0.1119049648637386  0.6345987301331291
  0.1249410732684050  0.1013009290370068  0.4544180212674891
  0.2517821122812556  0.0388854184946413  0.7684732397490711
  0.5613893640198068  0.5123023705057616  0.0241508256104637
  0.9062173367627081  0.7883260937904177  0.0072061537078724
  0.9790131854210670  0.5435066274942657  0.1918131051418129
  0.9653933359802629  0.2659853463613809  0.2812624308635926
  0.8719453697838008  0.9467056753067266  0.7281225455047871
  0.5159776416823921  0.6301584043012350  0.7213855276323782
  0.7193448122166687  0.6352221119937134  0.0653105953452650
  0.7131233344511556  0.3290581197153453  0.3189270070418415
  0.9477211061777893  0.0500940595701824  0.1296107931352723
  0.6838671480585179  0.1344275366826626  0.2368686000971996
  0.3814528685067053  0.1029532012799916  0.4822557795936824
  0.5819745494042439  0.3476912506395766  0.4281138824695854
  0.7209478164096390  0.7762941871743114  0.7574924248932908
  0.5617641091078549  0.3908595884650485  0.9040300626560994
  0.6385615793270154  0.2861912811830452  0.3734765267835549
  0.3447623830949824  0.7622867904319365  0.7543375864039654
  0.9762300617679258  0.4572511353524348  0.2411019889238606
  0.1254481698436429  0.1192785720976253  0.1936035712894130
  0.6578614607041200  0.3114384120795188  0.7517747170387004
  0.1751832283167406  0.9752266769406840  0.2284690763898189
  0.2187909750526952  0.3489367872014986  0.4174576492330843
  0.5276480202147068  0.2211282593392941  0.5362668947132166
  0.3982167059103751  0.9123383070318637  0.8019822488946527
  0.7208901758519689  0.5689065330057071  0.1395726593920232
  0.6587841533766502  0.9254143086267785  0.0711788487509575
  0.1615733400491435  0.8243490374163813  0.1496530994685862
  0.7194068056298568  0.4235498367076037  0.2818835005826016
  0.1699815514100585  0.0081068159813114  0.7236832684426884
  0.7929849313619849  0.0013607112369448  0.7237063583365699
  0.5789963015974544  0.8755139377128264  0.7693012323511871
  0.9101826642308830  0.4362721123252025  0.6466575469475606
  0.8944321858695177  0.5740278853974914  0.1480608621121582
  0.0251054864623690  0.7508658948659160  0.7317361986000065
  0.7285134271979419  0.1590016119036773  0.7254112989567298
  0.0525627405503060  0.0899574974745090  0.6111129467580603
  0.2655819397408986  0.8244072968240647  0.7812647120592568
  0.5451264896798836  0.4469876270580358  0.2796307927605218
  0.2538820960431648  0.2305635455682616  0.1948270552828364
  0.0874572576033213  0.1515618351680494  0.2858180514798037
  0.0740650459060286  0.8315819549907181  0.1008070870992135
  0.4713561633421504  0.9304820097166924  0.1916660557900733
  0.8411056632240680  0.5860238536990884  0.7074081321783565
  0.4540652236299314  0.9958194833789979  0.7904740578533649
  0.0978540363251788  0.5844976985148563  0.6599634420172303
  0.5841498536338879  0.5598875988808750  0.7190303667079110
  0.1719124482857876  0.8279446490857093  0.7528778502407395
  0.8867537766575038  0.2353925757929073  0.6461102910899075
  0.4626227074139085  0.1054520208520870  0.4240153495577700
  0.1455570383175962  0.5481376918917090  0.2258552907330411
  0.8220512334234746  0.7669004706279614  0.7444560634828558
  0.6585158570472875  0.6987768137137030  0.7668430444890094
  0.3501199238079727  0.7038442758618797  0.1838298975042064
  0.3950251196579476  0.5348043557021233  0.2148927270135456
  0.2436190254535200  0.1156898839763984  0.0687457411311630
  0.4681687485489068  0.1742732296930579  0.6142454315773659
  0.2884686812134678  0.0310262081999349  0.3560581395799278
  0.4650786407028253  0.8380123811910880  0.1545334624179364
  0.5390447589810061  0.0600491947300354  0.2765829934711465
  0.8177294052243306  0.7556839690002217  0.9848314287412814
  0.9600137710676265  0.9891465669716248  0.7106123844895356
  0.0681926859318018  0.5904588963797919  0.1857609540982457
  0.3025217001579289  0.9031010551978813  0.8255085258984702
  0.3851975898093312  0.1330490170023962  0.5747168366300393
  0.9324112196101229  0.1253490948849773  0.1956178290433860
  0.0121108495573627  0.9051476747853026  0.0771997078672902
  0.5451847830435008  0.5353278697535554  0.1294345987401570
  0.1590342187701386  0.6582248268165946  0.6982488111358925
  0.5739702225138493  0.4693433651007074  0.6891965119034676
  0.5233919062685896  0.4043606424347272  0.3629268355320489
  0.1223500149546239  0.7445241745131089  0.7290755355160090
  0.4787355606553124  0.3930197218506550  0.5509571104169634
  0.5428258577972629  0.3188137852256151  0.5154122793025105
  0.4554212143937810  0.2494919404952375  0.9132893832581637
  0.5016479351190791  0.6292398208217777  0.1343185583152395
  0.2206470143395488  0.2703029278894981  0.2732672409636329
  0.6290461734163770  0.6739643859125789  0.0199133971654684
  0.2196745627154238  0.8901516409409282  0.1980536349674065
  0.7897507564041585  0.2731008704970890  0.2909805145322113
  0.0625489828058793  0.3873222671171125  0.5375345607929420
  0.5346225200782485  0.4229672459458840  0.9947870648846783
  0.4348440645527147  0.2831698839877380  0.0089969313415957
  0.2801611290284869  0.0429225984573319  0.9354847045115691
  0.5466591767851798  0.9713819822127565  0.7681809782744169
  0.3833799068182734  0.9483396633000355  0.2356532949969720
  0.6763897870220330  0.8665612851516452  0.7565210511432944
  0.0912305960221979  0.6789068979846861  0.1508817730495463
  0.7493992279638191  0.9068236834542508  0.0247250368232776
  0.4774560889358003  0.3622275860989377  0.0537530256446474
  0.0505315811937200  0.3150000971608968  0.2853237207451994
  0.6537960483156515  0.4138383152533969  0.7493975848302813
  0.5462995798285979  0.6969764866839069  0.0854518769453282
  0.8045301281339149  0.6666529363345078  0.0327069750076681
  0.8041217190305938  0.0998055507295218  0.7064165061423414
  0.4243478567710751  0.8189791365808800  0.7705544902800171
  0.5794344469989751  0.2677549702620534  0.7900686052030634
  0.2390515830616794  0.0281846299271664  0.0256658211509479
  0.8821260534592835  0.8471402088661389  0.7423010399739114
  0.7409971003593918  0.8152176342518274  0.9812698242959973
  0.3409932830948990  0.6712098390428911  0.7118353554375397
  0.9866332520655063  0.1706956094522263  0.2618640509707300
  0.3747847381554092  0.0129206804265173  0.3075039956421239
  0.3196614872526179  0.0986932007562319  0.7317394997906385
  0.3410442523636562  0.2648588392826540  0.1575093514728137
  0.6080542011830856  0.1300045495815302  0.2975752746252205
  0.3303397857477326  0.1346300979434031  0.9322460832603137
  0.1250330367544178  0.0828612098383457  0.3579716329543018
  0.2538379766977642  0.6314179711371306  0.6852284213654827
  0.9676454885591425  0.6765085873303759  0.7126293434033379
  0.2435715179879917  0.4347793149949931  0.2737920517069756
  0.4046724057776339  0.4019027407472430  0.4843808938535139
  0.2220810435469192  0.0933769900826837  0.5942899286022261
  0.9249414057467205  0.8829362370985935  0.0306732558620167
  0.5195921893586346  0.7997256765501698  0.7646095395904505
  0.2951731921804505  0.0726523972287032  0.4447671740480987
  0.2365046458552535  0.5847915955273558  0.2223950243828070
  0.5482234335714856  0.9941784017347883  0.1998790856841254
  0.9540604421644107  0.7162166887195121  0.0558791658348727
  0.3743995611389203  0.7995020829931697  0.1763998888428241
  0.6525847283776572  0.7766017432586960  0.9941725882870316
  0.3168749765097228  0.8757470001845340  0.2093087054968767
  0.2505888335536327  0.5489790538781731  0.6288201792397350
  0.0287008106933533  0.9184950700766938  0.7289362260282493
  0.6044767465675994  0.8417666059148018  0.0503891943355566
  0.3099548763123123  0.1724438265902494  0.0208920405032488
  0.4236842208441856  0.6111227872216823  0.6927143372255048
  0.2013781618282451  0.1561691264080496  0.1502423872095777
  0.7483467602977127  0.4503638131180172  0.7180947373107364
  0.8431148897415937  0.9410307963352534  0.0406610151262289
  0.4048100921682304  0.1660386647858911  0.8757873051323349
  0.6403918424673973  0.1194246203657255  0.7408922201232160
  0.6017686475674773  0.1920088580109755  0.3771897625986140
  0.8066205047592337  0.5357919877502478  0.1785263550504626
  0.0360611919200227  0.7395519419180877  0.0982027246210305
  0.9671364132065727  0.0756812145804312  0.6638715089908446
  0.3734819714002750  0.3467410129009379  0.3107180654372679
  0.1408317828002434  0.0643880072687445  0.6458133843753663
  0.7324917706115210  0.2575346158745405  0.7177931472960853
  0.4914476053859752  0.4554187401418750  0.6297871415866441
  0.1414989134337398  0.2920072763060231  0.4136669989045835
  0.4589941434056947  0.0592651686963716  0.3366639840407972
  0.8872538480836722  0.1366859196576918  0.6674858897369597
  0.6064256393456979  0.5786470366009376  0.9627108825396018
  0.8591757155000179  0.0229644738732843  0.0919011651289296
  0.5614913618585674  0.7123173068275273  0.7547887797401583
  0.6389043079236537  0.5433149765247829  0.8731036545423184
  0.0543232641742524  0.1411299893880742  0.5226428063517177
  0.8349401446421389  0.1437135517238928  0.1906435806519749
  0.2556722353423410  0.6761577423668198  0.1966560110605193
  0.0009295702044879  0.5910397532211429  0.6747186574500151
  0.1892619135018888  0.1927669896768603  0.8378200685415526
 
  0.00000000E+00  0.00000000E+00  0.00000000E+00
  0.00000000E+00  0.00000000E+00  0.00000000E+00
  0.00000000E+00  0.00000000E+00  0.00000000E+00
  0.00000000E+00  0.00000000E+00  0.00000000E+00
  0.00000000E+00  0.00000000E+00  0.00000000E+00
  0.00000000E+00  0.00000000E+00  0.00000000E+00
  0.00000000E+00  0.00000000E+00  0.00000000E+00
  0.00000000E+00  0.00000000E+00  0.00000000E+00
  0.00000000E+00  0.00000000E+00  0.00000000E+00
  0.00000000E+00  0.00000000E+00  0.00000000E+00
  0.00000000E+00  0.00000000E+00  0.00000000E+00
  0.00000000E+00  0.00000000E+00  0.00000000E+00
  0.00000000E+00  0.00000000E+00  0.00000000E+00
  0.00000000E+00  0.00000000E+00  0.00000000E+00
  0.00000000E+00  0.00000000E+00  0.00000000E+00
  0.00000000E+00  0.00000000E+00  0.00000000E+00
  0.00000000E+00  0.00000000E+00  0.00000000E+00
  0.00000000E+00  0.00000000E+00  0.00000000E+00
  0.00000000E+00  0.00000000E+00  0.00000000E+00
  0.00000000E+00  0.00000000E+00  0.00000000E+00
  0.00000000E+00  0.00000000E+00  0.00000000E+00
  0.00000000E+00  0.00000000E+00  0.00000000E+00
  0.00000000E+00  0.00000000E+00  0.00000000E+00
  0.00000000E+00  0.00000000E+00  0.00000000E+00
  0.00000000E+00  0.00000000E+00  0.00000000E+00
  0.00000000E+00  0.00000000E+00  0.00000000E+00
  0.00000000E+00  0.00000000E+00  0.00000000E+00
  0.00000000E+00  0.00000000E+00  0.00000000E+00
  0.00000000E+00  0.00000000E+00  0.00000000E+00
  0.00000000E+00  0.00000000E+00  0.00000000E+00
  0.00000000E+00  0.00000000E+00  0.00000000E+00
  0.00000000E+00  0.00000000E+00  0.00000000E+00
  0.00000000E+00  0.00000000E+00  0.00000000E+00
  0.00000000E+00  0.00000000E+00  0.00000000E+00
  0.00000000E+00  0.00000000E+00  0.00000000E+00
  0.00000000E+00  0.00000000E+00  0.00000000E+00
  0.00000000E+00  0.00000000E+00  0.00000000E+00
  0.00000000E+00  0.00000000E+00  0.00000000E+00
  0.00000000E+00  0.00000000E+00  0.00000000E+00
  0.00000000E+00  0.00000000E+00  0.00000000E+00
  0.00000000E+00  0.00000000E+00  0.00000000E+00
  0.00000000E+00  0.00000000E+00  0.00000000E+00
  0.00000000E+00  0.00000000E+00  0.00000000E+00
  0.00000000E+00  0.00000000E+00  0.00000000E+00
  0.00000000E+00  0.00000000E+00  0.00000000E+00
  0.00000000E+00  0.00000000E+00  0.00000000E+00
  0.00000000E+00  0.00000000E+00  0.00000000E+00
  0.00000000E+00  0.00000000E+00  0.00000000E+00
  0.00000000E+00  0.00000000E+00  0.00000000E+00
  0.00000000E+00  0.00000000E+00  0.00000000E+00
  0.00000000E+00  0.00000000E+00  0.00000000E+00
  0.00000000E+00  0.00000000E+00  0.00000000E+00
  0.00000000E+00  0.00000000E+00  0.00000000E+00
  0.00000000E+00  0.00000000E+00  0.00000000E+00
  0.00000000E+00  0.00000000E+00  0.00000000E+00
  0.00000000E+00  0.00000000E+00  0.00000000E+00
  0.00000000E+00  0.00000000E+00  0.00000000E+00
  0.00000000E+00  0.00000000E+00  0.00000000E+00
  0.00000000E+00  0.00000000E+00  0.00000000E+00
  0.00000000E+00  0.00000000E+00  0.00000000E+00
  0.00000000E+00  0.00000000E+00  0.00000000E+00
  0.00000000E+00  0.00000000E+00  0.00000000E+00
  0.00000000E+00  0.00000000E+00  0.00000000E+00
  0.00000000E+00  0.00000000E+00  0.00000000E+00
  0.00000000E+00  0.00000000E+00  0.00000000E+00
  0.00000000E+00  0.00000000E+00  0.00000000E+00
  0.00000000E+00  0.00000000E+00  0.00000000E+00
  0.00000000E+00  0.00000000E+00  0.00000000E+00
  0.00000000E+00  0.00000000E+00  0.00000000E+00
  0.00000000E+00  0.00000000E+00  0.00000000E+00
  0.00000000E+00  0.00000000E+00  0.00000000E+00
  0.00000000E+00  0.00000000E+00  0.00000000E+00
  0.00000000E+00  0.00000000E+00  0.00000000E+00
  0.00000000E+00  0.00000000E+00  0.00000000E+00
  0.00000000E+00  0.00000000E+00  0.00000000E+00
  0.00000000E+00  0.00000000E+00  0.00000000E+00
  0.00000000E+00  0.00000000E+00  0.00000000E+00
  0.00000000E+00  0.00000000E+00  0.00000000E+00
  0.00000000E+00  0.00000000E+00  0.00000000E+00
  0.00000000E+00  0.00000000E+00  0.00000000E+00
  0.00000000E+00  0.00000000E+00  0.00000000E+00
  0.00000000E+00  0.00000000E+00  0.00000000E+00
  0.00000000E+00  0.00000000E+00  0.00000000E+00
  0.00000000E+00  0.00000000E+00  0.00000000E+00
  0.00000000E+00  0.00000000E+00  0.00000000E+00
  0.00000000E+00  0.00000000E+00  0.00000000E+00
  0.00000000E+00  0.00000000E+00  0.00000000E+00
  0.00000000E+00  0.00000000E+00  0.00000000E+00
  0.00000000E+00  0.00000000E+00  0.00000000E+00
  0.00000000E+00  0.00000000E+00  0.00000000E+00
  0.00000000E+00  0.00000000E+00  0.00000000E+00
  0.00000000E+00  0.00000000E+00  0.00000000E+00
  0.00000000E+00  0.00000000E+00  0.00000000E+00
  0.00000000E+00  0.00000000E+00  0.00000000E+00
  0.00000000E+00  0.00000000E+00  0.00000000E+00
  0.00000000E+00  0.00000000E+00  0.00000000E+00
  0.00000000E+00  0.00000000E+00  0.00000000E+00
  0.00000000E+00  0.00000000E+00  0.00000000E+00
  0.00000000E+00  0.00000000E+00  0.00000000E+00
  0.00000000E+00  0.00000000E+00  0.00000000E+00
  0.00000000E+00  0.00000000E+00  0.00000000E+00
  0.00000000E+00  0.00000000E+00  0.00000000E+00
  0.00000000E+00  0.00000000E+00  0.00000000E+00
  0.00000000E+00  0.00000000E+00  0.00000000E+00
  0.00000000E+00  0.00000000E+00  0.00000000E+00
  0.00000000E+00  0.00000000E+00  0.00000000E+00
  0.00000000E+00  0.00000000E+00  0.00000000E+00
  0.00000000E+00  0.00000000E+00  0.00000000E+00
  0.00000000E+00  0.00000000E+00  0.00000000E+00
  0.00000000E+00  0.00000000E+00  0.00000000E+00
  0.00000000E+00  0.00000000E+00  0.00000000E+00
  0.00000000E+00  0.00000000E+00  0.00000000E+00
  0.00000000E+00  0.00000000E+00  0.00000000E+00
  0.00000000E+00  0.00000000E+00  0.00000000E+00
  0.00000000E+00  0.00000000E+00  0.00000000E+00
  0.00000000E+00  0.00000000E+00  0.00000000E+00
  0.00000000E+00  0.00000000E+00  0.00000000E+00
  0.00000000E+00  0.00000000E+00  0.00000000E+00
  0.00000000E+00  0.00000000E+00  0.00000000E+00
  0.00000000E+00  0.00000000E+00  0.00000000E+00
  0.00000000E+00  0.00000000E+00  0.00000000E+00
  0.00000000E+00  0.00000000E+00  0.00000000E+00
  0.00000000E+00  0.00000000E+00  0.00000000E+00
  0.00000000E+00  0.00000000E+00  0.00000000E+00
  0.00000000E+00  0.00000000E+00  0.00000000E+00
  0.00000000E+00  0.00000000E+00  0.00000000E+00
  0.00000000E+00  0.00000000E+00  0.00000000E+00
  0.00000000E+00  0.00000000E+00  0.00000000E+00
  0.00000000E+00  0.00000000E+00  0.00000000E+00
  0.00000000E+00  0.00000000E+00  0.00000000E+00
  0.00000000E+00  0.00000000E+00  0.00000000E+00
  0.00000000E+00  0.00000000E+00  0.00000000E+00
  0.00000000E+00  0.00000000E+00  0.00000000E+00
  0.00000000E+00  0.00000000E+00  0.00000000E+00
  0.00000000E+00  0.00000000E+00  0.00000000E+00
  0.00000000E+00  0.00000000E+00  0.00000000E+00
  0.00000000E+00  0.00000000E+00  0.00000000E+00
  0.00000000E+00  0.00000000E+00  0.00000000E+00
  0.00000000E+00  0.00000000E+00  0.00000000E+00
  0.00000000E+00  0.00000000E+00  0.00000000E+00
  0.00000000E+00  0.00000000E+00  0.00000000E+00
  0.00000000E+00  0.00000000E+00  0.00000000E+00
  0.00000000E+00  0.00000000E+00  0.00000000E+00
  0.00000000E+00  0.00000000E+00  0.00000000E+00
  0.00000000E+00  0.00000000E+00  0.00000000E+00
  0.00000000E+00  0.00000000E+00  0.00000000E+00
  0.00000000E+00  0.00000000E+00  0.00000000E+00
  0.00000000E+00  0.00000000E+00  0.00000000E+00
  0.00000000E+00  0.00000000E+00  0.00000000E+00
  0.00000000E+00  0.00000000E+00  0.00000000E+00
  0.00000000E+00  0.00000000E+00  0.00000000E+00
  0.00000000E+00  0.00000000E+00  0.00000000E+00
  0.00000000E+00  0.00000000E+00  0.00000000E+00
  0.00000000E+00  0.00000000E+00  0.00000000E+00
  0.00000000E+00  0.00000000E+00  0.00000000E+00
  0.00000000E+00  0.00000000E+00  0.00000000E+00
  0.00000000E+00  0.00000000E+00  0.00000000E+00
  0.00000000E+00  0.00000000E+00  0.00000000E+00
  0.00000000E+00  0.00000000E+00  0.00000000E+00
  0.00000000E+00  0.00000000E+00  0.00000000E+00
  0.00000000E+00  0.00000000E+00  0.00000000E+00
  0.00000000E+00  0.00000000E+00  0.00000000E+00
  0.00000000E+00  0.00000000E+00  0.00000000E+00
  0.00000000E+00  0.00000000E+00  0.00000000E+00
  0.00000000E+00  0.00000000E+00  0.00000000E+00
  0.00000000E+00  0.00000000E+00  0.00000000E+00
  0.00000000E+00  0.00000000E+00  0.00000000E+00
  0.00000000E+00  0.00000000E+00  0.00000000E+00
  0.00000000E+00  0.00000000E+00  0.00000000E+00
  0.00000000E+00  0.00000000E+00  0.00000000E+00
  0.00000000E+00  0.00000000E+00  0.00000000E+00
  0.00000000E+00  0.00000000E+00  0.00000000E+00
  0.00000000E+00  0.00000000E+00  0.00000000E+00
  0.00000000E+00  0.00000000E+00  0.00000000E+00
  0.00000000E+00  0.00000000E+00  0.00000000E+00
  0.00000000E+00  0.00000000E+00  0.00000000E+00
  0.00000000E+00  0.00000000E+00  0.00000000E+00
  0.00000000E+00  0.00000000E+00  0.00000000E+00
  0.00000000E+00  0.00000000E+00  0.00000000E+00
  0.00000000E+00  0.00000000E+00  0.00000000E+00
  0.00000000E+00  0.00000000E+00  0.00000000E+00
  0.00000000E+00  0.00000000E+00  0.00000000E+00
  0.00000000E+00  0.00000000E+00  0.00000000E+00
  0.00000000E+00  0.00000000E+00  0.00000000E+00
  0.00000000E+00  0.00000000E+00  0.00000000E+00
  0.00000000E+00  0.00000000E+00  0.00000000E+00
  0.00000000E+00  0.00000000E+00  0.00000000E+00
  0.00000000E+00  0.00000000E+00  0.00000000E+00
  0.00000000E+00  0.00000000E+00  0.00000000E+00
  0.00000000E+00  0.00000000E+00  0.00000000E+00
  0.00000000E+00  0.00000000E+00  0.00000000E+00
  0.00000000E+00  0.00000000E+00  0.00000000E+00
  0.00000000E+00  0.00000000E+00  0.00000000E+00
  0.00000000E+00  0.00000000E+00  0.00000000E+00
  0.00000000E+00  0.00000000E+00  0.00000000E+00
  0.00000000E+00  0.00000000E+00  0.00000000E+00
  0.00000000E+00  0.00000000E+00  0.00000000E+00
  0.00000000E+00  0.00000000E+00  0.00000000E+00
  0.00000000E+00  0.00000000E+00  0.00000000E+00
  0.00000000E+00  0.00000000E+00  0.00000000E+00
  0.00000000E+00  0.00000000E+00  0.00000000E+00
  0.00000000E+00  0.00000000E+00  0.00000000E+00
  0.00000000E+00  0.00000000E+00  0.00000000E+00
  0.00000000E+00  0.00000000E+00  0.00000000E+00
  0.00000000E+00  0.00000000E+00  0.00000000E+00
  0.00000000E+00  0.00000000E+00  0.00000000E+00
  0.00000000E+00  0.00000000E+00  0.00000000E+00
