# Supplementary material for: Towards an atomistic understanding of disordered carbon electrode materials
Source: Chem Commun (Camb). 2018 May 23;54(47):5988–91. doi: 10.1039/c8cc01388h (PMC5994876; doi:10.1039/c8cc01388h)
Supplement: Supplementary file 1 [file CC-054-C8CC01388H-s001.zip › structures_Na/Fig3a_AIRSS_like/POSCAR24]

 C                                      
   1.00000000000000     
    14.3182550000000006    0.0000000000000000    0.0000000000000000
     0.0000000000000000   14.3182550000000006    0.0000000000000000
     0.0000000000000000    0.0000000000000000   14.3182550000000006
   C    Na
   206     1
Direct
  0.8913264455850544  0.6414808326447943  0.0753436625801974
  0.5333234742597557  0.7953702109992473  0.0987020906205271
  0.0718273731889846  0.3048562009319576  0.4821532334795410
  0.1245927300494692  0.9193695799174846  0.7410147165224457
  0.4785703635434017  0.1563326004321644  0.7096840938900095
  0.7908877225241906  0.0780743764117891  0.1343108697506787
  0.2283448243384121  0.4155955488408969  0.4913121686925618
  0.6712704386779350  0.5936119585748784  0.7747026327361143
  0.7567674477513722  0.5461250632766805  0.7319716002429113
  0.3036379024629934  0.5122570683606102  0.2429357512381673
  0.6334031353093534  0.9949077153841270  0.1411873323831762
  0.9586254900038691  0.2787501151210285  0.5927826952681037
  0.6406181326720481  0.5306887872004517  0.1760043008199926
  0.6964773989908993  0.0683066542222277  0.1633194209993020
  0.4171407012437293  0.5254418057307862  0.6401467313426091
  0.4277848626772219  0.3802442949227772  0.3836272140494654
  0.2715746486215063  0.3458311665231152  0.3238378961261096
  0.8051718170813961  0.4607064626774324  0.2428419301881465
  0.3976213412767999  0.3283057383106614  0.2087700686237959
  0.1288939830132683  0.2507229259618421  0.3143891958096435
  0.4167963007580722  0.6276504740908607  0.1832872412102282
  0.3201712388842733  0.4423645567675991  0.5194096072189730
  0.7714986273100294  0.1858328197141381  0.2509423703710045
  0.2136038801563957  0.0882763946328659  0.4971806608757068
  0.8147412544420595  0.2964080194872643  0.6776312631774642
  0.4570165101741657  0.3826240275140562  0.1497324941632483
  0.8902170222217868  0.4124401848170523  0.2590858392316936
  0.3641047209893697  0.2414487019285611  0.0631503957392606
  0.6278969726475935  0.0228253134115589  0.7431623111112425
  0.1495382168832839  0.4554739597840548  0.2562000502296575
  0.9186123224559137  0.5327608270003447  0.6681790782733674
  0.8700801346390641  0.6817980459113508  0.7245989760603406
  0.1586680437086709  0.5205237194792975  0.6085000556659816
  0.5369011877923353  0.1683689176715140  0.4499464517139799
  0.2666822126569567  0.9926690615869135  0.8554657086065431
  0.4139443575949081  0.1056010994093156  0.7777164321628781
  0.0181570592307505  0.2320405389501688  0.5234980227047544
  0.5658902916960088  0.1790097432606474  0.7525283534259716
  0.8228960666659676  0.3957054887358791  0.6771941100620048
  0.0615994902135732  0.4081107274031822  0.2638082842192072
  0.9768942350220300  0.3757844106030175  0.5964644581434145
  0.3307395453951210  0.5046260044956653  0.5955033971702306
  0.8816839298975889  0.3162107819358888  0.2788072960860732
  0.0272873239904366  0.9928253928500156  0.1207063429986263
  0.9791441099753500  0.8357005882853524  0.7410777294584813
  0.1769912394597599  0.7264214070979541  0.1669083443588325
  0.1991481400541841  0.0246694679622082  0.3156674999847295
  0.6392581644199830  0.4704706494908073  0.2525665837877296
  0.6225280731219348  0.4491597191783617  0.8494834768114486
  0.4835534171139637  0.4733659127086839  0.1952860402450304
  0.1456291022325874  0.4446061194350612  0.5445649593942984
  0.7055011887300818  0.9630611707278094  0.7387947556600257
  0.1068047096107931  0.0194932682610528  0.1740094989581155
  0.5258225279336814  0.3045527470388084  0.8649548393303821
  0.3096161979707974  0.1120687044944610  0.6346289494945513
  0.1254798210754529  0.1020457991388240  0.4538214730165058
  0.2508745932004208  0.0402737970600609  0.7685193971698528
  0.5622765599514425  0.5129083014816096  0.0239261324195808
  0.9068529927551990  0.7884556041456514  0.0062681780518735
  0.9801119453806517  0.5432970921207271  0.1901471834174886
  0.9662959379442950  0.2658284241762162  0.2812449770497557
  0.8720136508017315  0.9473007458871946  0.7267054188401190
  0.5160420772871994  0.6307766133824664  0.7210514863663660
  0.7202410411599930  0.6356509955760767  0.0649868690018470
  0.7145472397918379  0.3296890444848128  0.3196849453944023
  0.9482417049182638  0.0498957494434653  0.1294777362279075
  0.6845141312251127  0.1350958477099939  0.2368618369164198
  0.3819248661292041  0.1039226941290169  0.4820767279705485
  0.5831974267805916  0.3487110039871715  0.4288314921357849
  0.7210301555124544  0.7769225771889281  0.7567039853101377
  0.5616796930145834  0.3916576202974680  0.9033346723666309
  0.6399919975595956  0.2870806745012494  0.3740087218103903
  0.3447590017285477  0.7630802134935537  0.7539522614329879
  0.9774421411495734  0.4568880706216329  0.2394228637004979
  0.1263439655293736  0.1185679747502160  0.1933741688992700
  0.6578388350499493  0.3119456395438499  0.7511418836725341
  0.1756418040425145  0.9746594716700279  0.2284408985786961
  0.2194437488609559  0.3488205612753366  0.4172050726098370
  0.5283941471169999  0.2217152692669329  0.5364897389174382
  0.3983785230436628  0.9127629116710084  0.8025208129688393
  0.7220136508836018  0.5693135262825089  0.1393115637740549
  0.6593832123764775  0.9258192924136111  0.0712209470281963
  0.1624468506115024  0.8241219632722377  0.1486642650484774
  0.7210118134688417  0.4246587358637812  0.2826689953335246
  0.1699347689593436  0.0088014061569366  0.7229200624420995
  0.7931244968646086  0.0019435730836103  0.7222130837481378
  0.5791753711296043  0.8761261107314174  0.7689893853306845
  0.9102597911237243  0.4368294588407388  0.6456768376856029
  0.8952505960694462  0.5740662657294623  0.1468372884398398
  0.0250355320880326  0.7517215006405040  0.7307597353490479
  0.7286726988508598  0.1595592402825843  0.7240763801725456
  0.0524281433092659  0.0893955718334935  0.6092964363506530
  0.2656681612099908  0.8254559414633679  0.7806666987446338
  0.5466434770833152  0.4474223755335666  0.2800046110833017
  0.2552116351316148  0.2290693655844022  0.1950365267713930
  0.0881903571985371  0.1512269082741599  0.2853462968155778
  0.0749702592792838  0.8314959516893122  0.0998325028074298
  0.4718061375224215  0.9312332502667316  0.1915495598003675
  0.8412055870773233  0.5866474309922434  0.7066019523621857
  0.4542128274557806  0.9961072844626077  0.7901062438831977
  0.0979471439166070  0.5853765164704411  0.6587556448254375
  0.5842431128260802  0.5605121988897658  0.7186636057545776
  0.1718976425265549  0.8288272896732587  0.7523384629283103
  0.8867469666145955  0.2359735026756498  0.6448615950090761
  0.4630443641624428  0.1065517519946656  0.4238385755072920
  0.1469352226007677  0.5466553023640355  0.2216721475681702
  0.8220913155751712  0.7675519889665161  0.7434952999670597
  0.6586270510173133  0.6994004905906888  0.7663119063218067
  0.3512306124122959  0.7038063714713235  0.1832536745176421
  0.3971391768306589  0.5351284332274086  0.2147658778865285
  0.2455146819929014  0.1142941724130405  0.0685500862806131
  0.4686404746672232  0.1746145971626921  0.6141681143985808
  0.2890203365037748  0.0313720456145654  0.3561346332933588
  0.4657136323604713  0.8384252304505074  0.1544628649128674
  0.5393851428553396  0.0610518258253231  0.2763290818148508
  0.8184103639716322  0.7559029655921180  0.9839974224169168
  0.9603145400832662  0.9898267582642087  0.7096821443110223
  0.0688769365913307  0.5898154156269823  0.1829871175319661
  0.3024608218101079  0.9039491975744394  0.8254525760217812
  0.3856541793625192  0.1335444305081201  0.5747382066209752
  0.9330452963955133  0.1251866101906368  0.1957457026354120
  0.0127245106848992  0.9051752923158994  0.0764169685708637
  0.5467300506044820  0.5356151182612479  0.1294298238926431
  0.1590688393174688  0.6591603960473190  0.6971763342528030
  0.5740278652409262  0.4699752033056639  0.6888842376018650
  0.5245760137001308  0.4047716787923455  0.3632222211154679
  0.1224747693519375  0.7454394811366890  0.7282040083497108
  0.4789988997161300  0.3934285576776799  0.5509576372408895
  0.5435453653467534  0.3194914466409092  0.5157167171647570
  0.4551927149062693  0.2503729014653435  0.9123142625165476
  0.5033200641956392  0.6296559659826050  0.1344316749027973
  0.2217573111207874  0.2694466470027567  0.2733222503993564
  0.6299601057044464  0.6745198584342641  0.0197045603837117
  0.2202746433815360  0.8897037885724165  0.1978844343158292
  0.7904943545437475  0.2735562834475573  0.2905916472554778
  0.0629192739383826  0.3876691426269782  0.5369416057116970
  0.5347235094203164  0.4239782170859874  0.9940606103495458
  0.4347770875854274  0.2839271580209536  0.0079702698202405
  0.2825590193653290  0.0436876718173316  0.9343634467316021
  0.5467832136457832  0.9719099090591545  0.7676940649213724
  0.3839311575670478  0.9487785584496427  0.2356122144793960
  0.6765107968591226  0.8671831182402503  0.7557563923570849
  0.0922692727136152  0.6785124732577736  0.1489917994093787
  0.7501398289774701  0.9071120699350586  0.0245910965285455
  0.4771637009470200  0.3633567329161410  0.0529523896460811
  0.0514509208343874  0.3145148687037784  0.2846553203949785
  0.6539425024508154  0.4144096393848212  0.7488338027269160
  0.5473155801580638  0.6974240594461437  0.0853280332188820
  0.8052126253354445  0.6670004113678144  0.0319996110234180
  0.8043363220112871  0.1003692950831181  0.7048417240582440
  0.4244792359027107  0.8195614081109481  0.7707586716290614
  0.5796036356125247  0.2682750769679963  0.7896211151609961
  0.2440243250338217  0.0263638061891764  0.0250737603170971
  0.8820883081041572  0.8478525078529453  0.7413407004176117
  0.7416292216144496  0.8156775455317588  0.9808799243581094
  0.3410567392076116  0.6720657595346722  0.7112148710767376
  0.9873297280617369  0.1704309836725773  0.2617119082051883
  0.3753318225278435  0.0134217405865071  0.3075512683101368
  0.3199258274395700  0.0971165255704383  0.7309888801688248
  0.3426760994517137  0.2635088562528145  0.1579224875421176
  0.6085311149045980  0.1310224245989671  0.2973483285891674
  0.3316122136534012  0.1345781818613126  0.9318970281970169
  0.1256667287701803  0.0826704048662807  0.3575806943146833
  0.2539339309678474  0.6323260109832811  0.6841963468597365
  0.9676555178745270  0.6773042799608889  0.7114924811342744
  0.2451539309588877  0.4340298039693009  0.2726551841419719
  0.4051898865777586  0.4022803828292236  0.4841838815507714
  0.2220120244547067  0.0947851065352126  0.5941981498991136
  0.9257287970934043  0.8831412741173744  0.0299434282748165
  0.5196936235655316  0.8003510548588955  0.7644403637615353
  0.2955637971341772  0.0736284474485231  0.4446793410477707
  0.2377090592067152  0.5836083539974651  0.2187221674775569
  0.5486134584017436  0.9948413632062031  0.1997516880950528
  0.9547608794525267  0.7162971530729817  0.0548199934594139
  0.3754175261980930  0.7998130873726201  0.1764371334549484
  0.6534019830233878  0.7771252454717905  0.9940326401184786
  0.3176464617299357  0.8756945354260650  0.2094578234136282
  0.2507613682956618  0.5499742863343964  0.6277193333805233
  0.0286630316196299  0.9194122761965224  0.7285835733499968
  0.6051673487791999  0.8423428105653230  0.0504448549576903
  0.3114212876937346  0.1712474125137528  0.0209536335226674
  0.4237447594771465  0.6118249654308811  0.6922500015078062
  0.2027628418091511  0.1545334465382392  0.1499450557810098
  0.7485070782042734  0.4509545358937584  0.7174503078819351
  0.8438144896817821  0.9412511131363204  0.0403905483159558
  0.4047136897631621  0.1662259583490775  0.8753123747748565
  0.6406463991565499  0.1200082105227166  0.7399012997518550
  0.6024187650244064  0.1930051085473443  0.3771199382196266
  0.8077234133686950  0.5361456673258079  0.1780501203054637
  0.0368997972410663  0.7396532881677828  0.0969084612633852
  0.9675845417558854  0.0763886607316863  0.6625583806780820
  0.3747090140158117  0.3462397893988797  0.3110104278967754
  0.1413438768364736  0.0635715753648089  0.6445638544168694
  0.7325555162195376  0.2580333809201116  0.7166702099322290
  0.4914558796736838  0.4560038036855030  0.6296070455686934
  0.1422412191608050  0.2918593376532135  0.4134082657962290
  0.4594306172747958  0.0601908504169193  0.3364173890652907
  0.8873289971914277  0.1372860733294061  0.6659109544610143
  0.6071717401486353  0.5792868018894158  0.9624042424555155
  0.8599268798687923  0.0230128356724924  0.0918494107289859
  0.5615771178953011  0.7129171872686351  0.7544248448807603
  0.6391940347470876  0.5439536126931322  0.8726197904158558
  0.0543184211929825  0.1411514615395032  0.5216254295882797
  0.8356747185491995  0.1434730059968628  0.1910829184164222
  0.2569628308537793  0.6756677756311350  0.1940502661637473
  0.0009378245169546  0.5918047207039498  0.6735849890995540
  0.2658383255681954  0.4184045382849881  0.0893318076591795
 
  0.00000000E+00  0.00000000E+00  0.00000000E+00
  0.00000000E+00  0.00000000E+00  0.00000000E+00
  0.00000000E+00  0.00000000E+00  0.00000000E+00
  0.00000000E+00  0.00000000E+00  0.00000000E+00
  0.00000000E+00  0.00000000E+00  0.00000000E+00
  0.00000000E+00  0.00000000E+00  0.00000000E+00
  0.00000000E+00  0.00000000E+00  0.00000000E+00
  0.00000000E+00  0.00000000E+00  0.00000000E+00
  0.00000000E+00  0.00000000E+00  0.00000000E+00
  0.00000000E+00  0.00000000E+00  0.00000000E+00
  0.00000000E+00  0.00000000E+00  0.00000000E+00
  0.00000000E+00  0.00000000E+00  0.00000000E+00
  0.00000000E+00  0.00000000E+00  0.00000000E+00
  0.00000000E+00  0.00000000E+00  0.00000000E+00
  0.00000000E+00  0.00000000E+00  0.00000000E+00
  0.00000000E+00  0.00000000E+00  0.00000000E+00
  0.00000000E+00  0.00000000E+00  0.00000000E+00
  0.00000000E+00  0.00000000E+00  0.00000000E+00
  0.00000000E+00  0.00000000E+00  0.00000000E+00
  0.00000000E+00  0.00000000E+00  0.00000000E+00
  0.00000000E+00  0.00000000E+00  0.00000000E+00
  0.00000000E+00  0.00000000E+00  0.00000000E+00
  0.00000000E+00  0.00000000E+00  0.00000000E+00
  0.00000000E+00  0.00000000E+00  0.00000000E+00
  0.00000000E+00  0.00000000E+00  0.00000000E+00
  0.00000000E+00  0.00000000E+00  0.00000000E+00
  0.00000000E+00  0.00000000E+00  0.00000000E+00
  0.00000000E+00  0.00000000E+00  0.00000000E+00
  0.00000000E+00  0.00000000E+00  0.00000000E+00
  0.00000000E+00  0.00000000E+00  0.00000000E+00
  0.00000000E+00  0.00000000E+00  0.00000000E+00
  0.00000000E+00  0.00000000E+00  0.00000000E+00
  0.00000000E+00  0.00000000E+00  0.00000000E+00
  0.00000000E+00  0.00000000E+00  0.00000000E+00
  0.00000000E+00  0.00000000E+00  0.00000000E+00
  0.00000000E+00  0.00000000E+00  0.00000000E+00
  0.00000000E+00  0.00000000E+00  0.00000000E+00
  0.00000000E+00  0.00000000E+00  0.00000000E+00
  0.00000000E+00  0.00000000E+00  0.00000000E+00
  0.00000000E+00  0.00000000E+00  0.00000000E+00
  0.00000000E+00  0.00000000E+00  0.00000000E+00
  0.00000000E+00  0.00000000E+00  0.00000000E+00
  0.00000000E+00  0.00000000E+00  0.00000000E+00
  0.00000000E+00  0.00000000E+00  0.00000000E+00
  0.00000000E+00  0.00000000E+00  0.00000000E+00
  0.00000000E+00  0.00000000E+00  0.00000000E+00
  0.00000000E+00  0.00000000E+00  0.00000000E+00
  0.00000000E+00  0.00000000E+00  0.00000000E+00
  0.00000000E+00  0.00000000E+00  0.00000000E+00
  0.00000000E+00  0.00000000E+00  0.00000000E+00
  0.00000000E+00  0.00000000E+00  0.00000000E+00
  0.00000000E+00  0.00000000E+00  0.00000000E+00
  0.00000000E+00  0.00000000E+00  0.00000000E+00
  0.00000000E+00  0.00000000E+00  0.00000000E+00
  0.00000000E+00  0.00000000E+00  0.00000000E+00
  0.00000000E+00  0.00000000E+00  0.00000000E+00
  0.00000000E+00  0.00000000E+00  0.00000000E+00
  0.00000000E+00  0.00000000E+00  0.00000000E+00
  0.00000000E+00  0.00000000E+00  0.00000000E+00
  0.00000000E+00  0.00000000E+00  0.00000000E+00
  0.00000000E+00  0.00000000E+00  0.00000000E+00
  0.00000000E+00  0.00000000E+00  0.00000000E+00
  0.00000000E+00  0.00000000E+00  0.00000000E+00
  0.00000000E+00  0.00000000E+00  0.00000000E+00
  0.00000000E+00  0.00000000E+00  0.00000000E+00
  0.00000000E+00  0.00000000E+00  0.00000000E+00
  0.00000000E+00  0.00000000E+00  0.00000000E+00
  0.00000000E+00  0.00000000E+00  0.00000000E+00
  0.00000000E+00  0.00000000E+00  0.00000000E+00
  0.00000000E+00  0.00000000E+00  0.00000000E+00
  0.00000000E+00  0.00000000E+00  0.00000000E+00
  0.00000000E+00  0.00000000E+00  0.00000000E+00
  0.00000000E+00  0.00000000E+00  0.00000000E+00
  0.00000000E+00  0.00000000E+00  0.00000000E+00
  0.00000000E+00  0.00000000E+00  0.00000000E+00
  0.00000000E+00  0.00000000E+00  0.00000000E+00
  0.00000000E+00  0.00000000E+00  0.00000000E+00
  0.00000000E+00  0.00000000E+00  0.00000000E+00
  0.00000000E+00  0.00000000E+00  0.00000000E+00
  0.00000000E+00  0.00000000E+00  0.00000000E+00
  0.00000000E+00  0.00000000E+00  0.00000000E+00
  0.00000000E+00  0.00000000E+00  0.00000000E+00
  0.00000000E+00  0.00000000E+00  0.00000000E+00
  0.00000000E+00  0.00000000E+00  0.00000000E+00
  0.00000000E+00  0.00000000E+00  0.00000000E+00
  0.00000000E+00  0.00000000E+00  0.00000000E+00
  0.00000000E+00  0.00000000E+00  0.00000000E+00
  0.00000000E+00  0.00000000E+00  0.00000000E+00
  0.00000000E+00  0.00000000E+00  0.00000000E+00
  0.00000000E+00  0.00000000E+00  0.00000000E+00
  0.00000000E+00  0.00000000E+00  0.00000000E+00
  0.00000000E+00  0.00000000E+00  0.00000000E+00
  0.00000000E+00  0.00000000E+00  0.00000000E+00
  0.00000000E+00  0.00000000E+00  0.00000000E+00
  0.00000000E+00  0.00000000E+00  0.00000000E+00
  0.00000000E+00  0.00000000E+00  0.00000000E+00
  0.00000000E+00  0.00000000E+00  0.00000000E+00
  0.00000000E+00  0.00000000E+00  0.00000000E+00
  0.00000000E+00  0.00000000E+00  0.00000000E+00
  0.00000000E+00  0.00000000E+00  0.00000000E+00
  0.00000000E+00  0.00000000E+00  0.00000000E+00
  0.00000000E+00  0.00000000E+00  0.00000000E+00
  0.00000000E+00  0.00000000E+00  0.00000000E+00
  0.00000000E+00  0.00000000E+00  0.00000000E+00
  0.00000000E+00  0.00000000E+00  0.00000000E+00
  0.00000000E+00  0.00000000E+00  0.00000000E+00
  0.00000000E+00  0.00000000E+00  0.00000000E+00
  0.00000000E+00  0.00000000E+00  0.00000000E+00
  0.00000000E+00  0.00000000E+00  0.00000000E+00
  0.00000000E+00  0.00000000E+00  0.00000000E+00
  0.00000000E+00  0.00000000E+00  0.00000000E+00
  0.00000000E+00  0.00000000E+00  0.00000000E+00
  0.00000000E+00  0.00000000E+00  0.00000000E+00
  0.00000000E+00  0.00000000E+00  0.00000000E+00
  0.00000000E+00  0.00000000E+00  0.00000000E+00
  0.00000000E+00  0.00000000E+00  0.00000000E+00
  0.00000000E+00  0.00000000E+00  0.00000000E+00
  0.00000000E+00  0.00000000E+00  0.00000000E+00
  0.00000000E+00  0.00000000E+00  0.00000000E+00
  0.00000000E+00  0.00000000E+00  0.00000000E+00
  0.00000000E+00  0.00000000E+00  0.00000000E+00
  0.00000000E+00  0.00000000E+00  0.00000000E+00
  0.00000000E+00  0.00000000E+00  0.00000000E+00
  0.00000000E+00  0.00000000E+00  0.00000000E+00
  0.00000000E+00  0.00000000E+00  0.00000000E+00
  0.00000000E+00  0.00000000E+00  0.00000000E+00
  0.00000000E+00  0.00000000E+00  0.00000000E+00
  0.00000000E+00  0.00000000E+00  0.00000000E+00
  0.00000000E+00  0.00000000E+00  0.00000000E+00
  0.00000000E+00  0.00000000E+00  0.00000000E+00
  0.00000000E+00  0.00000000E+00  0.00000000E+00
  0.00000000E+00  0.00000000E+00  0.00000000E+00
  0.00000000E+00  0.00000000E+00  0.00000000E+00
  0.00000000E+00  0.00000000E+00  0.00000000E+00
  0.00000000E+00  0.00000000E+00  0.00000000E+00
  0.00000000E+00  0.00000000E+00  0.00000000E+00
  0.00000000E+00  0.00000000E+00  0.00000000E+00
  0.00000000E+00  0.00000000E+00  0.00000000E+00
  0.00000000E+00  0.00000000E+00  0.00000000E+00
  0.00000000E+00  0.00000000E+00  0.00000000E+00
  0.00000000E+00  0.00000000E+00  0.00000000E+00
  0.00000000E+00  0.00000000E+00  0.00000000E+00
  0.00000000E+00  0.00000000E+00  0.00000000E+00
  0.00000000E+00  0.00000000E+00  0.00000000E+00
  0.00000000E+00  0.00000000E+00  0.00000000E+00
  0.00000000E+00  0.00000000E+00  0.00000000E+00
  0.00000000E+00  0.00000000E+00  0.00000000E+00
  0.00000000E+00  0.00000000E+00  0.00000000E+00
  0.00000000E+00  0.00000000E+00  0.00000000E+00
  0.00000000E+00  0.00000000E+00  0.00000000E+00
  0.00000000E+00  0.00000000E+00  0.00000000E+00
  0.00000000E+00  0.00000000E+00  0.00000000E+00
  0.00000000E+00  0.00000000E+00  0.00000000E+00
  0.00000000E+00  0.00000000E+00  0.00000000E+00
  0.00000000E+00  0.00000000E+00  0.00000000E+00
  0.00000000E+00  0.00000000E+00  0.00000000E+00
  0.00000000E+00  0.00000000E+00  0.00000000E+00
  0.00000000E+00  0.00000000E+00  0.00000000E+00
  0.00000000E+00  0.00000000E+00  0.00000000E+00
  0.00000000E+00  0.00000000E+00  0.00000000E+00
  0.00000000E+00  0.00000000E+00  0.00000000E+00
  0.00000000E+00  0.00000000E+00  0.00000000E+00
  0.00000000E+00  0.00000000E+00  0.00000000E+00
  0.00000000E+00  0.00000000E+00  0.00000000E+00
  0.00000000E+00  0.00000000E+00  0.00000000E+00
  0.00000000E+00  0.00000000E+00  0.00000000E+00
  0.00000000E+00  0.00000000E+00  0.00000000E+00
  0.00000000E+00  0.00000000E+00  0.00000000E+00
  0.00000000E+00  0.00000000E+00  0.00000000E+00
  0.00000000E+00  0.00000000E+00  0.00000000E+00
  0.00000000E+00  0.00000000E+00  0.00000000E+00
  0.00000000E+00  0.00000000E+00  0.00000000E+00
  0.00000000E+00  0.00000000E+00  0.00000000E+00
  0.00000000E+00  0.00000000E+00  0.00000000E+00
  0.00000000E+00  0.00000000E+00  0.00000000E+00
  0.00000000E+00  0.00000000E+00  0.00000000E+00
  0.00000000E+00  0.00000000E+00  0.00000000E+00
  0.00000000E+00  0.00000000E+00  0.00000000E+00
  0.00000000E+00  0.00000000E+00  0.00000000E+00
  0.00000000E+00  0.00000000E+00  0.00000000E+00
  0.00000000E+00  0.00000000E+00  0.00000000E+00
  0.00000000E+00  0.00000000E+00  0.00000000E+00
  0.00000000E+00  0.00000000E+00  0.00000000E+00
  0.00000000E+00  0.00000000E+00  0.00000000E+00
  0.00000000E+00  0.00000000E+00  0.00000000E+00
  0.00000000E+00  0.00000000E+00  0.00000000E+00
  0.00000000E+00  0.00000000E+00  0.00000000E+00
  0.00000000E+00  0.00000000E+00  0.00000000E+00
  0.00000000E+00  0.00000000E+00  0.00000000E+00
  0.00000000E+00  0.00000000E+00  0.00000000E+00
  0.00000000E+00  0.00000000E+00  0.00000000E+00
  0.00000000E+00  0.00000000E+00  0.00000000E+00
  0.00000000E+00  0.00000000E+00  0.00000000E+00
  0.00000000E+00  0.00000000E+00  0.00000000E+00
  0.00000000E+00  0.00000000E+00  0.00000000E+00
  0.00000000E+00  0.00000000E+00  0.00000000E+00
  0.00000000E+00  0.00000000E+00  0.00000000E+00
  0.00000000E+00  0.00000000E+00  0.00000000E+00
  0.00000000E+00  0.00000000E+00  0.00000000E+00
  0.00000000E+00  0.00000000E+00  0.00000000E+00
  0.00000000E+00  0.00000000E+00  0.00000000E+00
  0.00000000E+00  0.00000000E+00  0.00000000E+00
  0.00000000E+00  0.00000000E+00  0.00000000E+00
  0.00000000E+00  0.00000000E+00  0.00000000E+00
  0.00000000E+00  0.00000000E+00  0.00000000E+00
  0.00000000E+00  0.00000000E+00  0.00000000E+00
  0.00000000E+00  0.00000000E+00  0.00000000E+00
