# Supplementary material for: Towards an atomistic understanding of disordered carbon electrode materials
Source: Chem Commun (Camb). 2018 May 23;54(47):5988–91. doi: 10.1039/c8cc01388h (PMC5994876; doi:10.1039/c8cc01388h)
Supplement: Supplementary file 1 [file CC-054-C8CC01388H-s001.zip › structures_Na/Fig3a_AIRSS_like/POSCAR25]

 C                                      
   1.00000000000000     
    14.3182550000000006    0.0000000000000000    0.0000000000000000
     0.0000000000000000   14.3182550000000006    0.0000000000000000
     0.0000000000000000    0.0000000000000000   14.3182550000000006
   C    Na
   206     1
Direct
  0.8901513055106297  0.6411833185373405  0.0765211369305278
  0.5322927060600612  0.7944531059789600  0.0993131903525124
  0.0702261368380565  0.3053500723448214  0.4812703882900475
  0.1231538831419053  0.9205630518133773  0.7399993379808977
  0.4771404562860577  0.1565339040937873  0.7098985055085305
  0.7897551685075589  0.0775794659349613  0.1342450337526577
  0.2271124797772693  0.4153292963607302  0.4910352205218048
  0.6697414311929154  0.5937308738513212  0.7749132089744660
  0.7552530029283308  0.5463715777192952  0.7319834731318524
  0.3019693645612442  0.5118258938856218  0.2433490246247390
  0.6323319730884188  0.9939329454361971  0.1417562739019674
  0.9567235797745639  0.2792190708292351  0.5917460532324899
  0.6390222930438427  0.5299738740480892  0.1761046222961573
  0.6954335687554213  0.0674176033987040  0.1638480634573446
  0.4158882293006338  0.5255175027217044  0.6397757956167218
  0.4263402308570826  0.3798730815881380  0.3836626380690365
  0.2704456302425568  0.3454806930668947  0.3234195085072048
  0.8037498658476440  0.4596879591809530  0.2429933548253064
  0.3968433678492031  0.3279068279801974  0.2088235374838947
  0.1279887911144053  0.2504317496729024  0.3140413773772509
  0.4150247671954795  0.6269214455436865  0.1835162741395269
  0.3189433301282578  0.4420183958458050  0.5193224441715671
  0.7705424072066120  0.1849644259447784  0.2511940309581117
  0.2124362571914100  0.0889228437494819  0.4975221932086191
  0.8130300936437940  0.2968078013167046  0.6771000260065622
  0.4561216987920251  0.3817833253076498  0.1500858021120192
  0.8887982984430017  0.4118699492931407  0.2598424648833405
  0.3648738031564733  0.2402428170383841  0.0643704910837116
  0.6262247675759992  0.0230576019714534  0.7435501567553403
  0.1481101636845055  0.4557594449592626  0.2585562297300850
  0.9170241962891705  0.5329853308267177  0.6675658663966625
  0.8686407048335870  0.6819920839568865  0.7240083339293819
  0.1574665762161391  0.5207409307742887  0.6073568558982417
  0.5358484867930284  0.1675522999808029  0.4504767358595597
  0.2653691219832451  0.9930048956389228  0.8556129380561638
  0.4127579860888418  0.1059780339624938  0.7781796907027456
  0.0162432541209000  0.2326540887150731  0.5224424489753899
  0.5644311497280242  0.1792540762934161  0.7525282586363153
  0.8212523614733401  0.3961309102826763  0.6767026608975721
  0.0604478915613807  0.4080508233761245  0.2650639510849205
  0.9751320279680168  0.3762247898909857  0.5953729308270925
  0.3295320768945550  0.5045525364739308  0.5950961977294613
  0.8804586546770405  0.3154945307890707  0.2792862964007801
  0.0263502493948847  0.9925164258774736  0.1206561828973890
  0.9774807644109300  0.8361021448525252  0.7393782964230156
  0.1754962043481919  0.7261360880615892  0.1685099412639004
  0.1978934198921284  0.0240901659569229  0.3158334577300921
  0.6375967778212615  0.4693582108399294  0.2522900173672408
  0.6211285028149267  0.4491395885258856  0.8497222083288326
  0.4815789516695171  0.4728889156888840  0.1952068556136762
  0.1442758969883339  0.4446382765211227  0.5438599869252118
  0.7039276917264877  0.9632974056111531  0.7392005840480822
  0.1059358103941481  0.0192185766912794  0.1739011963478683
  0.5248833899684027  0.3042757531125381  0.8655422960583345
  0.3083511637125059  0.1130958269961764  0.6353752107738945
  0.1237861402997524  0.1018455522253920  0.4539776635655474
  0.2492071911026341  0.0417519242447742  0.7692200736232417
  0.5609811679153478  0.5123456831226079  0.0242898401591451
  0.9057329859106972  0.7879049853948934  0.0070626386380542
  0.9787324495690297  0.5428969193218079  0.1916334753768283
  0.9652425888212514  0.2654374199190983  0.2808945933995994
  0.8701731875947661  0.9478114412611930  0.7277612412350442
  0.5145180517982640  0.6309523602948207  0.7209711991583714
  0.7189861316004567  0.6350291893223603  0.0655839431606230
  0.7129951849894646  0.3286879787080122  0.3193626463345747
  0.9472708895124057  0.0495642500500312  0.1293745286301116
  0.6835510998807428  0.1339315256262593  0.2374290008425952
  0.3807166656176899  0.1036068575335473  0.4826062616315757
  0.5816677537097320  0.3477791322027210  0.4284611046544009
  0.7195675971067186  0.7769736933436365  0.7570218829338592
  0.5608930498373035  0.3913538966240558  0.9039192077745558
  0.6383329159040331  0.2860772444889102  0.3739201687114058
  0.3434071747630830  0.7637663010105605  0.7525226589504128
  0.9760194844355810  0.4565777221593668  0.2407920776878549
  0.1259394759126823  0.1181159180533615  0.1932607175824149
  0.6561984567192050  0.3123003895098864  0.7508808447079431
  0.1746783873627626  0.9743476883813688  0.2279968637883047
  0.2183551711362620  0.3485774581249294  0.4168526429500607
  0.5270474533721232  0.2214278200064756  0.5365651664590800
  0.3969151337738501  0.9131977850694555  0.8017877321758716
  0.7206275014125316  0.5685781611082289  0.1397937672045392
  0.6583083491033369  0.9250532310447187  0.0715816958651104
  0.1611970090939975  0.8236354655877771  0.1494261814258877
  0.7192626583161931  0.4232704485056531  0.2821948461370164
  0.1680424131688877  0.0113694305369155  0.7239173931935405
  0.7912377676907152  0.0024488057145256  0.7229236913662740
  0.5777157044621527  0.8762926388021918  0.7689226411940567
  0.9084545054594161  0.4371859233135351  0.6449806490723485
  0.8940935892337115  0.5735845011980761  0.1480684911734086
  0.0236588176902648  0.7521843919246772  0.7285533314927850
  0.7269681079053333  0.1599986482994074  0.7242758857729508
  0.0501647090155563  0.0898470526704734  0.6090003799680122
  0.2642512322264310  0.8263390606157172  0.7788667893184744
  0.5449097730900113  0.4467043185971059  0.2797936566089041
  0.2549288602144108  0.2286798377169733  0.1950837845758542
  0.0872195336670975  0.1509239279577808  0.2849456563273276
  0.0738511343918270  0.8310001782853461  0.1004140714289068
  0.4709174395387644  0.9299981784442616  0.1924399624469894
  0.8397417579458404  0.5868654023809149  0.7063415764502716
  0.4527017719264957  0.9964568670440141  0.7900620639201448
  0.0965140873968860  0.5859307855158724  0.6569095516544429
  0.5827066984060399  0.5606949005388179  0.7188655687133731
  0.1706519740235564  0.8300132646910283  0.7498560371286032
  0.8848863285100687  0.2364606700157717  0.6440900429331595
  0.4620347718687850  0.1056154969871979  0.4244981974833020
  0.1453010757869103  0.5473418162685817  0.2253183977285551
  0.8206091071736273  0.7676735313622176  0.7434504998604990
  0.6571481488950180  0.6995108207104364  0.7665592402018844
  0.3497956869893585  0.7033267495443954  0.1840280524242766
  0.3948246407481533  0.5343242363370628  0.2149536153524900
  0.2458605562761697  0.1135486395083006  0.0690923855264529
  0.4673156937093967  0.1747304142040347  0.6144092917963854
  0.2878262172438626  0.0309330581682457  0.3564647200836076
  0.4647117517601929  0.8375969768267348  0.1551265471091378
  0.5385630135416525  0.0598048874314810  0.2772093568945589
  0.8172650803252607  0.7553368169114063  0.9848110006128210
  0.9578699228324175  0.9907697157900867  0.7104823820560034
  0.0678483543186406  0.5897287287846460  0.1854664093848884
  0.3008883510311553  0.9045561469783903  0.8242923233784766
  0.3843113884420198  0.1337620675748951  0.5750582444023151
  0.9320414698966303  0.1248230724539662  0.1953142025031730
  0.0118086851947073  0.9046868451948764  0.0766924159432952
  0.5449812145250184  0.5350634805052699  0.1296463271772483
  0.1576870058168458  0.6600255434114599  0.6946397616958527
  0.5725668262400211  0.4701406235334586  0.6890430585441681
  0.5230787603300876  0.4042549729070526  0.3631183742304988
  0.1209714450162575  0.7463490830332508  0.7253235404303470
  0.4777990375635285  0.3932080774928112  0.5509443002676701
  0.5422519051614840  0.3191241282354160  0.5156753847198537
  0.4552142034591526  0.2497758942456591  0.9133358448299819
  0.5014352701013252  0.6289451756319248  0.1347423937001681
  0.2209116606120654  0.2692233516241856  0.2728865033110052
  0.6286275605745372  0.6737736995743820  0.0202138711019201
  0.2192899981053514  0.8892771280807956  0.1979648343678419
  0.7894808091521144  0.2726688650127972  0.2911190207617215
  0.0611840277639167  0.3881516489927556  0.5359186332294474
  0.5340062269359390  0.4230913257125786  0.9948038077573483
  0.4352261678775285  0.2827357214861814  0.0093467519714471
  0.2828407303607224  0.0433814749215139  0.9344985838238759
  0.5453504767681142  0.9721273991736333  0.7676805243487176
  0.3828814016217946  0.9477348916156023  0.2365020472396772
  0.6750713244109111  0.8673317846114607  0.7560340789134418
  0.0908462694391335  0.6782811370079874  0.1507729250120390
  0.7489367270977945  0.9064526457072757  0.0249096742060912
  0.4772061932351571  0.3621303731134871  0.0537537501968367
  0.0504401615145473  0.3142755466999024  0.2846466581200623
  0.6524381832184445  0.4147074086375448  0.7489274328245455
  0.5459890401569959  0.6967357572670678  0.0858906715490437
  0.8040778640708565  0.6663834797200497  0.0329124314510874
  0.8025146678234935  0.1008453179389631  0.7051746984493461
  0.4229933733905677  0.8198800006245259  0.7699384083127239
  0.5780604103254242  0.2685891760004701  0.7892538801436509
  0.2459641680438428  0.0253106589040764  0.0257716494958497
  0.8803972333512696  0.8481695050070920  0.7411785938784098
  0.7404753789629378  0.8149649821440319  0.9813838551404940
  0.3396286115727880  0.6725519171301103  0.7098044828014942
  0.9864625905723530  0.1702267587912213  0.2612124355242305
  0.3743285160651042  0.0124978707066811  0.3082286198256775
  0.3185978931594761  0.0984539053691525  0.7316539151791944
  0.3421361350565144  0.2633931372162674  0.1580556399325386
  0.6076461978285697  0.1297417603209895  0.2980933046246735
  0.3319794889189778  0.1340249906229269  0.9325738762749488
  0.1240725726328680  0.0818905902781854  0.3574487021615460
  0.2526969170482947  0.6330391082848845  0.6823681462889325
  0.9662236644409369  0.6775571223506590  0.7098598705305725
  0.2434046621691327  0.4339596388513189  0.2731395718853464
  0.4039249860778649  0.4018400782999641  0.4842318240282001
  0.2205864062528071  0.0967435336430234  0.5947161717602247
  0.9245862549413552  0.8825328334256662  0.0303659272764151
  0.5182745292597212  0.8004821829570524  0.7643087393420983
  0.2943677574563289  0.0735105467003935  0.4449677008754613
  0.2362287349569594  0.5840454961893831  0.2219832239624735
  0.5477267614665999  0.9937304950470420  0.2005481217366285
  0.9536505619948554  0.7157197310649006  0.0558343729256317
  0.3741209719778310  0.7989590010450768  0.1769237040925613
  0.6521089552575449  0.7763504228831457  0.9944674132286450
  0.3164920529564274  0.8751034537763102  0.2099099619746468
  0.2494394346305229  0.5501493456586518  0.6267138884946298
  0.0267189112894992  0.9200853421525628  0.7274684798785011
  0.6040224248228891  0.8414937062538281  0.0507723466207553
  0.3123502041475530  0.1701466765804503  0.0221396836470384
  0.4223815748812993  0.6120698791221614  0.6916634835391732
  0.2030174943216968  0.1537138179233018  0.1504942474887076
  0.7469439412019718  0.4512990532606872  0.7173817679405630
  0.8426750850687192  0.9406544411801027  0.0405955585370573
  0.4045308829192713  0.1658776720293610  0.8759423531259588
  0.6390448156211028  0.1202584903935036  0.7402504733945844
  0.6013828387795429  0.1919294633714131  0.3776430561902047
  0.8063557329938199  0.5354197244970849  0.1786750902607745
  0.0357239329925074  0.7390056072630101  0.0979907549340772
  0.9651144024961238  0.0767033100785892  0.6625002668987036
  0.3734135487483783  0.3463293956956252  0.3107350136554399
  0.1396152809389535  0.0670409522178754  0.6456803779064038
  0.7309146287030535  0.2584139102436562  0.7163889042594954
  0.4902244588643697  0.4560325123616927  0.6295316177879318
  0.1409817430912954  0.2917852213544410  0.4129832045739592
  0.4584867984102136  0.0591121521158637  0.3372870624472157
  0.8853150916908172  0.1377916171890131  0.6656873844977035
  0.6057115383117592  0.5787509031789979  0.9628194736045278
  0.8587068985333477  0.0224702908162902  0.0918797346359920
  0.5600698235001896  0.7130993301533666  0.7545352237670221
  0.6377569844162195  0.5438510845417914  0.8728719464685999
  0.0526280337157470  0.1423251414463407  0.5215475798761456
  0.8345319828075332  0.1430763767018332  0.1908624217220451
  0.2553195672288991  0.6754908372484842  0.1965052974550271
  0.9994363529090265  0.5921492276955028  0.6721065424506560
  0.1011461081724631  0.9156387938291255  0.5490971315665600
 
  0.00000000E+00  0.00000000E+00  0.00000000E+00
  0.00000000E+00  0.00000000E+00  0.00000000E+00
  0.00000000E+00  0.00000000E+00  0.00000000E+00
  0.00000000E+00  0.00000000E+00  0.00000000E+00
  0.00000000E+00  0.00000000E+00  0.00000000E+00
  0.00000000E+00  0.00000000E+00  0.00000000E+00
  0.00000000E+00  0.00000000E+00  0.00000000E+00
  0.00000000E+00  0.00000000E+00  0.00000000E+00
  0.00000000E+00  0.00000000E+00  0.00000000E+00
  0.00000000E+00  0.00000000E+00  0.00000000E+00
  0.00000000E+00  0.00000000E+00  0.00000000E+00
  0.00000000E+00  0.00000000E+00  0.00000000E+00
  0.00000000E+00  0.00000000E+00  0.00000000E+00
  0.00000000E+00  0.00000000E+00  0.00000000E+00
  0.00000000E+00  0.00000000E+00  0.00000000E+00
  0.00000000E+00  0.00000000E+00  0.00000000E+00
  0.00000000E+00  0.00000000E+00  0.00000000E+00
  0.00000000E+00  0.00000000E+00  0.00000000E+00
  0.00000000E+00  0.00000000E+00  0.00000000E+00
  0.00000000E+00  0.00000000E+00  0.00000000E+00
  0.00000000E+00  0.00000000E+00  0.00000000E+00
  0.00000000E+00  0.00000000E+00  0.00000000E+00
  0.00000000E+00  0.00000000E+00  0.00000000E+00
  0.00000000E+00  0.00000000E+00  0.00000000E+00
  0.00000000E+00  0.00000000E+00  0.00000000E+00
  0.00000000E+00  0.00000000E+00  0.00000000E+00
  0.00000000E+00  0.00000000E+00  0.00000000E+00
  0.00000000E+00  0.00000000E+00  0.00000000E+00
  0.00000000E+00  0.00000000E+00  0.00000000E+00
  0.00000000E+00  0.00000000E+00  0.00000000E+00
  0.00000000E+00  0.00000000E+00  0.00000000E+00
  0.00000000E+00  0.00000000E+00  0.00000000E+00
  0.00000000E+00  0.00000000E+00  0.00000000E+00
  0.00000000E+00  0.00000000E+00  0.00000000E+00
  0.00000000E+00  0.00000000E+00  0.00000000E+00
  0.00000000E+00  0.00000000E+00  0.00000000E+00
  0.00000000E+00  0.00000000E+00  0.00000000E+00
  0.00000000E+00  0.00000000E+00  0.00000000E+00
  0.00000000E+00  0.00000000E+00  0.00000000E+00
  0.00000000E+00  0.00000000E+00  0.00000000E+00
  0.00000000E+00  0.00000000E+00  0.00000000E+00
  0.00000000E+00  0.00000000E+00  0.00000000E+00
  0.00000000E+00  0.00000000E+00  0.00000000E+00
  0.00000000E+00  0.00000000E+00  0.00000000E+00
  0.00000000E+00  0.00000000E+00  0.00000000E+00
  0.00000000E+00  0.00000000E+00  0.00000000E+00
  0.00000000E+00  0.00000000E+00  0.00000000E+00
  0.00000000E+00  0.00000000E+00  0.00000000E+00
  0.00000000E+00  0.00000000E+00  0.00000000E+00
  0.00000000E+00  0.00000000E+00  0.00000000E+00
  0.00000000E+00  0.00000000E+00  0.00000000E+00
  0.00000000E+00  0.00000000E+00  0.00000000E+00
  0.00000000E+00  0.00000000E+00  0.00000000E+00
  0.00000000E+00  0.00000000E+00  0.00000000E+00
  0.00000000E+00  0.00000000E+00  0.00000000E+00
  0.00000000E+00  0.00000000E+00  0.00000000E+00
  0.00000000E+00  0.00000000E+00  0.00000000E+00
  0.00000000E+00  0.00000000E+00  0.00000000E+00
  0.00000000E+00  0.00000000E+00  0.00000000E+00
  0.00000000E+00  0.00000000E+00  0.00000000E+00
  0.00000000E+00  0.00000000E+00  0.00000000E+00
  0.00000000E+00  0.00000000E+00  0.00000000E+00
  0.00000000E+00  0.00000000E+00  0.00000000E+00
  0.00000000E+00  0.00000000E+00  0.00000000E+00
  0.00000000E+00  0.00000000E+00  0.00000000E+00
  0.00000000E+00  0.00000000E+00  0.00000000E+00
  0.00000000E+00  0.00000000E+00  0.00000000E+00
  0.00000000E+00  0.00000000E+00  0.00000000E+00
  0.00000000E+00  0.00000000E+00  0.00000000E+00
  0.00000000E+00  0.00000000E+00  0.00000000E+00
  0.00000000E+00  0.00000000E+00  0.00000000E+00
  0.00000000E+00  0.00000000E+00  0.00000000E+00
  0.00000000E+00  0.00000000E+00  0.00000000E+00
  0.00000000E+00  0.00000000E+00  0.00000000E+00
  0.00000000E+00  0.00000000E+00  0.00000000E+00
  0.00000000E+00  0.00000000E+00  0.00000000E+00
  0.00000000E+00  0.00000000E+00  0.00000000E+00
  0.00000000E+00  0.00000000E+00  0.00000000E+00
  0.00000000E+00  0.00000000E+00  0.00000000E+00
  0.00000000E+00  0.00000000E+00  0.00000000E+00
  0.00000000E+00  0.00000000E+00  0.00000000E+00
  0.00000000E+00  0.00000000E+00  0.00000000E+00
  0.00000000E+00  0.00000000E+00  0.00000000E+00
  0.00000000E+00  0.00000000E+00  0.00000000E+00
  0.00000000E+00  0.00000000E+00  0.00000000E+00
  0.00000000E+00  0.00000000E+00  0.00000000E+00
  0.00000000E+00  0.00000000E+00  0.00000000E+00
  0.00000000E+00  0.00000000E+00  0.00000000E+00
  0.00000000E+00  0.00000000E+00  0.00000000E+00
  0.00000000E+00  0.00000000E+00  0.00000000E+00
  0.00000000E+00  0.00000000E+00  0.00000000E+00
  0.00000000E+00  0.00000000E+00  0.00000000E+00
  0.00000000E+00  0.00000000E+00  0.00000000E+00
  0.00000000E+00  0.00000000E+00  0.00000000E+00
  0.00000000E+00  0.00000000E+00  0.00000000E+00
  0.00000000E+00  0.00000000E+00  0.00000000E+00
  0.00000000E+00  0.00000000E+00  0.00000000E+00
  0.00000000E+00  0.00000000E+00  0.00000000E+00
  0.00000000E+00  0.00000000E+00  0.00000000E+00
  0.00000000E+00  0.00000000E+00  0.00000000E+00
  0.00000000E+00  0.00000000E+00  0.00000000E+00
  0.00000000E+00  0.00000000E+00  0.00000000E+00
  0.00000000E+00  0.00000000E+00  0.00000000E+00
  0.00000000E+00  0.00000000E+00  0.00000000E+00
  0.00000000E+00  0.00000000E+00  0.00000000E+00
  0.00000000E+00  0.00000000E+00  0.00000000E+00
  0.00000000E+00  0.00000000E+00  0.00000000E+00
  0.00000000E+00  0.00000000E+00  0.00000000E+00
  0.00000000E+00  0.00000000E+00  0.00000000E+00
  0.00000000E+00  0.00000000E+00  0.00000000E+00
  0.00000000E+00  0.00000000E+00  0.00000000E+00
  0.00000000E+00  0.00000000E+00  0.00000000E+00
  0.00000000E+00  0.00000000E+00  0.00000000E+00
  0.00000000E+00  0.00000000E+00  0.00000000E+00
  0.00000000E+00  0.00000000E+00  0.00000000E+00
  0.00000000E+00  0.00000000E+00  0.00000000E+00
  0.00000000E+00  0.00000000E+00  0.00000000E+00
  0.00000000E+00  0.00000000E+00  0.00000000E+00
  0.00000000E+00  0.00000000E+00  0.00000000E+00
  0.00000000E+00  0.00000000E+00  0.00000000E+00
  0.00000000E+00  0.00000000E+00  0.00000000E+00
  0.00000000E+00  0.00000000E+00  0.00000000E+00
  0.00000000E+00  0.00000000E+00  0.00000000E+00
  0.00000000E+00  0.00000000E+00  0.00000000E+00
  0.00000000E+00  0.00000000E+00  0.00000000E+00
  0.00000000E+00  0.00000000E+00  0.00000000E+00
  0.00000000E+00  0.00000000E+00  0.00000000E+00
  0.00000000E+00  0.00000000E+00  0.00000000E+00
  0.00000000E+00  0.00000000E+00  0.00000000E+00
  0.00000000E+00  0.00000000E+00  0.00000000E+00
  0.00000000E+00  0.00000000E+00  0.00000000E+00
  0.00000000E+00  0.00000000E+00  0.00000000E+00
  0.00000000E+00  0.00000000E+00  0.00000000E+00
  0.00000000E+00  0.00000000E+00  0.00000000E+00
  0.00000000E+00  0.00000000E+00  0.00000000E+00
  0.00000000E+00  0.00000000E+00  0.00000000E+00
  0.00000000E+00  0.00000000E+00  0.00000000E+00
  0.00000000E+00  0.00000000E+00  0.00000000E+00
  0.00000000E+00  0.00000000E+00  0.00000000E+00
  0.00000000E+00  0.00000000E+00  0.00000000E+00
  0.00000000E+00  0.00000000E+00  0.00000000E+00
  0.00000000E+00  0.00000000E+00  0.00000000E+00
  0.00000000E+00  0.00000000E+00  0.00000000E+00
  0.00000000E+00  0.00000000E+00  0.00000000E+00
  0.00000000E+00  0.00000000E+00  0.00000000E+00
  0.00000000E+00  0.00000000E+00  0.00000000E+00
  0.00000000E+00  0.00000000E+00  0.00000000E+00
  0.00000000E+00  0.00000000E+00  0.00000000E+00
  0.00000000E+00  0.00000000E+00  0.00000000E+00
  0.00000000E+00  0.00000000E+00  0.00000000E+00
  0.00000000E+00  0.00000000E+00  0.00000000E+00
  0.00000000E+00  0.00000000E+00  0.00000000E+00
  0.00000000E+00  0.00000000E+00  0.00000000E+00
  0.00000000E+00  0.00000000E+00  0.00000000E+00
  0.00000000E+00  0.00000000E+00  0.00000000E+00
  0.00000000E+00  0.00000000E+00  0.00000000E+00
  0.00000000E+00  0.00000000E+00  0.00000000E+00
  0.00000000E+00  0.00000000E+00  0.00000000E+00
  0.00000000E+00  0.00000000E+00  0.00000000E+00
  0.00000000E+00  0.00000000E+00  0.00000000E+00
  0.00000000E+00  0.00000000E+00  0.00000000E+00
  0.00000000E+00  0.00000000E+00  0.00000000E+00
  0.00000000E+00  0.00000000E+00  0.00000000E+00
  0.00000000E+00  0.00000000E+00  0.00000000E+00
  0.00000000E+00  0.00000000E+00  0.00000000E+00
  0.00000000E+00  0.00000000E+00  0.00000000E+00
  0.00000000E+00  0.00000000E+00  0.00000000E+00
  0.00000000E+00  0.00000000E+00  0.00000000E+00
  0.00000000E+00  0.00000000E+00  0.00000000E+00
  0.00000000E+00  0.00000000E+00  0.00000000E+00
  0.00000000E+00  0.00000000E+00  0.00000000E+00
  0.00000000E+00  0.00000000E+00  0.00000000E+00
  0.00000000E+00  0.00000000E+00  0.00000000E+00
  0.00000000E+00  0.00000000E+00  0.00000000E+00
  0.00000000E+00  0.00000000E+00  0.00000000E+00
  0.00000000E+00  0.00000000E+00  0.00000000E+00
  0.00000000E+00  0.00000000E+00  0.00000000E+00
  0.00000000E+00  0.00000000E+00  0.00000000E+00
  0.00000000E+00  0.00000000E+00  0.00000000E+00
  0.00000000E+00  0.00000000E+00  0.00000000E+00
  0.00000000E+00  0.00000000E+00  0.00000000E+00
  0.00000000E+00  0.00000000E+00  0.00000000E+00
  0.00000000E+00  0.00000000E+00  0.00000000E+00
  0.00000000E+00  0.00000000E+00  0.00000000E+00
  0.00000000E+00  0.00000000E+00  0.00000000E+00
  0.00000000E+00  0.00000000E+00  0.00000000E+00
  0.00000000E+00  0.00000000E+00  0.00000000E+00
  0.00000000E+00  0.00000000E+00  0.00000000E+00
  0.00000000E+00  0.00000000E+00  0.00000000E+00
  0.00000000E+00  0.00000000E+00  0.00000000E+00
  0.00000000E+00  0.00000000E+00  0.00000000E+00
  0.00000000E+00  0.00000000E+00  0.00000000E+00
  0.00000000E+00  0.00000000E+00  0.00000000E+00
  0.00000000E+00  0.00000000E+00  0.00000000E+00
  0.00000000E+00  0.00000000E+00  0.00000000E+00
  0.00000000E+00  0.00000000E+00  0.00000000E+00
  0.00000000E+00  0.00000000E+00  0.00000000E+00
  0.00000000E+00  0.00000000E+00  0.00000000E+00
  0.00000000E+00  0.00000000E+00  0.00000000E+00
  0.00000000E+00  0.00000000E+00  0.00000000E+00
  0.00000000E+00  0.00000000E+00  0.00000000E+00
  0.00000000E+00  0.00000000E+00  0.00000000E+00
  0.00000000E+00  0.00000000E+00  0.00000000E+00
  0.00000000E+00  0.00000000E+00  0.00000000E+00
  0.00000000E+00  0.00000000E+00  0.00000000E+00
  0.00000000E+00  0.00000000E+00  0.00000000E+00
  0.00000000E+00  0.00000000E+00  0.00000000E+00
