# Supplementary material for: Towards an atomistic understanding of disordered carbon electrode materials
Source: Chem Commun (Camb). 2018 May 23;54(47):5988–91. doi: 10.1039/c8cc01388h (PMC5994876; doi:10.1039/c8cc01388h)
Supplement: Supplementary file 1 [file CC-054-C8CC01388H-s001.zip › structures_Na/Fig3a_AIRSS_like/POSCAR26]

 C                                      
   1.00000000000000     
    14.3182550000000006    0.0000000000000000    0.0000000000000000
     0.0000000000000000   14.3182550000000006    0.0000000000000000
     0.0000000000000000    0.0000000000000000   14.3182550000000006
   C    Na
   206     1
Direct
  0.8909172615515005  0.6414592579095372  0.0769294981869942
  0.5330555126208989  0.7945160153631161  0.0991115459757470
  0.0714617383946550  0.3049150864542107  0.4818731406748876
  0.1241067203661751  0.9191700643298100  0.7417403163050328
  0.4783669311847176  0.1560436494472668  0.7100365956850304
  0.7905357734341515  0.0779958005447941  0.1339608089409386
  0.2278074247061797  0.4155256771415231  0.4911229406391772
  0.6706401453291490  0.5931365122301329  0.7750605625561471
  0.7558769243880576  0.5456602678136279  0.7319411161269997
  0.3026753807563955  0.5120998492172398  0.2435617149783195
  0.6331960947409602  0.9941314335030289  0.1415135684366784
  0.9583241467194618  0.2787212710857193  0.5925416739260044
  0.6396876860826053  0.5301003071221877  0.1762034001149611
  0.6962731986108079  0.0677077022481234  0.1635764624632147
  0.4167960919767352  0.5253366989873666  0.6397869708489814
  0.4269786350696049  0.3797909485156601  0.3836045400601606
  0.2710436431084641  0.3457591145471903  0.3234174120498065
  0.8043631095909155  0.4600838721959565  0.2433736620193085
  0.3974220955254788  0.3279988343465415  0.2087867742811869
  0.1285473041166829  0.2508783367095958  0.3140078798988341
  0.4157749820706356  0.6270508366599177  0.1834967763847640
  0.3196804612983589  0.4421663836295260  0.5192223124497121
  0.7712392223259356  0.1853388117551739  0.2509358312407691
  0.2133475577373121  0.0884695656993268  0.4973442356330526
  0.8142296889635621  0.2961796430646792  0.6771771887744170
  0.4567967046971833  0.3817657397495000  0.1501416217675830
  0.8894302812437180  0.4122656879035733  0.2601876725737823
  0.3653680848047889  0.2404943247692113  0.0642315841659097
  0.6278707184933419  0.0224039510356256  0.7432669003014595
  0.1487364050680891  0.4562623720307286  0.2591086142095526
  0.9178735722359782  0.5327192051591825  0.6681643941704083
  0.8691852186736584  0.6812537404322957  0.7254149718157676
  0.1581035777940101  0.5210283836922824  0.6077776907104322
  0.5368190174674202  0.1673932063281615  0.4504626137530881
  0.2662171914032814  0.9927419983210191  0.8561926166604199
  0.4139187523565849  0.1053051158551688  0.7782473302546318
  0.0180089295397995  0.2321095996666438  0.5231995504261919
  0.5658381540751526  0.1784504391222523  0.7527910385579324
  0.8223606145072577  0.3955413175242055  0.6767839079077878
  0.0610283738977474  0.4085520461059866  0.2655504814599082
  0.9764005780367887  0.3757583469080032  0.5961794636618502
  0.3304060503608443  0.5047959890064494  0.5948961615965940
  0.8810917299014723  0.3158405806068073  0.2792739274239100
  0.0270927147016806  0.9928017981778381  0.1208556636381656
  0.9782975549792499  0.8353815248185331  0.7438782115823911
  0.1762382043703476  0.7265660659536188  0.1690529187363990
  0.1990954725012516  0.0251455512991214  0.3155859208573368
  0.6382347366713716  0.4694846668013481  0.2523798150450223
  0.6222361158907271  0.4485504976836430  0.8498922415261939
  0.4822133501746704  0.4729371249423669  0.1951720301822632
  0.1450409490369413  0.4446924456727920  0.5442360207010148
  0.7055660633008509  0.9625755329854250  0.7385825319407331
  0.1064733948511663  0.0195482757019672  0.1742915047269735
  0.5261210959024325  0.3037298870455435  0.8657932140056169
  0.3092911845163636  0.1118367608176418  0.6353182312916720
  0.1254708965435237  0.1024428576351289  0.4537816318303491
  0.2497163161398271  0.0408468328586628  0.7693987741002618
  0.5618737715549695  0.5121771577706586  0.0243228222830567
  0.9065802443741733  0.7880970737155745  0.0073747394817302
  0.9793637414436572  0.5434524630419891  0.1922938660511757
  0.9658767437341208  0.2657999033349665  0.2808355682031217
  0.8718269989315472  0.9471013530366914  0.7275660088014306
  0.5155306062264708  0.6305448516378580  0.7214917949616033
  0.7197828671088583  0.6351622930886578  0.0657093690951185
  0.7137066669323593  0.3288884563344867  0.3195505331482823
  0.9480142019047255  0.0498863784279163  0.1293165531718318
  0.6843270824466677  0.1342323985843019  0.2371820591010601
  0.3818691367245507  0.1029646921276671  0.4828225519271845
  0.5823068084393904  0.3477455660265995  0.4285339718238979
  0.7205252640596894  0.7764541139279710  0.7570642356414549
  0.5620349324101674  0.3908670488019198  0.9041492351026570
  0.6391831516837818  0.2861782540096804  0.3740316697281110
  0.3447108136380421  0.7636408030220521  0.7542746169397906
  0.9766188001838294  0.4571023933739836  0.2413474970617932
  0.1264894679752329  0.1185032242715409  0.1933846260415362
  0.6571039889130812  0.3116358072779927  0.7507383395365961
  0.1755638778405609  0.9749091598289490  0.2280198497658328
  0.2190625348760753  0.3487407224099802  0.4168980276903034
  0.5278940545678478  0.2211923883440704  0.5366480103862167
  0.3985758719812095  0.9130905819903987  0.8033696116030237
  0.7213144179582555  0.5688016247744442  0.1399862783890283
  0.6591536961261115  0.9251827568206371  0.0714186491091838
  0.1619079790227994  0.8239700695943920  0.1498584218413841
  0.7199048464561536  0.4235401396211464  0.2824525107963998
  0.1690603341101047  0.0095338585312450  0.7236359172953020
  0.7929692227469347  0.0016417606814138  0.7221145503028135
  0.5790355290553173  0.8761143545306005  0.7690080665484724
  0.9094031129360165  0.4367186875127671  0.6454295819777446
  0.8947650517171706  0.5740208430092412  0.1485630700082947
  0.0240158656971691  0.7511203428475495  0.7329809704217708
  0.7284779627317208  0.1592671532062324  0.7237351337130290
  0.0514365605513161  0.0885968205092655  0.6086722876329042
  0.2656008813037206  0.8257693289983800  0.7814445620220454
  0.5455347661681976  0.4466486006755160  0.2797856264235566
  0.2552927170239859  0.2291913868059418  0.1948350944267482
  0.0879233656659825  0.1514926283434625  0.2850500620300930
  0.0746083731682710  0.8312773254812575  0.1007698058748871
  0.4718160480661830  0.9301673731579922  0.1921779981198403
  0.8403609093011609  0.5864586202295458  0.7067418350527215
  0.4542893048820827  0.9960989531924956  0.7905613581741708
  0.0972242619070754  0.5854353926771189  0.6583029051566239
  0.5834922295202813  0.5602074014517761  0.7192399108598609
  0.1711398915940905  0.8294608744366976  0.7530500801020334
  0.8864639070893006  0.2355672749986682  0.6443021823518014
  0.4630679986430404  0.1054177058638222  0.4245006596223201
  0.1459525607315416  0.5478926553540947  0.2261020282383849
  0.8215860015083654  0.7671559235435788  0.7444474629593126
  0.6581324468454028  0.6989740692204153  0.7667431934971185
  0.3505792850745244  0.7035160822410557  0.1841261733173067
  0.3955300974106802  0.5344796816722335  0.2149614324229400
  0.2459949405138761  0.1141619084414259  0.0686853863953910
  0.4683568593175889  0.1743274576393269  0.6145534507048935
  0.2887796329808862  0.0310176423086694  0.3563463019624396
  0.4654791270628786  0.8377407814155228  0.1549208177073620
  0.5394600759679691  0.0599759387163139  0.2769766359211953
  0.8181501171716707  0.7554467488246984  0.9850284574541481
  0.9600918667037854  0.9895733714793477  0.7110414560475495
  0.0684735589020013  0.5902858898784359  0.1862201662058480
  0.3025602362744292  0.9043116573945424  0.8260306636850845
  0.3854153034052524  0.1331039393291760  0.5752291229386012
  0.9327369990324720  0.1251704630812533  0.1952467402967700
  0.0126194521464100  0.9049619353813815  0.0769064571469533
  0.5456876181458459  0.5350723869980543  0.1296107825690693
  0.1579238485649283  0.6592252013296735  0.6969922659933289
  0.5732391243273729  0.4696347952465619  0.6892903628765565
  0.5237130029865544  0.4041029709651124  0.3631076967270936
  0.1212589822057480  0.7448569967291063  0.7298893299991644
  0.4784091589504537  0.3929395973224920  0.5509326009602790
  0.5428628581306602  0.3188746171526554  0.5156744659461304
  0.4562834421071595  0.2495197263216409  0.9133507392337372
  0.5021489587715088  0.6289839531165345  0.1345934351546790
  0.2214028058757108  0.2696595193507309  0.2727584574263814
  0.6294671823107570  0.6737510220384131  0.0201423042178549
  0.2200780033951536  0.8897382244876538  0.1981985748217247
  0.7901048508839793  0.2729413795656207  0.2909082765120996
  0.0622934630278071  0.3877996832167827  0.5367032911939642
  0.5350187325869961  0.4227999250814210  0.9949237242284455
  0.4359843422145703  0.2826978571583509  0.0093427428594443
  0.2839371906901018  0.0437585019502540  0.9345628039388829
  0.5469071705424380  0.9716521881852438  0.7678454355575070
  0.3838359516893537  0.9479772441993409  0.2362876925662623
  0.6764144910850006  0.8668853756918942  0.7556751189967083
  0.0915657846266443  0.6786976065668886  0.1513563921440551
  0.7497745480406387  0.9066091832048745  0.0248136113281962
  0.4780766994556240  0.3619600254141277  0.0538005671196158
  0.0510163144518011  0.3147448199275040  0.2847966082433108
  0.6533359375166756  0.4140878812061184  0.7490193970216180
  0.5467186405953754  0.6967549310367753  0.0857044527519609
  0.8048913531532341  0.6665616137979550  0.0331372405679356
  0.8041515718832232  0.1000570978508633  0.7043887290737604
  0.4244513809904459  0.8199164998350936  0.7712847092187242
  0.5793965206363711  0.2679315174231409  0.7894951428992172
  0.2471635159580818  0.0255484100175323  0.0258042171608465
  0.8813915972970623  0.8475905529526291  0.7432517219227374
  0.7413789737855266  0.8150498280119461  0.9814158588085568
  0.3408726427678480  0.6720428958693722  0.7107121412747006
  0.9871273246278308  0.1705830128188513  0.2612198168009942
  0.3753085294828654  0.0126618603316861  0.3080215563252220
  0.3196147354321655  0.0968594339540088  0.7316151444596749
  0.3425762884171045  0.2636562279991290  0.1578935101033760
  0.6084934771977781  0.1299305551691327  0.2979003264821181
  0.3326957948223822  0.1343610903192743  0.9323652355323853
  0.1255788527912660  0.0830274517934382  0.3575014592632544
  0.2538248484656929  0.6328099745898756  0.6828944578365939
  0.9669439619113630  0.6767330341390045  0.7121560502830124
  0.2440627108269529  0.4343107313446170  0.2733540497820847
  0.4046117935030863  0.4017299375060323  0.4842066226193814
  0.2214945160456552  0.0950174539154045  0.5947604357674614
  0.9254401443871163  0.8827384187480333  0.0305202787923041
  0.5196275508026902  0.8002173995344430  0.7650344601391245
  0.2953656963138946  0.0728661829999172  0.4452738118088292
  0.2369428664027148  0.5844653855401998  0.2225322195622142
  0.5486131896140740  0.9939119578733940  0.2002873450170011
  0.9544340951358677  0.7159883046772796  0.0562755219840666
  0.3748994127147176  0.7991854306872032  0.1768774684449782
  0.6530210082997269  0.7763765517636703  0.9944651908758875
  0.3173156652599139  0.8753701640263035  0.2099021501351207
  0.2503164052535805  0.5505069112074773  0.6265458426323407
  0.0278118451552382  0.9192242637158913  0.7305134418267655
  0.6048222563716514  0.8415441240188710  0.0506379098790218
  0.3126170264238986  0.1706826022066743  0.0218149133639953
  0.4234697701659779  0.6116622400057066  0.6919774016937661
  0.2033447809210553  0.1541773979042077  0.1502580021794953
  0.7477015646271499  0.4507346539778279  0.7173405845220309
  0.8435263980570746  0.9409051914019753  0.0405809279524553
  0.4054500210418013  0.1657092106987619  0.8759053448277347
  0.6405430089165509  0.1195857469917893  0.7400468511030031
  0.6022651985197636  0.1919522323313394  0.3776306078287879
  0.8069956519153525  0.5357843486542817  0.1790517151416597
  0.0364730471685392  0.7393425179388885  0.0984597470600778
  0.9674101798611495  0.0756542642948381  0.6618628132145929
  0.3739744409925485  0.3464378625901436  0.3106846614752533
  0.1410020369620119  0.0630012032550562  0.6445064480605142
  0.7321253618239751  0.2576217828015907  0.7159276321319901
  0.4909915447259368  0.4557577800299777  0.6295428504060709
  0.1418151317873984  0.2918558845956974  0.4131103942514687
  0.4594725878565898  0.0591753178181601  0.3371395502393290
  0.8868635901838100  0.1368452058809800  0.6649911151966981
  0.6066193462473174  0.5784822544909507  0.9628026833079996
  0.8595640969809542  0.0227950698458327  0.0916859082392568
  0.5610734262630974  0.7127250031074611  0.7551325450999080
  0.6387707199555476  0.5433418965982366  0.8729421042778510
  0.0541284689933123  0.1414846237783250  0.5216320352601725
  0.8352824061858286  0.1434718155596375  0.1905927210110445
  0.2561174695862370  0.6758665735797359  0.1969277736836434
  0.0000278106021886  0.5917280268476863  0.6735552917963507
  0.2469953999317334  0.7942083206681170  0.5908226469353203
 
  0.00000000E+00  0.00000000E+00  0.00000000E+00
  0.00000000E+00  0.00000000E+00  0.00000000E+00
  0.00000000E+00  0.00000000E+00  0.00000000E+00
  0.00000000E+00  0.00000000E+00  0.00000000E+00
  0.00000000E+00  0.00000000E+00  0.00000000E+00
  0.00000000E+00  0.00000000E+00  0.00000000E+00
  0.00000000E+00  0.00000000E+00  0.00000000E+00
  0.00000000E+00  0.00000000E+00  0.00000000E+00
  0.00000000E+00  0.00000000E+00  0.00000000E+00
  0.00000000E+00  0.00000000E+00  0.00000000E+00
  0.00000000E+00  0.00000000E+00  0.00000000E+00
  0.00000000E+00  0.00000000E+00  0.00000000E+00
  0.00000000E+00  0.00000000E+00  0.00000000E+00
  0.00000000E+00  0.00000000E+00  0.00000000E+00
  0.00000000E+00  0.00000000E+00  0.00000000E+00
  0.00000000E+00  0.00000000E+00  0.00000000E+00
  0.00000000E+00  0.00000000E+00  0.00000000E+00
  0.00000000E+00  0.00000000E+00  0.00000000E+00
  0.00000000E+00  0.00000000E+00  0.00000000E+00
  0.00000000E+00  0.00000000E+00  0.00000000E+00
  0.00000000E+00  0.00000000E+00  0.00000000E+00
  0.00000000E+00  0.00000000E+00  0.00000000E+00
  0.00000000E+00  0.00000000E+00  0.00000000E+00
  0.00000000E+00  0.00000000E+00  0.00000000E+00
  0.00000000E+00  0.00000000E+00  0.00000000E+00
  0.00000000E+00  0.00000000E+00  0.00000000E+00
  0.00000000E+00  0.00000000E+00  0.00000000E+00
  0.00000000E+00  0.00000000E+00  0.00000000E+00
  0.00000000E+00  0.00000000E+00  0.00000000E+00
  0.00000000E+00  0.00000000E+00  0.00000000E+00
  0.00000000E+00  0.00000000E+00  0.00000000E+00
  0.00000000E+00  0.00000000E+00  0.00000000E+00
  0.00000000E+00  0.00000000E+00  0.00000000E+00
  0.00000000E+00  0.00000000E+00  0.00000000E+00
  0.00000000E+00  0.00000000E+00  0.00000000E+00
  0.00000000E+00  0.00000000E+00  0.00000000E+00
  0.00000000E+00  0.00000000E+00  0.00000000E+00
  0.00000000E+00  0.00000000E+00  0.00000000E+00
  0.00000000E+00  0.00000000E+00  0.00000000E+00
  0.00000000E+00  0.00000000E+00  0.00000000E+00
  0.00000000E+00  0.00000000E+00  0.00000000E+00
  0.00000000E+00  0.00000000E+00  0.00000000E+00
  0.00000000E+00  0.00000000E+00  0.00000000E+00
  0.00000000E+00  0.00000000E+00  0.00000000E+00
  0.00000000E+00  0.00000000E+00  0.00000000E+00
  0.00000000E+00  0.00000000E+00  0.00000000E+00
  0.00000000E+00  0.00000000E+00  0.00000000E+00
  0.00000000E+00  0.00000000E+00  0.00000000E+00
  0.00000000E+00  0.00000000E+00  0.00000000E+00
  0.00000000E+00  0.00000000E+00  0.00000000E+00
  0.00000000E+00  0.00000000E+00  0.00000000E+00
  0.00000000E+00  0.00000000E+00  0.00000000E+00
  0.00000000E+00  0.00000000E+00  0.00000000E+00
  0.00000000E+00  0.00000000E+00  0.00000000E+00
  0.00000000E+00  0.00000000E+00  0.00000000E+00
  0.00000000E+00  0.00000000E+00  0.00000000E+00
  0.00000000E+00  0.00000000E+00  0.00000000E+00
  0.00000000E+00  0.00000000E+00  0.00000000E+00
  0.00000000E+00  0.00000000E+00  0.00000000E+00
  0.00000000E+00  0.00000000E+00  0.00000000E+00
  0.00000000E+00  0.00000000E+00  0.00000000E+00
  0.00000000E+00  0.00000000E+00  0.00000000E+00
  0.00000000E+00  0.00000000E+00  0.00000000E+00
  0.00000000E+00  0.00000000E+00  0.00000000E+00
  0.00000000E+00  0.00000000E+00  0.00000000E+00
  0.00000000E+00  0.00000000E+00  0.00000000E+00
  0.00000000E+00  0.00000000E+00  0.00000000E+00
  0.00000000E+00  0.00000000E+00  0.00000000E+00
  0.00000000E+00  0.00000000E+00  0.00000000E+00
  0.00000000E+00  0.00000000E+00  0.00000000E+00
  0.00000000E+00  0.00000000E+00  0.00000000E+00
  0.00000000E+00  0.00000000E+00  0.00000000E+00
  0.00000000E+00  0.00000000E+00  0.00000000E+00
  0.00000000E+00  0.00000000E+00  0.00000000E+00
  0.00000000E+00  0.00000000E+00  0.00000000E+00
  0.00000000E+00  0.00000000E+00  0.00000000E+00
  0.00000000E+00  0.00000000E+00  0.00000000E+00
  0.00000000E+00  0.00000000E+00  0.00000000E+00
  0.00000000E+00  0.00000000E+00  0.00000000E+00
  0.00000000E+00  0.00000000E+00  0.00000000E+00
  0.00000000E+00  0.00000000E+00  0.00000000E+00
  0.00000000E+00  0.00000000E+00  0.00000000E+00
  0.00000000E+00  0.00000000E+00  0.00000000E+00
  0.00000000E+00  0.00000000E+00  0.00000000E+00
  0.00000000E+00  0.00000000E+00  0.00000000E+00
  0.00000000E+00  0.00000000E+00  0.00000000E+00
  0.00000000E+00  0.00000000E+00  0.00000000E+00
  0.00000000E+00  0.00000000E+00  0.00000000E+00
  0.00000000E+00  0.00000000E+00  0.00000000E+00
  0.00000000E+00  0.00000000E+00  0.00000000E+00
  0.00000000E+00  0.00000000E+00  0.00000000E+00
  0.00000000E+00  0.00000000E+00  0.00000000E+00
  0.00000000E+00  0.00000000E+00  0.00000000E+00
  0.00000000E+00  0.00000000E+00  0.00000000E+00
  0.00000000E+00  0.00000000E+00  0.00000000E+00
  0.00000000E+00  0.00000000E+00  0.00000000E+00
  0.00000000E+00  0.00000000E+00  0.00000000E+00
  0.00000000E+00  0.00000000E+00  0.00000000E+00
  0.00000000E+00  0.00000000E+00  0.00000000E+00
  0.00000000E+00  0.00000000E+00  0.00000000E+00
  0.00000000E+00  0.00000000E+00  0.00000000E+00
  0.00000000E+00  0.00000000E+00  0.00000000E+00
  0.00000000E+00  0.00000000E+00  0.00000000E+00
  0.00000000E+00  0.00000000E+00  0.00000000E+00
  0.00000000E+00  0.00000000E+00  0.00000000E+00
  0.00000000E+00  0.00000000E+00  0.00000000E+00
  0.00000000E+00  0.00000000E+00  0.00000000E+00
  0.00000000E+00  0.00000000E+00  0.00000000E+00
  0.00000000E+00  0.00000000E+00  0.00000000E+00
  0.00000000E+00  0.00000000E+00  0.00000000E+00
  0.00000000E+00  0.00000000E+00  0.00000000E+00
  0.00000000E+00  0.00000000E+00  0.00000000E+00
  0.00000000E+00  0.00000000E+00  0.00000000E+00
  0.00000000E+00  0.00000000E+00  0.00000000E+00
  0.00000000E+00  0.00000000E+00  0.00000000E+00
  0.00000000E+00  0.00000000E+00  0.00000000E+00
  0.00000000E+00  0.00000000E+00  0.00000000E+00
  0.00000000E+00  0.00000000E+00  0.00000000E+00
  0.00000000E+00  0.00000000E+00  0.00000000E+00
  0.00000000E+00  0.00000000E+00  0.00000000E+00
  0.00000000E+00  0.00000000E+00  0.00000000E+00
  0.00000000E+00  0.00000000E+00  0.00000000E+00
  0.00000000E+00  0.00000000E+00  0.00000000E+00
  0.00000000E+00  0.00000000E+00  0.00000000E+00
  0.00000000E+00  0.00000000E+00  0.00000000E+00
  0.00000000E+00  0.00000000E+00  0.00000000E+00
  0.00000000E+00  0.00000000E+00  0.00000000E+00
  0.00000000E+00  0.00000000E+00  0.00000000E+00
  0.00000000E+00  0.00000000E+00  0.00000000E+00
  0.00000000E+00  0.00000000E+00  0.00000000E+00
  0.00000000E+00  0.00000000E+00  0.00000000E+00
  0.00000000E+00  0.00000000E+00  0.00000000E+00
  0.00000000E+00  0.00000000E+00  0.00000000E+00
  0.00000000E+00  0.00000000E+00  0.00000000E+00
  0.00000000E+00  0.00000000E+00  0.00000000E+00
  0.00000000E+00  0.00000000E+00  0.00000000E+00
  0.00000000E+00  0.00000000E+00  0.00000000E+00
  0.00000000E+00  0.00000000E+00  0.00000000E+00
  0.00000000E+00  0.00000000E+00  0.00000000E+00
  0.00000000E+00  0.00000000E+00  0.00000000E+00
  0.00000000E+00  0.00000000E+00  0.00000000E+00
  0.00000000E+00  0.00000000E+00  0.00000000E+00
  0.00000000E+00  0.00000000E+00  0.00000000E+00
  0.00000000E+00  0.00000000E+00  0.00000000E+00
  0.00000000E+00  0.00000000E+00  0.00000000E+00
  0.00000000E+00  0.00000000E+00  0.00000000E+00
  0.00000000E+00  0.00000000E+00  0.00000000E+00
  0.00000000E+00  0.00000000E+00  0.00000000E+00
  0.00000000E+00  0.00000000E+00  0.00000000E+00
  0.00000000E+00  0.00000000E+00  0.00000000E+00
  0.00000000E+00  0.00000000E+00  0.00000000E+00
  0.00000000E+00  0.00000000E+00  0.00000000E+00
  0.00000000E+00  0.00000000E+00  0.00000000E+00
  0.00000000E+00  0.00000000E+00  0.00000000E+00
  0.00000000E+00  0.00000000E+00  0.00000000E+00
  0.00000000E+00  0.00000000E+00  0.00000000E+00
  0.00000000E+00  0.00000000E+00  0.00000000E+00
  0.00000000E+00  0.00000000E+00  0.00000000E+00
  0.00000000E+00  0.00000000E+00  0.00000000E+00
  0.00000000E+00  0.00000000E+00  0.00000000E+00
  0.00000000E+00  0.00000000E+00  0.00000000E+00
  0.00000000E+00  0.00000000E+00  0.00000000E+00
  0.00000000E+00  0.00000000E+00  0.00000000E+00
  0.00000000E+00  0.00000000E+00  0.00000000E+00
  0.00000000E+00  0.00000000E+00  0.00000000E+00
  0.00000000E+00  0.00000000E+00  0.00000000E+00
  0.00000000E+00  0.00000000E+00  0.00000000E+00
  0.00000000E+00  0.00000000E+00  0.00000000E+00
  0.00000000E+00  0.00000000E+00  0.00000000E+00
  0.00000000E+00  0.00000000E+00  0.00000000E+00
  0.00000000E+00  0.00000000E+00  0.00000000E+00
  0.00000000E+00  0.00000000E+00  0.00000000E+00
  0.00000000E+00  0.00000000E+00  0.00000000E+00
  0.00000000E+00  0.00000000E+00  0.00000000E+00
  0.00000000E+00  0.00000000E+00  0.00000000E+00
  0.00000000E+00  0.00000000E+00  0.00000000E+00
  0.00000000E+00  0.00000000E+00  0.00000000E+00
  0.00000000E+00  0.00000000E+00  0.00000000E+00
  0.00000000E+00  0.00000000E+00  0.00000000E+00
  0.00000000E+00  0.00000000E+00  0.00000000E+00
  0.00000000E+00  0.00000000E+00  0.00000000E+00
  0.00000000E+00  0.00000000E+00  0.00000000E+00
  0.00000000E+00  0.00000000E+00  0.00000000E+00
  0.00000000E+00  0.00000000E+00  0.00000000E+00
  0.00000000E+00  0.00000000E+00  0.00000000E+00
  0.00000000E+00  0.00000000E+00  0.00000000E+00
  0.00000000E+00  0.00000000E+00  0.00000000E+00
  0.00000000E+00  0.00000000E+00  0.00000000E+00
  0.00000000E+00  0.00000000E+00  0.00000000E+00
  0.00000000E+00  0.00000000E+00  0.00000000E+00
  0.00000000E+00  0.00000000E+00  0.00000000E+00
  0.00000000E+00  0.00000000E+00  0.00000000E+00
  0.00000000E+00  0.00000000E+00  0.00000000E+00
  0.00000000E+00  0.00000000E+00  0.00000000E+00
  0.00000000E+00  0.00000000E+00  0.00000000E+00
  0.00000000E+00  0.00000000E+00  0.00000000E+00
  0.00000000E+00  0.00000000E+00  0.00000000E+00
  0.00000000E+00  0.00000000E+00  0.00000000E+00
  0.00000000E+00  0.00000000E+00  0.00000000E+00
  0.00000000E+00  0.00000000E+00  0.00000000E+00
  0.00000000E+00  0.00000000E+00  0.00000000E+00
  0.00000000E+00  0.00000000E+00  0.00000000E+00
  0.00000000E+00  0.00000000E+00  0.00000000E+00
  0.00000000E+00  0.00000000E+00  0.00000000E+00
  0.00000000E+00  0.00000000E+00  0.00000000E+00
  0.00000000E+00  0.00000000E+00  0.00000000E+00
  0.00000000E+00  0.00000000E+00  0.00000000E+00
