# Supplementary material for: Towards an atomistic understanding of disordered carbon electrode materials
Source: Chem Commun (Camb). 2018 May 23;54(47):5988–91. doi: 10.1039/c8cc01388h (PMC5994876; doi:10.1039/c8cc01388h)
Supplement: Supplementary file 1 [file CC-054-C8CC01388H-s001.zip › structures_Na/Fig3a_AIRSS_like/POSCAR27]

 C                                      
   1.00000000000000     
    14.3182550000000006    0.0000000000000000    0.0000000000000000
     0.0000000000000000   14.3182550000000006    0.0000000000000000
     0.0000000000000000    0.0000000000000000   14.3182550000000006
   C    Na
   206     1
Direct
  0.8909381675995670  0.6411215501890974  0.0772582391035190
  0.5330056621146030  0.7944642478888500  0.0998248478881392
  0.0715018587978607  0.3040585756291717  0.4827503482728131
  0.1243871244396948  0.9184945497320922  0.7419302907639300
  0.4783715420458502  0.1558478945592818  0.7105477065073441
  0.7905025350913902  0.0777689559576741  0.1346892068317202
  0.2278917445931897  0.4151799548725956  0.4919508956762570
  0.6708896990464350  0.5929073291028539  0.7758899089349591
  0.7560447157185003  0.5453800908421371  0.7328606151873065
  0.3026889460853647  0.5118965716174790  0.2441062538933917
  0.6331197391617853  0.9940321485408584  0.1422082588846519
  0.9582526214080199  0.2781438788658386  0.5930631376450182
  0.6397052913220256  0.5299165694533154  0.1767559708034351
  0.6961903664225156  0.0675659339769127  0.1642349852514972
  0.4172340249288031  0.5250297788950742  0.6408650252188476
  0.4270329465453380  0.3797478020265237  0.3842342408593755
  0.2710323979438117  0.3455477695250667  0.3241571292601864
  0.8043978995757161  0.4598745859492969  0.2439108595214841
  0.3972744523143631  0.3278377891485225  0.2093848850764769
  0.1285572551659373  0.2505845338655984  0.3147558992275000
  0.4157924789845243  0.6269369078568058  0.1842119530633955
  0.3198806975421475  0.4419746294672007  0.5201746423308224
  0.7712116643997462  0.1851804560735392  0.2516075360842311
  0.2133470712384390  0.0883866472906036  0.4978895058944602
  0.8143470985516635  0.2957242669266497  0.6780820621208321
  0.4567249686186479  0.3816212091292194  0.1507504425540080
  0.8894546729172202  0.4120692928668077  0.2608287630391982
  0.3650293996273993  0.2403498567570054  0.0646956925607696
  0.6277926878770910  0.0220510492777745  0.7440316916915183
  0.1487785751414213  0.4560288177380923  0.2597235059529756
  0.9177225092959026  0.5323840420284295  0.6688732834748996
  0.8692597480021914  0.6811400463215119  0.7259827881011833
  0.1582277625941594  0.5199641544032674  0.6093789284413688
  0.5367314017448764  0.1673808087040696  0.4510074891385676
  0.2663729151787432  0.9922855524912977  0.8563443058148525
  0.4138774683739035  0.1049578414879649  0.7786425734671527
  0.0175579926768305  0.2315128219827579  0.5235267381108596
  0.5658143899957305  0.1782178076456500  0.7533562907710520
  0.8225139274603773  0.3951041046032346  0.6777673459281646
  0.0610524761929592  0.4083345216552457  0.2663137443460769
  0.9766257639317114  0.3753186489273111  0.5970040809293956
  0.3308567336226660  0.5040905577503257  0.5962797469647518
  0.8811066084952449  0.3156570133688628  0.2800397335501763
  0.0270300524017980  0.9925729392538603  0.1215889817536013
  0.9786587735820581  0.8351295465176001  0.7434090137496128
  0.1762750979235140  0.7263492002973485  0.1694885763176482
  0.1990778505892675  0.0250539840993994  0.3162649930972037
  0.6382632321621883  0.4693376971632427  0.2529446488864322
  0.6223774062264248  0.4483105384205489  0.8506383523360707
  0.4822355213069170  0.4727836381243630  0.1958205063924928
  0.1450921452899384  0.4437162443559994  0.5450909826680090
  0.7055543332607689  0.9622195874727409  0.7393865307111868
  0.1064523068800378  0.0193451194277607  0.1749370675237842
  0.5260479469408135  0.3035498116879057  0.8663062318500694
  0.3093501422894488  0.1116736024310020  0.6357499427193437
  0.1254387406254296  0.1020533770592716  0.4544449758413853
  0.2500029786709865  0.0401961011951875  0.7695368210736694
  0.5617745348686508  0.5120486610717513  0.0249518371271414
  0.9065570741061793  0.7879068220395864  0.0078140061849338
  0.9793941138321089  0.5431498616256265  0.1927315793393273
  0.9658699200839383  0.2655839978253074  0.2817446404383379
  0.8719878759890435  0.9468394867372972  0.7282128466222204
  0.5159688443006457  0.6303614786210003  0.7222153191760813
  0.7197677682240753  0.6349728725223716  0.0662577017534441
  0.7136983032372324  0.3287573925826520  0.3201079150657248
  0.9479695583985832  0.0496806426627806  0.1300781091465265
  0.6842596191610437  0.1341140262927984  0.2378093405962459
  0.3817245669683899  0.1031019633646687  0.4832547867845650
  0.5824708478521049  0.3477396826311651  0.4291703497586037
  0.7206678002190394  0.7762184843506177  0.7577591671770803
  0.5619617860404366  0.3906536651624387  0.9047421760155465
  0.6391572443157246  0.2860624338489733  0.3745743105162956
  0.3447215919198476  0.7629562049436633  0.7548838063005399
  0.9766524356853429  0.4568795283294831  0.2419473201368242
  0.1263058336775386  0.1183514458852541  0.1939904950979436
  0.6573302258834695  0.3112847196130029  0.7516668313868576
  0.1755393288303963  0.9747639538499232  0.2287870346668779
  0.2191018167380381  0.3484267329466951  0.4176743085707842
  0.5279482179605715  0.2211340120279555  0.5372077719121943
  0.3983759438817380  0.9126122770327670  0.8033632980936044
  0.7213299394125151  0.5685844814167347  0.1404867597405038
  0.6591068181761986  0.9250240411414307  0.0721421540027516
  0.1618615000167426  0.8237965159331705  0.1505331350824619
  0.7199333350717111  0.4233911521711093  0.2830213225328926
  0.1694845823071327  0.0085777255610681  0.7236447891982982
  0.7930092837149307  0.0012372326417001  0.7229215154811413
  0.5789984315155888  0.8757398043453959  0.7697106163168197
  0.9094864913096661  0.4362964611579859  0.6462999004314502
  0.8947976573924588  0.5736880132395914  0.1489351227495727
  0.0245134878197156  0.7509559394625602  0.7327229056094108
  0.7284718673933739  0.1588612844430529  0.7245062865562889
  0.0517400115240026  0.0881977642165901  0.6091919111956366
  0.2655367334628642  0.8253770434712963  0.7808351658614510
  0.5455820736652222  0.4465372182963304  0.2803961326971462
  0.2550716289901518  0.2290781998409573  0.1953983506115911
  0.0878993066951631  0.1512354425632789  0.2857662524179547
  0.0745895028449000  0.8311027871692641  0.1013775270042916
  0.4716921120097352  0.9301427804911685  0.1928448408958423
  0.8403129515089629  0.5862906426700363  0.7074710776051991
  0.4540860633561207  0.9956355987075368  0.7909065758654792
  0.0972513257598182  0.5851698011095553  0.6591585818906363
  0.5839548017728515  0.5599391291547400  0.7198748520128107
  0.1714524541189261  0.8288261146184298  0.7528762892331659
  0.8864720207596453  0.2351120327505221  0.6451039382617362
  0.4629109872043251  0.1054566343019593  0.4250424539341269
  0.1460098590460226  0.5475675270472314  0.2263777595079348
  0.8217321285520528  0.7670443824488911  0.7449012705598931
  0.6584482804910690  0.6987312608389483  0.7675412106197240
  0.3505664719520852  0.7033988608484908  0.1847954515113406
  0.3955764267112357  0.5343500986461843  0.2156062500313980
  0.2455978095023975  0.1140288894324059  0.0691392739777480
  0.4683257826681537  0.1742826671410680  0.6150572971431496
  0.2887601608817043  0.0310595058855022  0.3569986371018798
  0.4654353729888904  0.8376381780577016  0.1556141923958506
  0.5393645767664339  0.0598977435160149  0.2776091281570884
  0.8181205485988016  0.7552906463678641  0.9855471482549740
  0.9602841664832602  0.9892993051209878  0.7114822418205280
  0.0685182146534381  0.5899711141788480  0.1865199441130779
  0.3021900757801759  0.9037298626453056  0.8258115254160671
  0.3853848356802660  0.1330700273789216  0.5757116144936714
  0.9327175357317569  0.1249945257116314  0.1960050924052827
  0.0125243732969317  0.9047516843447944  0.0775855872141614
  0.5456755774711226  0.5349473919636905  0.1302456107197988
  0.1585302524232725  0.6586772082456024  0.6987169233322875
  0.5737672148987462  0.4694204630159863  0.6899509170358687
  0.5237872323341141  0.4040546711143735  0.3637353414153031
  0.1216869200255552  0.7449297293165082  0.7301190797243812
  0.4786884659020423  0.3928750868610650  0.5515882244224860
  0.5431346141014038  0.3188517599456494  0.5162972223959372
  0.4560283937017234  0.2492998911457243  0.9138453163833122
  0.5021675508186499  0.6288903865050297  0.1352679883678064
  0.2213445401607096  0.2694547771222923  0.2734499710689856
  0.6294427229776386  0.6736669782420477  0.0207958171640023
  0.2200264744503935  0.8895596153755027  0.1989572159171306
  0.7901100230797826  0.2727812853302565  0.2915957801573483
  0.0623067011640696  0.3872922929152176  0.5374596112021702
  0.5348938972097808  0.4226785749193567  0.9955271937554990
  0.4357283088572471  0.2825412693183741  0.0098416319212612
  0.2835042574955374  0.0433308764224483  0.9349388556616308
  0.5468179323969220  0.9712774087217476  0.7684609783927430
  0.3837350533190843  0.9479267626563269  0.2368872873531571
  0.6763868124134798  0.8665997443894247  0.7564034111676723
  0.0916415677851794  0.6784115036962594  0.1516480464645875
  0.7497511154489873  0.9064182041960682  0.0255399798873945
  0.4778989109343046  0.3618259657973354  0.0544218327134611
  0.0510041784246016  0.3145409447361717  0.2856989473016803
  0.6536015227831455  0.4137391538384925  0.7499108947487990
  0.5466848419780397  0.6966527578367960  0.0863667547774106
  0.8048819561934265  0.6663689024010482  0.0336106996574950
  0.8041676171562829  0.0996259343330027  0.7051359684606808
  0.4244451547304562  0.8192731276307317  0.7721380986037010
  0.5794595857078394  0.2676086437591356  0.7902365689057217
  0.2462122767719796  0.0255363873774816  0.0260251885333711
  0.8816794539804845  0.8473661688233435  0.7433169513464267
  0.7413085412900555  0.8149036240827773  0.9820114487829913
  0.3413988615346708  0.6718946740210486  0.7122508411258321
  0.9871037416290167  0.1703768789226448  0.2619884337138331
  0.3751621249137337  0.0126169800650264  0.3086825783637642
  0.3196238068512322  0.0967377885001909  0.7320151537897742
  0.3423412980977857  0.2635510002500371  0.1584446564959069
  0.6084153992724007  0.1298393220804086  0.2984947993841831
  0.3323737073839920  0.1339938428992501  0.9328060529588481
  0.1255812703857259  0.0827425480255594  0.3581109016605734
  0.2540557848975530  0.6317308613614266  0.6855922021113086
  0.9669730954157429  0.6766389241092163  0.7125677671931420
  0.2441107487301076  0.4341541090470457  0.2740764823596141
  0.4047600734938350  0.4017358452468754  0.4848767741525665
  0.2216186634000129  0.0946951048356416  0.5952247846186576
  0.9253948326962758  0.8825780768568023  0.0311403807923809
  0.5195703697888927  0.7998370591959348  0.7658212751641917
  0.2952859499294610  0.0731083358408031  0.4457056078611732
  0.2369760593055474  0.5841536865228200  0.2227802534721653
  0.5485360105309450  0.9938352942708192  0.2009376326757912
  0.9544205734252598  0.7157991013701143  0.0566777971056376
  0.3748518101996293  0.7990992421109755  0.1775559176647032
  0.6529844746483443  0.7762789641865461  0.9950959640524819
  0.3172503207191520  0.8753005787124888  0.2104613005111949
  0.2507879289051522  0.5495405767741969  0.6288039565477297
  0.0282631939538169  0.9187863040237029  0.7305479930606851
  0.6048276928914839  0.8414632962023260  0.0513903056956562
  0.3123055430646772  0.1704371578188314  0.0222482768631523
  0.4237505653973334  0.6115081275900200  0.6931672846045942
  0.2030168227553278  0.1541458511177932  0.1507077821996533
  0.7479621096145963  0.4503682442846809  0.7183567001647507
  0.8434821674927317  0.9406719094461122  0.0412924626888161
  0.4052805155286432  0.1654262273568024  0.8763540089765911
  0.6405105073729556  0.1192300417564426  0.7407587613002966
  0.6021793047513213  0.1919065789267499  0.3781789946756443
  0.8070276423542903  0.5355187130251053  0.1795081892764797
  0.0364796951226442  0.7391368142698240  0.0988852909227291
  0.9675458351392364  0.0752579472315936  0.6625808186498400
  0.3739706814396102  0.3462592873329343  0.3113633034852945
  0.1413397290971021  0.0623737661604190  0.6448593368602559
  0.7322286384577129  0.2572289236233454  0.7168699285046201
  0.4914208835550006  0.4555412076697835  0.6302230945273332
  0.1418740299083025  0.2914417000774688  0.4139208282151345
  0.4593485596011941  0.0591206988628000  0.3377185734919548
  0.8869066528778841  0.1363878851790078  0.6657884528634002
  0.6066218655654497  0.5783876497217504  0.9634561487360543
  0.8595020060255100  0.0225876085649216  0.0924618158035176
  0.5613012170413804  0.7123877555635687  0.7559385929932041
  0.6389032709830407  0.5431276312008886  0.8737123285975347
  0.0540183956743048  0.1406420863529955  0.5222103246518872
  0.8352626108754069  0.1432717479946717  0.1913373279381432
  0.2561392908969541  0.6756321071380882  0.1973499667878054
  0.9996522206981833  0.5914876031133899  0.6742639367625792
  0.1782798120608230  0.4987016461409947  0.7922909876073176
 
  0.00000000E+00  0.00000000E+00  0.00000000E+00
  0.00000000E+00  0.00000000E+00  0.00000000E+00
  0.00000000E+00  0.00000000E+00  0.00000000E+00
  0.00000000E+00  0.00000000E+00  0.00000000E+00
  0.00000000E+00  0.00000000E+00  0.00000000E+00
  0.00000000E+00  0.00000000E+00  0.00000000E+00
  0.00000000E+00  0.00000000E+00  0.00000000E+00
  0.00000000E+00  0.00000000E+00  0.00000000E+00
  0.00000000E+00  0.00000000E+00  0.00000000E+00
  0.00000000E+00  0.00000000E+00  0.00000000E+00
  0.00000000E+00  0.00000000E+00  0.00000000E+00
  0.00000000E+00  0.00000000E+00  0.00000000E+00
  0.00000000E+00  0.00000000E+00  0.00000000E+00
  0.00000000E+00  0.00000000E+00  0.00000000E+00
  0.00000000E+00  0.00000000E+00  0.00000000E+00
  0.00000000E+00  0.00000000E+00  0.00000000E+00
  0.00000000E+00  0.00000000E+00  0.00000000E+00
  0.00000000E+00  0.00000000E+00  0.00000000E+00
  0.00000000E+00  0.00000000E+00  0.00000000E+00
  0.00000000E+00  0.00000000E+00  0.00000000E+00
  0.00000000E+00  0.00000000E+00  0.00000000E+00
  0.00000000E+00  0.00000000E+00  0.00000000E+00
  0.00000000E+00  0.00000000E+00  0.00000000E+00
  0.00000000E+00  0.00000000E+00  0.00000000E+00
  0.00000000E+00  0.00000000E+00  0.00000000E+00
  0.00000000E+00  0.00000000E+00  0.00000000E+00
  0.00000000E+00  0.00000000E+00  0.00000000E+00
  0.00000000E+00  0.00000000E+00  0.00000000E+00
  0.00000000E+00  0.00000000E+00  0.00000000E+00
  0.00000000E+00  0.00000000E+00  0.00000000E+00
  0.00000000E+00  0.00000000E+00  0.00000000E+00
  0.00000000E+00  0.00000000E+00  0.00000000E+00
  0.00000000E+00  0.00000000E+00  0.00000000E+00
  0.00000000E+00  0.00000000E+00  0.00000000E+00
  0.00000000E+00  0.00000000E+00  0.00000000E+00
  0.00000000E+00  0.00000000E+00  0.00000000E+00
  0.00000000E+00  0.00000000E+00  0.00000000E+00
  0.00000000E+00  0.00000000E+00  0.00000000E+00
  0.00000000E+00  0.00000000E+00  0.00000000E+00
  0.00000000E+00  0.00000000E+00  0.00000000E+00
  0.00000000E+00  0.00000000E+00  0.00000000E+00
  0.00000000E+00  0.00000000E+00  0.00000000E+00
  0.00000000E+00  0.00000000E+00  0.00000000E+00
  0.00000000E+00  0.00000000E+00  0.00000000E+00
  0.00000000E+00  0.00000000E+00  0.00000000E+00
  0.00000000E+00  0.00000000E+00  0.00000000E+00
  0.00000000E+00  0.00000000E+00  0.00000000E+00
  0.00000000E+00  0.00000000E+00  0.00000000E+00
  0.00000000E+00  0.00000000E+00  0.00000000E+00
  0.00000000E+00  0.00000000E+00  0.00000000E+00
  0.00000000E+00  0.00000000E+00  0.00000000E+00
  0.00000000E+00  0.00000000E+00  0.00000000E+00
  0.00000000E+00  0.00000000E+00  0.00000000E+00
  0.00000000E+00  0.00000000E+00  0.00000000E+00
  0.00000000E+00  0.00000000E+00  0.00000000E+00
  0.00000000E+00  0.00000000E+00  0.00000000E+00
  0.00000000E+00  0.00000000E+00  0.00000000E+00
  0.00000000E+00  0.00000000E+00  0.00000000E+00
  0.00000000E+00  0.00000000E+00  0.00000000E+00
  0.00000000E+00  0.00000000E+00  0.00000000E+00
  0.00000000E+00  0.00000000E+00  0.00000000E+00
  0.00000000E+00  0.00000000E+00  0.00000000E+00
  0.00000000E+00  0.00000000E+00  0.00000000E+00
  0.00000000E+00  0.00000000E+00  0.00000000E+00
  0.00000000E+00  0.00000000E+00  0.00000000E+00
  0.00000000E+00  0.00000000E+00  0.00000000E+00
  0.00000000E+00  0.00000000E+00  0.00000000E+00
  0.00000000E+00  0.00000000E+00  0.00000000E+00
  0.00000000E+00  0.00000000E+00  0.00000000E+00
  0.00000000E+00  0.00000000E+00  0.00000000E+00
  0.00000000E+00  0.00000000E+00  0.00000000E+00
  0.00000000E+00  0.00000000E+00  0.00000000E+00
  0.00000000E+00  0.00000000E+00  0.00000000E+00
  0.00000000E+00  0.00000000E+00  0.00000000E+00
  0.00000000E+00  0.00000000E+00  0.00000000E+00
  0.00000000E+00  0.00000000E+00  0.00000000E+00
  0.00000000E+00  0.00000000E+00  0.00000000E+00
  0.00000000E+00  0.00000000E+00  0.00000000E+00
  0.00000000E+00  0.00000000E+00  0.00000000E+00
  0.00000000E+00  0.00000000E+00  0.00000000E+00
  0.00000000E+00  0.00000000E+00  0.00000000E+00
  0.00000000E+00  0.00000000E+00  0.00000000E+00
  0.00000000E+00  0.00000000E+00  0.00000000E+00
  0.00000000E+00  0.00000000E+00  0.00000000E+00
  0.00000000E+00  0.00000000E+00  0.00000000E+00
  0.00000000E+00  0.00000000E+00  0.00000000E+00
  0.00000000E+00  0.00000000E+00  0.00000000E+00
  0.00000000E+00  0.00000000E+00  0.00000000E+00
  0.00000000E+00  0.00000000E+00  0.00000000E+00
  0.00000000E+00  0.00000000E+00  0.00000000E+00
  0.00000000E+00  0.00000000E+00  0.00000000E+00
  0.00000000E+00  0.00000000E+00  0.00000000E+00
  0.00000000E+00  0.00000000E+00  0.00000000E+00
  0.00000000E+00  0.00000000E+00  0.00000000E+00
  0.00000000E+00  0.00000000E+00  0.00000000E+00
  0.00000000E+00  0.00000000E+00  0.00000000E+00
  0.00000000E+00  0.00000000E+00  0.00000000E+00
  0.00000000E+00  0.00000000E+00  0.00000000E+00
  0.00000000E+00  0.00000000E+00  0.00000000E+00
  0.00000000E+00  0.00000000E+00  0.00000000E+00
  0.00000000E+00  0.00000000E+00  0.00000000E+00
  0.00000000E+00  0.00000000E+00  0.00000000E+00
  0.00000000E+00  0.00000000E+00  0.00000000E+00
  0.00000000E+00  0.00000000E+00  0.00000000E+00
  0.00000000E+00  0.00000000E+00  0.00000000E+00
  0.00000000E+00  0.00000000E+00  0.00000000E+00
  0.00000000E+00  0.00000000E+00  0.00000000E+00
  0.00000000E+00  0.00000000E+00  0.00000000E+00
  0.00000000E+00  0.00000000E+00  0.00000000E+00
  0.00000000E+00  0.00000000E+00  0.00000000E+00
  0.00000000E+00  0.00000000E+00  0.00000000E+00
  0.00000000E+00  0.00000000E+00  0.00000000E+00
  0.00000000E+00  0.00000000E+00  0.00000000E+00
  0.00000000E+00  0.00000000E+00  0.00000000E+00
  0.00000000E+00  0.00000000E+00  0.00000000E+00
  0.00000000E+00  0.00000000E+00  0.00000000E+00
  0.00000000E+00  0.00000000E+00  0.00000000E+00
  0.00000000E+00  0.00000000E+00  0.00000000E+00
  0.00000000E+00  0.00000000E+00  0.00000000E+00
  0.00000000E+00  0.00000000E+00  0.00000000E+00
  0.00000000E+00  0.00000000E+00  0.00000000E+00
  0.00000000E+00  0.00000000E+00  0.00000000E+00
  0.00000000E+00  0.00000000E+00  0.00000000E+00
  0.00000000E+00  0.00000000E+00  0.00000000E+00
  0.00000000E+00  0.00000000E+00  0.00000000E+00
  0.00000000E+00  0.00000000E+00  0.00000000E+00
  0.00000000E+00  0.00000000E+00  0.00000000E+00
  0.00000000E+00  0.00000000E+00  0.00000000E+00
  0.00000000E+00  0.00000000E+00  0.00000000E+00
  0.00000000E+00  0.00000000E+00  0.00000000E+00
  0.00000000E+00  0.00000000E+00  0.00000000E+00
  0.00000000E+00  0.00000000E+00  0.00000000E+00
  0.00000000E+00  0.00000000E+00  0.00000000E+00
  0.00000000E+00  0.00000000E+00  0.00000000E+00
  0.00000000E+00  0.00000000E+00  0.00000000E+00
  0.00000000E+00  0.00000000E+00  0.00000000E+00
  0.00000000E+00  0.00000000E+00  0.00000000E+00
  0.00000000E+00  0.00000000E+00  0.00000000E+00
  0.00000000E+00  0.00000000E+00  0.00000000E+00
  0.00000000E+00  0.00000000E+00  0.00000000E+00
  0.00000000E+00  0.00000000E+00  0.00000000E+00
  0.00000000E+00  0.00000000E+00  0.00000000E+00
  0.00000000E+00  0.00000000E+00  0.00000000E+00
  0.00000000E+00  0.00000000E+00  0.00000000E+00
  0.00000000E+00  0.00000000E+00  0.00000000E+00
  0.00000000E+00  0.00000000E+00  0.00000000E+00
  0.00000000E+00  0.00000000E+00  0.00000000E+00
  0.00000000E+00  0.00000000E+00  0.00000000E+00
  0.00000000E+00  0.00000000E+00  0.00000000E+00
  0.00000000E+00  0.00000000E+00  0.00000000E+00
  0.00000000E+00  0.00000000E+00  0.00000000E+00
  0.00000000E+00  0.00000000E+00  0.00000000E+00
  0.00000000E+00  0.00000000E+00  0.00000000E+00
  0.00000000E+00  0.00000000E+00  0.00000000E+00
  0.00000000E+00  0.00000000E+00  0.00000000E+00
  0.00000000E+00  0.00000000E+00  0.00000000E+00
  0.00000000E+00  0.00000000E+00  0.00000000E+00
  0.00000000E+00  0.00000000E+00  0.00000000E+00
  0.00000000E+00  0.00000000E+00  0.00000000E+00
  0.00000000E+00  0.00000000E+00  0.00000000E+00
  0.00000000E+00  0.00000000E+00  0.00000000E+00
  0.00000000E+00  0.00000000E+00  0.00000000E+00
  0.00000000E+00  0.00000000E+00  0.00000000E+00
  0.00000000E+00  0.00000000E+00  0.00000000E+00
  0.00000000E+00  0.00000000E+00  0.00000000E+00
  0.00000000E+00  0.00000000E+00  0.00000000E+00
  0.00000000E+00  0.00000000E+00  0.00000000E+00
  0.00000000E+00  0.00000000E+00  0.00000000E+00
  0.00000000E+00  0.00000000E+00  0.00000000E+00
  0.00000000E+00  0.00000000E+00  0.00000000E+00
  0.00000000E+00  0.00000000E+00  0.00000000E+00
  0.00000000E+00  0.00000000E+00  0.00000000E+00
  0.00000000E+00  0.00000000E+00  0.00000000E+00
  0.00000000E+00  0.00000000E+00  0.00000000E+00
  0.00000000E+00  0.00000000E+00  0.00000000E+00
  0.00000000E+00  0.00000000E+00  0.00000000E+00
  0.00000000E+00  0.00000000E+00  0.00000000E+00
  0.00000000E+00  0.00000000E+00  0.00000000E+00
  0.00000000E+00  0.00000000E+00  0.00000000E+00
  0.00000000E+00  0.00000000E+00  0.00000000E+00
  0.00000000E+00  0.00000000E+00  0.00000000E+00
  0.00000000E+00  0.00000000E+00  0.00000000E+00
  0.00000000E+00  0.00000000E+00  0.00000000E+00
  0.00000000E+00  0.00000000E+00  0.00000000E+00
  0.00000000E+00  0.00000000E+00  0.00000000E+00
  0.00000000E+00  0.00000000E+00  0.00000000E+00
  0.00000000E+00  0.00000000E+00  0.00000000E+00
  0.00000000E+00  0.00000000E+00  0.00000000E+00
  0.00000000E+00  0.00000000E+00  0.00000000E+00
  0.00000000E+00  0.00000000E+00  0.00000000E+00
  0.00000000E+00  0.00000000E+00  0.00000000E+00
  0.00000000E+00  0.00000000E+00  0.00000000E+00
  0.00000000E+00  0.00000000E+00  0.00000000E+00
  0.00000000E+00  0.00000000E+00  0.00000000E+00
  0.00000000E+00  0.00000000E+00  0.00000000E+00
  0.00000000E+00  0.00000000E+00  0.00000000E+00
  0.00000000E+00  0.00000000E+00  0.00000000E+00
  0.00000000E+00  0.00000000E+00  0.00000000E+00
  0.00000000E+00  0.00000000E+00  0.00000000E+00
  0.00000000E+00  0.00000000E+00  0.00000000E+00
  0.00000000E+00  0.00000000E+00  0.00000000E+00
  0.00000000E+00  0.00000000E+00  0.00000000E+00
  0.00000000E+00  0.00000000E+00  0.00000000E+00
  0.00000000E+00  0.00000000E+00  0.00000000E+00
  0.00000000E+00  0.00000000E+00  0.00000000E+00
  0.00000000E+00  0.00000000E+00  0.00000000E+00
  0.00000000E+00  0.00000000E+00  0.00000000E+00
