# Supplementary material for: Towards an atomistic understanding of disordered carbon electrode materials
Source: Chem Commun (Camb). 2018 May 23;54(47):5988–91. doi: 10.1039/c8cc01388h (PMC5994876; doi:10.1039/c8cc01388h)
Supplement: Supplementary file 1 [file CC-054-C8CC01388H-s001.zip › structures_Na/Fig3a_AIRSS_like/POSCAR28]

 C                                      
   1.00000000000000     
    14.3182550000000006    0.0000000000000000    0.0000000000000000
     0.0000000000000000   14.3182550000000006    0.0000000000000000
     0.0000000000000000    0.0000000000000000   14.3182550000000006
   C    Na
   206     1
Direct
  0.8907045478110097  0.6413007585640705  0.0771695361690859
  0.5328601429789848  0.7943092583424567  0.0990506306397782
  0.0712851967211053  0.3043045607259622  0.4817822480217698
  0.1241139417479150  0.9186706487400204  0.7410938364005857
  0.4780072541365701  0.1558253663366548  0.7097529483075826
  0.7903040436919211  0.0778267309654655  0.1337270135652194
  0.2277596562036249  0.4149972145701792  0.4911555286101557
  0.6704346861052045  0.5928471169344670  0.7750363923592319
  0.7555474555806031  0.5453226588301062  0.7318623206906972
  0.3024316222348234  0.5119708163037263  0.2437060561309184
  0.6330238872222343  0.9938909668930690  0.1414788113810184
  0.9578516235022400  0.2782895089045112  0.5920132085896219
  0.6394082324613977  0.5298667419034401  0.1761413135464142
  0.6960705319457080  0.0674852175032171  0.1634590739795655
  0.4168153999241749  0.5251850571745268  0.6398360798263707
  0.4267709878145329  0.3795367566198993  0.3835250927768418
  0.2708512010620919  0.3454619011357339  0.3233148979797715
  0.8040783513402450  0.4599976541612889  0.2435978270482603
  0.3971776300594649  0.3277281766226318  0.2086316611326137
  0.1283334905923759  0.2506482810836081  0.3138319161284238
  0.4155009980815341  0.6268559240057696  0.1834337393485586
  0.3195875655313556  0.4418418542023461  0.5193496255199868
  0.7710243516473908  0.1851638645347677  0.2507375244369597
  0.2131048065952109  0.0887351630186567  0.4969653758659457
  0.8139197649341997  0.2957773047622690  0.6769980579104876
  0.4565096938762044  0.3815235252418206  0.1499883196123620
  0.8891557547922357  0.4121503042056666  0.2604510755084690
  0.3651847152075209  0.2401197825029475  0.0640460837142816
  0.6273410577209635  0.0220847884933891  0.7428564233354793
  0.1484870272420755  0.4562391271014046  0.2596580198358554
  0.9174402678598725  0.5322062109162194  0.6679588640843412
  0.8687175757702739  0.6809679029015391  0.7249843070605725
  0.1583843568667722  0.5203808379521619  0.6079076036644000
  0.5366069262092166  0.1672963897153486  0.4503418131122557
  0.2659868400739792  0.9924073806412587  0.8555859257284861
  0.4135849244414853  0.1049794697036123  0.7778659197668351
  0.0174854180923623  0.2316993432143228  0.5226728577510451
  0.5654729978483554  0.1782388510942592  0.7524808586258318
  0.8221651683629287  0.3951262852558085  0.6767202662549545
  0.0607822718145745  0.4084867378805391  0.2659639571223927
  0.9761734353513477  0.3753478546052711  0.5959241672057002
  0.3304624196005163  0.5044307113074804  0.5951307419034395
  0.8808428357247469  0.3156771406097296  0.2792418702552082
  0.0268784414840412  0.9926440935311271  0.1205948528656666
  0.9782012647231976  0.8353134819997710  0.7428776477276595
  0.1759759114426193  0.7265434468346047  0.1694519623269030
  0.1989434076859732  0.0251956681391215  0.3153133681877425
  0.6379364067318053  0.4692550863989332  0.2523227185475317
  0.6220789074005815  0.4482267294693796  0.8498558121257473
  0.4819259929657276  0.4726975240937936  0.1950528134755024
  0.1449939765463942  0.4439833887830937  0.5443300865616973
  0.7051398405568674  0.9622392432233068  0.7381603112060425
  0.1062729281550277  0.0194158718090977  0.1740253990309349
  0.5258576308684257  0.3034402548232243  0.8656718092741271
  0.3090303663091037  0.1117369539758742  0.6349921497337302
  0.1252130762804352  0.1022815707417420  0.4534602428216297
  0.2495295436034351  0.0404181163616862  0.7688001431218894
  0.5616511410163310  0.5118880498694047  0.0242374281829820
  0.9064672539052410  0.7878094835777522  0.0072616083702396
  0.9790647199406648  0.5435096247488677  0.1928855903887006
  0.9656546355389253  0.2656577708764246  0.2807403570779226
  0.8715629757565265  0.9469244680668701  0.7271162423754293
  0.5153944405062481  0.6302879034038887  0.7214221187410401
  0.7195667918482184  0.6349578366892341  0.0657306067451374
  0.7134851009595509  0.3286766929552872  0.3195172861966309
  0.9477862866659246  0.0497260958069227  0.1290717560027922
  0.6841577824556625  0.1340082099826666  0.2370833615074505
  0.3815013347995362  0.1032069865468280  0.4824815380671832
  0.5821788968145888  0.3476271922839999  0.4284543975766460
  0.7202031306226186  0.7761522226930130  0.7569188496102673
  0.5618270862009687  0.3905366138416010  0.9040553593736099
  0.6390000612547539  0.2859906182364181  0.3739570338286791
  0.3444035579469400  0.7630599033149433  0.7539733878369480
  0.9763464130363683  0.4570684238713892  0.2418350184198199
  0.1261956320772670  0.1183862206360670  0.1930659488384230
  0.6568869301562872  0.3112868448799543  0.7506627431108639
  0.1754623370978889  0.9748965182016178  0.2277246080968547
  0.2189577112569290  0.3482751352389914  0.4168795351203063
  0.5276996317500572  0.2211094625991147  0.5365144619888689
  0.3981502714781577  0.9126982103730392  0.8027763165330792
  0.7210532145188785  0.5686194095164386  0.1400332278722428
  0.6589952554153360  0.9248883418620307  0.0713842297355517
  0.1617481548335269  0.8239050584506262  0.1497973930811680
  0.7196195602847061  0.4233908943265153  0.2825245975278584
  0.1690621029286534  0.0089532210890229  0.7228761931618463
  0.7925025680212361  0.0013186804466471  0.7216927229833027
  0.5786674431634083  0.8757455138926573  0.7687677644807667
  0.9091169605109014  0.4361158820180493  0.6452627250516723
  0.8945093732027199  0.5739722800679350  0.1488762617236130
  0.0242317625725557  0.7508776572537353  0.7325980793349925
  0.7280422617821241  0.1589102051585362  0.7233152025246656
  0.0512155911242768  0.0881261594291300  0.6080679787383381
  0.2654519504815953  0.8255793709032013  0.7799357479681517
  0.5452466463366048  0.4464010976342238  0.2796645153036346
  0.2549764449647613  0.2290351480528698  0.1945364609355854
  0.0876682353129850  0.1513228652248763  0.2847511691802772
  0.0745085928899812  0.8311334997750360  0.1006712689985038
  0.4716615670487466  0.9299941921536855  0.1921740929594979
  0.8400259790123212  0.5861922171072859  0.7065198116867271
  0.4537752762733304  0.9956315041301435  0.7900856486316098
  0.0977766302156867  0.5842751594812621  0.6588789064435774
  0.5833946879961267  0.5599167253123108  0.7191464418246026
  0.1713739125325116  0.8291796904844906  0.7520311037501016
  0.8860651838207351  0.2352183462143397  0.6438826319396513
  0.4627526460394218  0.1054538810366553  0.4243211319041444
  0.1456687056612472  0.5480015778785066  0.2269197382747615
  0.8212141204873311  0.7669886484050844  0.7440500731490930
  0.6579986701505606  0.6986633871692263  0.7666849822343538
  0.3503527226553469  0.7033835419101516  0.1841293993567046
  0.3952752929061541  0.5343034032957673  0.2149056540038423
  0.2455619736108519  0.1140397923311069  0.0682468932721595
  0.4680140282005470  0.1742952883665394  0.6143005842821883
  0.2885849246977737  0.0312401982984795  0.3560883337546242
  0.4652999468235901  0.8375418024229054  0.1548531117352883
  0.5392949297265663  0.0597982056910456  0.2769479198129859
  0.8180351831453350  0.7551632663198525  0.9849894181264720
  0.9598092993401253  0.9894214912794894  0.7107031589043662
  0.0681460782660699  0.5903688745418971  0.1869672855241648
  0.3020048026994219  0.9039448012684237  0.8250527724562162
  0.3850771750650653  0.1331704033189114  0.5749332168151648
  0.9325114336653143  0.1250851896739246  0.1949449623772062
  0.0124631834826782  0.9048086101295101  0.0766248422328565
  0.5454155180182337  0.5348291651914555  0.1295076816928104
  0.1588281541828162  0.6585534560534311  0.6975951171367286
  0.5731871710159434  0.4693931508112791  0.6892179950330157
  0.5234812022313156  0.4038823391455111  0.3630044105177381
  0.1218121316892619  0.7447952864938060  0.7293708236675549
  0.4783036841503467  0.3927921334579889  0.5508901812347976
  0.5427936649313108  0.3187995466083277  0.5156134949549400
  0.4560677307683544  0.2491763591495554  0.9131879821442028
  0.5018723914388361  0.6287605953500230  0.1344721594718443
  0.2211495124423268  0.2694634451954133  0.2725228689401489
  0.6292710017599650  0.6734967523614864  0.0200755728026767
  0.2200170311646956  0.8897295444086341  0.1979955951569953
  0.7898547103426888  0.2727584233567026  0.2907303699539701
  0.0621250289077918  0.3873790815679389  0.5366866855090096
  0.5347799200318818  0.4225144458659066  0.9948229665045004
  0.4357895129858689  0.2823516117610216  0.0091941222708328
  0.2835463321601557  0.0434256366664239  0.9340748084985286
  0.5464819448026702  0.9712821291028705  0.7674087809103655
  0.3836917982668581  0.9478632580054341  0.2362197087706054
  0.6759921099663238  0.8666140939368205  0.7554276601943266
  0.0912486504381689  0.6787236349684814  0.1519129178261895
  0.7496116537007003  0.9063091698412863  0.0247383721248610
  0.4778166170408041  0.3616737187889810  0.0536544775911436
  0.0507725401872591  0.3145905263188678  0.2848697576087871
  0.6531520222620602  0.4137520522374364  0.7490256254233405
  0.5464754913594502  0.6965215965139875  0.0856081164897346
  0.8047182870529878  0.6663664962448201  0.0332696573386897
  0.8037433185463531  0.0996912682876609  0.7039464127765240
  0.4240808802060190  0.8191773241729042  0.7713280525163890
  0.5791263349425980  0.2675921917341142  0.7893570450062191
  0.2464951327867010  0.0254019296146373  0.0251900532786709
  0.8811537160045498  0.8474054956278035  0.7424228930963531
  0.7412054895794447  0.8147671376776414  0.9812861119184989
  0.3408231121617869  0.6719834155647980  0.7107260767984791
  0.9868992271257165  0.1704780252420272  0.2609193052514824
  0.3750765806132316  0.0126331014547197  0.3078964915708209
  0.3193098439000063  0.0967115359074052  0.7311900602857868
  0.3423177439922096  0.2633897179006779  0.1576667025203744
  0.6083309081632178  0.1297232796744902  0.2978391008123434
  0.3324826253231020  0.1339635338037308  0.9320458745752584
  0.1252538131752911  0.0827636878595172  0.3571540016881598
  0.2540533676466112  0.6322145961602488  0.6834536970369481
  0.9666304742439255  0.6764165248316110  0.7116720028115580
  0.2438615578339781  0.4341744792213610  0.2735061299261451
  0.4044606410188180  0.4015296586363310  0.4841529053575723
  0.2212404991352414  0.0949587090461960  0.5943921582102305
  0.9253190158796666  0.8825371758629612  0.0303126575175061
  0.5192150174098713  0.7997692488678941  0.7650251387029142
  0.2950605293938799  0.0733187394193403  0.4448484680493730
  0.2367262844653267  0.5844572987226943  0.2230226171567440
  0.5484744008247033  0.9936843366983141  0.2002569310487959
  0.9542328143347867  0.7158249213382312  0.0564646259423082
  0.3747196390090263  0.7990438182303916  0.1767854245720593
  0.6528733754384949  0.7761130680818973  0.9943809640580299
  0.3171847397666525  0.8753232228852890  0.2097113390011505
  0.2506440847636493  0.5501206614231279  0.6272198330480055
  0.0278067499861281  0.9190096127897922  0.7298477420834114
  0.6046963468133901  0.8412995425323558  0.0506232649773195
  0.3124327298527296  0.1702949489551270  0.0215591099600463
  0.4232817749133570  0.6115609208412008  0.6920508741976383
  0.2029954806368983  0.1540809332167456  0.1498511197427175
  0.7475083638949450  0.4504235256167901  0.7173468980949554
  0.8433528175700146  0.9406649496160892  0.0404188279699273
  0.4052386566537139  0.1653256833870212  0.8756363847865737
  0.6401259721072678  0.1192566130691147  0.7396427258897588
  0.6021024027490788  0.1917674623935308  0.3775575321056997
  0.8067222222378788  0.5356972594708977  0.1792549243524426
  0.0362314516639865  0.7392365471603399  0.0987181416642287
  0.9671656940766147  0.0754185495422934  0.6614817974802557
  0.3737826279319739  0.3461435699990876  0.3105634543937892
  0.1410159910330066  0.0624382015514692  0.6438885539779986
  0.7318002387054722  0.2572575117566838  0.7157254600342738
  0.4909080690294829  0.4555567914674986  0.6295030061142952
  0.1416959511329269  0.2913801837653869  0.4130373058382639
  0.4592498190916031  0.0590999955675119  0.3370060764630775
  0.8864925895360088  0.1364570489817727  0.6645843386233418
  0.6064444588526392  0.5781956059795615  0.9627435099338134
  0.8593343514954243  0.0226022513593612  0.0914690820221739
  0.5608497859007828  0.7123441665311110  0.7551062238174614
  0.6386055143950802  0.5430191961757520  0.8729139542757214
  0.0537110740490886  0.1409074056508131  0.5212163518684392
  0.8350579906827410  0.1433488321607203  0.1903051435125618
  0.2559130645292100  0.6758262359823751  0.1972132552040778
  0.9996565943389274  0.5909999885949381  0.6732775201728300
  0.0584607707008891  0.7229808151898309  0.5517556251429413
 
  0.00000000E+00  0.00000000E+00  0.00000000E+00
  0.00000000E+00  0.00000000E+00  0.00000000E+00
  0.00000000E+00  0.00000000E+00  0.00000000E+00
  0.00000000E+00  0.00000000E+00  0.00000000E+00
  0.00000000E+00  0.00000000E+00  0.00000000E+00
  0.00000000E+00  0.00000000E+00  0.00000000E+00
  0.00000000E+00  0.00000000E+00  0.00000000E+00
  0.00000000E+00  0.00000000E+00  0.00000000E+00
  0.00000000E+00  0.00000000E+00  0.00000000E+00
  0.00000000E+00  0.00000000E+00  0.00000000E+00
  0.00000000E+00  0.00000000E+00  0.00000000E+00
  0.00000000E+00  0.00000000E+00  0.00000000E+00
  0.00000000E+00  0.00000000E+00  0.00000000E+00
  0.00000000E+00  0.00000000E+00  0.00000000E+00
  0.00000000E+00  0.00000000E+00  0.00000000E+00
  0.00000000E+00  0.00000000E+00  0.00000000E+00
  0.00000000E+00  0.00000000E+00  0.00000000E+00
  0.00000000E+00  0.00000000E+00  0.00000000E+00
  0.00000000E+00  0.00000000E+00  0.00000000E+00
  0.00000000E+00  0.00000000E+00  0.00000000E+00
  0.00000000E+00  0.00000000E+00  0.00000000E+00
  0.00000000E+00  0.00000000E+00  0.00000000E+00
  0.00000000E+00  0.00000000E+00  0.00000000E+00
  0.00000000E+00  0.00000000E+00  0.00000000E+00
  0.00000000E+00  0.00000000E+00  0.00000000E+00
  0.00000000E+00  0.00000000E+00  0.00000000E+00
  0.00000000E+00  0.00000000E+00  0.00000000E+00
  0.00000000E+00  0.00000000E+00  0.00000000E+00
  0.00000000E+00  0.00000000E+00  0.00000000E+00
  0.00000000E+00  0.00000000E+00  0.00000000E+00
  0.00000000E+00  0.00000000E+00  0.00000000E+00
  0.00000000E+00  0.00000000E+00  0.00000000E+00
  0.00000000E+00  0.00000000E+00  0.00000000E+00
  0.00000000E+00  0.00000000E+00  0.00000000E+00
  0.00000000E+00  0.00000000E+00  0.00000000E+00
  0.00000000E+00  0.00000000E+00  0.00000000E+00
  0.00000000E+00  0.00000000E+00  0.00000000E+00
  0.00000000E+00  0.00000000E+00  0.00000000E+00
  0.00000000E+00  0.00000000E+00  0.00000000E+00
  0.00000000E+00  0.00000000E+00  0.00000000E+00
  0.00000000E+00  0.00000000E+00  0.00000000E+00
  0.00000000E+00  0.00000000E+00  0.00000000E+00
  0.00000000E+00  0.00000000E+00  0.00000000E+00
  0.00000000E+00  0.00000000E+00  0.00000000E+00
  0.00000000E+00  0.00000000E+00  0.00000000E+00
  0.00000000E+00  0.00000000E+00  0.00000000E+00
  0.00000000E+00  0.00000000E+00  0.00000000E+00
  0.00000000E+00  0.00000000E+00  0.00000000E+00
  0.00000000E+00  0.00000000E+00  0.00000000E+00
  0.00000000E+00  0.00000000E+00  0.00000000E+00
  0.00000000E+00  0.00000000E+00  0.00000000E+00
  0.00000000E+00  0.00000000E+00  0.00000000E+00
  0.00000000E+00  0.00000000E+00  0.00000000E+00
  0.00000000E+00  0.00000000E+00  0.00000000E+00
  0.00000000E+00  0.00000000E+00  0.00000000E+00
  0.00000000E+00  0.00000000E+00  0.00000000E+00
  0.00000000E+00  0.00000000E+00  0.00000000E+00
  0.00000000E+00  0.00000000E+00  0.00000000E+00
  0.00000000E+00  0.00000000E+00  0.00000000E+00
  0.00000000E+00  0.00000000E+00  0.00000000E+00
  0.00000000E+00  0.00000000E+00  0.00000000E+00
  0.00000000E+00  0.00000000E+00  0.00000000E+00
  0.00000000E+00  0.00000000E+00  0.00000000E+00
  0.00000000E+00  0.00000000E+00  0.00000000E+00
  0.00000000E+00  0.00000000E+00  0.00000000E+00
  0.00000000E+00  0.00000000E+00  0.00000000E+00
  0.00000000E+00  0.00000000E+00  0.00000000E+00
  0.00000000E+00  0.00000000E+00  0.00000000E+00
  0.00000000E+00  0.00000000E+00  0.00000000E+00
  0.00000000E+00  0.00000000E+00  0.00000000E+00
  0.00000000E+00  0.00000000E+00  0.00000000E+00
  0.00000000E+00  0.00000000E+00  0.00000000E+00
  0.00000000E+00  0.00000000E+00  0.00000000E+00
  0.00000000E+00  0.00000000E+00  0.00000000E+00
  0.00000000E+00  0.00000000E+00  0.00000000E+00
  0.00000000E+00  0.00000000E+00  0.00000000E+00
  0.00000000E+00  0.00000000E+00  0.00000000E+00
  0.00000000E+00  0.00000000E+00  0.00000000E+00
  0.00000000E+00  0.00000000E+00  0.00000000E+00
  0.00000000E+00  0.00000000E+00  0.00000000E+00
  0.00000000E+00  0.00000000E+00  0.00000000E+00
  0.00000000E+00  0.00000000E+00  0.00000000E+00
  0.00000000E+00  0.00000000E+00  0.00000000E+00
  0.00000000E+00  0.00000000E+00  0.00000000E+00
  0.00000000E+00  0.00000000E+00  0.00000000E+00
  0.00000000E+00  0.00000000E+00  0.00000000E+00
  0.00000000E+00  0.00000000E+00  0.00000000E+00
  0.00000000E+00  0.00000000E+00  0.00000000E+00
  0.00000000E+00  0.00000000E+00  0.00000000E+00
  0.00000000E+00  0.00000000E+00  0.00000000E+00
  0.00000000E+00  0.00000000E+00  0.00000000E+00
  0.00000000E+00  0.00000000E+00  0.00000000E+00
  0.00000000E+00  0.00000000E+00  0.00000000E+00
  0.00000000E+00  0.00000000E+00  0.00000000E+00
  0.00000000E+00  0.00000000E+00  0.00000000E+00
  0.00000000E+00  0.00000000E+00  0.00000000E+00
  0.00000000E+00  0.00000000E+00  0.00000000E+00
  0.00000000E+00  0.00000000E+00  0.00000000E+00
  0.00000000E+00  0.00000000E+00  0.00000000E+00
  0.00000000E+00  0.00000000E+00  0.00000000E+00
  0.00000000E+00  0.00000000E+00  0.00000000E+00
  0.00000000E+00  0.00000000E+00  0.00000000E+00
  0.00000000E+00  0.00000000E+00  0.00000000E+00
  0.00000000E+00  0.00000000E+00  0.00000000E+00
  0.00000000E+00  0.00000000E+00  0.00000000E+00
  0.00000000E+00  0.00000000E+00  0.00000000E+00
  0.00000000E+00  0.00000000E+00  0.00000000E+00
  0.00000000E+00  0.00000000E+00  0.00000000E+00
  0.00000000E+00  0.00000000E+00  0.00000000E+00
  0.00000000E+00  0.00000000E+00  0.00000000E+00
  0.00000000E+00  0.00000000E+00  0.00000000E+00
  0.00000000E+00  0.00000000E+00  0.00000000E+00
  0.00000000E+00  0.00000000E+00  0.00000000E+00
  0.00000000E+00  0.00000000E+00  0.00000000E+00
  0.00000000E+00  0.00000000E+00  0.00000000E+00
  0.00000000E+00  0.00000000E+00  0.00000000E+00
  0.00000000E+00  0.00000000E+00  0.00000000E+00
  0.00000000E+00  0.00000000E+00  0.00000000E+00
  0.00000000E+00  0.00000000E+00  0.00000000E+00
  0.00000000E+00  0.00000000E+00  0.00000000E+00
  0.00000000E+00  0.00000000E+00  0.00000000E+00
  0.00000000E+00  0.00000000E+00  0.00000000E+00
  0.00000000E+00  0.00000000E+00  0.00000000E+00
  0.00000000E+00  0.00000000E+00  0.00000000E+00
  0.00000000E+00  0.00000000E+00  0.00000000E+00
  0.00000000E+00  0.00000000E+00  0.00000000E+00
  0.00000000E+00  0.00000000E+00  0.00000000E+00
  0.00000000E+00  0.00000000E+00  0.00000000E+00
  0.00000000E+00  0.00000000E+00  0.00000000E+00
  0.00000000E+00  0.00000000E+00  0.00000000E+00
  0.00000000E+00  0.00000000E+00  0.00000000E+00
  0.00000000E+00  0.00000000E+00  0.00000000E+00
  0.00000000E+00  0.00000000E+00  0.00000000E+00
  0.00000000E+00  0.00000000E+00  0.00000000E+00
  0.00000000E+00  0.00000000E+00  0.00000000E+00
  0.00000000E+00  0.00000000E+00  0.00000000E+00
  0.00000000E+00  0.00000000E+00  0.00000000E+00
  0.00000000E+00  0.00000000E+00  0.00000000E+00
  0.00000000E+00  0.00000000E+00  0.00000000E+00
  0.00000000E+00  0.00000000E+00  0.00000000E+00
  0.00000000E+00  0.00000000E+00  0.00000000E+00
  0.00000000E+00  0.00000000E+00  0.00000000E+00
  0.00000000E+00  0.00000000E+00  0.00000000E+00
  0.00000000E+00  0.00000000E+00  0.00000000E+00
  0.00000000E+00  0.00000000E+00  0.00000000E+00
  0.00000000E+00  0.00000000E+00  0.00000000E+00
  0.00000000E+00  0.00000000E+00  0.00000000E+00
  0.00000000E+00  0.00000000E+00  0.00000000E+00
  0.00000000E+00  0.00000000E+00  0.00000000E+00
  0.00000000E+00  0.00000000E+00  0.00000000E+00
  0.00000000E+00  0.00000000E+00  0.00000000E+00
  0.00000000E+00  0.00000000E+00  0.00000000E+00
  0.00000000E+00  0.00000000E+00  0.00000000E+00
  0.00000000E+00  0.00000000E+00  0.00000000E+00
  0.00000000E+00  0.00000000E+00  0.00000000E+00
  0.00000000E+00  0.00000000E+00  0.00000000E+00
  0.00000000E+00  0.00000000E+00  0.00000000E+00
  0.00000000E+00  0.00000000E+00  0.00000000E+00
  0.00000000E+00  0.00000000E+00  0.00000000E+00
  0.00000000E+00  0.00000000E+00  0.00000000E+00
  0.00000000E+00  0.00000000E+00  0.00000000E+00
  0.00000000E+00  0.00000000E+00  0.00000000E+00
  0.00000000E+00  0.00000000E+00  0.00000000E+00
  0.00000000E+00  0.00000000E+00  0.00000000E+00
  0.00000000E+00  0.00000000E+00  0.00000000E+00
  0.00000000E+00  0.00000000E+00  0.00000000E+00
  0.00000000E+00  0.00000000E+00  0.00000000E+00
  0.00000000E+00  0.00000000E+00  0.00000000E+00
  0.00000000E+00  0.00000000E+00  0.00000000E+00
  0.00000000E+00  0.00000000E+00  0.00000000E+00
  0.00000000E+00  0.00000000E+00  0.00000000E+00
  0.00000000E+00  0.00000000E+00  0.00000000E+00
  0.00000000E+00  0.00000000E+00  0.00000000E+00
  0.00000000E+00  0.00000000E+00  0.00000000E+00
  0.00000000E+00  0.00000000E+00  0.00000000E+00
  0.00000000E+00  0.00000000E+00  0.00000000E+00
  0.00000000E+00  0.00000000E+00  0.00000000E+00
  0.00000000E+00  0.00000000E+00  0.00000000E+00
  0.00000000E+00  0.00000000E+00  0.00000000E+00
  0.00000000E+00  0.00000000E+00  0.00000000E+00
  0.00000000E+00  0.00000000E+00  0.00000000E+00
  0.00000000E+00  0.00000000E+00  0.00000000E+00
  0.00000000E+00  0.00000000E+00  0.00000000E+00
  0.00000000E+00  0.00000000E+00  0.00000000E+00
  0.00000000E+00  0.00000000E+00  0.00000000E+00
  0.00000000E+00  0.00000000E+00  0.00000000E+00
  0.00000000E+00  0.00000000E+00  0.00000000E+00
  0.00000000E+00  0.00000000E+00  0.00000000E+00
  0.00000000E+00  0.00000000E+00  0.00000000E+00
  0.00000000E+00  0.00000000E+00  0.00000000E+00
  0.00000000E+00  0.00000000E+00  0.00000000E+00
  0.00000000E+00  0.00000000E+00  0.00000000E+00
  0.00000000E+00  0.00000000E+00  0.00000000E+00
  0.00000000E+00  0.00000000E+00  0.00000000E+00
  0.00000000E+00  0.00000000E+00  0.00000000E+00
  0.00000000E+00  0.00000000E+00  0.00000000E+00
  0.00000000E+00  0.00000000E+00  0.00000000E+00
  0.00000000E+00  0.00000000E+00  0.00000000E+00
  0.00000000E+00  0.00000000E+00  0.00000000E+00
  0.00000000E+00  0.00000000E+00  0.00000000E+00
  0.00000000E+00  0.00000000E+00  0.00000000E+00
  0.00000000E+00  0.00000000E+00  0.00000000E+00
  0.00000000E+00  0.00000000E+00  0.00000000E+00
  0.00000000E+00  0.00000000E+00  0.00000000E+00
  0.00000000E+00  0.00000000E+00  0.00000000E+00
  0.00000000E+00  0.00000000E+00  0.00000000E+00
  0.00000000E+00  0.00000000E+00  0.00000000E+00
