# Supplementary material for: Towards an atomistic understanding of disordered carbon electrode materials
Source: Chem Commun (Camb). 2018 May 23;54(47):5988–91. doi: 10.1039/c8cc01388h (PMC5994876; doi:10.1039/c8cc01388h)
Supplement: Supplementary file 1 [file CC-054-C8CC01388H-s001.zip › structures_Na/Fig3a_AIRSS_like/POSCAR29]

 C                                      
   1.00000000000000     
    14.3182550000000006    0.0000000000000000    0.0000000000000000
     0.0000000000000000   14.3182550000000006    0.0000000000000000
     0.0000000000000000    0.0000000000000000   14.3182550000000006
   C    Na
   206     1
Direct
  0.8910633706228290  0.6413158740824669  0.0769573295883078
  0.5330990969123729  0.7946293713047553  0.0991053233643640
  0.0716855324879422  0.3039495383614527  0.4821908188636241
  0.1244951159525454  0.9187690553051803  0.7412456690058508
  0.4784655422708973  0.1559364069850370  0.7100382840330073
  0.7906234450317144  0.0780726003791107  0.1338594643269749
  0.2281162946162199  0.4152637988409957  0.4914219147698329
  0.6708065934450613  0.5931322706862193  0.7753441570686741
  0.7562417898417331  0.5456935477452234  0.7325796361633626
  0.3027323438597279  0.5122180628708665  0.2437512212455547
  0.6332502228859241  0.9942190824711253  0.1414914238620615
  0.9575605460560426  0.2777851183434289  0.5903604428537901
  0.6397278052560810  0.5301040697912390  0.1762639181936684
  0.6962906257281782  0.0677435594893850  0.1635276927300113
  0.4170395226077055  0.5250991295234846  0.6402801173314697
  0.4270924768975363  0.3798602853543472  0.3837744904972971
  0.2711471809870166  0.3457226030868303  0.3236272773269059
  0.8044411979751732  0.4599696611183861  0.2434419074676729
  0.3973487483969382  0.3280801270329924  0.2088395557137439
  0.1286954957537560  0.2507801950120483  0.3142263786856838
  0.4157565802357117  0.6271652798677427  0.1835135120298848
  0.3199184020122541  0.4418750103085303  0.5197208927503423
  0.7713393088014314  0.1853196191201102  0.2509541132094334
  0.2137117763734871  0.0881301014568117  0.4972716470872607
  0.8141935993403251  0.2958139875785373  0.6774724790666559
  0.4567987181148364  0.3818705822022313  0.1501675439629171
  0.8895031244586530  0.4122432467423875  0.2604890000144727
  0.3650840637185886  0.2406531319679676  0.0641420800010540
  0.6277733631537230  0.0222006626440743  0.7437768612055738
  0.1488468317620630  0.4563201560521711  0.2595258340637219
  0.9184398080546701  0.5326993087168840  0.6688198829471632
  0.8698885999939714  0.6812654297145928  0.7256956825743083
  0.1585609664379012  0.5202511961468752  0.6083701549480135
  0.5369468810214122  0.1673150595724473  0.4504482835069666
  0.2665361637412589  0.9924630343665474  0.8558028864216779
  0.4139607322288224  0.1052645177300839  0.7782817871488855
  0.0165415429807221  0.2314203739151088  0.5213981132552187
  0.5658473837342661  0.1785948539212300  0.7526519589599185
  0.8221545591267808  0.3954936396522034  0.6768581237685003
  0.0611418378811350  0.4085948146598142  0.2661207880245716
  0.9770134885675792  0.3757006933838153  0.5950650503514265
  0.3306031650132882  0.5042667737136441  0.5956927904130933
  0.8811875390343170  0.3158014610352738  0.2796738310695354
  0.0272008357253958  0.9928527788159632  0.1208283468163599
  0.9790917889730915  0.8351066606495523  0.7419857041154593
  0.1762818648143493  0.7266363712204528  0.1691744039708722
  0.1991613465446210  0.0252565053478147  0.3155992075622436
  0.6382529288479293  0.4694866630926208  0.2524316164561693
  0.6222672108333753  0.4486221387558281  0.8501287676661839
  0.4822501290059901  0.4730249145582003  0.1953074981772764
  0.1453871248254233  0.4445417750575247  0.5442552350935408
  0.7054043900078345  0.9623875038713758  0.7392958668757799
  0.1066616256809432  0.0197289805042117  0.1740637904718355
  0.5260491274208459  0.3037311440253880  0.8659185487950020
  0.3098634975285956  0.1111950169016009  0.6350911342421364
  0.1257258008115158  0.1021456600200582  0.4539332437720181
  0.2504352164364795  0.0401576501405712  0.7688815533479739
  0.5618318644838313  0.5122510033439138  0.0244317606841298
  0.9067113265447141  0.7880067913962925  0.0073423404025450
  0.9794645808628337  0.5433926676209219  0.1925357060426859
  0.9659809021183093  0.2657689696027183  0.2813830179881920
  0.8720493267779001  0.9468352444329403  0.7275640742316654
  0.5158065117768693  0.6303602541024690  0.7213560683488602
  0.7198691750278962  0.6351326993865949  0.0658116310184004
  0.7136848966226653  0.3288257437231269  0.3194417035424294
  0.9481295201077975  0.0500015246202065  0.1293506788219672
  0.6844092843347901  0.1341851106758092  0.2371717219163686
  0.3820434498464974  0.1028879204437374  0.4825909917286932
  0.5824463029434970  0.3476787267999055  0.4285470632156556
  0.7208110006152874  0.7763188834656161  0.7574002466459683
  0.5619199300097069  0.3909054628465353  0.9042368680689926
  0.6390898631339104  0.2860627670799341  0.3739162327223411
  0.3446488791251259  0.7628328913039309  0.7541566437734709
  0.9767183303437168  0.4571105346658339  0.2417326741312078
  0.1262569736266515  0.1187628546394744  0.1932034438529641
  0.6578156629033644  0.3114508582948965  0.7519435288919589
  0.1756895360794540  0.9751562804416298  0.2280467757176274
  0.2192734554882421  0.3484131398019804  0.4172197524509613
  0.5281460166413249  0.2210641059781952  0.5366298112088262
  0.3982384352608232  0.9125003700618253  0.8029052682468192
  0.7213914118004127  0.5687461504439911  0.1400603703563510
  0.6592125326483415  0.9251676898703601  0.0714103140852037
  0.1619047381694626  0.8240916264015080  0.1500451168471560
  0.7199166235911979  0.4234436540378766  0.2824366065888556
  0.1697527421781589  0.0086739662215145  0.7230304051972770
  0.7929611845698041  0.0011775960870691  0.7227393821282213
  0.5790052290130967  0.8756486707222509  0.7694564446594083
  0.9093896728631884  0.4370310166099319  0.6450873923846353
  0.8949029860924577  0.5738748057332677  0.1486559069477274
  0.0251116267565474  0.7510617849730346  0.7318740949391457
  0.7285780818751539  0.1589064719897901  0.7245987548746672
  0.0524764851587634  0.0886657338242367  0.6084217911655302
  0.2655574272067075  0.8253368358147983  0.7806134709828727
  0.5455867436002818  0.4467552459351214  0.2799074086984239
  0.2551124536227502  0.2294334476897345  0.1948131901730520
  0.0880432783924954  0.1514013462891913  0.2851360787225643
  0.0746339555445812  0.8313352401203713  0.1009479693892085
  0.4717708748135642  0.9303438247095502  0.1919813780829754
  0.8408164083139076  0.5865220825684649  0.7075190566005747
  0.4541068416558295  0.9957612915900115  0.7906444661728042
  0.0979097639156179  0.5850446104475753  0.6588276688639985
  0.5839205592538741  0.5600166773568870  0.7190971419335034
  0.1718400112893309  0.8287126615655435  0.7522206050638627
  0.8860221323409401  0.2350329550227666  0.6439315510359052
  0.4631938912189118  0.1052992237131174  0.4244320482135659
  0.1460485231264842  0.5479257124221719  0.2262875610120786
  0.8219225136345817  0.7671647786447867  0.7445239764183478
  0.6583999644997525  0.6989013008952245  0.7668883898767763
  0.3505705173414247  0.7036447771870379  0.1841135103000076
  0.3955439519697639  0.5345896962073932  0.2150675886709310
  0.2456833571283306  0.1143943455122939  0.0686849503870019
  0.4685619098659229  0.1741077876387818  0.6144854592895830
  0.2890393056904744  0.0310900370038203  0.3562968650842765
  0.4654965848886271  0.8378278355577725  0.1547737765322498
  0.5395805046331785  0.0598826157466139  0.2769711740227619
  0.8183098166061934  0.7554016929252179  0.9850550707972903
  0.9602959766948230  0.9893016105184563  0.7102958511126987
  0.0685829970810749  0.5902930846913147  0.1864397133386198
  0.3023366756136642  0.9037431639921796  0.8256921651175048
  0.3857857158036766  0.1326944944426088  0.5751039555210896
  0.9328821764940982  0.1253097342318477  0.1952776083219844
  0.0126311755606446  0.9049408971417402  0.0770269239478734
  0.5457013541384976  0.5351710270371360  0.1297330727639946
  0.1590224868341015  0.6588723141009674  0.6972599968747553
  0.5736492470663132  0.4694714205538492  0.6892887047975168
  0.5238199621607634  0.4042053904052104  0.3632135596992977
  0.1223062472285058  0.7448843202897993  0.7286190457168016
  0.4787518896538934  0.3929247051759906  0.5511145520574203
  0.5431754021722963  0.3188621577071298  0.5157664757259008
  0.4559626583340972  0.2494964664354133  0.9134579260912162
  0.5021649531528130  0.6291082505375641  0.1346439119147924
  0.2214161841228537  0.2697623465361518  0.2728515714414683
  0.6295746076926036  0.6738138432933356  0.0202717532517339
  0.2201308572630062  0.8898857905026287  0.1982325101820088
  0.7902309829230739  0.2728890998683108  0.2911921547959674
  0.0624414130921434  0.3876488566652285  0.5360799060088646
  0.5348935187211283  0.4229428917995327  0.9950034580972884
  0.4358254390599558  0.2827508569879945  0.0093465853140890
  0.2831987004182426  0.0435927854572307  0.9344084112721111
  0.5467227176590594  0.9714140280760958  0.7681728181452909
  0.3838523854189940  0.9481542693203681  0.2359875257735033
  0.6763024688992307  0.8666155060521752  0.7563105235076699
  0.0915960090476101  0.6787447490454540  0.1515804479601920
  0.7498868005313609  0.9065292333205531  0.0248861943875366
  0.4779608305632718  0.3620701552887641  0.0539107810567107
  0.0511137023790209  0.3147552664605009  0.2854144651924466
  0.6533822751103147  0.4139608577960852  0.7494132573144970
  0.5467788920263257  0.6968335078290490  0.0857695397357934
  0.8050372933763598  0.6664932164032474  0.0332445884774336
  0.8041842906813655  0.0995904120964262  0.7051837319638321
  0.4242721270880199  0.8191296666915241  0.7711279035234008
  0.5795137369241302  0.2675846766643308  0.7901978261429081
  0.2459798948104083  0.0260962535740455  0.0256053704998317
  0.8819759895905787  0.8473209184133376  0.7424205718951684
  0.7414667486497195  0.8149833323827383  0.9813978115625048
  0.3408697675290812  0.6717583088821266  0.7112129038861194
  0.9872331956339001  0.1705957381654114  0.2614126167198964
  0.3753353172687032  0.0127123019567013  0.3079731170184694
  0.3199021755309537  0.0968546770193206  0.7314621755472993
  0.3424010054976672  0.2638693475314778  0.1578744537111836
  0.6085952952884112  0.1298274816926163  0.2979106368689314
  0.3321951588530634  0.1343240542642913  0.9322442310963510
  0.1258981859895664  0.0829655052366165  0.3573710240191518
  0.2539632569978109  0.6320888352177442  0.6841485018169076
  0.9675814292687904  0.6766928102490291  0.7123181260296870
  0.2441562526752860  0.4344067183730306  0.2737216752795161
  0.4048086679577498  0.4017509896981980  0.4844009433060738
  0.2222998056932112  0.0940208504321453  0.5944346135606444
  0.9254865933010596  0.8827247526305165  0.0305860344947789
  0.5194905343400414  0.7998205415281077  0.7650365429908809
  0.2956241667471908  0.0730576993654895  0.4449244915077922
  0.2370049448778211  0.5845092395597647  0.2226167838568928
  0.5487044289165038  0.9939691316741369  0.2002034250565165
  0.9545406167540358  0.7159661012243680  0.0563631054471226
  0.3748816630149448  0.7993039657020700  0.1767304474841691
  0.6531340279462130  0.7763877768018983  0.9944532956374260
  0.3173508508905784  0.8755822452036287  0.2096503704093234
  0.2506771178076914  0.5496655921672480  0.6278206473431489
  0.0285833985518930  0.9187412534090406  0.7291871139305592
  0.6049861293074212  0.8416339031311795  0.0507112205862679
  0.3123521505624663  0.1708137830216460  0.0216660029466225
  0.4236277568111829  0.6114713150437285  0.6923582358582614
  0.2029807705267156  0.1546454884155626  0.1500904300675148
  0.7477946449296445  0.4506783646809408  0.7179998354220665
  0.8435887932733888  0.9407948134703714  0.0406379093099506
  0.4052628165081598  0.1657389429678754  0.8758648254708180
  0.6405465686234316  0.1193814497992785  0.7404338406807569
  0.6023051315375362  0.1918859600251531  0.3775653246132408
  0.8070943789709958  0.5356750901851673  0.1791162201602962
  0.0364871126390032  0.7393421217374212  0.0986676433299060
  0.9677353057605896  0.0753913180817461  0.6622620118585755
  0.3740793855881663  0.3464319801529377  0.3107975996485225
  0.1417689992460839  0.0626291804480398  0.6441140487315314
  0.7323222314456448  0.2574748750248109  0.7175068214269921
  0.4912747584361417  0.4555492757223175  0.6297599436454473
  0.1422816242549625  0.2912045480835009  0.4134210813013605
  0.4595735296862226  0.0590551502737217  0.3370854290643926
  0.8872041741113766  0.1361756440357811  0.6657773388402605
  0.6067547963109792  0.5785928166402429  0.9629941774881348
  0.8595782091930152  0.0228405854939851  0.0917568926588919
  0.5612929191945093  0.7124767868042120  0.7549975260345673
  0.6389216069976421  0.5433860628463735  0.8732480673537952
  0.0541837252449445  0.1402154162515953  0.5214425190379901
  0.8353768861999028  0.1436237612139727  0.1905383277408849
  0.2561247947399296  0.6759294247138558  0.1969868813502995
  0.0008376576572779  0.5916398730358727  0.6739766591871729
 -0.0136084245689379  0.3274584588452648  0.7706526583381607
 
  0.00000000E+00  0.00000000E+00  0.00000000E+00
  0.00000000E+00  0.00000000E+00  0.00000000E+00
  0.00000000E+00  0.00000000E+00  0.00000000E+00
  0.00000000E+00  0.00000000E+00  0.00000000E+00
  0.00000000E+00  0.00000000E+00  0.00000000E+00
  0.00000000E+00  0.00000000E+00  0.00000000E+00
  0.00000000E+00  0.00000000E+00  0.00000000E+00
  0.00000000E+00  0.00000000E+00  0.00000000E+00
  0.00000000E+00  0.00000000E+00  0.00000000E+00
  0.00000000E+00  0.00000000E+00  0.00000000E+00
  0.00000000E+00  0.00000000E+00  0.00000000E+00
  0.00000000E+00  0.00000000E+00  0.00000000E+00
  0.00000000E+00  0.00000000E+00  0.00000000E+00
  0.00000000E+00  0.00000000E+00  0.00000000E+00
  0.00000000E+00  0.00000000E+00  0.00000000E+00
  0.00000000E+00  0.00000000E+00  0.00000000E+00
  0.00000000E+00  0.00000000E+00  0.00000000E+00
  0.00000000E+00  0.00000000E+00  0.00000000E+00
  0.00000000E+00  0.00000000E+00  0.00000000E+00
  0.00000000E+00  0.00000000E+00  0.00000000E+00
  0.00000000E+00  0.00000000E+00  0.00000000E+00
  0.00000000E+00  0.00000000E+00  0.00000000E+00
  0.00000000E+00  0.00000000E+00  0.00000000E+00
  0.00000000E+00  0.00000000E+00  0.00000000E+00
  0.00000000E+00  0.00000000E+00  0.00000000E+00
  0.00000000E+00  0.00000000E+00  0.00000000E+00
  0.00000000E+00  0.00000000E+00  0.00000000E+00
  0.00000000E+00  0.00000000E+00  0.00000000E+00
  0.00000000E+00  0.00000000E+00  0.00000000E+00
  0.00000000E+00  0.00000000E+00  0.00000000E+00
  0.00000000E+00  0.00000000E+00  0.00000000E+00
  0.00000000E+00  0.00000000E+00  0.00000000E+00
  0.00000000E+00  0.00000000E+00  0.00000000E+00
  0.00000000E+00  0.00000000E+00  0.00000000E+00
  0.00000000E+00  0.00000000E+00  0.00000000E+00
  0.00000000E+00  0.00000000E+00  0.00000000E+00
  0.00000000E+00  0.00000000E+00  0.00000000E+00
  0.00000000E+00  0.00000000E+00  0.00000000E+00
  0.00000000E+00  0.00000000E+00  0.00000000E+00
  0.00000000E+00  0.00000000E+00  0.00000000E+00
  0.00000000E+00  0.00000000E+00  0.00000000E+00
  0.00000000E+00  0.00000000E+00  0.00000000E+00
  0.00000000E+00  0.00000000E+00  0.00000000E+00
  0.00000000E+00  0.00000000E+00  0.00000000E+00
  0.00000000E+00  0.00000000E+00  0.00000000E+00
  0.00000000E+00  0.00000000E+00  0.00000000E+00
  0.00000000E+00  0.00000000E+00  0.00000000E+00
  0.00000000E+00  0.00000000E+00  0.00000000E+00
  0.00000000E+00  0.00000000E+00  0.00000000E+00
  0.00000000E+00  0.00000000E+00  0.00000000E+00
  0.00000000E+00  0.00000000E+00  0.00000000E+00
  0.00000000E+00  0.00000000E+00  0.00000000E+00
  0.00000000E+00  0.00000000E+00  0.00000000E+00
  0.00000000E+00  0.00000000E+00  0.00000000E+00
  0.00000000E+00  0.00000000E+00  0.00000000E+00
  0.00000000E+00  0.00000000E+00  0.00000000E+00
  0.00000000E+00  0.00000000E+00  0.00000000E+00
  0.00000000E+00  0.00000000E+00  0.00000000E+00
  0.00000000E+00  0.00000000E+00  0.00000000E+00
  0.00000000E+00  0.00000000E+00  0.00000000E+00
  0.00000000E+00  0.00000000E+00  0.00000000E+00
  0.00000000E+00  0.00000000E+00  0.00000000E+00
  0.00000000E+00  0.00000000E+00  0.00000000E+00
  0.00000000E+00  0.00000000E+00  0.00000000E+00
  0.00000000E+00  0.00000000E+00  0.00000000E+00
  0.00000000E+00  0.00000000E+00  0.00000000E+00
  0.00000000E+00  0.00000000E+00  0.00000000E+00
  0.00000000E+00  0.00000000E+00  0.00000000E+00
  0.00000000E+00  0.00000000E+00  0.00000000E+00
  0.00000000E+00  0.00000000E+00  0.00000000E+00
  0.00000000E+00  0.00000000E+00  0.00000000E+00
  0.00000000E+00  0.00000000E+00  0.00000000E+00
  0.00000000E+00  0.00000000E+00  0.00000000E+00
  0.00000000E+00  0.00000000E+00  0.00000000E+00
  0.00000000E+00  0.00000000E+00  0.00000000E+00
  0.00000000E+00  0.00000000E+00  0.00000000E+00
  0.00000000E+00  0.00000000E+00  0.00000000E+00
  0.00000000E+00  0.00000000E+00  0.00000000E+00
  0.00000000E+00  0.00000000E+00  0.00000000E+00
  0.00000000E+00  0.00000000E+00  0.00000000E+00
  0.00000000E+00  0.00000000E+00  0.00000000E+00
  0.00000000E+00  0.00000000E+00  0.00000000E+00
  0.00000000E+00  0.00000000E+00  0.00000000E+00
  0.00000000E+00  0.00000000E+00  0.00000000E+00
  0.00000000E+00  0.00000000E+00  0.00000000E+00
  0.00000000E+00  0.00000000E+00  0.00000000E+00
  0.00000000E+00  0.00000000E+00  0.00000000E+00
  0.00000000E+00  0.00000000E+00  0.00000000E+00
  0.00000000E+00  0.00000000E+00  0.00000000E+00
  0.00000000E+00  0.00000000E+00  0.00000000E+00
  0.00000000E+00  0.00000000E+00  0.00000000E+00
  0.00000000E+00  0.00000000E+00  0.00000000E+00
  0.00000000E+00  0.00000000E+00  0.00000000E+00
  0.00000000E+00  0.00000000E+00  0.00000000E+00
  0.00000000E+00  0.00000000E+00  0.00000000E+00
  0.00000000E+00  0.00000000E+00  0.00000000E+00
  0.00000000E+00  0.00000000E+00  0.00000000E+00
  0.00000000E+00  0.00000000E+00  0.00000000E+00
  0.00000000E+00  0.00000000E+00  0.00000000E+00
  0.00000000E+00  0.00000000E+00  0.00000000E+00
  0.00000000E+00  0.00000000E+00  0.00000000E+00
  0.00000000E+00  0.00000000E+00  0.00000000E+00
  0.00000000E+00  0.00000000E+00  0.00000000E+00
  0.00000000E+00  0.00000000E+00  0.00000000E+00
  0.00000000E+00  0.00000000E+00  0.00000000E+00
  0.00000000E+00  0.00000000E+00  0.00000000E+00
  0.00000000E+00  0.00000000E+00  0.00000000E+00
  0.00000000E+00  0.00000000E+00  0.00000000E+00
  0.00000000E+00  0.00000000E+00  0.00000000E+00
  0.00000000E+00  0.00000000E+00  0.00000000E+00
  0.00000000E+00  0.00000000E+00  0.00000000E+00
  0.00000000E+00  0.00000000E+00  0.00000000E+00
  0.00000000E+00  0.00000000E+00  0.00000000E+00
  0.00000000E+00  0.00000000E+00  0.00000000E+00
  0.00000000E+00  0.00000000E+00  0.00000000E+00
  0.00000000E+00  0.00000000E+00  0.00000000E+00
  0.00000000E+00  0.00000000E+00  0.00000000E+00
  0.00000000E+00  0.00000000E+00  0.00000000E+00
  0.00000000E+00  0.00000000E+00  0.00000000E+00
  0.00000000E+00  0.00000000E+00  0.00000000E+00
  0.00000000E+00  0.00000000E+00  0.00000000E+00
  0.00000000E+00  0.00000000E+00  0.00000000E+00
  0.00000000E+00  0.00000000E+00  0.00000000E+00
  0.00000000E+00  0.00000000E+00  0.00000000E+00
  0.00000000E+00  0.00000000E+00  0.00000000E+00
  0.00000000E+00  0.00000000E+00  0.00000000E+00
  0.00000000E+00  0.00000000E+00  0.00000000E+00
  0.00000000E+00  0.00000000E+00  0.00000000E+00
  0.00000000E+00  0.00000000E+00  0.00000000E+00
  0.00000000E+00  0.00000000E+00  0.00000000E+00
  0.00000000E+00  0.00000000E+00  0.00000000E+00
  0.00000000E+00  0.00000000E+00  0.00000000E+00
  0.00000000E+00  0.00000000E+00  0.00000000E+00
  0.00000000E+00  0.00000000E+00  0.00000000E+00
  0.00000000E+00  0.00000000E+00  0.00000000E+00
  0.00000000E+00  0.00000000E+00  0.00000000E+00
  0.00000000E+00  0.00000000E+00  0.00000000E+00
  0.00000000E+00  0.00000000E+00  0.00000000E+00
  0.00000000E+00  0.00000000E+00  0.00000000E+00
  0.00000000E+00  0.00000000E+00  0.00000000E+00
  0.00000000E+00  0.00000000E+00  0.00000000E+00
  0.00000000E+00  0.00000000E+00  0.00000000E+00
  0.00000000E+00  0.00000000E+00  0.00000000E+00
  0.00000000E+00  0.00000000E+00  0.00000000E+00
  0.00000000E+00  0.00000000E+00  0.00000000E+00
  0.00000000E+00  0.00000000E+00  0.00000000E+00
  0.00000000E+00  0.00000000E+00  0.00000000E+00
  0.00000000E+00  0.00000000E+00  0.00000000E+00
  0.00000000E+00  0.00000000E+00  0.00000000E+00
  0.00000000E+00  0.00000000E+00  0.00000000E+00
  0.00000000E+00  0.00000000E+00  0.00000000E+00
  0.00000000E+00  0.00000000E+00  0.00000000E+00
  0.00000000E+00  0.00000000E+00  0.00000000E+00
  0.00000000E+00  0.00000000E+00  0.00000000E+00
  0.00000000E+00  0.00000000E+00  0.00000000E+00
  0.00000000E+00  0.00000000E+00  0.00000000E+00
  0.00000000E+00  0.00000000E+00  0.00000000E+00
  0.00000000E+00  0.00000000E+00  0.00000000E+00
  0.00000000E+00  0.00000000E+00  0.00000000E+00
  0.00000000E+00  0.00000000E+00  0.00000000E+00
  0.00000000E+00  0.00000000E+00  0.00000000E+00
  0.00000000E+00  0.00000000E+00  0.00000000E+00
  0.00000000E+00  0.00000000E+00  0.00000000E+00
  0.00000000E+00  0.00000000E+00  0.00000000E+00
  0.00000000E+00  0.00000000E+00  0.00000000E+00
  0.00000000E+00  0.00000000E+00  0.00000000E+00
  0.00000000E+00  0.00000000E+00  0.00000000E+00
  0.00000000E+00  0.00000000E+00  0.00000000E+00
  0.00000000E+00  0.00000000E+00  0.00000000E+00
  0.00000000E+00  0.00000000E+00  0.00000000E+00
  0.00000000E+00  0.00000000E+00  0.00000000E+00
  0.00000000E+00  0.00000000E+00  0.00000000E+00
  0.00000000E+00  0.00000000E+00  0.00000000E+00
  0.00000000E+00  0.00000000E+00  0.00000000E+00
  0.00000000E+00  0.00000000E+00  0.00000000E+00
  0.00000000E+00  0.00000000E+00  0.00000000E+00
  0.00000000E+00  0.00000000E+00  0.00000000E+00
  0.00000000E+00  0.00000000E+00  0.00000000E+00
  0.00000000E+00  0.00000000E+00  0.00000000E+00
  0.00000000E+00  0.00000000E+00  0.00000000E+00
  0.00000000E+00  0.00000000E+00  0.00000000E+00
  0.00000000E+00  0.00000000E+00  0.00000000E+00
  0.00000000E+00  0.00000000E+00  0.00000000E+00
  0.00000000E+00  0.00000000E+00  0.00000000E+00
  0.00000000E+00  0.00000000E+00  0.00000000E+00
  0.00000000E+00  0.00000000E+00  0.00000000E+00
  0.00000000E+00  0.00000000E+00  0.00000000E+00
  0.00000000E+00  0.00000000E+00  0.00000000E+00
  0.00000000E+00  0.00000000E+00  0.00000000E+00
  0.00000000E+00  0.00000000E+00  0.00000000E+00
  0.00000000E+00  0.00000000E+00  0.00000000E+00
  0.00000000E+00  0.00000000E+00  0.00000000E+00
  0.00000000E+00  0.00000000E+00  0.00000000E+00
  0.00000000E+00  0.00000000E+00  0.00000000E+00
  0.00000000E+00  0.00000000E+00  0.00000000E+00
  0.00000000E+00  0.00000000E+00  0.00000000E+00
  0.00000000E+00  0.00000000E+00  0.00000000E+00
  0.00000000E+00  0.00000000E+00  0.00000000E+00
  0.00000000E+00  0.00000000E+00  0.00000000E+00
  0.00000000E+00  0.00000000E+00  0.00000000E+00
  0.00000000E+00  0.00000000E+00  0.00000000E+00
  0.00000000E+00  0.00000000E+00  0.00000000E+00
  0.00000000E+00  0.00000000E+00  0.00000000E+00
  0.00000000E+00  0.00000000E+00  0.00000000E+00
  0.00000000E+00  0.00000000E+00  0.00000000E+00
  0.00000000E+00  0.00000000E+00  0.00000000E+00
  0.00000000E+00  0.00000000E+00  0.00000000E+00
