# Supplementary material for: Towards an atomistic understanding of disordered carbon electrode materials
Source: Chem Commun (Camb). 2018 May 23;54(47):5988–91. doi: 10.1039/c8cc01388h (PMC5994876; doi:10.1039/c8cc01388h)
Supplement: Supplementary file 1 [file CC-054-C8CC01388H-s001.zip › structures_Na/Fig3a_AIRSS_like/POSCAR3]

 C                                      
   1.00000000000000     
    14.3182550000000006    0.0000000000000000    0.0000000000000000
     0.0000000000000000   14.3182550000000006    0.0000000000000000
     0.0000000000000000    0.0000000000000000   14.3182550000000006
   C    Na
   206     1
Direct
  0.8904524216409314  0.6424677118399944  0.0781910114826210
  0.5326358416808346  0.7952645387233416  0.0999028698212405
  0.0704778249239883  0.3051668193508054  0.4814670149193954
  0.1232004957463847  0.9198719384905536  0.7407568014646958
  0.4774704397216990  0.1568032078718447  0.7096780107009266
  0.7896756818807329  0.0791782815961590  0.1330441697186119
  0.2268375670908262  0.4157119166600404  0.4911367106653684
  0.6697112867525223  0.5940913444104291  0.7752126213131649
  0.7551445248983151  0.5467871808800926  0.7320738623520999
  0.3024311126512963  0.5127638183685483  0.2442162553939263
  0.6323688483472493  0.9956039512920479  0.1408445124397465
  0.9568428894503249  0.2792019070784258  0.5913041398473428
  0.6393110959163173  0.5312431167011874  0.1778820615466085
  0.6952945688129619  0.0695612598012361  0.1623009278579881
  0.4153219282153207  0.5259814741334266  0.6402889375525260
  0.4264603727642782  0.3791047045774865  0.3840335703565397
  0.2703719146252602  0.3461256813525332  0.3235260343286417
  0.8042035024843396  0.4630508890745879  0.2464711689642036
  0.3965384955783573  0.3285091481849593  0.2088401629031812
  0.1276751964208128  0.2516291744571358  0.3135612962491679
  0.4156531686696829  0.6276921518960190  0.1846317346272573
  0.3184668058805848  0.4422689379841350  0.5194876262066541
  0.7702282451355739  0.1875954341434063  0.2488972164399432
  0.2125087624035805  0.0900909933716181  0.4965234531853232
  0.8133288524625505  0.2963960012874568  0.6770251129459527
  0.4560355901689317  0.3823743630212917  0.1504015687919939
  0.8892905192933139  0.4141435870792258  0.2615853818746663
  0.3643414145838238  0.2413953537047719  0.0639625631444927
  0.6266160625246867  0.0231198543833596  0.7428546319617784
  0.1484518981205494  0.4572707474925427  0.2597521107488988
  0.9171754972127621  0.5335742853432591  0.6673625467394314
  0.8686162325628335  0.6823626335481773  0.7244029076135020
  0.1570979146886174  0.5214954577284683  0.6074489476276861
  0.5353627375323290  0.1706934222294847  0.4489100296939839
  0.2653399658011739  0.9936374878680396  0.8552365999901129
  0.4128305670487078  0.1062256010645549  0.7776569659573941
  0.0164094323476914  0.2325685989131198  0.5221985708882039
  0.5648174729578437  0.1793864078435320  0.7525791599659073
  0.8214158558677743  0.3960772084433721  0.6764665323786874
  0.0607158216394362  0.4097203136194377  0.2660861341950286
  0.9753826189700642  0.3763586278004583  0.5950609768573958
  0.3290704775545372  0.5051602184736709  0.5951761768362973
  0.8806542110590141  0.3174132928422864  0.2783746692038351
  0.0262715702449590  0.9934500122864884  0.1205903498115135
  0.9777504004966957  0.8360267804323860  0.7415553907187090
  0.1761182890101411  0.7274571461665862  0.1694978697743415
  0.1984173624681310  0.0266426520954972  0.3149983582795222
  0.6378301188434921  0.4710519042635894  0.2546128695743995
  0.6212911060116774  0.4495650529023454  0.8504383212245217
  0.4820085440549486  0.4731429304134864  0.1959301635923121
  0.1440025433888875  0.4452702774491143  0.5439011820336573
  0.7042589330345372  0.9633244601366605  0.7382628825855936
  0.1055464140201049  0.0203249931677202  0.1739581145457414
  0.5253021180797588  0.3045861884850360  0.8661350071990193
  0.3086003545366909  0.1127317570419017  0.6344390641636192
  0.1245092321116463  0.1033935633905289  0.4531224254859635
  0.2487761542517842  0.0414669195096757  0.7684040821045305
  0.5618062678247955  0.5127406090766844  0.0251943199286727
  0.9061410818980975  0.7885555394726966  0.0076130008168309
  0.9791567573087814  0.5452863260424995  0.1939185285588871
  0.9652513256865116  0.2670364342253365  0.2799775922852332
  0.8708868539749249  0.9478551478734788  0.7268268780517938
  0.5144834647851245  0.6311890821206229  0.7213570276011791
  0.7192826990716252  0.6361309549734468  0.0669559682017699
  0.7142997755346726  0.3304175626220728  0.3212978117006073
  0.9471196777280640  0.0505920966196303  0.1287453433683066
  0.6830761635066559  0.1369237828065052  0.2353134285772030
  0.3808984508047672  0.1056302049205252  0.4816987813675416
  0.5853823236762455  0.3526171663404755  0.4321581912052415
  0.7195598330719375  0.7772639283384282  0.7567019698419258
  0.5611719643029546  0.3917334519330002  0.9045867158809155
  0.6400852981776445  0.2886434032495607  0.3750337336822689
  0.3433371003596024  0.7638815217514547  0.7538190900535597
  0.9764292790664493  0.4587534596336574  0.2426183805683304
  0.1254172599239962  0.1193245294271083  0.1928385878952219
  0.6568867643385767  0.3121764884306600  0.7521197069833897
  0.1750346803969635  0.9760426461313849  0.2274831559683426
  0.2182393350164351  0.3488623934205326  0.4169224950158207
  0.5275597243958108  0.2226588861368407  0.5370324020154748
  0.3970750657522047  0.9134802387220886  0.8027390899039140
  0.7208450891823536  0.5703225454833097  0.1418827978223351
  0.6585797109144992  0.9260130136828586  0.0714681057284345
  0.1616600934090756  0.8248906753190463  0.1498951068561510
  0.7201180481129218  0.4267719132052671  0.2860826674777255
  0.1683704791289861  0.0098452595388126  0.7224390991839443
  0.7918682901157402  0.0021373548482257  0.7217198646381082
  0.5777671286433667  0.8766216307291655  0.7687479056221058
  0.9085789955268815  0.4375289372506468  0.6443505300678951
  0.8944314654816825  0.5757565635539705  0.1502530470331090
  0.0237053600348180  0.7521132300266022  0.7308038342210569
  0.7275532058510600  0.1597691677429419  0.7238142001531821
  0.0509140068831540  0.0892872741013111  0.6078208293806586
  0.2642846228318610  0.8265950675050064  0.7798359907959919
  0.5450514810272558  0.4469118891860828  0.2809750207836645
  0.2540946596576830  0.2301770256070709  0.1942569365843148
  0.0868935830173260  0.1523829992582079  0.2844326493705423
  0.0744926098554391  0.8320763912085338  0.1006428792360288
  0.4713073832197740  0.9316332675753939  0.1920393111044927
  0.8395689628540225  0.5875473040214706  0.7061704733814662
  0.4529281681061209  0.9966242798372915  0.7900262044963587
  0.0965098200069021  0.5862054744740139  0.6575652980252328
  0.5828493769937906  0.5609668756962877  0.7188568942962918
  0.1705930484677982  0.8298704858599616  0.7514113229085508
  0.8853637506431921  0.2360855791956538  0.6437897229577708
  0.4617215123681141  0.1089963414674704  0.4228841003111772
  0.1457842322511917  0.5489503941936175  0.2269687063565471
  0.8207044361998964  0.7681779982278414  0.7435875431415478
  0.6571959300968395  0.6998700832351644  0.7665465747679299
  0.3504771724240907  0.7043095632403822  0.1851032318378859
  0.3954209535558054  0.5350154574096458  0.2158591356641388
  0.2446539991381286  0.1154258353712901  0.0678935205694606
  0.4678074040523398  0.1750425078808081  0.6142327655361585
  0.2880404401251843  0.0332747616209286  0.3554874214710999
  0.4651875526215435  0.8386904319661846  0.1555261550394883
  0.5381116267174109  0.0630520560133490  0.2753133791466186
  0.8176869428511075  0.7558846452300219  0.9854563477585572
  0.9592149171324782  0.9903346969779306  0.7098862466071374
  0.0682454344118440  0.5915784719081373  0.1873898661631455
  0.3011088573657483  0.9049260980218038  0.8251656406805337
  0.3847139920509215  0.1345629240516589  0.5745135131803513
  0.9318540625774386  0.1262912798360294  0.1943631142212318
  0.0121456691420884  0.9055810024059301  0.0766965743473332
  0.5455626424510535  0.5355499437359676  0.1306054703629821
  0.1576083434110934  0.6601458595181527  0.6960555287246063
  0.5725494274300555  0.4703116341887723  0.6886633454885254
  0.5229400894352018  0.4037686199270580  0.3639920848742357
  0.1210396877218713  0.7460072843133605  0.7275601292976250
  0.4765953816227650  0.3931807877525884  0.5518423464290334
  0.5424409684701053  0.3203205889272630  0.5173444593474920
  0.4553872446883732  0.2503922913535416  0.9133593527098347
  0.5019072237483176  0.6295672956084912  0.1355447605793993
  0.2204788772933086  0.2704690791065564  0.2723912947609394
  0.6290437166330266  0.6744087691982054  0.0210396829753126
  0.2198189827054647  0.8908712069952796  0.1980366993776560
  0.7893305286677220  0.2746581238835796  0.2889457653754324
  0.0612711295860039  0.3883648754060624  0.5359322356786803
  0.5344201293551363  0.4235734011231159  0.9954791015725144
  0.4350497674452944  0.2835550550828521  0.0093255278301044
  0.2830244456028195  0.0448281789730598  0.9335468324568205
  0.5455365495485952  0.9723356523619500  0.7673812337666229
  0.3833252820768562  0.9494324802892775  0.2360211670993872
  0.6750672498028769  0.8675714700357827  0.7554470316099808
  0.0914794792398483  0.6797341867408572  0.1520247977711587
  0.7492733501543185  0.9072173627750068  0.0247121373256316
  0.4772425238497557  0.3627181985723861  0.0540692208105243
  0.0503677448139023  0.3157474869832366  0.2845621098541722
  0.6525647256430451  0.4146520233050381  0.7501892816239001
  0.5463064034964509  0.6973969242964470  0.0865957336958134
  0.8043485802332134  0.6674116991548928  0.0343331781399326
  0.8031961482676664  0.1006160405006743  0.7040846355422307
  0.4230011052092452  0.8199934436355819  0.7710262471701740
  0.5787827701528682  0.2683470925755496  0.7901657358165115
  0.2468931837528607  0.0267477521808607  0.0249150840489267
  0.8806876085180846  0.8483131707671528  0.7417752467531054
  0.7408761033321619  0.8155805247764573  0.9816739616163255
  0.3394058705319569  0.6728188802223145  0.7107470485987573
  0.9861900324149144  0.1717152137420107  0.2602626035595086
  0.3744905626889458  0.0148822932793330  0.3071100624692245
  0.3186386720699516  0.0976750269751324  0.7307474305161248
  0.3414402698978662  0.2645378424667971  0.1575559404685178
  0.6069820147075002  0.1334032688482962  0.2958466394057232
  0.3316382502980841  0.1354147574899282  0.9316702837925193
  0.1245897410434928  0.0839764292918248  0.3568097999621744
  0.2526513975989265  0.6333066210553356  0.6832026702207392
  0.9662216574060568  0.6777230434249846  0.7108762661191669
  0.2438224124080312  0.4350825176704567  0.2738326626570773
  0.4033563160616629  0.4015261813890341  0.4844925922985753
  0.2208161712350301  0.0958979220225816  0.5938658506593399
  0.9250069832188857  0.8833087407908283  0.0303578657758556
  0.5182346802440487  0.8007340327439333  0.7647790020171868
  0.2945113714901076  0.0754420243473465  0.4442171848112976
  0.2368169795181998  0.5852899335554077  0.2231415210748597
  0.5477093995734199  0.9958167200185719  0.1994659501449177
  0.9541608204157983  0.7167281884939276  0.0568465992298209
  0.3747080512446821  0.8000695803638332  0.1777396454363290
  0.6525543748018924  0.7769432896285702  0.9951233716170895
  0.3169753586581132  0.8764786245601163  0.2100394826358503
  0.2492828301395486  0.5509087971575989  0.6269052370092312
  0.0272959510343196  0.9198938100275831  0.7290250984472738
  0.6044290962849345  0.8422148031403043  0.0512403645150629
  0.3115499125870252  0.1716367409169686  0.0213211560540927
  0.4221946091309804  0.6123332664774640  0.6923079811984068
  0.2020399308917451  0.1552920492971300  0.1495022437165234
  0.7469009102260469  0.4514417817462963  0.7180141704635141
  0.8430123770915321  0.9415190008720973  0.0403057602773853
  0.4044985275247723  0.1665883092302802  0.8754056937056499
  0.6394962205945460  0.1203188527343127  0.7398317144683221
  0.6009542337980197  0.1952023777823291  0.3761661170037602
  0.8066461927417077  0.5380488558665953  0.1813801504126289
  0.0362903204688161  0.7401119269894523  0.0987797973827160
  0.9666464121961991  0.0764281345497336  0.6614174013892913
  0.3732660144858794  0.3464432033573459  0.3108047579279758
  0.1405688255010475  0.0633286889709565  0.6433381954472703
  0.7314752208560825  0.2582021562957756  0.7166836080898777
  0.4891268609145341  0.4561948788959911  0.6301320020382178
  0.1410342978977644  0.2920334383393907  0.4128378134522031
  0.4582902426026472  0.0623690036972826  0.3354951405214054
  0.8859977398896561  0.1373995308307899  0.6647122303143462
  0.6063476524990262  0.5792317208239990  0.9636422584836949
  0.8589289482529120  0.0235642548404968  0.0911316939833477
  0.5600073795505144  0.7133742705345969  0.7549208899707961
  0.6379824693935021  0.5442748730717405  0.8734711556073095
  0.0529348621685583  0.1415948374365094  0.5208460486306787
  0.8345098925722653  0.1448237983434214  0.1892824111900361
  0.2559905640018963  0.6767204529226141  0.1975922965595958
  0.9993796171301284  0.5926337989634403  0.6725128447935342
  0.7103959785264868  0.4405037384005617  0.5298825838076442
 
  0.00000000E+00  0.00000000E+00  0.00000000E+00
  0.00000000E+00  0.00000000E+00  0.00000000E+00
  0.00000000E+00  0.00000000E+00  0.00000000E+00
  0.00000000E+00  0.00000000E+00  0.00000000E+00
  0.00000000E+00  0.00000000E+00  0.00000000E+00
  0.00000000E+00  0.00000000E+00  0.00000000E+00
  0.00000000E+00  0.00000000E+00  0.00000000E+00
  0.00000000E+00  0.00000000E+00  0.00000000E+00
  0.00000000E+00  0.00000000E+00  0.00000000E+00
  0.00000000E+00  0.00000000E+00  0.00000000E+00
  0.00000000E+00  0.00000000E+00  0.00000000E+00
  0.00000000E+00  0.00000000E+00  0.00000000E+00
  0.00000000E+00  0.00000000E+00  0.00000000E+00
  0.00000000E+00  0.00000000E+00  0.00000000E+00
  0.00000000E+00  0.00000000E+00  0.00000000E+00
  0.00000000E+00  0.00000000E+00  0.00000000E+00
  0.00000000E+00  0.00000000E+00  0.00000000E+00
  0.00000000E+00  0.00000000E+00  0.00000000E+00
  0.00000000E+00  0.00000000E+00  0.00000000E+00
  0.00000000E+00  0.00000000E+00  0.00000000E+00
  0.00000000E+00  0.00000000E+00  0.00000000E+00
  0.00000000E+00  0.00000000E+00  0.00000000E+00
  0.00000000E+00  0.00000000E+00  0.00000000E+00
  0.00000000E+00  0.00000000E+00  0.00000000E+00
  0.00000000E+00  0.00000000E+00  0.00000000E+00
  0.00000000E+00  0.00000000E+00  0.00000000E+00
  0.00000000E+00  0.00000000E+00  0.00000000E+00
  0.00000000E+00  0.00000000E+00  0.00000000E+00
  0.00000000E+00  0.00000000E+00  0.00000000E+00
  0.00000000E+00  0.00000000E+00  0.00000000E+00
  0.00000000E+00  0.00000000E+00  0.00000000E+00
  0.00000000E+00  0.00000000E+00  0.00000000E+00
  0.00000000E+00  0.00000000E+00  0.00000000E+00
  0.00000000E+00  0.00000000E+00  0.00000000E+00
  0.00000000E+00  0.00000000E+00  0.00000000E+00
  0.00000000E+00  0.00000000E+00  0.00000000E+00
  0.00000000E+00  0.00000000E+00  0.00000000E+00
  0.00000000E+00  0.00000000E+00  0.00000000E+00
  0.00000000E+00  0.00000000E+00  0.00000000E+00
  0.00000000E+00  0.00000000E+00  0.00000000E+00
  0.00000000E+00  0.00000000E+00  0.00000000E+00
  0.00000000E+00  0.00000000E+00  0.00000000E+00
  0.00000000E+00  0.00000000E+00  0.00000000E+00
  0.00000000E+00  0.00000000E+00  0.00000000E+00
  0.00000000E+00  0.00000000E+00  0.00000000E+00
  0.00000000E+00  0.00000000E+00  0.00000000E+00
  0.00000000E+00  0.00000000E+00  0.00000000E+00
  0.00000000E+00  0.00000000E+00  0.00000000E+00
  0.00000000E+00  0.00000000E+00  0.00000000E+00
  0.00000000E+00  0.00000000E+00  0.00000000E+00
  0.00000000E+00  0.00000000E+00  0.00000000E+00
  0.00000000E+00  0.00000000E+00  0.00000000E+00
  0.00000000E+00  0.00000000E+00  0.00000000E+00
  0.00000000E+00  0.00000000E+00  0.00000000E+00
  0.00000000E+00  0.00000000E+00  0.00000000E+00
  0.00000000E+00  0.00000000E+00  0.00000000E+00
  0.00000000E+00  0.00000000E+00  0.00000000E+00
  0.00000000E+00  0.00000000E+00  0.00000000E+00
  0.00000000E+00  0.00000000E+00  0.00000000E+00
  0.00000000E+00  0.00000000E+00  0.00000000E+00
  0.00000000E+00  0.00000000E+00  0.00000000E+00
  0.00000000E+00  0.00000000E+00  0.00000000E+00
  0.00000000E+00  0.00000000E+00  0.00000000E+00
  0.00000000E+00  0.00000000E+00  0.00000000E+00
  0.00000000E+00  0.00000000E+00  0.00000000E+00
  0.00000000E+00  0.00000000E+00  0.00000000E+00
  0.00000000E+00  0.00000000E+00  0.00000000E+00
  0.00000000E+00  0.00000000E+00  0.00000000E+00
  0.00000000E+00  0.00000000E+00  0.00000000E+00
  0.00000000E+00  0.00000000E+00  0.00000000E+00
  0.00000000E+00  0.00000000E+00  0.00000000E+00
  0.00000000E+00  0.00000000E+00  0.00000000E+00
  0.00000000E+00  0.00000000E+00  0.00000000E+00
  0.00000000E+00  0.00000000E+00  0.00000000E+00
  0.00000000E+00  0.00000000E+00  0.00000000E+00
  0.00000000E+00  0.00000000E+00  0.00000000E+00
  0.00000000E+00  0.00000000E+00  0.00000000E+00
  0.00000000E+00  0.00000000E+00  0.00000000E+00
  0.00000000E+00  0.00000000E+00  0.00000000E+00
  0.00000000E+00  0.00000000E+00  0.00000000E+00
  0.00000000E+00  0.00000000E+00  0.00000000E+00
  0.00000000E+00  0.00000000E+00  0.00000000E+00
  0.00000000E+00  0.00000000E+00  0.00000000E+00
  0.00000000E+00  0.00000000E+00  0.00000000E+00
  0.00000000E+00  0.00000000E+00  0.00000000E+00
  0.00000000E+00  0.00000000E+00  0.00000000E+00
  0.00000000E+00  0.00000000E+00  0.00000000E+00
  0.00000000E+00  0.00000000E+00  0.00000000E+00
  0.00000000E+00  0.00000000E+00  0.00000000E+00
  0.00000000E+00  0.00000000E+00  0.00000000E+00
  0.00000000E+00  0.00000000E+00  0.00000000E+00
  0.00000000E+00  0.00000000E+00  0.00000000E+00
  0.00000000E+00  0.00000000E+00  0.00000000E+00
  0.00000000E+00  0.00000000E+00  0.00000000E+00
  0.00000000E+00  0.00000000E+00  0.00000000E+00
  0.00000000E+00  0.00000000E+00  0.00000000E+00
  0.00000000E+00  0.00000000E+00  0.00000000E+00
  0.00000000E+00  0.00000000E+00  0.00000000E+00
  0.00000000E+00  0.00000000E+00  0.00000000E+00
  0.00000000E+00  0.00000000E+00  0.00000000E+00
  0.00000000E+00  0.00000000E+00  0.00000000E+00
  0.00000000E+00  0.00000000E+00  0.00000000E+00
  0.00000000E+00  0.00000000E+00  0.00000000E+00
  0.00000000E+00  0.00000000E+00  0.00000000E+00
  0.00000000E+00  0.00000000E+00  0.00000000E+00
  0.00000000E+00  0.00000000E+00  0.00000000E+00
  0.00000000E+00  0.00000000E+00  0.00000000E+00
  0.00000000E+00  0.00000000E+00  0.00000000E+00
  0.00000000E+00  0.00000000E+00  0.00000000E+00
  0.00000000E+00  0.00000000E+00  0.00000000E+00
  0.00000000E+00  0.00000000E+00  0.00000000E+00
  0.00000000E+00  0.00000000E+00  0.00000000E+00
  0.00000000E+00  0.00000000E+00  0.00000000E+00
  0.00000000E+00  0.00000000E+00  0.00000000E+00
  0.00000000E+00  0.00000000E+00  0.00000000E+00
  0.00000000E+00  0.00000000E+00  0.00000000E+00
  0.00000000E+00  0.00000000E+00  0.00000000E+00
  0.00000000E+00  0.00000000E+00  0.00000000E+00
  0.00000000E+00  0.00000000E+00  0.00000000E+00
  0.00000000E+00  0.00000000E+00  0.00000000E+00
  0.00000000E+00  0.00000000E+00  0.00000000E+00
  0.00000000E+00  0.00000000E+00  0.00000000E+00
  0.00000000E+00  0.00000000E+00  0.00000000E+00
  0.00000000E+00  0.00000000E+00  0.00000000E+00
  0.00000000E+00  0.00000000E+00  0.00000000E+00
  0.00000000E+00  0.00000000E+00  0.00000000E+00
  0.00000000E+00  0.00000000E+00  0.00000000E+00
  0.00000000E+00  0.00000000E+00  0.00000000E+00
  0.00000000E+00  0.00000000E+00  0.00000000E+00
  0.00000000E+00  0.00000000E+00  0.00000000E+00
  0.00000000E+00  0.00000000E+00  0.00000000E+00
  0.00000000E+00  0.00000000E+00  0.00000000E+00
  0.00000000E+00  0.00000000E+00  0.00000000E+00
  0.00000000E+00  0.00000000E+00  0.00000000E+00
  0.00000000E+00  0.00000000E+00  0.00000000E+00
  0.00000000E+00  0.00000000E+00  0.00000000E+00
  0.00000000E+00  0.00000000E+00  0.00000000E+00
  0.00000000E+00  0.00000000E+00  0.00000000E+00
  0.00000000E+00  0.00000000E+00  0.00000000E+00
  0.00000000E+00  0.00000000E+00  0.00000000E+00
  0.00000000E+00  0.00000000E+00  0.00000000E+00
  0.00000000E+00  0.00000000E+00  0.00000000E+00
  0.00000000E+00  0.00000000E+00  0.00000000E+00
  0.00000000E+00  0.00000000E+00  0.00000000E+00
  0.00000000E+00  0.00000000E+00  0.00000000E+00
  0.00000000E+00  0.00000000E+00  0.00000000E+00
  0.00000000E+00  0.00000000E+00  0.00000000E+00
  0.00000000E+00  0.00000000E+00  0.00000000E+00
  0.00000000E+00  0.00000000E+00  0.00000000E+00
  0.00000000E+00  0.00000000E+00  0.00000000E+00
  0.00000000E+00  0.00000000E+00  0.00000000E+00
  0.00000000E+00  0.00000000E+00  0.00000000E+00
  0.00000000E+00  0.00000000E+00  0.00000000E+00
  0.00000000E+00  0.00000000E+00  0.00000000E+00
  0.00000000E+00  0.00000000E+00  0.00000000E+00
  0.00000000E+00  0.00000000E+00  0.00000000E+00
  0.00000000E+00  0.00000000E+00  0.00000000E+00
  0.00000000E+00  0.00000000E+00  0.00000000E+00
  0.00000000E+00  0.00000000E+00  0.00000000E+00
  0.00000000E+00  0.00000000E+00  0.00000000E+00
  0.00000000E+00  0.00000000E+00  0.00000000E+00
  0.00000000E+00  0.00000000E+00  0.00000000E+00
  0.00000000E+00  0.00000000E+00  0.00000000E+00
  0.00000000E+00  0.00000000E+00  0.00000000E+00
  0.00000000E+00  0.00000000E+00  0.00000000E+00
  0.00000000E+00  0.00000000E+00  0.00000000E+00
  0.00000000E+00  0.00000000E+00  0.00000000E+00
  0.00000000E+00  0.00000000E+00  0.00000000E+00
  0.00000000E+00  0.00000000E+00  0.00000000E+00
  0.00000000E+00  0.00000000E+00  0.00000000E+00
  0.00000000E+00  0.00000000E+00  0.00000000E+00
  0.00000000E+00  0.00000000E+00  0.00000000E+00
  0.00000000E+00  0.00000000E+00  0.00000000E+00
  0.00000000E+00  0.00000000E+00  0.00000000E+00
  0.00000000E+00  0.00000000E+00  0.00000000E+00
  0.00000000E+00  0.00000000E+00  0.00000000E+00
  0.00000000E+00  0.00000000E+00  0.00000000E+00
  0.00000000E+00  0.00000000E+00  0.00000000E+00
  0.00000000E+00  0.00000000E+00  0.00000000E+00
  0.00000000E+00  0.00000000E+00  0.00000000E+00
  0.00000000E+00  0.00000000E+00  0.00000000E+00
  0.00000000E+00  0.00000000E+00  0.00000000E+00
  0.00000000E+00  0.00000000E+00  0.00000000E+00
  0.00000000E+00  0.00000000E+00  0.00000000E+00
  0.00000000E+00  0.00000000E+00  0.00000000E+00
  0.00000000E+00  0.00000000E+00  0.00000000E+00
  0.00000000E+00  0.00000000E+00  0.00000000E+00
  0.00000000E+00  0.00000000E+00  0.00000000E+00
  0.00000000E+00  0.00000000E+00  0.00000000E+00
  0.00000000E+00  0.00000000E+00  0.00000000E+00
  0.00000000E+00  0.00000000E+00  0.00000000E+00
  0.00000000E+00  0.00000000E+00  0.00000000E+00
  0.00000000E+00  0.00000000E+00  0.00000000E+00
  0.00000000E+00  0.00000000E+00  0.00000000E+00
  0.00000000E+00  0.00000000E+00  0.00000000E+00
  0.00000000E+00  0.00000000E+00  0.00000000E+00
  0.00000000E+00  0.00000000E+00  0.00000000E+00
  0.00000000E+00  0.00000000E+00  0.00000000E+00
  0.00000000E+00  0.00000000E+00  0.00000000E+00
  0.00000000E+00  0.00000000E+00  0.00000000E+00
  0.00000000E+00  0.00000000E+00  0.00000000E+00
  0.00000000E+00  0.00000000E+00  0.00000000E+00
  0.00000000E+00  0.00000000E+00  0.00000000E+00
  0.00000000E+00  0.00000000E+00  0.00000000E+00
  0.00000000E+00  0.00000000E+00  0.00000000E+00
  0.00000000E+00  0.00000000E+00  0.00000000E+00
  0.00000000E+00  0.00000000E+00  0.00000000E+00
