# Supplementary material for: Towards an atomistic understanding of disordered carbon electrode materials
Source: Chem Commun (Camb). 2018 May 23;54(47):5988–91. doi: 10.1039/c8cc01388h (PMC5994876; doi:10.1039/c8cc01388h)
Supplement: Supplementary file 1 [file CC-054-C8CC01388H-s001.zip › structures_Na/Fig3a_AIRSS_like/POSCAR30]

 C                                      
   1.00000000000000     
    14.3182550000000006    0.0000000000000000    0.0000000000000000
     0.0000000000000000   14.3182550000000006    0.0000000000000000
     0.0000000000000000    0.0000000000000000   14.3182550000000006
   C    Na
   206     1
Direct
  0.8914324427371049  0.6409469087819306  0.0770069255230282
  0.5333616272535507  0.7944140234409174  0.0996409976448131
  0.0719585689509538  0.3040604898753197  0.4827471396399524
  0.1248516810837019  0.9184322958116001  0.7417608343863036
  0.4787192462456198  0.1557491930245297  0.7103779339737554
  0.7907749893068935  0.0782330930434070  0.1338051561075656
  0.2281928757388405  0.4150680782487280  0.4918465396492023
  0.6709823906493975  0.5929493755570157  0.7755280718408338
  0.7567495788329388  0.5454838027802412  0.7331924149480797
  0.3029521121017716  0.5119464076811918  0.2441615257116458
  0.6335697856395822  0.9940016552470404  0.1419651727853433
  0.9588309693667026  0.2778373492889529  0.5929437906032474
  0.6399277632845440  0.5297466106688581  0.1764855787934128
  0.6966152485348083  0.0676176857725046  0.1638619098502724
  0.4170470726670659  0.5250857486695482  0.6404039564818509
  0.4271906329476807  0.3797248084242971  0.3840575894514089
  0.2712564688102728  0.3454881157807824  0.3241153399545159
  0.8046573654965720  0.4598219707100587  0.2438373955179511
  0.3972909444469205  0.3278154469205660  0.2092019088594471
  0.1287427436460291  0.2505726591698604  0.3147756429207602
  0.4159991418993835  0.6268696098940048  0.1839885318190656
  0.3199540070011854  0.4418104844348296  0.5199536772961439
  0.7715027392137974  0.1852845851167194  0.2512144460858614
  0.2138357888634995  0.0878647813718628  0.4976873794605400
  0.8156001930372351  0.2952405129010854  0.6785260880179740
  0.4569408781712297  0.3815177558358022  0.1504990902051316
  0.8897466402965650  0.4120761036682098  0.2608651148498551
  0.3647867517503254  0.2404183226055437  0.0644784386004116
  0.6281185781463295  0.0220273555540356  0.7437858836529526
  0.1490460480735644  0.4560997459797925  0.2599461259533263
  0.9188923800731835  0.5320690769823594  0.6691232218037866
  0.8700777876240458  0.6809707329441947  0.7257239097780016
  0.1586410606392281  0.5201819206214195  0.6088425811529322
  0.5371164471295123  0.1672550257721884  0.4508628760156259
  0.2665998532040633  0.9920916118206293  0.8563359899648235
  0.4140801332402214  0.1050220713490050  0.7785698220215748
  0.0181027752023661  0.2312747830343134  0.5236255923573419
  0.5661504984305911  0.1783774679755679  0.7529011848687300
  0.8234067422790707  0.3947322750305925  0.6779168261066000
  0.0613406349473436  0.4083826696505502  0.2665677817410527
  0.9772576159525296  0.3749580012719897  0.5969349651966566
  0.3306208691098879  0.5042566268823900  0.5958758946832723
  0.8813554990638274  0.3156556658070759  0.2799941561283630
  0.0273787321554808  0.9925958121817232  0.1212716997269926
  0.9792770324785959  0.8347683918873331  0.7424245582604168
  0.1765993558896657  0.7264233707494291  0.1694857474514985
  0.1993633986641125  0.0248095516115537  0.3159936866662609
  0.6384415606662505  0.4692462146756168  0.2527762838747186
  0.6226799039685091  0.4482562287092854  0.8504858362885920
  0.4824234096242818  0.4726579190325486  0.1956471523139867
  0.1455749897774090  0.4441396393491872  0.5450571336222612
  0.7057247276482791  0.9621886336829536  0.7394163810298011
  0.1068456046049421  0.0194982906296698  0.1744107044437339
  0.5260018161219339  0.3032350836394220  0.8663621171644362
  0.3098222364213826  0.1112211539037452  0.6353985376102721
  0.1258258609282812  0.1017875749754251  0.4542864425489895
  0.2507832914393125  0.0397680890336066  0.7693166651542429
  0.5619796650544195  0.5119354061143040  0.0247518384973379
  0.9069740839839643  0.7877525255222051  0.0076889895378002
  0.9797696184694378  0.5431835495256395  0.1928392831580406
  0.9661178953122458  0.2655611110021919  0.2818261726158673
  0.8723269691434404  0.9463688369098198  0.7276317201051097
  0.5159119300372427  0.6301309143865436  0.7217422003718903
  0.7201282313625395  0.6349008311602595  0.0660715285306759
  0.7139544122459037  0.3287400754874171  0.3201058494422885
  0.9482667758570192  0.0497978817233249  0.1296112547369592
  0.6847553792437657  0.1340481725885234  0.2376389306443135
  0.3821328663754930  0.1029193157069978  0.4829103634169109
  0.5826015603231933  0.3476556749020626  0.4290437560055022
  0.7210310178875811  0.7761102567280161  0.7575093858355540
  0.5617413529660166  0.3903999188188424  0.9045763049337566
  0.6393895527579485  0.2860315842328336  0.3744751584945296
  0.3447909472558295  0.7626252261075009  0.7545483439008401
  0.9769662394630083  0.4569330858264494  0.2420901416544544
  0.1262680767397759  0.1185228076137335  0.1937219622698581
  0.6588557334480412  0.3110172794272742  0.7536909335632394
  0.1759242218702307  0.9748386579335093  0.2286377059905601
  0.2193760316974504  0.3482927007199363  0.4176478548355492
  0.5283611334309896  0.2209393996406462  0.5371037768564384
  0.3984594480363832  0.9122750226274724  0.8032581259805944
  0.7216040833508297  0.5684414101248995  0.1402416356221613
  0.6594783307362226  0.9249416302878396  0.0719198313173593
  0.1622545800352035  0.8238789203583577  0.1503329867603415
  0.7201576666939493  0.4233796443539665  0.2829583318868240
  0.1700798311328046  0.0081582044470060  0.7234867514602542
  0.7934218659850164  0.0008656558311629  0.7229521265154351
  0.5792413049115592  0.8755088864167184  0.7696540152118032
  0.9106421181089185  0.4360913554260351  0.6464296705876784
  0.8952359239764214  0.5735533164372553  0.1487701155831877
  0.0251778161136958  0.7508138403714804  0.7319802566164986
  0.7294106530402485  0.1583965491106068  0.7257307209912444
  0.0526074060632761  0.0881657989312571  0.6093421737839936
  0.2658361790900771  0.8249619356872466  0.7811325939628085
  0.5457745432760721  0.4464988884464053  0.2802553909006205
  0.2550351300874749  0.2292978837846484  0.1953019255027427
  0.0881104005125286  0.1511307640981291  0.2856904462249201
  0.0749068052475788  0.8310956719071770  0.1012903236532962
  0.4721083738278994  0.9301287798144482  0.1925431960254404
  0.8411211436222907  0.5862178237166480  0.7076078330787531
  0.4543093104994862  0.9955206698534080  0.7907620556892238
  0.0980968521524322  0.5848081017473837  0.6591971720517588
  0.5839690815289165  0.5597385021948399  0.7193371542324788
  0.1720512409385553  0.8283600137955979  0.7527742347042866
  0.8873628705301649  0.2347665936650515  0.6454170692172954
  0.4633177897746712  0.1053150452203986  0.4248098194654819
  0.1462848681230960  0.5477067989342352  0.2266979145491176
  0.8221384980784124  0.7668878900110696  0.7446082583065011
  0.6585878701935947  0.6987525113599136  0.7670729671303935
  0.3508438758245267  0.7033627992711685  0.1846021791514303
  0.3957665675427611  0.5342706954835708  0.2154751611481080
  0.2456622574916152  0.1140024864312120  0.0695223171568282
  0.4686912906756598  0.1739511049248856  0.6148538839086845
  0.2892045169790463  0.0309572609128331  0.3566473498712032
  0.4658254693649974  0.8375625465086942  0.1553692336702278
  0.5398567454116238  0.0597704683923561  0.2774320318657060
  0.8185702703915991  0.7551432585974563  0.9852365337734402
  0.9607015608479177  0.9888383336810354  0.7106900656454761
  0.0688790006007820  0.5900832495969897  0.1867638741765671
  0.3025619748444918  0.9034475801001000  0.8261416038759398
  0.3858128704495881  0.1326995503891904  0.5754878414014685
  0.9330139931666590  0.1252392638182955  0.1954813889726629
  0.0128134034215062  0.9046623210638186  0.0775344994313044
  0.5458296334077480  0.5348730183084827  0.1300557227000785
  0.1591323144085778  0.6586835509003747  0.6975762905999735
  0.5733975270561790  0.4692240572907856  0.6893212063616404
  0.5239583417260869  0.4039867520779888  0.3635734999196115
  0.1225285766838278  0.7446495086757606  0.7289377838794869
  0.4786663296396236  0.3927555414339361  0.5513587542626336
  0.5432267165104064  0.3187676162932510  0.5161533325383348
  0.4554058404107326  0.2489999595686278  0.9138932487772071
  0.5023477098188507  0.6288465688056698  0.1350161667383467
  0.2214329500660146  0.2695692574360156  0.2733779654810949
  0.6297797270611509  0.6736841692898586  0.0206787615830227
  0.2204694566106736  0.8896842167078125  0.1986196360947720
  0.7903801059707487  0.2727903402785147  0.2915284302343292
  0.0629484803573435  0.3870339446977037  0.5374309164391501
  0.5348796528465521  0.4226614603907383  0.9954471030674911
  0.4354912195048931  0.2824525350976865  0.0096267008070308
  0.2825882525258244  0.0431104156784250  0.9351037259855175
  0.5469240641003461  0.9712170473847022  0.7682316596448829
  0.3841697964599000  0.9479618337515330  0.2364685081417860
  0.6765307399080173  0.8664411406439324  0.7564236876890013
  0.0919434820056052  0.6785050256546860  0.1518260849709793
  0.7501628719871463  0.9063015909938559  0.0252616423753524
  0.4778699395300097  0.3617117895210840  0.0543978036333044
  0.0512164021847873  0.3145447942962769  0.2859090652536394
  0.6528111565951117  0.4138084144758942  0.7488806867409153
  0.5469774223294360  0.6966007521093937  0.0861984067083824
  0.8053212132912014  0.6662527470115248  0.0333580181445578
  0.8049307602496448  0.0993126718794229  0.7058762605239930
  0.4245030803378299  0.8189602515173992  0.7714795226821493
  0.5798627440069130  0.2668872725077759  0.7915533225930224
  0.2450148929540387  0.0260083505331909  0.0264351301811708
  0.8821489991499577  0.8469327353008110  0.7425978212823668
  0.7417324932701569  0.8147766105348784  0.9818158309602886
  0.3410039744209077  0.6716341979802968  0.7115111407537567
  0.9873192081907112  0.1703728693763039  0.2617955821271697
  0.3755648607422787  0.0126407798951239  0.3083396484438612
  0.3200643149002051  0.0964216231803016  0.7317577690813493
  0.3422653492196697  0.2637486036670090  0.1582835188802382
  0.6088705436242019  0.1297396218704844  0.2983692716654733
  0.3318571094468898  0.1337846021252930  0.9329528771056748
  0.1259146802838138  0.0826605978876860  0.3579229558502979
  0.2541212701209526  0.6320008202477609  0.6843881846546571
  0.9677157401181448  0.6764077533789257  0.7123487133320967
  0.2443495158684788  0.4341707213296825  0.2741399270614267
  0.4048174538480122  0.4016467633600709  0.4846080849280433
  0.2222592227966309  0.0940188234692140  0.5948235271888459
  0.9257158788742074  0.8824564389432946  0.0310228182527474
  0.5196645597724510  0.7996410836288276  0.7653249512175025
  0.2957518593315598  0.0729502863198735  0.4453143675499296
  0.2372571607436485  0.5842686420532981  0.2230420394289611
  0.5490345566238871  0.9937655193350523  0.2007346648705869
  0.9548763133851496  0.7157059941282000  0.0565380905435140
  0.3752015781548698  0.7990529996484053  0.1772936262409610
  0.6533716565329396  0.7762307804403730  0.9949080677762280
  0.3176764003971847  0.8753221698819175  0.2101632404809333
  0.2508032083685394  0.5497142979395523  0.6280196711990803
  0.0288250958616181  0.9185003265325852  0.7297878667406379
  0.6052585028788701  0.8414174689448664  0.0512662893210168
  0.3122767394220102  0.1704278118071058  0.0221475113743535
  0.4237319842779684  0.6113449447050597  0.6925934394270057
  0.2029294100719448  0.1545394988087172  0.1506381500920759
  0.7483209922611533  0.4501632539495434  0.7184728927204387
  0.8438591960310118  0.9405662242830097  0.0410199160135342
  0.4050617646054911  0.1653993861733210  0.8764016264008303
  0.6409864133967376  0.1191964465401298  0.7406591797271844
  0.6025340935503013  0.1918092313672355  0.3780076696382818
  0.8073686625472494  0.5353666256589362  0.1792903458134361
  0.0368235028467861  0.7391020235736546  0.0989084104001118
  0.9681257036687244  0.0752270122191365  0.6629305507009363
  0.3741637107579171  0.3461997358603623  0.3111308400554404
  0.1417875761104721  0.0622608531949631  0.6447845465215246
  0.7335923274043650  0.2570342231977026  0.7188555625807211
  0.4911057810168066  0.4554647970325711  0.6298547843181921
  0.1422948725434824  0.2911872062310230  0.4138925803587942
  0.4597756418409343  0.0590175706214289  0.3374589286289990
  0.8879336707454745  0.1361229650319455  0.6665201651820286
  0.6071141734308598  0.5785857425219965  0.9633669112484172
  0.8598804404664898  0.0227439316250522  0.0919335397913512
  0.5614492204569844  0.7122780954794840  0.7553047402152987
  0.6394699516866027  0.5434890355458962  0.8737866007630593
  0.0545478983377585  0.1403369084087971  0.5221548244258082
  0.8355620745193572  0.1438824768336210  0.1903963914067437
  0.2564154108063414  0.6756742881712126  0.1974084542639868
  0.0009729776845673  0.5911934247260737  0.6742749355456248
  0.7945039332894556  0.3653365160866403  0.8734185074387830
 
  0.00000000E+00  0.00000000E+00  0.00000000E+00
  0.00000000E+00  0.00000000E+00  0.00000000E+00
  0.00000000E+00  0.00000000E+00  0.00000000E+00
  0.00000000E+00  0.00000000E+00  0.00000000E+00
  0.00000000E+00  0.00000000E+00  0.00000000E+00
  0.00000000E+00  0.00000000E+00  0.00000000E+00
  0.00000000E+00  0.00000000E+00  0.00000000E+00
  0.00000000E+00  0.00000000E+00  0.00000000E+00
  0.00000000E+00  0.00000000E+00  0.00000000E+00
  0.00000000E+00  0.00000000E+00  0.00000000E+00
  0.00000000E+00  0.00000000E+00  0.00000000E+00
  0.00000000E+00  0.00000000E+00  0.00000000E+00
  0.00000000E+00  0.00000000E+00  0.00000000E+00
  0.00000000E+00  0.00000000E+00  0.00000000E+00
  0.00000000E+00  0.00000000E+00  0.00000000E+00
  0.00000000E+00  0.00000000E+00  0.00000000E+00
  0.00000000E+00  0.00000000E+00  0.00000000E+00
  0.00000000E+00  0.00000000E+00  0.00000000E+00
  0.00000000E+00  0.00000000E+00  0.00000000E+00
  0.00000000E+00  0.00000000E+00  0.00000000E+00
  0.00000000E+00  0.00000000E+00  0.00000000E+00
  0.00000000E+00  0.00000000E+00  0.00000000E+00
  0.00000000E+00  0.00000000E+00  0.00000000E+00
  0.00000000E+00  0.00000000E+00  0.00000000E+00
  0.00000000E+00  0.00000000E+00  0.00000000E+00
  0.00000000E+00  0.00000000E+00  0.00000000E+00
  0.00000000E+00  0.00000000E+00  0.00000000E+00
  0.00000000E+00  0.00000000E+00  0.00000000E+00
  0.00000000E+00  0.00000000E+00  0.00000000E+00
  0.00000000E+00  0.00000000E+00  0.00000000E+00
  0.00000000E+00  0.00000000E+00  0.00000000E+00
  0.00000000E+00  0.00000000E+00  0.00000000E+00
  0.00000000E+00  0.00000000E+00  0.00000000E+00
  0.00000000E+00  0.00000000E+00  0.00000000E+00
  0.00000000E+00  0.00000000E+00  0.00000000E+00
  0.00000000E+00  0.00000000E+00  0.00000000E+00
  0.00000000E+00  0.00000000E+00  0.00000000E+00
  0.00000000E+00  0.00000000E+00  0.00000000E+00
  0.00000000E+00  0.00000000E+00  0.00000000E+00
  0.00000000E+00  0.00000000E+00  0.00000000E+00
  0.00000000E+00  0.00000000E+00  0.00000000E+00
  0.00000000E+00  0.00000000E+00  0.00000000E+00
  0.00000000E+00  0.00000000E+00  0.00000000E+00
  0.00000000E+00  0.00000000E+00  0.00000000E+00
  0.00000000E+00  0.00000000E+00  0.00000000E+00
  0.00000000E+00  0.00000000E+00  0.00000000E+00
  0.00000000E+00  0.00000000E+00  0.00000000E+00
  0.00000000E+00  0.00000000E+00  0.00000000E+00
  0.00000000E+00  0.00000000E+00  0.00000000E+00
  0.00000000E+00  0.00000000E+00  0.00000000E+00
  0.00000000E+00  0.00000000E+00  0.00000000E+00
  0.00000000E+00  0.00000000E+00  0.00000000E+00
  0.00000000E+00  0.00000000E+00  0.00000000E+00
  0.00000000E+00  0.00000000E+00  0.00000000E+00
  0.00000000E+00  0.00000000E+00  0.00000000E+00
  0.00000000E+00  0.00000000E+00  0.00000000E+00
  0.00000000E+00  0.00000000E+00  0.00000000E+00
  0.00000000E+00  0.00000000E+00  0.00000000E+00
  0.00000000E+00  0.00000000E+00  0.00000000E+00
  0.00000000E+00  0.00000000E+00  0.00000000E+00
  0.00000000E+00  0.00000000E+00  0.00000000E+00
  0.00000000E+00  0.00000000E+00  0.00000000E+00
  0.00000000E+00  0.00000000E+00  0.00000000E+00
  0.00000000E+00  0.00000000E+00  0.00000000E+00
  0.00000000E+00  0.00000000E+00  0.00000000E+00
  0.00000000E+00  0.00000000E+00  0.00000000E+00
  0.00000000E+00  0.00000000E+00  0.00000000E+00
  0.00000000E+00  0.00000000E+00  0.00000000E+00
  0.00000000E+00  0.00000000E+00  0.00000000E+00
  0.00000000E+00  0.00000000E+00  0.00000000E+00
  0.00000000E+00  0.00000000E+00  0.00000000E+00
  0.00000000E+00  0.00000000E+00  0.00000000E+00
  0.00000000E+00  0.00000000E+00  0.00000000E+00
  0.00000000E+00  0.00000000E+00  0.00000000E+00
  0.00000000E+00  0.00000000E+00  0.00000000E+00
  0.00000000E+00  0.00000000E+00  0.00000000E+00
  0.00000000E+00  0.00000000E+00  0.00000000E+00
  0.00000000E+00  0.00000000E+00  0.00000000E+00
  0.00000000E+00  0.00000000E+00  0.00000000E+00
  0.00000000E+00  0.00000000E+00  0.00000000E+00
  0.00000000E+00  0.00000000E+00  0.00000000E+00
  0.00000000E+00  0.00000000E+00  0.00000000E+00
  0.00000000E+00  0.00000000E+00  0.00000000E+00
  0.00000000E+00  0.00000000E+00  0.00000000E+00
  0.00000000E+00  0.00000000E+00  0.00000000E+00
  0.00000000E+00  0.00000000E+00  0.00000000E+00
  0.00000000E+00  0.00000000E+00  0.00000000E+00
  0.00000000E+00  0.00000000E+00  0.00000000E+00
  0.00000000E+00  0.00000000E+00  0.00000000E+00
  0.00000000E+00  0.00000000E+00  0.00000000E+00
  0.00000000E+00  0.00000000E+00  0.00000000E+00
  0.00000000E+00  0.00000000E+00  0.00000000E+00
  0.00000000E+00  0.00000000E+00  0.00000000E+00
  0.00000000E+00  0.00000000E+00  0.00000000E+00
  0.00000000E+00  0.00000000E+00  0.00000000E+00
  0.00000000E+00  0.00000000E+00  0.00000000E+00
  0.00000000E+00  0.00000000E+00  0.00000000E+00
  0.00000000E+00  0.00000000E+00  0.00000000E+00
  0.00000000E+00  0.00000000E+00  0.00000000E+00
  0.00000000E+00  0.00000000E+00  0.00000000E+00
  0.00000000E+00  0.00000000E+00  0.00000000E+00
  0.00000000E+00  0.00000000E+00  0.00000000E+00
  0.00000000E+00  0.00000000E+00  0.00000000E+00
  0.00000000E+00  0.00000000E+00  0.00000000E+00
  0.00000000E+00  0.00000000E+00  0.00000000E+00
  0.00000000E+00  0.00000000E+00  0.00000000E+00
  0.00000000E+00  0.00000000E+00  0.00000000E+00
  0.00000000E+00  0.00000000E+00  0.00000000E+00
  0.00000000E+00  0.00000000E+00  0.00000000E+00
  0.00000000E+00  0.00000000E+00  0.00000000E+00
  0.00000000E+00  0.00000000E+00  0.00000000E+00
  0.00000000E+00  0.00000000E+00  0.00000000E+00
  0.00000000E+00  0.00000000E+00  0.00000000E+00
  0.00000000E+00  0.00000000E+00  0.00000000E+00
  0.00000000E+00  0.00000000E+00  0.00000000E+00
  0.00000000E+00  0.00000000E+00  0.00000000E+00
  0.00000000E+00  0.00000000E+00  0.00000000E+00
  0.00000000E+00  0.00000000E+00  0.00000000E+00
  0.00000000E+00  0.00000000E+00  0.00000000E+00
  0.00000000E+00  0.00000000E+00  0.00000000E+00
  0.00000000E+00  0.00000000E+00  0.00000000E+00
  0.00000000E+00  0.00000000E+00  0.00000000E+00
  0.00000000E+00  0.00000000E+00  0.00000000E+00
  0.00000000E+00  0.00000000E+00  0.00000000E+00
  0.00000000E+00  0.00000000E+00  0.00000000E+00
  0.00000000E+00  0.00000000E+00  0.00000000E+00
  0.00000000E+00  0.00000000E+00  0.00000000E+00
  0.00000000E+00  0.00000000E+00  0.00000000E+00
  0.00000000E+00  0.00000000E+00  0.00000000E+00
  0.00000000E+00  0.00000000E+00  0.00000000E+00
  0.00000000E+00  0.00000000E+00  0.00000000E+00
  0.00000000E+00  0.00000000E+00  0.00000000E+00
  0.00000000E+00  0.00000000E+00  0.00000000E+00
  0.00000000E+00  0.00000000E+00  0.00000000E+00
  0.00000000E+00  0.00000000E+00  0.00000000E+00
  0.00000000E+00  0.00000000E+00  0.00000000E+00
  0.00000000E+00  0.00000000E+00  0.00000000E+00
  0.00000000E+00  0.00000000E+00  0.00000000E+00
  0.00000000E+00  0.00000000E+00  0.00000000E+00
  0.00000000E+00  0.00000000E+00  0.00000000E+00
  0.00000000E+00  0.00000000E+00  0.00000000E+00
  0.00000000E+00  0.00000000E+00  0.00000000E+00
  0.00000000E+00  0.00000000E+00  0.00000000E+00
  0.00000000E+00  0.00000000E+00  0.00000000E+00
  0.00000000E+00  0.00000000E+00  0.00000000E+00
  0.00000000E+00  0.00000000E+00  0.00000000E+00
  0.00000000E+00  0.00000000E+00  0.00000000E+00
  0.00000000E+00  0.00000000E+00  0.00000000E+00
  0.00000000E+00  0.00000000E+00  0.00000000E+00
  0.00000000E+00  0.00000000E+00  0.00000000E+00
  0.00000000E+00  0.00000000E+00  0.00000000E+00
  0.00000000E+00  0.00000000E+00  0.00000000E+00
  0.00000000E+00  0.00000000E+00  0.00000000E+00
  0.00000000E+00  0.00000000E+00  0.00000000E+00
  0.00000000E+00  0.00000000E+00  0.00000000E+00
  0.00000000E+00  0.00000000E+00  0.00000000E+00
  0.00000000E+00  0.00000000E+00  0.00000000E+00
  0.00000000E+00  0.00000000E+00  0.00000000E+00
  0.00000000E+00  0.00000000E+00  0.00000000E+00
  0.00000000E+00  0.00000000E+00  0.00000000E+00
  0.00000000E+00  0.00000000E+00  0.00000000E+00
  0.00000000E+00  0.00000000E+00  0.00000000E+00
  0.00000000E+00  0.00000000E+00  0.00000000E+00
  0.00000000E+00  0.00000000E+00  0.00000000E+00
  0.00000000E+00  0.00000000E+00  0.00000000E+00
  0.00000000E+00  0.00000000E+00  0.00000000E+00
  0.00000000E+00  0.00000000E+00  0.00000000E+00
  0.00000000E+00  0.00000000E+00  0.00000000E+00
  0.00000000E+00  0.00000000E+00  0.00000000E+00
  0.00000000E+00  0.00000000E+00  0.00000000E+00
  0.00000000E+00  0.00000000E+00  0.00000000E+00
  0.00000000E+00  0.00000000E+00  0.00000000E+00
  0.00000000E+00  0.00000000E+00  0.00000000E+00
  0.00000000E+00  0.00000000E+00  0.00000000E+00
  0.00000000E+00  0.00000000E+00  0.00000000E+00
  0.00000000E+00  0.00000000E+00  0.00000000E+00
  0.00000000E+00  0.00000000E+00  0.00000000E+00
  0.00000000E+00  0.00000000E+00  0.00000000E+00
  0.00000000E+00  0.00000000E+00  0.00000000E+00
  0.00000000E+00  0.00000000E+00  0.00000000E+00
  0.00000000E+00  0.00000000E+00  0.00000000E+00
  0.00000000E+00  0.00000000E+00  0.00000000E+00
  0.00000000E+00  0.00000000E+00  0.00000000E+00
  0.00000000E+00  0.00000000E+00  0.00000000E+00
  0.00000000E+00  0.00000000E+00  0.00000000E+00
  0.00000000E+00  0.00000000E+00  0.00000000E+00
  0.00000000E+00  0.00000000E+00  0.00000000E+00
  0.00000000E+00  0.00000000E+00  0.00000000E+00
  0.00000000E+00  0.00000000E+00  0.00000000E+00
  0.00000000E+00  0.00000000E+00  0.00000000E+00
  0.00000000E+00  0.00000000E+00  0.00000000E+00
  0.00000000E+00  0.00000000E+00  0.00000000E+00
  0.00000000E+00  0.00000000E+00  0.00000000E+00
  0.00000000E+00  0.00000000E+00  0.00000000E+00
  0.00000000E+00  0.00000000E+00  0.00000000E+00
  0.00000000E+00  0.00000000E+00  0.00000000E+00
  0.00000000E+00  0.00000000E+00  0.00000000E+00
  0.00000000E+00  0.00000000E+00  0.00000000E+00
  0.00000000E+00  0.00000000E+00  0.00000000E+00
  0.00000000E+00  0.00000000E+00  0.00000000E+00
  0.00000000E+00  0.00000000E+00  0.00000000E+00
  0.00000000E+00  0.00000000E+00  0.00000000E+00
  0.00000000E+00  0.00000000E+00  0.00000000E+00
  0.00000000E+00  0.00000000E+00  0.00000000E+00
  0.00000000E+00  0.00000000E+00  0.00000000E+00
  0.00000000E+00  0.00000000E+00  0.00000000E+00
  0.00000000E+00  0.00000000E+00  0.00000000E+00
