# Supplementary material for: Towards an atomistic understanding of disordered carbon electrode materials
Source: Chem Commun (Camb). 2018 May 23;54(47):5988–91. doi: 10.1039/c8cc01388h (PMC5994876; doi:10.1039/c8cc01388h)
Supplement: Supplementary file 1 [file CC-054-C8CC01388H-s001.zip › structures_Na/Fig3a_AIRSS_like/POSCAR31]

 C                                      
   1.00000000000000     
    14.3182550000000006    0.0000000000000000    0.0000000000000000
     0.0000000000000000   14.3182550000000006    0.0000000000000000
     0.0000000000000000    0.0000000000000000   14.3182550000000006
   C    Na
   206     1
Direct
  0.8908819672966074  0.6415521643418003  0.0767057200373866
  0.5329984293852743  0.7945969760757118  0.0988997228896637
  0.0714086528194402  0.3049244987434831  0.4814389776622902
  0.1246749878693184  0.9189676451321422  0.7402959568640892
  0.4784590199903899  0.1560057308651376  0.7096106129738917
  0.7904483097327859  0.0780491478345276  0.1334198779206781
  0.2279454477497706  0.4152458565734568  0.4909477585964922
  0.6704749435336264  0.5928451641054951  0.7757578771389965
  0.7562360722421949  0.5452338238286668  0.7328890624533133
  0.3026372565922190  0.5120884675825106  0.2432321447712728
  0.6331159190749830  0.9942256364903869  0.1411001965550647
  0.9583791100088723  0.2787533347812007  0.5921419867878517
  0.6396048175665002  0.5302604858490552  0.1760949787384538
  0.6961902862580621  0.0677976525001603  0.1630519440188820
  0.4168869887348705  0.5252161571643879  0.6396560175650716
  0.4269565662088341  0.3797055575071588  0.3833777136281932
  0.2710192814734002  0.3456733402823114  0.3230917135243189
  0.8043585062374052  0.4603971407678644  0.2433864189106924
  0.3973373526498825  0.3279178967866191  0.2084956567520830
  0.1284426662997708  0.2509744099498946  0.3135033304882812
  0.4157332919792857  0.6270969730096082  0.1833958006260874
  0.3196101310167645  0.4417480467552044  0.5192705300099214
  0.7711641123204994  0.1854804102742449  0.2503354212964990
  0.2134411710245030  0.0891796371785428  0.4967144527388281
  0.8145184587127163  0.2961018234095731  0.6772278553238695
  0.4567626938412825  0.3816860161159060  0.1498775976771519
  0.8894299799527969  0.4124329114453831  0.2599732062284124
  0.3654091715717557  0.2402340521756923  0.0639303209676468
  0.6277324097985785  0.0224253303918932  0.7422039456006740
  0.1487354564603845  0.4562729553160217  0.2587735598417306
  0.9186431871727556  0.5327364363227287  0.6674862803490355
  0.8699504909347860  0.6816111112314046  0.7247445338924777
  0.1583724545246373  0.5208801482735442  0.6076035295136241
  0.5368493121730822  0.1676216137025456  0.4499853111391291
  0.2662573501216605  0.9926577482152770  0.8553178796801776
  0.4138582627196817  0.1052998139386908  0.7776740244226918
  0.0179152164605849  0.2321875374913342  0.5226686290044525
  0.5658774808303647  0.1784674594284890  0.7523745606751359
  0.8227879892405718  0.3953890240160425  0.6770688732082683
  0.0610011683252390  0.4086543972164606  0.2652746852953240
  0.9766128553625801  0.3757282129273317  0.5958598267610882
  0.3303828539474435  0.5044202733641540  0.5950863011310639
  0.8810271164819979  0.3159669903980243  0.2787749266647239
  0.0270004992959764  0.9927975479352766  0.1204696967057065
  0.9790613461220805  0.8355512200641071  0.7415588104447055
  0.1762268662692202  0.7266202129666440  0.1687725732498360
  0.1991054914980916  0.0255184920007548  0.3151367170436030
  0.6381765575970355  0.4696915888963389  0.2523278664298252
  0.6218293204013868  0.4485741185157311  0.8497518045213343
  0.4821630147896976  0.4728743661376193  0.1949835513866827
  0.1451884893261426  0.4446491651869811  0.5440629565577600
  0.7055124410902477  0.9628125119217662  0.7374887936898276
  0.1063528054168458  0.0195550914087293  0.1739149300109509
  0.5260984731254723  0.3035880557652502  0.8655776740244411
  0.3094566499945776  0.1119294474448874  0.6346863009446778
  0.1255866485309588  0.1028151542252193  0.4532264787709757
  0.2498036106784003  0.0407992377043286  0.7686200540962520
  0.5616734895013317  0.5121251457058247  0.0242344268985268
  0.9065737581064082  0.7880682082122660  0.0068711215131556
  0.9793640090467336  0.5436494258534060  0.1921473580445436
  0.9658000051667925  0.2658928139653936  0.2803938859753772
  0.8722095494696692  0.9475287920484977  0.7269426795933908
  0.5155079679780485  0.6305119864935692  0.7207300645477404
  0.7197240060569253  0.6353061428046394  0.0655518154570627
  0.7137531851473609  0.3289951436315495  0.3192750683977946
  0.9479162235978710  0.0499170238864956  0.1288211646294559
  0.6842542035938030  0.1344106414290180  0.2366392237879365
  0.3818213920868624  0.1034411845162327  0.4821846627865777
  0.5827198292461221  0.3480948332559684  0.4285767712849884
  0.7208499154104421  0.7769060538612238  0.7567206656106622
  0.5617111178768981  0.3908261081697986  0.9039304735403203
  0.6392813201551867  0.2863587511906527  0.3737204045981657
  0.3444119424628409  0.7634661414969225  0.7533427276223147
  0.9766151300402642  0.4572673649021606  0.2411409779641240
  0.1263428392602541  0.1185260635523449  0.1928932941043005
  0.6574606524324221  0.3114744805373120  0.7510061577323550
  0.1755286783824591  0.9750412141120698  0.2276588295007268
  0.2190696206993250  0.3485871889552804  0.4165849774106773
  0.5281809108744298  0.2211419685487334  0.5363591494043799
  0.3982316831631122  0.9129529931028255  0.8026854197675108
  0.7212490784149580  0.5690285170690443  0.1398929116539662
  0.6591145217400159  0.9251408092989697  0.0710459410389400
  0.1618581694283008  0.8240425158140233  0.1496306587454047
  0.7199264131214963  0.4238424602865019  0.2824916058439040
  0.1695086305450255  0.0092003862633944  0.7224884209731577
  0.7931912883268136  0.0017923155498819  0.7215497762055946
  0.5788889276454902  0.8761894938228986  0.7685391734543842
  0.9097066491463816  0.4365203623777891  0.6451753561426060
  0.8947586837169528  0.5742188828999277  0.1483985668594121
  0.0248778052854667  0.7515775922702239  0.7302993582104538
  0.7286150206954584  0.1592383879070541  0.7234328555393144
  0.0518272591988078  0.0888362359591361  0.6080368213692781
  0.2656522705530808  0.8258809561771001  0.7790908479402784
  0.5454573936121919  0.4467157321649380  0.2796672789445236
  0.2551351932514300  0.2291928919574743  0.1943197562933354
  0.0878141457558627  0.1515711745572834  0.2845352964186202
  0.0746143305931339  0.8313331038137723  0.1004271769577669
  0.4717384482107919  0.9303082989200288  0.1918677976936296
  0.8407590190532475  0.5866849192292738  0.7065538563415757
  0.4539322906955282  0.9958624884054303  0.7897914860960639
  0.0979559125617261  0.5855120319891282  0.6575792582031530
  0.5839221070971871  0.5601954059578792  0.7183032406708701
  0.1717772051349163  0.8293558741395730  0.7506389543440116
  0.8866452642682097  0.2356838431417128  0.6441622735079350
  0.4629957487055543  0.1057311697348660  0.4239676333649368
  0.1459818204645557  0.5478866101315081  0.2257045361452950
  0.8223094841761458  0.7679926179762109  0.7440245491480626
  0.6583661190116895  0.6990685403569863  0.7663534409396640
  0.3505197776128197  0.7035825754737903  0.1839702319170302
  0.3954941151920481  0.5344673791027301  0.2147662379299838
  0.2457488903597083  0.1141314109142386  0.0680933108639377
  0.4685223060763762  0.1742561277242313  0.6141044356154927
  0.2887535885762771  0.0315980984259820  0.3558244646770962
  0.4654584023908223  0.8377902979083379  0.1547192867512776
  0.5393884287139451  0.0602157234336809  0.2764801588560618
  0.8181385439335296  0.7554165443066488  0.9845492026422654
  0.9605948730465732  0.9898424723620439  0.7102328636319836
  0.0684906526411601  0.5903720467773835  0.1859588912505987
  0.3021916276330648  0.9041658796666737  0.8248358630851974
  0.3855471376231151  0.1332539405946936  0.5747155956568687
  0.9326632841193754  0.1252747483428248  0.1946889191744007
  0.0125706017191513  0.9049568453033457  0.0765199127625360
  0.5455904468570179  0.5350775298619964  0.1294768582032817
  0.1587122571124299  0.6594756847485169  0.6957830344787781
  0.5736821601986306  0.4694117334199568  0.6884724943770941
  0.5236889334847240  0.4040813400874901  0.3629668526861123
  0.1222520943879714  0.7453815749281932  0.7270687405405956
  0.4783962885212005  0.3926634947985042  0.5507147625735757
  0.5431472755313119  0.3189152017582260  0.5154960151752349
  0.4562444585168655  0.2493133103820197  0.9130879091205297
  0.5020661494884182  0.6290320442887238  0.1344386925455120
  0.2212838548169884  0.2697102165150314  0.2722568990361636
  0.6293777923615403  0.6737772245361776  0.0199742696919009
  0.2200500544492772  0.8898504554796902  0.1979486616136276
  0.7900157451925276  0.2730976193354778  0.2902648701961402
  0.0624237411393112  0.3878728000214259  0.5362796255147517
  0.5348017212892046  0.4227903944811577  0.9947399615850276
  0.4359793693374657  0.2824998898920056  0.0090725350426740
  0.2838096426075548  0.0435892513410155  0.9338902063075427
  0.5467649517529944  0.9715727317009800  0.7669271457225134
  0.3837598075987405  0.9481508273508987  0.2358900170936501
  0.6762404583857415  0.8672990092977679  0.7548626560288674
  0.0915682961342141  0.6787707701105520  0.1510804393473428
  0.7497196903393473  0.9065694149482870  0.0243794281152077
  0.4779896691878686  0.3618393407197285  0.0536180686816616
  0.0509132467634354  0.3148321533472052  0.2844367678524899
  0.6533934254467278  0.4139031129297193  0.7491389429953255
  0.5466615852297820  0.6968095396999330  0.0855589648308374
  0.8048435349316195  0.6666624364584300  0.0329386311785907
  0.8043772665680173  0.1001807091208533  0.7040925513108054
  0.4240729697669745  0.8194050568308805  0.7708638752415565
  0.5795456066717850  0.2677151479609194  0.7895206535625178
  0.2466074454847895  0.0255332917181095  0.0249264245042643
  0.8819739551125746  0.8480822930603692  0.7420408732484842
  0.7412803061609182  0.8150247164020951  0.9808882510454421
  0.3405637760065016  0.6721814430025925  0.7101022285574264
  0.9870484354718092  0.1706809712782913  0.2606674847499544
  0.3751738156719409  0.0129805104351606  0.3075685581224858
  0.3196260694640010  0.0969605317961300  0.7309812043580717
  0.3424978295017744  0.2635593763713628  0.1575373577764121
  0.6084086199069797  0.1301924030860064  0.2973276067042841
  0.3327728642935585  0.1340748872467489  0.9319615571317467
  0.1255504488216492  0.0831986360468252  0.3569697337351202
  0.2540808953892671  0.6327062339032128  0.6828032285903768
  0.9676273537720981  0.6770006675401199  0.7102685781187260
  0.2440760867684978  0.4343022083331127  0.2730516699789008
  0.4045730499371598  0.4015695490985204  0.4839856337535483
  0.2216968037747040  0.0953473375332553  0.5940912519467243
  0.9254116612037420  0.8827542863194441  0.0300340729532121
  0.5192345392175628  0.8000212670254143  0.7649051297524733
  0.2953370887384915  0.0736934563084033  0.4445763559414413
  0.2369467700275305  0.5844387653608553  0.2220868770181151
  0.5485713003765951  0.9940458260610177  0.1998561880912571
  0.9544379049964005  0.7160458092508097  0.0559189859422644
  0.3748296787481918  0.7992618428099121  0.1766819478402566
  0.6529006488920670  0.7763828793552839  0.9940251766371020
  0.3172725926175987  0.8755238842470159  0.2095043451265415
  0.2507332331703398  0.5502746055962909  0.6269269736176345
  0.0285072544669251  0.9194338735030942  0.7290885679524886
  0.6047963267601129  0.8415891952453894  0.0503444560959101
  0.3127277763535594  0.1703617208015058  0.0214545954752904
  0.4233350704668642  0.6116690308605245  0.6915954835602653
  0.2031748476279475  0.1542163018200074  0.1496316129606213
  0.7480306097443505  0.4503593041913342  0.7179868479277722
  0.8434906307084385  0.9408688504784908  0.0401090900709341
  0.4055068975972475  0.1655272825993191  0.8755018440451613
  0.6405697595309159  0.1196352904453903  0.7393503733462772
  0.6022213936173344  0.1922318599157261  0.3771120893057814
  0.8069623448086279  0.5360869364208690  0.1790019804026759
  0.0364568627387472  0.7393866060080975  0.0981348007512639
  0.9678236532127844  0.0761514838868456  0.6615157456169407
  0.3739341403760514  0.3463820004997751  0.3103725474750996
  0.1414776026503112  0.0628787083229303  0.6436480175326100
  0.7323654793566051  0.2576616826241670  0.7161010839753813
  0.4910610120400452  0.4555509027599878  0.6292045522587573
  0.1418173071896457  0.2917693902992608  0.4126565620244670
  0.4593853062274555  0.0594531461241959  0.3366087511235704
  0.8872344569534313  0.1370215336434495  0.6648187529879119
  0.6063887722526718  0.5785502335610314  0.9628232189903050
  0.8594958040637257  0.0228197789719980  0.0912007125092532
  0.5607985926264352  0.7127700825320755  0.7546186165923969
  0.6383391446408162  0.5432680772444226  0.8731356314797082
  0.0541675156584069  0.1414105762337702  0.5209992657720803
  0.8352088166345365  0.1435658438503415  0.1900245431491635
  0.2560863079646780  0.6758779438728612  0.1966295948609514
  0.0004625941084838  0.5918190069171392  0.6724260356257939
  0.7263626266210902  0.6728723078936728  0.5942260837665737
 
  0.00000000E+00  0.00000000E+00  0.00000000E+00
  0.00000000E+00  0.00000000E+00  0.00000000E+00
  0.00000000E+00  0.00000000E+00  0.00000000E+00
  0.00000000E+00  0.00000000E+00  0.00000000E+00
  0.00000000E+00  0.00000000E+00  0.00000000E+00
  0.00000000E+00  0.00000000E+00  0.00000000E+00
  0.00000000E+00  0.00000000E+00  0.00000000E+00
  0.00000000E+00  0.00000000E+00  0.00000000E+00
  0.00000000E+00  0.00000000E+00  0.00000000E+00
  0.00000000E+00  0.00000000E+00  0.00000000E+00
  0.00000000E+00  0.00000000E+00  0.00000000E+00
  0.00000000E+00  0.00000000E+00  0.00000000E+00
  0.00000000E+00  0.00000000E+00  0.00000000E+00
  0.00000000E+00  0.00000000E+00  0.00000000E+00
  0.00000000E+00  0.00000000E+00  0.00000000E+00
  0.00000000E+00  0.00000000E+00  0.00000000E+00
  0.00000000E+00  0.00000000E+00  0.00000000E+00
  0.00000000E+00  0.00000000E+00  0.00000000E+00
  0.00000000E+00  0.00000000E+00  0.00000000E+00
  0.00000000E+00  0.00000000E+00  0.00000000E+00
  0.00000000E+00  0.00000000E+00  0.00000000E+00
  0.00000000E+00  0.00000000E+00  0.00000000E+00
  0.00000000E+00  0.00000000E+00  0.00000000E+00
  0.00000000E+00  0.00000000E+00  0.00000000E+00
  0.00000000E+00  0.00000000E+00  0.00000000E+00
  0.00000000E+00  0.00000000E+00  0.00000000E+00
  0.00000000E+00  0.00000000E+00  0.00000000E+00
  0.00000000E+00  0.00000000E+00  0.00000000E+00
  0.00000000E+00  0.00000000E+00  0.00000000E+00
  0.00000000E+00  0.00000000E+00  0.00000000E+00
  0.00000000E+00  0.00000000E+00  0.00000000E+00
  0.00000000E+00  0.00000000E+00  0.00000000E+00
  0.00000000E+00  0.00000000E+00  0.00000000E+00
  0.00000000E+00  0.00000000E+00  0.00000000E+00
  0.00000000E+00  0.00000000E+00  0.00000000E+00
  0.00000000E+00  0.00000000E+00  0.00000000E+00
  0.00000000E+00  0.00000000E+00  0.00000000E+00
  0.00000000E+00  0.00000000E+00  0.00000000E+00
  0.00000000E+00  0.00000000E+00  0.00000000E+00
  0.00000000E+00  0.00000000E+00  0.00000000E+00
  0.00000000E+00  0.00000000E+00  0.00000000E+00
  0.00000000E+00  0.00000000E+00  0.00000000E+00
  0.00000000E+00  0.00000000E+00  0.00000000E+00
  0.00000000E+00  0.00000000E+00  0.00000000E+00
  0.00000000E+00  0.00000000E+00  0.00000000E+00
  0.00000000E+00  0.00000000E+00  0.00000000E+00
  0.00000000E+00  0.00000000E+00  0.00000000E+00
  0.00000000E+00  0.00000000E+00  0.00000000E+00
  0.00000000E+00  0.00000000E+00  0.00000000E+00
  0.00000000E+00  0.00000000E+00  0.00000000E+00
  0.00000000E+00  0.00000000E+00  0.00000000E+00
  0.00000000E+00  0.00000000E+00  0.00000000E+00
  0.00000000E+00  0.00000000E+00  0.00000000E+00
  0.00000000E+00  0.00000000E+00  0.00000000E+00
  0.00000000E+00  0.00000000E+00  0.00000000E+00
  0.00000000E+00  0.00000000E+00  0.00000000E+00
  0.00000000E+00  0.00000000E+00  0.00000000E+00
  0.00000000E+00  0.00000000E+00  0.00000000E+00
  0.00000000E+00  0.00000000E+00  0.00000000E+00
  0.00000000E+00  0.00000000E+00  0.00000000E+00
  0.00000000E+00  0.00000000E+00  0.00000000E+00
  0.00000000E+00  0.00000000E+00  0.00000000E+00
  0.00000000E+00  0.00000000E+00  0.00000000E+00
  0.00000000E+00  0.00000000E+00  0.00000000E+00
  0.00000000E+00  0.00000000E+00  0.00000000E+00
  0.00000000E+00  0.00000000E+00  0.00000000E+00
  0.00000000E+00  0.00000000E+00  0.00000000E+00
  0.00000000E+00  0.00000000E+00  0.00000000E+00
  0.00000000E+00  0.00000000E+00  0.00000000E+00
  0.00000000E+00  0.00000000E+00  0.00000000E+00
  0.00000000E+00  0.00000000E+00  0.00000000E+00
  0.00000000E+00  0.00000000E+00  0.00000000E+00
  0.00000000E+00  0.00000000E+00  0.00000000E+00
  0.00000000E+00  0.00000000E+00  0.00000000E+00
  0.00000000E+00  0.00000000E+00  0.00000000E+00
  0.00000000E+00  0.00000000E+00  0.00000000E+00
  0.00000000E+00  0.00000000E+00  0.00000000E+00
  0.00000000E+00  0.00000000E+00  0.00000000E+00
  0.00000000E+00  0.00000000E+00  0.00000000E+00
  0.00000000E+00  0.00000000E+00  0.00000000E+00
  0.00000000E+00  0.00000000E+00  0.00000000E+00
  0.00000000E+00  0.00000000E+00  0.00000000E+00
  0.00000000E+00  0.00000000E+00  0.00000000E+00
  0.00000000E+00  0.00000000E+00  0.00000000E+00
  0.00000000E+00  0.00000000E+00  0.00000000E+00
  0.00000000E+00  0.00000000E+00  0.00000000E+00
  0.00000000E+00  0.00000000E+00  0.00000000E+00
  0.00000000E+00  0.00000000E+00  0.00000000E+00
  0.00000000E+00  0.00000000E+00  0.00000000E+00
  0.00000000E+00  0.00000000E+00  0.00000000E+00
  0.00000000E+00  0.00000000E+00  0.00000000E+00
  0.00000000E+00  0.00000000E+00  0.00000000E+00
  0.00000000E+00  0.00000000E+00  0.00000000E+00
  0.00000000E+00  0.00000000E+00  0.00000000E+00
  0.00000000E+00  0.00000000E+00  0.00000000E+00
  0.00000000E+00  0.00000000E+00  0.00000000E+00
  0.00000000E+00  0.00000000E+00  0.00000000E+00
  0.00000000E+00  0.00000000E+00  0.00000000E+00
  0.00000000E+00  0.00000000E+00  0.00000000E+00
  0.00000000E+00  0.00000000E+00  0.00000000E+00
  0.00000000E+00  0.00000000E+00  0.00000000E+00
  0.00000000E+00  0.00000000E+00  0.00000000E+00
  0.00000000E+00  0.00000000E+00  0.00000000E+00
  0.00000000E+00  0.00000000E+00  0.00000000E+00
  0.00000000E+00  0.00000000E+00  0.00000000E+00
  0.00000000E+00  0.00000000E+00  0.00000000E+00
  0.00000000E+00  0.00000000E+00  0.00000000E+00
  0.00000000E+00  0.00000000E+00  0.00000000E+00
  0.00000000E+00  0.00000000E+00  0.00000000E+00
  0.00000000E+00  0.00000000E+00  0.00000000E+00
  0.00000000E+00  0.00000000E+00  0.00000000E+00
  0.00000000E+00  0.00000000E+00  0.00000000E+00
  0.00000000E+00  0.00000000E+00  0.00000000E+00
  0.00000000E+00  0.00000000E+00  0.00000000E+00
  0.00000000E+00  0.00000000E+00  0.00000000E+00
  0.00000000E+00  0.00000000E+00  0.00000000E+00
  0.00000000E+00  0.00000000E+00  0.00000000E+00
  0.00000000E+00  0.00000000E+00  0.00000000E+00
  0.00000000E+00  0.00000000E+00  0.00000000E+00
  0.00000000E+00  0.00000000E+00  0.00000000E+00
  0.00000000E+00  0.00000000E+00  0.00000000E+00
  0.00000000E+00  0.00000000E+00  0.00000000E+00
  0.00000000E+00  0.00000000E+00  0.00000000E+00
  0.00000000E+00  0.00000000E+00  0.00000000E+00
  0.00000000E+00  0.00000000E+00  0.00000000E+00
  0.00000000E+00  0.00000000E+00  0.00000000E+00
  0.00000000E+00  0.00000000E+00  0.00000000E+00
  0.00000000E+00  0.00000000E+00  0.00000000E+00
  0.00000000E+00  0.00000000E+00  0.00000000E+00
  0.00000000E+00  0.00000000E+00  0.00000000E+00
  0.00000000E+00  0.00000000E+00  0.00000000E+00
  0.00000000E+00  0.00000000E+00  0.00000000E+00
  0.00000000E+00  0.00000000E+00  0.00000000E+00
  0.00000000E+00  0.00000000E+00  0.00000000E+00
  0.00000000E+00  0.00000000E+00  0.00000000E+00
  0.00000000E+00  0.00000000E+00  0.00000000E+00
  0.00000000E+00  0.00000000E+00  0.00000000E+00
  0.00000000E+00  0.00000000E+00  0.00000000E+00
  0.00000000E+00  0.00000000E+00  0.00000000E+00
  0.00000000E+00  0.00000000E+00  0.00000000E+00
  0.00000000E+00  0.00000000E+00  0.00000000E+00
  0.00000000E+00  0.00000000E+00  0.00000000E+00
  0.00000000E+00  0.00000000E+00  0.00000000E+00
  0.00000000E+00  0.00000000E+00  0.00000000E+00
  0.00000000E+00  0.00000000E+00  0.00000000E+00
  0.00000000E+00  0.00000000E+00  0.00000000E+00
  0.00000000E+00  0.00000000E+00  0.00000000E+00
  0.00000000E+00  0.00000000E+00  0.00000000E+00
  0.00000000E+00  0.00000000E+00  0.00000000E+00
  0.00000000E+00  0.00000000E+00  0.00000000E+00
  0.00000000E+00  0.00000000E+00  0.00000000E+00
  0.00000000E+00  0.00000000E+00  0.00000000E+00
  0.00000000E+00  0.00000000E+00  0.00000000E+00
  0.00000000E+00  0.00000000E+00  0.00000000E+00
  0.00000000E+00  0.00000000E+00  0.00000000E+00
  0.00000000E+00  0.00000000E+00  0.00000000E+00
  0.00000000E+00  0.00000000E+00  0.00000000E+00
  0.00000000E+00  0.00000000E+00  0.00000000E+00
  0.00000000E+00  0.00000000E+00  0.00000000E+00
  0.00000000E+00  0.00000000E+00  0.00000000E+00
  0.00000000E+00  0.00000000E+00  0.00000000E+00
  0.00000000E+00  0.00000000E+00  0.00000000E+00
  0.00000000E+00  0.00000000E+00  0.00000000E+00
  0.00000000E+00  0.00000000E+00  0.00000000E+00
  0.00000000E+00  0.00000000E+00  0.00000000E+00
  0.00000000E+00  0.00000000E+00  0.00000000E+00
  0.00000000E+00  0.00000000E+00  0.00000000E+00
  0.00000000E+00  0.00000000E+00  0.00000000E+00
  0.00000000E+00  0.00000000E+00  0.00000000E+00
  0.00000000E+00  0.00000000E+00  0.00000000E+00
  0.00000000E+00  0.00000000E+00  0.00000000E+00
  0.00000000E+00  0.00000000E+00  0.00000000E+00
  0.00000000E+00  0.00000000E+00  0.00000000E+00
  0.00000000E+00  0.00000000E+00  0.00000000E+00
  0.00000000E+00  0.00000000E+00  0.00000000E+00
  0.00000000E+00  0.00000000E+00  0.00000000E+00
  0.00000000E+00  0.00000000E+00  0.00000000E+00
  0.00000000E+00  0.00000000E+00  0.00000000E+00
  0.00000000E+00  0.00000000E+00  0.00000000E+00
  0.00000000E+00  0.00000000E+00  0.00000000E+00
  0.00000000E+00  0.00000000E+00  0.00000000E+00
  0.00000000E+00  0.00000000E+00  0.00000000E+00
  0.00000000E+00  0.00000000E+00  0.00000000E+00
  0.00000000E+00  0.00000000E+00  0.00000000E+00
  0.00000000E+00  0.00000000E+00  0.00000000E+00
  0.00000000E+00  0.00000000E+00  0.00000000E+00
  0.00000000E+00  0.00000000E+00  0.00000000E+00
  0.00000000E+00  0.00000000E+00  0.00000000E+00
  0.00000000E+00  0.00000000E+00  0.00000000E+00
  0.00000000E+00  0.00000000E+00  0.00000000E+00
  0.00000000E+00  0.00000000E+00  0.00000000E+00
  0.00000000E+00  0.00000000E+00  0.00000000E+00
  0.00000000E+00  0.00000000E+00  0.00000000E+00
  0.00000000E+00  0.00000000E+00  0.00000000E+00
  0.00000000E+00  0.00000000E+00  0.00000000E+00
  0.00000000E+00  0.00000000E+00  0.00000000E+00
  0.00000000E+00  0.00000000E+00  0.00000000E+00
  0.00000000E+00  0.00000000E+00  0.00000000E+00
  0.00000000E+00  0.00000000E+00  0.00000000E+00
  0.00000000E+00  0.00000000E+00  0.00000000E+00
  0.00000000E+00  0.00000000E+00  0.00000000E+00
  0.00000000E+00  0.00000000E+00  0.00000000E+00
  0.00000000E+00  0.00000000E+00  0.00000000E+00
  0.00000000E+00  0.00000000E+00  0.00000000E+00
  0.00000000E+00  0.00000000E+00  0.00000000E+00
  0.00000000E+00  0.00000000E+00  0.00000000E+00
  0.00000000E+00  0.00000000E+00  0.00000000E+00
