# Supplementary material for: Towards an atomistic understanding of disordered carbon electrode materials
Source: Chem Commun (Camb). 2018 May 23;54(47):5988–91. doi: 10.1039/c8cc01388h (PMC5994876; doi:10.1039/c8cc01388h)
Supplement: Supplementary file 1 [file CC-054-C8CC01388H-s001.zip › structures_Na/Fig3a_AIRSS_like/POSCAR32]

 C                                      
   1.00000000000000     
    14.3182550000000006    0.0000000000000000    0.0000000000000000
     0.0000000000000000   14.3182550000000006    0.0000000000000000
     0.0000000000000000    0.0000000000000000   14.3182550000000006
   C    Na
   206     1
Direct
  0.8905681077840547  0.6414926884468984  0.0764785229915728
  0.5327099372784921  0.7944551743018818  0.0986098861952122
  0.0711720894575191  0.3047509049262007  0.4813876039713088
  0.1243902212066766  0.9185384723140112  0.7409657460559472
  0.4779705569390445  0.1559113824949649  0.7093721766478028
  0.7901418602692218  0.0779827593839252  0.1333707954686320
  0.2275107325560579  0.4154604378595890  0.4907132758789503
  0.6701598664846974  0.5927538558765316  0.7747200274288311
  0.7553525970264803  0.5451993701118771  0.7316252520425911
  0.3022994636244884  0.5120605305203707  0.2429175165328138
  0.6328434485786739  0.9940619909505338  0.1410786144072740
  0.9581253283156029  0.2785125286628560  0.5920458243109995
  0.6392840327738882  0.5301135144613547  0.1756936863206180
  0.6958939640714183  0.0676522873121571  0.1630710576963434
  0.4164464767616727  0.5252698836670832  0.6395504450559844
  0.4265817791759125  0.3798607158831311  0.3831395612612309
  0.2706883928685714  0.3457321732331981  0.3228872028720502
  0.8039775639687285  0.4601594988646188  0.2429927536302696
  0.3970586028767775  0.3279273701856853  0.2082729931504180
  0.1281892924323028  0.2508928234348742  0.3134352108681169
  0.4153831110593210  0.6270152428957572  0.1829135277382579
  0.3192601646514832  0.4421362361905770  0.5189120249535908
  0.7708602945939860  0.1853404384292364  0.2503729703932195
  0.2130773522911024  0.0888554918039296  0.4965700970434439
  0.8140914261916811  0.2958823267746440  0.6768398787234589
  0.4564461622587955  0.3816694056926024  0.1496131147327119
  0.8890453681577077  0.4123168588254495  0.2598010555615323
  0.3650999417999493  0.2402495906541197  0.0637302745846940
  0.6272335717143183  0.0221802959863536  0.7421010007724264
  0.1483867626759332  0.4562635900971726  0.2586502120651726
  0.9177651980469026  0.5323850186746879  0.6679731084274381
  0.8688610917538071  0.6804338252079485  0.7261871873316331
  0.1579717460348537  0.5209716611557039  0.6074987649716166
  0.5364651406697061  0.1674675418274656  0.4499470526035935
  0.2659979385451638  0.9925339928652034  0.8552957771339978
  0.4135387050593636  0.1051178238589905  0.7775258563180002
  0.0177960710794996  0.2319880172081643  0.5226247206404988
  0.5654642745135767  0.1783276959463921  0.7520022439328000
  0.8222232433569269  0.3952266471174987  0.6765252045600239
  0.0606675747133792  0.4086066319647528  0.2651896466109404
  0.9762550689823205  0.3755504440895501  0.5957622990087839
  0.3300124085305635  0.5046929164348324  0.5947789350601052
  0.8806959849760779  0.3158671786233663  0.2787870050912168
  0.0267205315036301  0.9927832235082027  0.1203185055367293
  0.9786818679131830  0.8351810062203214  0.7441709131147098
  0.1758905224685368  0.7265876880737175  0.1686091591525644
  0.1988424780567308  0.0253387449630110  0.3149124444466738
  0.6378163505882921  0.4695336250677501  0.2519072471909825
  0.6219224013624990  0.4482593067421543  0.8494732942591792
  0.4818325776263253  0.4728771123901842  0.1946333590938927
  0.1447459069722170  0.4447011838129519  0.5439244756306122
  0.7049940977168466  0.9623234248877569  0.7374353505666369
  0.1061129712026866  0.0195428266707773  0.1737234753052729
  0.5258615240902631  0.3034440622910032  0.8653657430036873
  0.3090372159479909  0.1117091097247360  0.6346188775154805
  0.1252498424081344  0.1025261656897395  0.4530563152236190
  0.2495397956277022  0.0404628790463678  0.7684794504051651
  0.5615088809963855  0.5120149383379325  0.0238190234590799
  0.9063035429473918  0.7880376825907660  0.0066527547914880
  0.9789910469211176  0.5435371512928746  0.1919626619840268
  0.9655001026499905  0.2658389561534015  0.2803644680439772
  0.8715424475384684  0.9469119827431167  0.7262553750903630
  0.5150439103582746  0.6301971716137630  0.7211051094706373
  0.7194123685731247  0.6351665546044520  0.0651799204610390
  0.7133072924308080  0.3289110089034354  0.3190312981066407
  0.9476224164136845  0.0498722659426675  0.1287812727764515
  0.6839737840835507  0.1341929946419941  0.2366873001448885
  0.3814203290653237  0.1032664813432811  0.4821000566867896
  0.5819854157906263  0.3478422215021335  0.4280762630012085
  0.7197686569409109  0.7760582695441455  0.7568570495898783
  0.5617363130932268  0.3905871655319242  0.9037091048306342
  0.6387628773331895  0.2862296960039524  0.3735085485010207
  0.3442374195029081  0.7631981746233535  0.7536459216382316
  0.9762471298967885  0.4571694457051619  0.2410150939947722
  0.1260826826595476  0.1185117954867678  0.1927417217991074
  0.6570106346086479  0.3112648551156371  0.7504849479413538
  0.1753252845339009  0.9749762998498557  0.2273695858998427
  0.2187160229123200  0.3487156567840302  0.4164199714015786
  0.5275901532936929  0.2212400091802885  0.5361207343351060
  0.3981169200676616  0.9128194305590700  0.8025747729450086
  0.7209217363092993  0.5688520819340233  0.1395079702544186
  0.6588178874184873  0.9250451877290290  0.0709681199605422
  0.1615998427854233  0.8239941864685394  0.1493505063564898
  0.7195002272157188  0.4235967345925930  0.2820180943607342
  0.1692194318631006  0.0087791090376620  0.7224883473137886
  0.7923683982888784  0.0014000681164374  0.7209484044748372
  0.5785278248652436  0.8758336493088821  0.7682951008934926
  0.9091951754405427  0.4362927020030100  0.6450640795239247
  0.8944032585137500  0.5740878059560875  0.1481547452304282
  0.0247617415923806  0.7506547849038870  0.7337074422371540
  0.7281096860793399  0.1589671750946829  0.7229488487460576
  0.0513160893567507  0.0881527560398175  0.6076783431540317
  0.2655476234981389  0.8256919716349467  0.7795943341239291
  0.5451214979339829  0.4466916772993081  0.2792942088624793
  0.2548964444599962  0.2291486121904236  0.1942275978505235
  0.0875540804723056  0.1515252899528089  0.2844104100446364
  0.0743323041177527  0.8313011811118821  0.1002060893607243
  0.4715108962992462  0.9300918822538476  0.1917943750952918
  0.8400694532096781  0.5858909042960120  0.7066309929288885
  0.4537020223785131  0.9957586488880817  0.7896955787217269
  0.0976268356118889  0.5852674625518545  0.6580750599179321
  0.5830787424165799  0.5598502829156199  0.7187850848744155
  0.1714480618658464  0.8290945012961113  0.7518057342931105
  0.8862779626300237  0.2354157346965618  0.6437779249974542
  0.4626367189893756  0.1055350131524094  0.4239447146307879
  0.1456229026286721  0.5478852561351811  0.2255802702016859
  0.8209063395729363  0.7667392773544788  0.7448340424908972
  0.6576576625764320  0.6985588179357141  0.7663752126231649
  0.3502050485020387  0.7035042169065732  0.1835639953771965
  0.3951440116687402  0.5344326946678090  0.2143613102998913
  0.2455336134118995  0.1140998935124009  0.0679834876398974
  0.4679418932148529  0.1743507661838115  0.6139200310536477
  0.2884604634930545  0.0313711859550159  0.3556828048328786
  0.4651811919312345  0.8376535808241579  0.1544658968698017
  0.5391378793836386  0.0599336215457698  0.2765536971307162
  0.8178574843895187  0.7553902686876842  0.9843471995796844
  0.9599715554813665  0.9891582101820353  0.7101827767253768
  0.0681274790601543  0.5903191103794520  0.1858104171112815
  0.3020550692349988  0.9040696172655278  0.8248886997489248
  0.3850256637332399  0.1332146002175864  0.5745607540957677
  0.9323633337115401  0.1252179167088572  0.1946379860992953
  0.0122882232135108  0.9049585201054033  0.0763044890294250
  0.5452919445854331  0.5350042360631139  0.1290687898335083
  0.1584896012351173  0.6590359293025799  0.6967950066973400
  0.5728423189078635  0.4692918968330593  0.6888606293940971
  0.5233126406979816  0.4041884414514302  0.3626293763267579
  0.1220308733464699  0.7447165475864176  0.7291687349846599
  0.4779659981922157  0.3928943954106726  0.5505111696009565
  0.5425497291819945  0.3189775302649660  0.5152048813322985
  0.4559834350325953  0.2492543907477477  0.9128746091008868
  0.5017380282048003  0.6289245872807894  0.1339934199367486
  0.2210292901253878  0.2696587410868325  0.2721573992256057
  0.6291003470544134  0.6736761917784183  0.0195571417173676
  0.2198390906867565  0.8897819279958732  0.1976208781955501
  0.7897039058200307  0.2729762055702766  0.2903506643629408
  0.0620716880560034  0.3877379700087403  0.5362899605206498
  0.5346752593341109  0.4226262677372563  0.9944514655906014
  0.4357024597660938  0.2824628605572458  0.0088559245543848
  0.2834928398981192  0.0435624430430943  0.9337803014481901
  0.5463809275881423  0.9713893511072242  0.7667910268735558
  0.3835240474608032  0.9479401396700839  0.2358159097749315
  0.6757689549334767  0.8666576798835210  0.7549924236396516
  0.0911965734376621  0.6787558591693985  0.1509642974629499
  0.7494323193115014  0.9065017627021140  0.0242994788998520
  0.4777400239075617  0.3617906023980652  0.0533194485387237
  0.0506370568469026  0.3147816088263888  0.2843984949447287
  0.6529689500655762  0.4137289735715573  0.7486445140186213
  0.5463411717239063  0.6966921231342483  0.0851183967931161
  0.8045592540587311  0.6665767843226076  0.0326516557459696
  0.8038192595120376  0.0997684733181955  0.7036492901136501
  0.4239543182874964  0.8192116216268847  0.7709494257610279
  0.5791832639657588  0.2675164942648527  0.7891795526541864
  0.2464432160443515  0.0254796320976045  0.0248824726876538
  0.8810866007960596  0.8474386822988997  0.7431006801808198
  0.7410067332800636  0.8150024208108728  0.9807553605761041
  0.3403651025991827  0.6720470847289874  0.7103476876862559
  0.9867692295401261  0.1706470092069993  0.2606081843422756
  0.3749251236910102  0.0127163267053908  0.3075078604488785
  0.3192909328354774  0.0967858368596468  0.7308222890683246
  0.3422293995324596  0.2635456694545372  0.1573479983540676
  0.6081364270136812  0.1299187899302819  0.2974211094872495
  0.3324054580498144  0.1340940612897634  0.9317546837329027
  0.1251870387266954  0.0829565751297306  0.3567714859083855
  0.2537039928034138  0.6326109382077185  0.6830406768956262
  0.9672904061238917  0.6759293606616882  0.7129983936181260
  0.2437124163868104  0.4342891470108597  0.2728088103808107
  0.4041955152786260  0.4018044051725571  0.4837564806583048
  0.2212443737487174  0.0948896218227749  0.5940132406114800
  0.9251310071119324  0.8827358213881666  0.0298783001769654
  0.5190258181129159  0.7997619083326889  0.7646897397089391
  0.2949803663847239  0.0734222327008745  0.4444494512726109
  0.2366123316404361  0.5844184091376365  0.2218751942548570
  0.5483211715276781  0.9938208458002047  0.1998643411584747
  0.9541045339753830  0.7160029641723699  0.0557588436270591
  0.3745548506397019  0.7991587682422896  0.1763403933651252
  0.6526670473493693  0.7763293634786369  0.9938391445579746
  0.3170193372048772  0.8754163306499754  0.2092655545957402
  0.2502733264140331  0.5504513348199429  0.6267217528256910
  0.0279636674570905  0.9190584457942089  0.7300779645848542
  0.6045300744997041  0.8414883976837662  0.0501629223532711
  0.3123860837410609  0.1703935662676186  0.0212696282290105
  0.4229478446135611  0.6115579965323734  0.6917208089152018
  0.2029529780016676  0.1541590035228081  0.1495636108692418
  0.7473530389677067  0.4503745820245644  0.7170470432683572
  0.8431790202807531  0.9408315207455833  0.0400322095023458
  0.4051600459631827  0.1654580530629395  0.8753124782228351
  0.6401178825661605  0.1193627455446821  0.7389554254306213
  0.6018990846431865  0.1920041620072838  0.3771171829714968
  0.8066134616109250  0.5358819302429906  0.1786501527240723
  0.0361220973364418  0.7393729958249340  0.0979934099192377
  0.9673519688821769  0.0756346884437838  0.6611294580843076
  0.3736243207182208  0.3464204459128514  0.3101733870147849
  0.1411436165332687  0.0621887665443165  0.6434640089898247
  0.7319096528025771  0.2573700251539749  0.7155923677345877
  0.4905291785859068  0.4555674428755938  0.6292480749867668
  0.1415485539054590  0.2917286497250228  0.4125865302149542
  0.4591035433293386  0.0591828608202052  0.3366252966894064
  0.8868063941670782  0.1365523370259618  0.6644676570040000
  0.6062878214611397  0.5783145838822782  0.9622995051730648
  0.8591637441796106  0.0227602714641306  0.0911450866914152
  0.5605331912761881  0.7123167545556878  0.7547440566580269
  0.6384242444294461  0.5430470865426223  0.8725386704242314
  0.0538606893902486  0.1411868900916198  0.5209083776574694
  0.8348927683204818  0.1435025018325980  0.1899788081261034
  0.2557712539964567  0.6758361493333934  0.1963610967368919
  0.0000611336216771  0.5913366987255296  0.6732458368194931
  0.9171221352924532  0.7817215619814086  0.5769139160402436
 
  0.00000000E+00  0.00000000E+00  0.00000000E+00
  0.00000000E+00  0.00000000E+00  0.00000000E+00
  0.00000000E+00  0.00000000E+00  0.00000000E+00
  0.00000000E+00  0.00000000E+00  0.00000000E+00
  0.00000000E+00  0.00000000E+00  0.00000000E+00
  0.00000000E+00  0.00000000E+00  0.00000000E+00
  0.00000000E+00  0.00000000E+00  0.00000000E+00
  0.00000000E+00  0.00000000E+00  0.00000000E+00
  0.00000000E+00  0.00000000E+00  0.00000000E+00
  0.00000000E+00  0.00000000E+00  0.00000000E+00
  0.00000000E+00  0.00000000E+00  0.00000000E+00
  0.00000000E+00  0.00000000E+00  0.00000000E+00
  0.00000000E+00  0.00000000E+00  0.00000000E+00
  0.00000000E+00  0.00000000E+00  0.00000000E+00
  0.00000000E+00  0.00000000E+00  0.00000000E+00
  0.00000000E+00  0.00000000E+00  0.00000000E+00
  0.00000000E+00  0.00000000E+00  0.00000000E+00
  0.00000000E+00  0.00000000E+00  0.00000000E+00
  0.00000000E+00  0.00000000E+00  0.00000000E+00
  0.00000000E+00  0.00000000E+00  0.00000000E+00
  0.00000000E+00  0.00000000E+00  0.00000000E+00
  0.00000000E+00  0.00000000E+00  0.00000000E+00
  0.00000000E+00  0.00000000E+00  0.00000000E+00
  0.00000000E+00  0.00000000E+00  0.00000000E+00
  0.00000000E+00  0.00000000E+00  0.00000000E+00
  0.00000000E+00  0.00000000E+00  0.00000000E+00
  0.00000000E+00  0.00000000E+00  0.00000000E+00
  0.00000000E+00  0.00000000E+00  0.00000000E+00
  0.00000000E+00  0.00000000E+00  0.00000000E+00
  0.00000000E+00  0.00000000E+00  0.00000000E+00
  0.00000000E+00  0.00000000E+00  0.00000000E+00
  0.00000000E+00  0.00000000E+00  0.00000000E+00
  0.00000000E+00  0.00000000E+00  0.00000000E+00
  0.00000000E+00  0.00000000E+00  0.00000000E+00
  0.00000000E+00  0.00000000E+00  0.00000000E+00
  0.00000000E+00  0.00000000E+00  0.00000000E+00
  0.00000000E+00  0.00000000E+00  0.00000000E+00
  0.00000000E+00  0.00000000E+00  0.00000000E+00
  0.00000000E+00  0.00000000E+00  0.00000000E+00
  0.00000000E+00  0.00000000E+00  0.00000000E+00
  0.00000000E+00  0.00000000E+00  0.00000000E+00
  0.00000000E+00  0.00000000E+00  0.00000000E+00
  0.00000000E+00  0.00000000E+00  0.00000000E+00
  0.00000000E+00  0.00000000E+00  0.00000000E+00
  0.00000000E+00  0.00000000E+00  0.00000000E+00
  0.00000000E+00  0.00000000E+00  0.00000000E+00
  0.00000000E+00  0.00000000E+00  0.00000000E+00
  0.00000000E+00  0.00000000E+00  0.00000000E+00
  0.00000000E+00  0.00000000E+00  0.00000000E+00
  0.00000000E+00  0.00000000E+00  0.00000000E+00
  0.00000000E+00  0.00000000E+00  0.00000000E+00
  0.00000000E+00  0.00000000E+00  0.00000000E+00
  0.00000000E+00  0.00000000E+00  0.00000000E+00
  0.00000000E+00  0.00000000E+00  0.00000000E+00
  0.00000000E+00  0.00000000E+00  0.00000000E+00
  0.00000000E+00  0.00000000E+00  0.00000000E+00
  0.00000000E+00  0.00000000E+00  0.00000000E+00
  0.00000000E+00  0.00000000E+00  0.00000000E+00
  0.00000000E+00  0.00000000E+00  0.00000000E+00
  0.00000000E+00  0.00000000E+00  0.00000000E+00
  0.00000000E+00  0.00000000E+00  0.00000000E+00
  0.00000000E+00  0.00000000E+00  0.00000000E+00
  0.00000000E+00  0.00000000E+00  0.00000000E+00
  0.00000000E+00  0.00000000E+00  0.00000000E+00
  0.00000000E+00  0.00000000E+00  0.00000000E+00
  0.00000000E+00  0.00000000E+00  0.00000000E+00
  0.00000000E+00  0.00000000E+00  0.00000000E+00
  0.00000000E+00  0.00000000E+00  0.00000000E+00
  0.00000000E+00  0.00000000E+00  0.00000000E+00
  0.00000000E+00  0.00000000E+00  0.00000000E+00
  0.00000000E+00  0.00000000E+00  0.00000000E+00
  0.00000000E+00  0.00000000E+00  0.00000000E+00
  0.00000000E+00  0.00000000E+00  0.00000000E+00
  0.00000000E+00  0.00000000E+00  0.00000000E+00
  0.00000000E+00  0.00000000E+00  0.00000000E+00
  0.00000000E+00  0.00000000E+00  0.00000000E+00
  0.00000000E+00  0.00000000E+00  0.00000000E+00
  0.00000000E+00  0.00000000E+00  0.00000000E+00
  0.00000000E+00  0.00000000E+00  0.00000000E+00
  0.00000000E+00  0.00000000E+00  0.00000000E+00
  0.00000000E+00  0.00000000E+00  0.00000000E+00
  0.00000000E+00  0.00000000E+00  0.00000000E+00
  0.00000000E+00  0.00000000E+00  0.00000000E+00
  0.00000000E+00  0.00000000E+00  0.00000000E+00
  0.00000000E+00  0.00000000E+00  0.00000000E+00
  0.00000000E+00  0.00000000E+00  0.00000000E+00
  0.00000000E+00  0.00000000E+00  0.00000000E+00
  0.00000000E+00  0.00000000E+00  0.00000000E+00
  0.00000000E+00  0.00000000E+00  0.00000000E+00
  0.00000000E+00  0.00000000E+00  0.00000000E+00
  0.00000000E+00  0.00000000E+00  0.00000000E+00
  0.00000000E+00  0.00000000E+00  0.00000000E+00
  0.00000000E+00  0.00000000E+00  0.00000000E+00
  0.00000000E+00  0.00000000E+00  0.00000000E+00
  0.00000000E+00  0.00000000E+00  0.00000000E+00
  0.00000000E+00  0.00000000E+00  0.00000000E+00
  0.00000000E+00  0.00000000E+00  0.00000000E+00
  0.00000000E+00  0.00000000E+00  0.00000000E+00
  0.00000000E+00  0.00000000E+00  0.00000000E+00
  0.00000000E+00  0.00000000E+00  0.00000000E+00
  0.00000000E+00  0.00000000E+00  0.00000000E+00
  0.00000000E+00  0.00000000E+00  0.00000000E+00
  0.00000000E+00  0.00000000E+00  0.00000000E+00
  0.00000000E+00  0.00000000E+00  0.00000000E+00
  0.00000000E+00  0.00000000E+00  0.00000000E+00
  0.00000000E+00  0.00000000E+00  0.00000000E+00
  0.00000000E+00  0.00000000E+00  0.00000000E+00
  0.00000000E+00  0.00000000E+00  0.00000000E+00
  0.00000000E+00  0.00000000E+00  0.00000000E+00
  0.00000000E+00  0.00000000E+00  0.00000000E+00
  0.00000000E+00  0.00000000E+00  0.00000000E+00
  0.00000000E+00  0.00000000E+00  0.00000000E+00
  0.00000000E+00  0.00000000E+00  0.00000000E+00
  0.00000000E+00  0.00000000E+00  0.00000000E+00
  0.00000000E+00  0.00000000E+00  0.00000000E+00
  0.00000000E+00  0.00000000E+00  0.00000000E+00
  0.00000000E+00  0.00000000E+00  0.00000000E+00
  0.00000000E+00  0.00000000E+00  0.00000000E+00
  0.00000000E+00  0.00000000E+00  0.00000000E+00
  0.00000000E+00  0.00000000E+00  0.00000000E+00
  0.00000000E+00  0.00000000E+00  0.00000000E+00
  0.00000000E+00  0.00000000E+00  0.00000000E+00
  0.00000000E+00  0.00000000E+00  0.00000000E+00
  0.00000000E+00  0.00000000E+00  0.00000000E+00
  0.00000000E+00  0.00000000E+00  0.00000000E+00
  0.00000000E+00  0.00000000E+00  0.00000000E+00
  0.00000000E+00  0.00000000E+00  0.00000000E+00
  0.00000000E+00  0.00000000E+00  0.00000000E+00
  0.00000000E+00  0.00000000E+00  0.00000000E+00
  0.00000000E+00  0.00000000E+00  0.00000000E+00
  0.00000000E+00  0.00000000E+00  0.00000000E+00
  0.00000000E+00  0.00000000E+00  0.00000000E+00
  0.00000000E+00  0.00000000E+00  0.00000000E+00
  0.00000000E+00  0.00000000E+00  0.00000000E+00
  0.00000000E+00  0.00000000E+00  0.00000000E+00
  0.00000000E+00  0.00000000E+00  0.00000000E+00
  0.00000000E+00  0.00000000E+00  0.00000000E+00
  0.00000000E+00  0.00000000E+00  0.00000000E+00
  0.00000000E+00  0.00000000E+00  0.00000000E+00
  0.00000000E+00  0.00000000E+00  0.00000000E+00
  0.00000000E+00  0.00000000E+00  0.00000000E+00
  0.00000000E+00  0.00000000E+00  0.00000000E+00
  0.00000000E+00  0.00000000E+00  0.00000000E+00
  0.00000000E+00  0.00000000E+00  0.00000000E+00
  0.00000000E+00  0.00000000E+00  0.00000000E+00
  0.00000000E+00  0.00000000E+00  0.00000000E+00
  0.00000000E+00  0.00000000E+00  0.00000000E+00
  0.00000000E+00  0.00000000E+00  0.00000000E+00
  0.00000000E+00  0.00000000E+00  0.00000000E+00
  0.00000000E+00  0.00000000E+00  0.00000000E+00
  0.00000000E+00  0.00000000E+00  0.00000000E+00
  0.00000000E+00  0.00000000E+00  0.00000000E+00
  0.00000000E+00  0.00000000E+00  0.00000000E+00
  0.00000000E+00  0.00000000E+00  0.00000000E+00
  0.00000000E+00  0.00000000E+00  0.00000000E+00
  0.00000000E+00  0.00000000E+00  0.00000000E+00
  0.00000000E+00  0.00000000E+00  0.00000000E+00
  0.00000000E+00  0.00000000E+00  0.00000000E+00
  0.00000000E+00  0.00000000E+00  0.00000000E+00
  0.00000000E+00  0.00000000E+00  0.00000000E+00
  0.00000000E+00  0.00000000E+00  0.00000000E+00
  0.00000000E+00  0.00000000E+00  0.00000000E+00
  0.00000000E+00  0.00000000E+00  0.00000000E+00
  0.00000000E+00  0.00000000E+00  0.00000000E+00
  0.00000000E+00  0.00000000E+00  0.00000000E+00
  0.00000000E+00  0.00000000E+00  0.00000000E+00
  0.00000000E+00  0.00000000E+00  0.00000000E+00
  0.00000000E+00  0.00000000E+00  0.00000000E+00
  0.00000000E+00  0.00000000E+00  0.00000000E+00
  0.00000000E+00  0.00000000E+00  0.00000000E+00
  0.00000000E+00  0.00000000E+00  0.00000000E+00
  0.00000000E+00  0.00000000E+00  0.00000000E+00
  0.00000000E+00  0.00000000E+00  0.00000000E+00
  0.00000000E+00  0.00000000E+00  0.00000000E+00
  0.00000000E+00  0.00000000E+00  0.00000000E+00
  0.00000000E+00  0.00000000E+00  0.00000000E+00
  0.00000000E+00  0.00000000E+00  0.00000000E+00
  0.00000000E+00  0.00000000E+00  0.00000000E+00
  0.00000000E+00  0.00000000E+00  0.00000000E+00
  0.00000000E+00  0.00000000E+00  0.00000000E+00
  0.00000000E+00  0.00000000E+00  0.00000000E+00
  0.00000000E+00  0.00000000E+00  0.00000000E+00
  0.00000000E+00  0.00000000E+00  0.00000000E+00
  0.00000000E+00  0.00000000E+00  0.00000000E+00
  0.00000000E+00  0.00000000E+00  0.00000000E+00
  0.00000000E+00  0.00000000E+00  0.00000000E+00
  0.00000000E+00  0.00000000E+00  0.00000000E+00
  0.00000000E+00  0.00000000E+00  0.00000000E+00
  0.00000000E+00  0.00000000E+00  0.00000000E+00
  0.00000000E+00  0.00000000E+00  0.00000000E+00
  0.00000000E+00  0.00000000E+00  0.00000000E+00
  0.00000000E+00  0.00000000E+00  0.00000000E+00
  0.00000000E+00  0.00000000E+00  0.00000000E+00
  0.00000000E+00  0.00000000E+00  0.00000000E+00
  0.00000000E+00  0.00000000E+00  0.00000000E+00
  0.00000000E+00  0.00000000E+00  0.00000000E+00
  0.00000000E+00  0.00000000E+00  0.00000000E+00
  0.00000000E+00  0.00000000E+00  0.00000000E+00
  0.00000000E+00  0.00000000E+00  0.00000000E+00
  0.00000000E+00  0.00000000E+00  0.00000000E+00
  0.00000000E+00  0.00000000E+00  0.00000000E+00
  0.00000000E+00  0.00000000E+00  0.00000000E+00
  0.00000000E+00  0.00000000E+00  0.00000000E+00
  0.00000000E+00  0.00000000E+00  0.00000000E+00
  0.00000000E+00  0.00000000E+00  0.00000000E+00
  0.00000000E+00  0.00000000E+00  0.00000000E+00
  0.00000000E+00  0.00000000E+00  0.00000000E+00
