# Supplementary material for: Towards an atomistic understanding of disordered carbon electrode materials
Source: Chem Commun (Camb). 2018 May 23;54(47):5988–91. doi: 10.1039/c8cc01388h (PMC5994876; doi:10.1039/c8cc01388h)
Supplement: Supplementary file 1 [file CC-054-C8CC01388H-s001.zip › structures_Na/Fig3a_AIRSS_like/POSCAR33]

 C                                      
   1.00000000000000     
    14.3182550000000006    0.0000000000000000    0.0000000000000000
     0.0000000000000000   14.3182550000000006    0.0000000000000000
     0.0000000000000000    0.0000000000000000   14.3182550000000006
   C    Na
   206     1
Direct
  0.8907987850532579  0.6417076586597276  0.0769689895883941
  0.5329564274434724  0.7946494856188642  0.0991739380448223
  0.0713475921005534  0.3051181955134039  0.4818666866938491
  0.1247300199377923  0.9188627473997039  0.7409454733408162
  0.4781471209799963  0.1562142378345101  0.7099620403253913
  0.7903790656021339  0.0783101857891837  0.1337066459726299
  0.2278135804639593  0.4155715155487712  0.4913412172002097
  0.6705178683428091  0.5928598269671121  0.7754620354122037
  0.7559693587233994  0.5455025754603794  0.7324906628189199
  0.3025484744699560  0.5122195085769667  0.2434047616579750
  0.6330931030663088  0.9942778622369373  0.1415398188998307
  0.9584843856466524  0.2788389687818018  0.5927598601127574
  0.6395535980766511  0.5303820263042515  0.1763481694932593
  0.6961951420627597  0.0678732801506237  0.1635182625196072
  0.4167092867351010  0.5254485419053263  0.6401784413349474
  0.4268274557124174  0.3801173196657551  0.3837369633532957
  0.2709275050674120  0.3459326640599341  0.3234634736915120
  0.8042456569623416  0.4604262161464702  0.2435496725403782
  0.3973210912612778  0.3281345216756091  0.2089051314822475
  0.1283882749885528  0.2511425720462275  0.3139350084482419
  0.4156464975839089  0.6272208422432943  0.1835411468752319
  0.3195110859070168  0.4422291991256661  0.5195789554429943
  0.7711234920776073  0.1855516683581797  0.2508562575527044
  0.2133315261638561  0.0890914383697362  0.4970752770110741
  0.8143757139819431  0.2962219032755428  0.6776038388528068
  0.4567294242509213  0.3818645254204239  0.1502588290560333
  0.8893078109648762  0.4125459199226484  0.2602343746181348
  0.3654464539824606  0.2403955132744640  0.0643906692041153
  0.6270619832667489  0.0224642907754400  0.7419843616844133
  0.1486263596934603  0.4563964462690999  0.2589748628414121
  0.9182038443785865  0.5324964653626806  0.6686715917538927
  0.8697375009360739  0.6808294910417839  0.7256823671954077
  0.1582173246705237  0.5208947623241172  0.6082291808485579
  0.5368428080705928  0.1675609294539548  0.4505408296342306
  0.2661567995479785  0.9928436256681493  0.8558201554129768
  0.4136431038892576  0.1054991242076181  0.7781087104896730
  0.0180651726869460  0.2322828043861615  0.5232494572955428
  0.5656318554331450  0.1786431664152628  0.7525505530243278
  0.8224651535999774  0.3954978030721588  0.6772571367131095
  0.0608990694208021  0.4087889402333211  0.2655457550728328
  0.9765791306360986  0.3757818903049768  0.5964558725945337
  0.3302097120358314  0.5047422123800333  0.5954774491204867
  0.8809337364768366  0.3161023585435878  0.2791943421490347
  0.0269563351364011  0.9929785703272461  0.1208420743618009
  0.9791202374170800  0.8353186600392967  0.7429405225371626
  0.1761350596234896  0.7267331676355262  0.1690619278099296
  0.1990599090882283  0.0255815035216338  0.3154360062524006
  0.6381169213615442  0.4697958039490805  0.2525506360715660
  0.6221881318373327  0.4484837764309288  0.8501426081938425
  0.4821140307627347  0.4730755401313874  0.1952693661874659
  0.1450736166837303  0.4448497377287197  0.5445409127087704
  0.7051473357029803  0.9627591915859778  0.7378121207657948
  0.1062940741605681  0.0197163951555052  0.1742950902286889
  0.5261664260699482  0.3036771789755759  0.8660421993295017
  0.3092609909712002  0.1119854896529527  0.6351214912430913
  0.1254902757240025  0.1027973179898701  0.4535845284524333
  0.2496863405397886  0.0408531918800035  0.7690526090284375
  0.5617631928515026  0.5122286247625241  0.0244812157188810
  0.9065220875348009  0.7882577499718468  0.0071982450129551
  0.9792558101001140  0.5437218297239319  0.1923491148908303
  0.9657230371267895  0.2660506379027099  0.2807886881829985
  0.8724179031416739  0.9474911475224571  0.7281988282509194
  0.5152669731169688  0.6302732021946845  0.7217906607738356
  0.7196632531319395  0.6354065677240140  0.0657674742502259
  0.7136191624752652  0.3291452309655304  0.3196317136348946
  0.9478654928686748  0.0501142626724513  0.1291573493824824
  0.6842885195493726  0.1343980528876335  0.2372006226670145
  0.3816816507209952  0.1034501854100948  0.4826164854251116
  0.5822087174874859  0.3479790218134073  0.4286581906547289
  0.7203828545648063  0.7757955437842934  0.7579727112141876
  0.5620177347208566  0.3908115390881682  0.9043817258181412
  0.6391241499315146  0.2864586498150710  0.3741284503578174
  0.3443224345988595  0.7634072626335973  0.7540658062561804
  0.9765016936783796  0.4573638609758355  0.2413811412110006
  0.1263424892616822  0.1186659221186631  0.1933268294136186
  0.6572631958761072  0.3115487475021861  0.7511751547666067
  0.1755212766766082  0.9751613025738649  0.2279319292399334
  0.2189522896258267  0.3489198356257569  0.4169653957027864
  0.5279277444854982  0.2213404404692984  0.5367686550555709
  0.3981014225786563  0.9131115016769005  0.8029931031732684
  0.7211865576302006  0.5691249282919487  0.1401164297434881
  0.6590668792883743  0.9252599447445764  0.0714118547284640
  0.1618022360950215  0.8241632229166044  0.1499469840212271
  0.7198126173410647  0.4238727366012982  0.2826349121445648
  0.1694631600147083  0.0091458615909133  0.7229902116542594
  0.7931643429497806  0.0021213058165787  0.7226961177705199
  0.5784870494766867  0.8761056281475327  0.7685840509620022
  0.9095840796627050  0.4366165169967021  0.6458806099179240
  0.8946458466374519  0.5743163629219296  0.1486504753936288
  0.0248649003354352  0.7511457522060430  0.7321302479002403
  0.7283493014704999  0.1593155960214211  0.7237881764349560
  0.0517074151544705  0.0886853933029920  0.6084440817858807
  0.2655685758299366  0.8259913369642614  0.7798582110491994
  0.5454037600610255  0.4469118529313280  0.2799339235857621
  0.2551618900487501  0.2293335599077279  0.1947948515231801
  0.0877608812253412  0.1517424254462977  0.2849459097053441
  0.0745426372895854  0.8314866870616890  0.1007746966339978
  0.4717608109650669  0.9302901531325417  0.1922948044940947
  0.8406306123217854  0.5861360360906521  0.7072888327654682
  0.4535217718762379  0.9960297664946153  0.7899886093815003
  0.0976001277802835  0.5854166516420639  0.6585324140756700
  0.5833970117219877  0.5600282008139306  0.7194178025821404
  0.1716907759798448  0.8293364316157263  0.7515419745944300
  0.8866381935006040  0.2357769079501866  0.6446063574047397
  0.4629478697574006  0.1056731343877157  0.4244835894482391
  0.1458860341915973  0.5479813296434976  0.2258488949954202
  0.8219873570143950  0.7666440617642842  0.7453913549537237
  0.6579336596537338  0.6985644644471874  0.7672255272765797
  0.3504374052696442  0.7036873920528314  0.1841470211248049
  0.3954066268353754  0.5346104419203632  0.2149653543421224
  0.2458052989051256  0.1142846133780346  0.0685714869199414
  0.4682132145993442  0.1744440858918362  0.6144875044919265
  0.2886808640488683  0.0316257101862586  0.3561670018940065
  0.4654247528568686  0.8378421959804657  0.1550361554946217
  0.5394051498329715  0.0601640678216345  0.2770356449817671
  0.8180792598049913  0.7555968560737502  0.9848501699060951
  0.9608131605464185  0.9897395389562794  0.7111320856466672
  0.0683865520783608  0.5904651670143539  0.1861527852895525
  0.3020539173433855  0.9043163638613324  0.8254051624023998
  0.3852861301828545  0.1333841334341993  0.5750824314965333
  0.9325980084580408  0.1254543771498311  0.1950319234092066
  0.0125287459387872  0.9051366765775894  0.0768807352616784
  0.5455566267658458  0.5352211766978482  0.1297178081914859
  0.1586187770279708  0.6594829841494138  0.6967690217062907
  0.5731658241347133  0.4694371625790361  0.6894682955167053
  0.5235768543141655  0.4043756235145606  0.3632355536077737
  0.1221334093912838  0.7451650858626958  0.7284325995312498
  0.4782711363196370  0.3930506622350829  0.5511122179458958
  0.5427483092449564  0.3190543926883596  0.5157704009107994
  0.4563108612060880  0.2494418510101594  0.9135244032770191
  0.5019892671650490  0.6291311941465009  0.1346279219213604
  0.2212572723147970  0.2698784630738189  0.2727040467811366
  0.6293403869661345  0.6738777083184171  0.0201625036672783
  0.2200302381299701  0.8899578395050759  0.1981993512435682
  0.7899431200405780  0.2732134751819421  0.2907843906470364
  0.0623351767899516  0.3879510579356735  0.5368292538067925
  0.5349663019907172  0.4228295146342944  0.9951202671745043
  0.4360301454105729  0.2826334470290707  0.0095195491423438
  0.2838380408505040  0.0438036133216739  0.9343287652687976
  0.5464321754965904  0.9715671573957511  0.7667674784015985
  0.3837436524639510  0.9481550816858810  0.2363036365545341
  0.6759240862010026  0.8667603172270710  0.7557880156656669
  0.0914654127055544  0.6789058946873034  0.1513681875479838
  0.7496570426103664  0.9067375693314685  0.0247403965403957
  0.4780508096214360  0.3619696010986210  0.0539820720322609
  0.0508529930685208  0.3149882507113550  0.2848276995845565
  0.6532843500865033  0.4140037429613578  0.7493170621476299
  0.5465993320007919  0.6968986229614871  0.0857303842380059
  0.8047874461733201  0.6667815291814480  0.0331596596041086
  0.8043622034503352  0.1004217571529255  0.7048526271948466
  0.4239751251404387  0.8193436810032555  0.7713970960410735
  0.5794602729912006  0.2677715272587646  0.7898684363719012
  0.2468039579461031  0.0256746189515399  0.0254011455435718
  0.8820165781036148  0.8475166409335458  0.7437385395111208
  0.7412391592774783  0.8152084204214022  0.9812636370661508
  0.3404050510727551  0.6721654204645010  0.7108789503098139
  0.9869889813703689  0.1708503595818915  0.2610611269903446
  0.3751442936649932  0.0129495690362395  0.3079863058529574
  0.3194285792395111  0.0972080265337756  0.7314128675574221
  0.3425184379128440  0.2637174229224036  0.1579822561901135
  0.6084090803943691  0.1301316446450989  0.2979104241505577
  0.3327878416809404  0.1342793924628301  0.9324029941281446
  0.1254327432888200  0.0832393514285801  0.3573334305571503
  0.2538234649974326  0.6327749707971106  0.6835883672811173
  0.9675378930752015  0.6766352202516362  0.7120308574986165
  0.2439540077332973  0.4344467821270989  0.2732892306785819
  0.4044960759093295  0.4020397248214775  0.4843581611683624
  0.2215270708037587  0.0952245747381239  0.5944850417145251
  0.9253606182740347  0.8829251296762871  0.0304088494747200
  0.5190548114254313  0.7998177681092349  0.7653808531411870
  0.2952293108056729  0.0736503133488557  0.4449462779347356
  0.2368558181696258  0.5845409633313843  0.2222390072352420
  0.5485920250037982  0.9940184783485436  0.2003198607581249
  0.9543572241734664  0.7162017182759270  0.0562344509126937
  0.3747702278168427  0.7993479856316420  0.1769257152381447
  0.6528600710311873  0.7765223864828731  0.9943391139076195
  0.3172388475189530  0.8756094599709224  0.2097916800945745
  0.2504320584221977  0.5503512304117724  0.6274561541056904
  0.0284518305611372  0.9192580050275682  0.7299995293908090
  0.6047454856602660  0.8416897576412549  0.0506527156753660
  0.3127481632584163  0.1705366752866052  0.0219192759649941
  0.4231845120593702  0.6116668884161748  0.6923189348571631
  0.2032299266390009  0.1543329363141044  0.1501252601963960
  0.7477415116769482  0.4506157162053923  0.7178283241318314
  0.8434468044958089  0.9410813368120836  0.0404631898943203
  0.4054900159597952  0.1656858445441075  0.8759212887002232
  0.6402159641902432  0.1197551773705358  0.7393200913171509
  0.6022651605463458  0.1921619022685974  0.3777114388253868
  0.8068736367570879  0.5361486304994305  0.1792066691108031
  0.0363662043545035  0.7395487952511314  0.0984630227824276
  0.9678932406425452  0.0760543408547782  0.6620553803843559
  0.3738564083344652  0.3466595100104360  0.3107809699899862
  0.1413694607551880  0.0627190286297506  0.6440401633654214
  0.7321924347802887  0.2577213524283360  0.7163874569009839
  0.4909012056463037  0.4557431315491787  0.6298394442378192
  0.1417327514257719  0.2920226885073886  0.4130698915016709
  0.4593753370720418  0.0593698019070411  0.3371296901979774
  0.8873288916826710  0.1371060292177920  0.6655116398726592
  0.6065079606678331  0.5785372258262810  0.9629554931281509
  0.8594518023078839  0.0230312722380514  0.0914953037867804
  0.5607140813303996  0.7124726384675741  0.7555327237726323
  0.6386691983921038  0.5432360100220441  0.8732368523974481
  0.0541260032213029  0.1415497724031313  0.5214564960605187
  0.8351334898176136  0.1437890100762652  0.1903292347047264
  0.2559979435069045  0.6759830916569631  0.1968345495884287
  0.0004880922093225  0.5916063431745113  0.6736931987940358
  0.7712716724857350  0.8610111282493356  0.5936085929781004
 
  0.00000000E+00  0.00000000E+00  0.00000000E+00
  0.00000000E+00  0.00000000E+00  0.00000000E+00
  0.00000000E+00  0.00000000E+00  0.00000000E+00
  0.00000000E+00  0.00000000E+00  0.00000000E+00
  0.00000000E+00  0.00000000E+00  0.00000000E+00
  0.00000000E+00  0.00000000E+00  0.00000000E+00
  0.00000000E+00  0.00000000E+00  0.00000000E+00
  0.00000000E+00  0.00000000E+00  0.00000000E+00
  0.00000000E+00  0.00000000E+00  0.00000000E+00
  0.00000000E+00  0.00000000E+00  0.00000000E+00
  0.00000000E+00  0.00000000E+00  0.00000000E+00
  0.00000000E+00  0.00000000E+00  0.00000000E+00
  0.00000000E+00  0.00000000E+00  0.00000000E+00
  0.00000000E+00  0.00000000E+00  0.00000000E+00
  0.00000000E+00  0.00000000E+00  0.00000000E+00
  0.00000000E+00  0.00000000E+00  0.00000000E+00
  0.00000000E+00  0.00000000E+00  0.00000000E+00
  0.00000000E+00  0.00000000E+00  0.00000000E+00
  0.00000000E+00  0.00000000E+00  0.00000000E+00
  0.00000000E+00  0.00000000E+00  0.00000000E+00
  0.00000000E+00  0.00000000E+00  0.00000000E+00
  0.00000000E+00  0.00000000E+00  0.00000000E+00
  0.00000000E+00  0.00000000E+00  0.00000000E+00
  0.00000000E+00  0.00000000E+00  0.00000000E+00
  0.00000000E+00  0.00000000E+00  0.00000000E+00
  0.00000000E+00  0.00000000E+00  0.00000000E+00
  0.00000000E+00  0.00000000E+00  0.00000000E+00
  0.00000000E+00  0.00000000E+00  0.00000000E+00
  0.00000000E+00  0.00000000E+00  0.00000000E+00
  0.00000000E+00  0.00000000E+00  0.00000000E+00
  0.00000000E+00  0.00000000E+00  0.00000000E+00
  0.00000000E+00  0.00000000E+00  0.00000000E+00
  0.00000000E+00  0.00000000E+00  0.00000000E+00
  0.00000000E+00  0.00000000E+00  0.00000000E+00
  0.00000000E+00  0.00000000E+00  0.00000000E+00
  0.00000000E+00  0.00000000E+00  0.00000000E+00
  0.00000000E+00  0.00000000E+00  0.00000000E+00
  0.00000000E+00  0.00000000E+00  0.00000000E+00
  0.00000000E+00  0.00000000E+00  0.00000000E+00
  0.00000000E+00  0.00000000E+00  0.00000000E+00
  0.00000000E+00  0.00000000E+00  0.00000000E+00
  0.00000000E+00  0.00000000E+00  0.00000000E+00
  0.00000000E+00  0.00000000E+00  0.00000000E+00
  0.00000000E+00  0.00000000E+00  0.00000000E+00
  0.00000000E+00  0.00000000E+00  0.00000000E+00
  0.00000000E+00  0.00000000E+00  0.00000000E+00
  0.00000000E+00  0.00000000E+00  0.00000000E+00
  0.00000000E+00  0.00000000E+00  0.00000000E+00
  0.00000000E+00  0.00000000E+00  0.00000000E+00
  0.00000000E+00  0.00000000E+00  0.00000000E+00
  0.00000000E+00  0.00000000E+00  0.00000000E+00
  0.00000000E+00  0.00000000E+00  0.00000000E+00
  0.00000000E+00  0.00000000E+00  0.00000000E+00
  0.00000000E+00  0.00000000E+00  0.00000000E+00
  0.00000000E+00  0.00000000E+00  0.00000000E+00
  0.00000000E+00  0.00000000E+00  0.00000000E+00
  0.00000000E+00  0.00000000E+00  0.00000000E+00
  0.00000000E+00  0.00000000E+00  0.00000000E+00
  0.00000000E+00  0.00000000E+00  0.00000000E+00
  0.00000000E+00  0.00000000E+00  0.00000000E+00
  0.00000000E+00  0.00000000E+00  0.00000000E+00
  0.00000000E+00  0.00000000E+00  0.00000000E+00
  0.00000000E+00  0.00000000E+00  0.00000000E+00
  0.00000000E+00  0.00000000E+00  0.00000000E+00
  0.00000000E+00  0.00000000E+00  0.00000000E+00
  0.00000000E+00  0.00000000E+00  0.00000000E+00
  0.00000000E+00  0.00000000E+00  0.00000000E+00
  0.00000000E+00  0.00000000E+00  0.00000000E+00
  0.00000000E+00  0.00000000E+00  0.00000000E+00
  0.00000000E+00  0.00000000E+00  0.00000000E+00
  0.00000000E+00  0.00000000E+00  0.00000000E+00
  0.00000000E+00  0.00000000E+00  0.00000000E+00
  0.00000000E+00  0.00000000E+00  0.00000000E+00
  0.00000000E+00  0.00000000E+00  0.00000000E+00
  0.00000000E+00  0.00000000E+00  0.00000000E+00
  0.00000000E+00  0.00000000E+00  0.00000000E+00
  0.00000000E+00  0.00000000E+00  0.00000000E+00
  0.00000000E+00  0.00000000E+00  0.00000000E+00
  0.00000000E+00  0.00000000E+00  0.00000000E+00
  0.00000000E+00  0.00000000E+00  0.00000000E+00
  0.00000000E+00  0.00000000E+00  0.00000000E+00
  0.00000000E+00  0.00000000E+00  0.00000000E+00
  0.00000000E+00  0.00000000E+00  0.00000000E+00
  0.00000000E+00  0.00000000E+00  0.00000000E+00
  0.00000000E+00  0.00000000E+00  0.00000000E+00
  0.00000000E+00  0.00000000E+00  0.00000000E+00
  0.00000000E+00  0.00000000E+00  0.00000000E+00
  0.00000000E+00  0.00000000E+00  0.00000000E+00
  0.00000000E+00  0.00000000E+00  0.00000000E+00
  0.00000000E+00  0.00000000E+00  0.00000000E+00
  0.00000000E+00  0.00000000E+00  0.00000000E+00
  0.00000000E+00  0.00000000E+00  0.00000000E+00
  0.00000000E+00  0.00000000E+00  0.00000000E+00
  0.00000000E+00  0.00000000E+00  0.00000000E+00
  0.00000000E+00  0.00000000E+00  0.00000000E+00
  0.00000000E+00  0.00000000E+00  0.00000000E+00
  0.00000000E+00  0.00000000E+00  0.00000000E+00
  0.00000000E+00  0.00000000E+00  0.00000000E+00
  0.00000000E+00  0.00000000E+00  0.00000000E+00
  0.00000000E+00  0.00000000E+00  0.00000000E+00
  0.00000000E+00  0.00000000E+00  0.00000000E+00
  0.00000000E+00  0.00000000E+00  0.00000000E+00
  0.00000000E+00  0.00000000E+00  0.00000000E+00
  0.00000000E+00  0.00000000E+00  0.00000000E+00
  0.00000000E+00  0.00000000E+00  0.00000000E+00
  0.00000000E+00  0.00000000E+00  0.00000000E+00
  0.00000000E+00  0.00000000E+00  0.00000000E+00
  0.00000000E+00  0.00000000E+00  0.00000000E+00
  0.00000000E+00  0.00000000E+00  0.00000000E+00
  0.00000000E+00  0.00000000E+00  0.00000000E+00
  0.00000000E+00  0.00000000E+00  0.00000000E+00
  0.00000000E+00  0.00000000E+00  0.00000000E+00
  0.00000000E+00  0.00000000E+00  0.00000000E+00
  0.00000000E+00  0.00000000E+00  0.00000000E+00
  0.00000000E+00  0.00000000E+00  0.00000000E+00
  0.00000000E+00  0.00000000E+00  0.00000000E+00
  0.00000000E+00  0.00000000E+00  0.00000000E+00
  0.00000000E+00  0.00000000E+00  0.00000000E+00
  0.00000000E+00  0.00000000E+00  0.00000000E+00
  0.00000000E+00  0.00000000E+00  0.00000000E+00
  0.00000000E+00  0.00000000E+00  0.00000000E+00
  0.00000000E+00  0.00000000E+00  0.00000000E+00
  0.00000000E+00  0.00000000E+00  0.00000000E+00
  0.00000000E+00  0.00000000E+00  0.00000000E+00
  0.00000000E+00  0.00000000E+00  0.00000000E+00
  0.00000000E+00  0.00000000E+00  0.00000000E+00
  0.00000000E+00  0.00000000E+00  0.00000000E+00
  0.00000000E+00  0.00000000E+00  0.00000000E+00
  0.00000000E+00  0.00000000E+00  0.00000000E+00
  0.00000000E+00  0.00000000E+00  0.00000000E+00
  0.00000000E+00  0.00000000E+00  0.00000000E+00
  0.00000000E+00  0.00000000E+00  0.00000000E+00
  0.00000000E+00  0.00000000E+00  0.00000000E+00
  0.00000000E+00  0.00000000E+00  0.00000000E+00
  0.00000000E+00  0.00000000E+00  0.00000000E+00
  0.00000000E+00  0.00000000E+00  0.00000000E+00
  0.00000000E+00  0.00000000E+00  0.00000000E+00
  0.00000000E+00  0.00000000E+00  0.00000000E+00
  0.00000000E+00  0.00000000E+00  0.00000000E+00
  0.00000000E+00  0.00000000E+00  0.00000000E+00
  0.00000000E+00  0.00000000E+00  0.00000000E+00
  0.00000000E+00  0.00000000E+00  0.00000000E+00
  0.00000000E+00  0.00000000E+00  0.00000000E+00
  0.00000000E+00  0.00000000E+00  0.00000000E+00
  0.00000000E+00  0.00000000E+00  0.00000000E+00
  0.00000000E+00  0.00000000E+00  0.00000000E+00
  0.00000000E+00  0.00000000E+00  0.00000000E+00
  0.00000000E+00  0.00000000E+00  0.00000000E+00
  0.00000000E+00  0.00000000E+00  0.00000000E+00
  0.00000000E+00  0.00000000E+00  0.00000000E+00
  0.00000000E+00  0.00000000E+00  0.00000000E+00
  0.00000000E+00  0.00000000E+00  0.00000000E+00
  0.00000000E+00  0.00000000E+00  0.00000000E+00
  0.00000000E+00  0.00000000E+00  0.00000000E+00
  0.00000000E+00  0.00000000E+00  0.00000000E+00
  0.00000000E+00  0.00000000E+00  0.00000000E+00
  0.00000000E+00  0.00000000E+00  0.00000000E+00
  0.00000000E+00  0.00000000E+00  0.00000000E+00
  0.00000000E+00  0.00000000E+00  0.00000000E+00
  0.00000000E+00  0.00000000E+00  0.00000000E+00
  0.00000000E+00  0.00000000E+00  0.00000000E+00
  0.00000000E+00  0.00000000E+00  0.00000000E+00
  0.00000000E+00  0.00000000E+00  0.00000000E+00
  0.00000000E+00  0.00000000E+00  0.00000000E+00
  0.00000000E+00  0.00000000E+00  0.00000000E+00
  0.00000000E+00  0.00000000E+00  0.00000000E+00
  0.00000000E+00  0.00000000E+00  0.00000000E+00
  0.00000000E+00  0.00000000E+00  0.00000000E+00
  0.00000000E+00  0.00000000E+00  0.00000000E+00
  0.00000000E+00  0.00000000E+00  0.00000000E+00
  0.00000000E+00  0.00000000E+00  0.00000000E+00
  0.00000000E+00  0.00000000E+00  0.00000000E+00
  0.00000000E+00  0.00000000E+00  0.00000000E+00
  0.00000000E+00  0.00000000E+00  0.00000000E+00
  0.00000000E+00  0.00000000E+00  0.00000000E+00
  0.00000000E+00  0.00000000E+00  0.00000000E+00
  0.00000000E+00  0.00000000E+00  0.00000000E+00
  0.00000000E+00  0.00000000E+00  0.00000000E+00
  0.00000000E+00  0.00000000E+00  0.00000000E+00
  0.00000000E+00  0.00000000E+00  0.00000000E+00
  0.00000000E+00  0.00000000E+00  0.00000000E+00
  0.00000000E+00  0.00000000E+00  0.00000000E+00
  0.00000000E+00  0.00000000E+00  0.00000000E+00
  0.00000000E+00  0.00000000E+00  0.00000000E+00
  0.00000000E+00  0.00000000E+00  0.00000000E+00
  0.00000000E+00  0.00000000E+00  0.00000000E+00
  0.00000000E+00  0.00000000E+00  0.00000000E+00
  0.00000000E+00  0.00000000E+00  0.00000000E+00
  0.00000000E+00  0.00000000E+00  0.00000000E+00
  0.00000000E+00  0.00000000E+00  0.00000000E+00
  0.00000000E+00  0.00000000E+00  0.00000000E+00
  0.00000000E+00  0.00000000E+00  0.00000000E+00
  0.00000000E+00  0.00000000E+00  0.00000000E+00
  0.00000000E+00  0.00000000E+00  0.00000000E+00
  0.00000000E+00  0.00000000E+00  0.00000000E+00
  0.00000000E+00  0.00000000E+00  0.00000000E+00
  0.00000000E+00  0.00000000E+00  0.00000000E+00
  0.00000000E+00  0.00000000E+00  0.00000000E+00
  0.00000000E+00  0.00000000E+00  0.00000000E+00
  0.00000000E+00  0.00000000E+00  0.00000000E+00
  0.00000000E+00  0.00000000E+00  0.00000000E+00
  0.00000000E+00  0.00000000E+00  0.00000000E+00
  0.00000000E+00  0.00000000E+00  0.00000000E+00
  0.00000000E+00  0.00000000E+00  0.00000000E+00
  0.00000000E+00  0.00000000E+00  0.00000000E+00
  0.00000000E+00  0.00000000E+00  0.00000000E+00
  0.00000000E+00  0.00000000E+00  0.00000000E+00
