# Supplementary material for: Towards an atomistic understanding of disordered carbon electrode materials
Source: Chem Commun (Camb). 2018 May 23;54(47):5988–91. doi: 10.1039/c8cc01388h (PMC5994876; doi:10.1039/c8cc01388h)
Supplement: Supplementary file 1 [file CC-054-C8CC01388H-s001.zip › structures_Na/Fig3a_AIRSS_like/POSCAR34]

 C                                      
   1.00000000000000     
    14.3182550000000006    0.0000000000000000    0.0000000000000000
     0.0000000000000000   14.3182550000000006    0.0000000000000000
     0.0000000000000000    0.0000000000000000   14.3182550000000006
   C    Na
   206     1
Direct
  0.8910124753044736  0.6420650963723574  0.0777599636299138
  0.5328756547263083  0.7940591400751762  0.0998618463545547
  0.0711912380338719  0.3043700542740519  0.4821629276529484
  0.1237120983260547  0.9188047740326676  0.7412196000155040
  0.4778561928375897  0.1555993474176592  0.7102825287977054
  0.7903533360348505  0.0785789626052983  0.1334915388087328
  0.2276089606117861  0.4150354906780311  0.4916800692867395
  0.6705150937665149  0.5927500959443784  0.7752233438135345
  0.7559426174205162  0.5453426885012816  0.7322162833230352
  0.3026844737297635  0.5118644192568096  0.2439605236330976
  0.6331674993888339  0.9943524296194799  0.1427018965125879
  0.9578712456209300  0.2781504906095375  0.5925738793080519
  0.6394437359631363  0.5303368109243948  0.1772145871294269
  0.6964780696866586  0.0676921189128530  0.1642283404796819
  0.4162663558018705  0.5247260074772651  0.6408979355316740
  0.4267052633191442  0.3796924456355226  0.3840835260954205
  0.2708515559960812  0.3455771732587217  0.3238293923845285
  0.8043221407864890  0.4604490039862904  0.2443711910434077
  0.3972473066826891  0.3277468597943868  0.2091306729827118
  0.1283703910831588  0.2507620216490926  0.3141990839006903
  0.4158150063358782  0.6267611961830871  0.1841050036729646
  0.3193298273561002  0.4417966143256019  0.5199443960526378
  0.7711472795448325  0.1853134791413113  0.2515928990956285
  0.2130126211110406  0.0883121837559545  0.4972436929314073
  0.8138938054502477  0.2956247814576506  0.6774165683696481
  0.4567260795364999  0.3813635082155410  0.1505296109695192
  0.8893442424794585  0.4123720576884526  0.2606749235265375
  0.3652060154323856  0.2402458762258425  0.0644114858657208
  0.6270101230906975  0.0219274679063053  0.7424759414182104
  0.1487067706912458  0.4562316911376166  0.2594950738223351
  0.9178030246313534  0.5320634358410429  0.6683868548801054
  0.8693609000771839  0.6810697741914319  0.7249567641115543
  0.1579098063924502  0.5199863445390872  0.6087456047102350
  0.5368091401147762  0.1675937058421489  0.4511145843485670
  0.2658203570624048  0.9923970768647052  0.8558912509486010
  0.4132680323334114  0.1049178767707353  0.7781113854106303
  0.0174751541014823  0.2315731964509732  0.5232742302510641
  0.5653329508519562  0.1780369944760933  0.7528630136451105
  0.8221100015279001  0.3950181279857450  0.6772385577425107
  0.0609715401906438  0.4085386074647324  0.2659781523898166
  0.9761416471442775  0.3751695475678726  0.5964431770692483
  0.3299031952475787  0.5040404870229720  0.5960343460428656
  0.8809017825192190  0.3159085487748138  0.2792681337515139
  0.0272278607509459  0.9927633862918194  0.1205585271359958
  0.9783406499258046  0.8349707974417723  0.7417976491755645
  0.1764632782740704  0.7265541170961501  0.1695860605378310
  0.1988759517452330  0.0250312293516039  0.3154978116512769
  0.6381366497986594  0.4696140326380709  0.2532549472990520
  0.6222734512875809  0.4481029691010591  0.8502318889287569
  0.4821679883407690  0.4724853177786326  0.1956291932299871
  0.1448600010053753  0.4440700667501035  0.5448198105262074
  0.7046454525553882  0.9621450887757329  0.7381201212542641
  0.1065690849146108  0.0196556925484035  0.1739106015080761
  0.5258754442060308  0.3033674929470239  0.8660795688063957
  0.3088696496985069  0.1115434024291112  0.6351642194920812
  0.1250463390106259  0.1019938241768663  0.4536956953182402
  0.2496596592526253  0.0400178297029439  0.7689991938719404
  0.5620452035418788  0.5116911400627597  0.0248066364943042
  0.9070116029474857  0.7877829150707475  0.0061119607678187
  0.9793965110871237  0.5436078745755644  0.1929901647253966
  0.9656827721080090  0.2657667724488860  0.2810271005831947
  0.8712900117678017  0.9466684668922521  0.7270431012704043
  0.5151033333135989  0.6298800921779261  0.7219946293723144
  0.7193606374520951  0.6356476010094702  0.0663821485013404
  0.7138862361056431  0.3291712096741647  0.3206590914859836
  0.9478651970595511  0.0497867414797273  0.1289302639212360
  0.6847305485934418  0.1341371749786903  0.2383464495297234
  0.3813998405854487  0.1034900376338858  0.4826428187083601
  0.5821394075165726  0.3478846607248652  0.4294755267729585
  0.7202099904725153  0.7760534891998389  0.7568867142899564
  0.5620138137854986  0.3903968046456344  0.9044843472250116
  0.6395864585016244  0.2865387832189208  0.3751763756045339
  0.3439453662610705  0.7624846592297222  0.7545684041198663
  0.9765872719827799  0.4571964849406465  0.2418582742654016
  0.1261529757059607  0.1186670188989727  0.1931359123483267
  0.6570326198554582  0.3110685381760689  0.7512439751391287
  0.1756568832723417  0.9749804191213157  0.2281470870445250
  0.2188517538620396  0.3483857071418311  0.4173393055054608
  0.5278253021806987  0.2210855027475865  0.5374667014298631
  0.3975688837462789  0.9122308705474186  0.8030077320241912
  0.7210673486228690  0.5696223999882473  0.1411774976824743
  0.6595384618770027  0.9243156157209111  0.0724906599702466
  0.1623026455087283  0.8238547293437650  0.1502418429482648
  0.7199062563301007  0.4237286042043780  0.2834631145901582
  0.1690319288722039  0.0084134902957739  0.7229485202974416
  0.7922770556976642  0.0010349512836060  0.7217147111826363
  0.5783526921941372  0.8753547900615353  0.7690112920695380
  0.9094131140703735  0.4361326742221082  0.6457838205654342
  0.8947809192178525  0.5743074796253173  0.1494352408424410
  0.0243069410952061  0.7510137758383922  0.7313503132024352
  0.7278283614072595  0.1587028843569927  0.7232931698527731
  0.0514834120046752  0.0883453708006673  0.6087332694643811
  0.2648152599826955  0.8251683000079265  0.7808351105337570
  0.5454057811540555  0.4461992422124471  0.2803045554566068
  0.2548761818575545  0.2294601312989599  0.1948204054843852
  0.0877119794383901  0.1514065200675710  0.2849861909122333
  0.0750457989911449  0.8311796718394191  0.1006982146456630
  0.4719007472050833  0.9302121812997859  0.1927686934550607
  0.8404407706159799  0.5858463555303000  0.7068473410430487
  0.4534419362098353  0.9954358265327190  0.7901705156540563
  0.0971383903742025  0.5847937260843155  0.6588994617454961
  0.5833231666321433  0.5596566320186696  0.7194616172000384
  0.1711631113268955  0.8283654571548572  0.7524563393493818
  0.8859977613710750  0.2351635836289651  0.6444710212403163
  0.4626925121962651  0.1059504347077713  0.4247387900799254
  0.1460248927559446  0.5478572157124211  0.2263648811061954
  0.8213186393500376  0.7667810390616053  0.7437886247506347
  0.6578340267240470  0.6985599105210383  0.7668490134241723
  0.3506204591801104  0.7033400391687717  0.1847521736153763
  0.3955771822081557  0.5341104065514871  0.2155235884104070
  0.2453141747816972  0.1146575193900370  0.0685570257320429
  0.4679230982785247  0.1741048562617245  0.6148400109406773
  0.2887131060180427  0.0312616257182331  0.3563698420608542
  0.4655931456101015  0.8374527821748683  0.1557640937743627
  0.5393907689188286  0.0605564447379501  0.2775216159378349
  0.8185557445289318  0.7547350869692009  0.9828280510857050
  0.9595664766439118  0.9892273367709156  0.7100646145465863
  0.0686425083461709  0.5903804588819280  0.1865947537362249
  0.3016391509580609  0.9036872641322616  0.8257487484371206
  0.3850104920621136  0.1329673553114833  0.5754042745290229
  0.9324410611457229  0.1251304710148074  0.1950734387116964
  0.0130727920871123  0.9048766463799853  0.0766474386936706
  0.5456162143808622  0.5347174941856200  0.1301048951879080
  0.1582971008283870  0.6587072658507646  0.6973374085637707
  0.5731136458351520  0.4691346721179881  0.6896322079481634
  0.5235107181114971  0.4037048421231816  0.3636851348762566
  0.1216828675422498  0.7448278154767367  0.7285027221480889
  0.4779636878189507  0.3927131811576057  0.5515402776173622
  0.5424579561277252  0.3187587844417360  0.5163809948135135
  0.4560665556665452  0.2491479186782702  0.9135259422967633
  0.5017731629199692  0.6284800623055302  0.1348064904562342
  0.2211700907292226  0.2696519613699478  0.2729638290661139
  0.6289945976973645  0.6733179769426925  0.0198722744560729
  0.2203262637997358  0.8898266261909950  0.1983578724784140
  0.7898130755035824  0.2730351710448743  0.2906278568581527
  0.0621251711748700  0.3871895065774684  0.5370304895269458
  0.5351400713592432  0.4222951291257580  0.9953764948619496
  0.4359474348356344  0.2822825599134804  0.0096393592558701
  0.2829768244640745  0.0435292897925765  0.9344514915060451
  0.5459800270311816  0.9711578173775437  0.7674084639523486
  0.3839532696606177  0.9482133547185073  0.2362952032407858
  0.6756600027072136  0.8663348005736689  0.7556061921108080
  0.0918183212835476  0.6787938362722939  0.1517858137410173
  0.7497415128890621  0.9065107221229802  0.0237821573279587
  0.4781141943600744  0.3614915382804733  0.0541442098242426
  0.0508602439454871  0.3147017630031382  0.2851841183420652
  0.6533114089912430  0.4135513649314494  0.7493824211586959
  0.5462885019519147  0.6964063103423302  0.0857082637181461
  0.8048799492714023  0.6669344710089367  0.0328563362660234
  0.8035140017848713  0.0994549163221122  0.7039547059411280
  0.4236165568561970  0.8187929032189410  0.7714753607882169
  0.5791995339643505  0.2673149862530784  0.7897438004299007
  0.2456929400777944  0.0261576772025464  0.0255873043981572
  0.8813438779745909  0.8471643963663464  0.7419043968180788
  0.7411299715005135  0.8149983295166718  0.9796582209136455
  0.3401403282796777  0.6714245669318434  0.7118015820393989
  0.9869390560948995  0.1706654060688804  0.2610037452881944
  0.3751291762785277  0.0131196854282179  0.3081620602476484
  0.3190742056159878  0.0965790725892156  0.7314840346255818
  0.3422594833588053  0.2635684861733369  0.1580558961342048
  0.6083735416198066  0.1301900239499335  0.2985423230580947
  0.3323229185326482  0.1339652831899584  0.9324095711512984
  0.1252955916641341  0.0828263346794483  0.3573140087043555
  0.2531399287431539  0.6318434885603218  0.6845576807180634
  0.9669350545567252  0.6765671317916225  0.7118773196215447
  0.2439723179187724  0.4342419065589161  0.2738617821113150
  0.4042755793686871  0.4016758253011304  0.4846941100065527
  0.2212303954365049  0.0945538062688762  0.5944498949318157
  0.9259166052284316  0.8826798148403395  0.0297747655152017
  0.5188589564774576  0.7995115103927429  0.7651186146754190
  0.2950683098462951  0.0734218642152483  0.4449755488054185
  0.2370713775862311  0.5843055319268692  0.2227441720805983
  0.5488661177147341  0.9940503374936999  0.2009143587818140
  0.9545785652441334  0.7161565323765802  0.0565345866295668
  0.3749461390032206  0.7990096700599966  0.1775807361455783
  0.6529445626726020  0.7761731976673709  0.9941122958962035
  0.3175198540516561  0.8754437616262221  0.2101097283215719
  0.2499354817078797  0.5494053558981971  0.6281261457731393
  0.0278702355763292  0.9187635227577606  0.7291354873480878
  0.6053064807686228  0.8411770997405231  0.0517298395198433
  0.3123679306886092  0.1705936647325274  0.0218474401711474
  0.4228562281199554  0.6110602958229653  0.6930535846194777
  0.2026726346953602  0.1547762073826690  0.1499686745080377
  0.7477132197539684  0.4501950734071247  0.7176453911025378
  0.8440906597115087  0.9413035129234203  0.0397081263256367
  0.4050749412963836  0.1652847716652349  0.8759415486274446
  0.6398968615072059  0.1191200005505945  0.7394008973970619
  0.6023295549198660  0.1922652009314829  0.3785155593775401
  0.8069529728406785  0.5362909587374949  0.1801141483394436
  0.0368487318076563  0.7395532861848271  0.0986624865234691
  0.9669329335629103  0.0752845240235156  0.6619953515747312
  0.3737874065413206  0.3462833198820883  0.3110752916554555
  0.1407017899951055  0.0626914765934876  0.6443359080835239
  0.7318016664946209  0.2570872239012373  0.7161413789635037
  0.4905194586662290  0.4551976359195761  0.6303650884842319
  0.1416452237747168  0.2914462511455465  0.4134035097887789
  0.4592342698928899  0.0596597180220172  0.3373213850259391
  0.8863815691112211  0.1364072155952972  0.6651416970798391
  0.6065810067350048  0.5779911535571705  0.9630563712831447
  0.8597541054365792  0.0231033456697686  0.0909140773477720
  0.5607158091884896  0.7120792547743711  0.7552933583149674
  0.6387973781794101  0.5428705294945810  0.8731975417055773
  0.0536298690267500  0.1407035539917929  0.5215104668938549
  0.8351734367716293  0.1434766032929148  0.1903158115721323
  0.2563119976690517  0.6757161123200902  0.1974033492592970
  0.0002014635923401  0.5911697287193494  0.6738096834649665
  0.7739124290966547  0.7949198515403465  0.1649546146171245
 
  0.00000000E+00  0.00000000E+00  0.00000000E+00
  0.00000000E+00  0.00000000E+00  0.00000000E+00
  0.00000000E+00  0.00000000E+00  0.00000000E+00
  0.00000000E+00  0.00000000E+00  0.00000000E+00
  0.00000000E+00  0.00000000E+00  0.00000000E+00
  0.00000000E+00  0.00000000E+00  0.00000000E+00
  0.00000000E+00  0.00000000E+00  0.00000000E+00
  0.00000000E+00  0.00000000E+00  0.00000000E+00
  0.00000000E+00  0.00000000E+00  0.00000000E+00
  0.00000000E+00  0.00000000E+00  0.00000000E+00
  0.00000000E+00  0.00000000E+00  0.00000000E+00
  0.00000000E+00  0.00000000E+00  0.00000000E+00
  0.00000000E+00  0.00000000E+00  0.00000000E+00
  0.00000000E+00  0.00000000E+00  0.00000000E+00
  0.00000000E+00  0.00000000E+00  0.00000000E+00
  0.00000000E+00  0.00000000E+00  0.00000000E+00
  0.00000000E+00  0.00000000E+00  0.00000000E+00
  0.00000000E+00  0.00000000E+00  0.00000000E+00
  0.00000000E+00  0.00000000E+00  0.00000000E+00
  0.00000000E+00  0.00000000E+00  0.00000000E+00
  0.00000000E+00  0.00000000E+00  0.00000000E+00
  0.00000000E+00  0.00000000E+00  0.00000000E+00
  0.00000000E+00  0.00000000E+00  0.00000000E+00
  0.00000000E+00  0.00000000E+00  0.00000000E+00
  0.00000000E+00  0.00000000E+00  0.00000000E+00
  0.00000000E+00  0.00000000E+00  0.00000000E+00
  0.00000000E+00  0.00000000E+00  0.00000000E+00
  0.00000000E+00  0.00000000E+00  0.00000000E+00
  0.00000000E+00  0.00000000E+00  0.00000000E+00
  0.00000000E+00  0.00000000E+00  0.00000000E+00
  0.00000000E+00  0.00000000E+00  0.00000000E+00
  0.00000000E+00  0.00000000E+00  0.00000000E+00
  0.00000000E+00  0.00000000E+00  0.00000000E+00
  0.00000000E+00  0.00000000E+00  0.00000000E+00
  0.00000000E+00  0.00000000E+00  0.00000000E+00
  0.00000000E+00  0.00000000E+00  0.00000000E+00
  0.00000000E+00  0.00000000E+00  0.00000000E+00
  0.00000000E+00  0.00000000E+00  0.00000000E+00
  0.00000000E+00  0.00000000E+00  0.00000000E+00
  0.00000000E+00  0.00000000E+00  0.00000000E+00
  0.00000000E+00  0.00000000E+00  0.00000000E+00
  0.00000000E+00  0.00000000E+00  0.00000000E+00
  0.00000000E+00  0.00000000E+00  0.00000000E+00
  0.00000000E+00  0.00000000E+00  0.00000000E+00
  0.00000000E+00  0.00000000E+00  0.00000000E+00
  0.00000000E+00  0.00000000E+00  0.00000000E+00
  0.00000000E+00  0.00000000E+00  0.00000000E+00
  0.00000000E+00  0.00000000E+00  0.00000000E+00
  0.00000000E+00  0.00000000E+00  0.00000000E+00
  0.00000000E+00  0.00000000E+00  0.00000000E+00
  0.00000000E+00  0.00000000E+00  0.00000000E+00
  0.00000000E+00  0.00000000E+00  0.00000000E+00
  0.00000000E+00  0.00000000E+00  0.00000000E+00
  0.00000000E+00  0.00000000E+00  0.00000000E+00
  0.00000000E+00  0.00000000E+00  0.00000000E+00
  0.00000000E+00  0.00000000E+00  0.00000000E+00
  0.00000000E+00  0.00000000E+00  0.00000000E+00
  0.00000000E+00  0.00000000E+00  0.00000000E+00
  0.00000000E+00  0.00000000E+00  0.00000000E+00
  0.00000000E+00  0.00000000E+00  0.00000000E+00
  0.00000000E+00  0.00000000E+00  0.00000000E+00
  0.00000000E+00  0.00000000E+00  0.00000000E+00
  0.00000000E+00  0.00000000E+00  0.00000000E+00
  0.00000000E+00  0.00000000E+00  0.00000000E+00
  0.00000000E+00  0.00000000E+00  0.00000000E+00
  0.00000000E+00  0.00000000E+00  0.00000000E+00
  0.00000000E+00  0.00000000E+00  0.00000000E+00
  0.00000000E+00  0.00000000E+00  0.00000000E+00
  0.00000000E+00  0.00000000E+00  0.00000000E+00
  0.00000000E+00  0.00000000E+00  0.00000000E+00
  0.00000000E+00  0.00000000E+00  0.00000000E+00
  0.00000000E+00  0.00000000E+00  0.00000000E+00
  0.00000000E+00  0.00000000E+00  0.00000000E+00
  0.00000000E+00  0.00000000E+00  0.00000000E+00
  0.00000000E+00  0.00000000E+00  0.00000000E+00
  0.00000000E+00  0.00000000E+00  0.00000000E+00
  0.00000000E+00  0.00000000E+00  0.00000000E+00
  0.00000000E+00  0.00000000E+00  0.00000000E+00
  0.00000000E+00  0.00000000E+00  0.00000000E+00
  0.00000000E+00  0.00000000E+00  0.00000000E+00
  0.00000000E+00  0.00000000E+00  0.00000000E+00
  0.00000000E+00  0.00000000E+00  0.00000000E+00
  0.00000000E+00  0.00000000E+00  0.00000000E+00
  0.00000000E+00  0.00000000E+00  0.00000000E+00
  0.00000000E+00  0.00000000E+00  0.00000000E+00
  0.00000000E+00  0.00000000E+00  0.00000000E+00
  0.00000000E+00  0.00000000E+00  0.00000000E+00
  0.00000000E+00  0.00000000E+00  0.00000000E+00
  0.00000000E+00  0.00000000E+00  0.00000000E+00
  0.00000000E+00  0.00000000E+00  0.00000000E+00
  0.00000000E+00  0.00000000E+00  0.00000000E+00
  0.00000000E+00  0.00000000E+00  0.00000000E+00
  0.00000000E+00  0.00000000E+00  0.00000000E+00
  0.00000000E+00  0.00000000E+00  0.00000000E+00
  0.00000000E+00  0.00000000E+00  0.00000000E+00
  0.00000000E+00  0.00000000E+00  0.00000000E+00
  0.00000000E+00  0.00000000E+00  0.00000000E+00
  0.00000000E+00  0.00000000E+00  0.00000000E+00
  0.00000000E+00  0.00000000E+00  0.00000000E+00
  0.00000000E+00  0.00000000E+00  0.00000000E+00
  0.00000000E+00  0.00000000E+00  0.00000000E+00
  0.00000000E+00  0.00000000E+00  0.00000000E+00
  0.00000000E+00  0.00000000E+00  0.00000000E+00
  0.00000000E+00  0.00000000E+00  0.00000000E+00
  0.00000000E+00  0.00000000E+00  0.00000000E+00
  0.00000000E+00  0.00000000E+00  0.00000000E+00
  0.00000000E+00  0.00000000E+00  0.00000000E+00
  0.00000000E+00  0.00000000E+00  0.00000000E+00
  0.00000000E+00  0.00000000E+00  0.00000000E+00
  0.00000000E+00  0.00000000E+00  0.00000000E+00
  0.00000000E+00  0.00000000E+00  0.00000000E+00
  0.00000000E+00  0.00000000E+00  0.00000000E+00
  0.00000000E+00  0.00000000E+00  0.00000000E+00
  0.00000000E+00  0.00000000E+00  0.00000000E+00
  0.00000000E+00  0.00000000E+00  0.00000000E+00
  0.00000000E+00  0.00000000E+00  0.00000000E+00
  0.00000000E+00  0.00000000E+00  0.00000000E+00
  0.00000000E+00  0.00000000E+00  0.00000000E+00
  0.00000000E+00  0.00000000E+00  0.00000000E+00
  0.00000000E+00  0.00000000E+00  0.00000000E+00
  0.00000000E+00  0.00000000E+00  0.00000000E+00
  0.00000000E+00  0.00000000E+00  0.00000000E+00
  0.00000000E+00  0.00000000E+00  0.00000000E+00
  0.00000000E+00  0.00000000E+00  0.00000000E+00
  0.00000000E+00  0.00000000E+00  0.00000000E+00
  0.00000000E+00  0.00000000E+00  0.00000000E+00
  0.00000000E+00  0.00000000E+00  0.00000000E+00
  0.00000000E+00  0.00000000E+00  0.00000000E+00
  0.00000000E+00  0.00000000E+00  0.00000000E+00
  0.00000000E+00  0.00000000E+00  0.00000000E+00
  0.00000000E+00  0.00000000E+00  0.00000000E+00
  0.00000000E+00  0.00000000E+00  0.00000000E+00
  0.00000000E+00  0.00000000E+00  0.00000000E+00
  0.00000000E+00  0.00000000E+00  0.00000000E+00
  0.00000000E+00  0.00000000E+00  0.00000000E+00
  0.00000000E+00  0.00000000E+00  0.00000000E+00
  0.00000000E+00  0.00000000E+00  0.00000000E+00
  0.00000000E+00  0.00000000E+00  0.00000000E+00
  0.00000000E+00  0.00000000E+00  0.00000000E+00
  0.00000000E+00  0.00000000E+00  0.00000000E+00
  0.00000000E+00  0.00000000E+00  0.00000000E+00
  0.00000000E+00  0.00000000E+00  0.00000000E+00
  0.00000000E+00  0.00000000E+00  0.00000000E+00
  0.00000000E+00  0.00000000E+00  0.00000000E+00
  0.00000000E+00  0.00000000E+00  0.00000000E+00
  0.00000000E+00  0.00000000E+00  0.00000000E+00
  0.00000000E+00  0.00000000E+00  0.00000000E+00
  0.00000000E+00  0.00000000E+00  0.00000000E+00
  0.00000000E+00  0.00000000E+00  0.00000000E+00
  0.00000000E+00  0.00000000E+00  0.00000000E+00
  0.00000000E+00  0.00000000E+00  0.00000000E+00
  0.00000000E+00  0.00000000E+00  0.00000000E+00
  0.00000000E+00  0.00000000E+00  0.00000000E+00
  0.00000000E+00  0.00000000E+00  0.00000000E+00
  0.00000000E+00  0.00000000E+00  0.00000000E+00
  0.00000000E+00  0.00000000E+00  0.00000000E+00
  0.00000000E+00  0.00000000E+00  0.00000000E+00
  0.00000000E+00  0.00000000E+00  0.00000000E+00
  0.00000000E+00  0.00000000E+00  0.00000000E+00
  0.00000000E+00  0.00000000E+00  0.00000000E+00
  0.00000000E+00  0.00000000E+00  0.00000000E+00
  0.00000000E+00  0.00000000E+00  0.00000000E+00
  0.00000000E+00  0.00000000E+00  0.00000000E+00
  0.00000000E+00  0.00000000E+00  0.00000000E+00
  0.00000000E+00  0.00000000E+00  0.00000000E+00
  0.00000000E+00  0.00000000E+00  0.00000000E+00
  0.00000000E+00  0.00000000E+00  0.00000000E+00
  0.00000000E+00  0.00000000E+00  0.00000000E+00
  0.00000000E+00  0.00000000E+00  0.00000000E+00
  0.00000000E+00  0.00000000E+00  0.00000000E+00
  0.00000000E+00  0.00000000E+00  0.00000000E+00
  0.00000000E+00  0.00000000E+00  0.00000000E+00
  0.00000000E+00  0.00000000E+00  0.00000000E+00
  0.00000000E+00  0.00000000E+00  0.00000000E+00
  0.00000000E+00  0.00000000E+00  0.00000000E+00
  0.00000000E+00  0.00000000E+00  0.00000000E+00
  0.00000000E+00  0.00000000E+00  0.00000000E+00
  0.00000000E+00  0.00000000E+00  0.00000000E+00
  0.00000000E+00  0.00000000E+00  0.00000000E+00
  0.00000000E+00  0.00000000E+00  0.00000000E+00
  0.00000000E+00  0.00000000E+00  0.00000000E+00
  0.00000000E+00  0.00000000E+00  0.00000000E+00
  0.00000000E+00  0.00000000E+00  0.00000000E+00
  0.00000000E+00  0.00000000E+00  0.00000000E+00
  0.00000000E+00  0.00000000E+00  0.00000000E+00
  0.00000000E+00  0.00000000E+00  0.00000000E+00
  0.00000000E+00  0.00000000E+00  0.00000000E+00
  0.00000000E+00  0.00000000E+00  0.00000000E+00
  0.00000000E+00  0.00000000E+00  0.00000000E+00
  0.00000000E+00  0.00000000E+00  0.00000000E+00
  0.00000000E+00  0.00000000E+00  0.00000000E+00
  0.00000000E+00  0.00000000E+00  0.00000000E+00
  0.00000000E+00  0.00000000E+00  0.00000000E+00
  0.00000000E+00  0.00000000E+00  0.00000000E+00
  0.00000000E+00  0.00000000E+00  0.00000000E+00
  0.00000000E+00  0.00000000E+00  0.00000000E+00
  0.00000000E+00  0.00000000E+00  0.00000000E+00
  0.00000000E+00  0.00000000E+00  0.00000000E+00
  0.00000000E+00  0.00000000E+00  0.00000000E+00
  0.00000000E+00  0.00000000E+00  0.00000000E+00
  0.00000000E+00  0.00000000E+00  0.00000000E+00
  0.00000000E+00  0.00000000E+00  0.00000000E+00
  0.00000000E+00  0.00000000E+00  0.00000000E+00
  0.00000000E+00  0.00000000E+00  0.00000000E+00
  0.00000000E+00  0.00000000E+00  0.00000000E+00
  0.00000000E+00  0.00000000E+00  0.00000000E+00
  0.00000000E+00  0.00000000E+00  0.00000000E+00
