# Supplementary material for: Towards an atomistic understanding of disordered carbon electrode materials
Source: Chem Commun (Camb). 2018 May 23;54(47):5988–91. doi: 10.1039/c8cc01388h (PMC5994876; doi:10.1039/c8cc01388h)
Supplement: Supplementary file 1 [file CC-054-C8CC01388H-s001.zip › structures_Na/Fig3a_AIRSS_like/POSCAR35]

 C                                      
   1.00000000000000     
    14.3182550000000006    0.0000000000000000    0.0000000000000000
     0.0000000000000000   14.3182550000000006    0.0000000000000000
     0.0000000000000000    0.0000000000000000   14.3182550000000006
   C    Na
   206     1
Direct
  0.8910366052037426  0.6412078732454636  0.0773395947013543
  0.5333277390598202  0.7940837727031538  0.0995504333887697
  0.0713637077576555  0.3044147784997768  0.4821571232762663
  0.1237485067085381  0.9189384644266766  0.7413901299702235
  0.4778197806280031  0.1556567333134329  0.7099056862005801
  0.7901048304408066  0.0784250450108266  0.1334990088024703
  0.2278415710044198  0.4150852222062490  0.4916693766932499
  0.6706285872930273  0.5929118918736953  0.7752832392262162
  0.7560486524479558  0.5455055805400421  0.7322636500812636
  0.3028844262438148  0.5116507852515909  0.2437633587597804
  0.6331473629000651  0.9940007868859541  0.1417112136575753
  0.9579041738178748  0.2783607651701617  0.5925877123938602
  0.6399314356765867  0.5299164479125235  0.1766557984441325
  0.6960508553525392  0.0678370067613545  0.1635562892254946
  0.4164448773008204  0.5248971338111873  0.6408165815374068
  0.4270258173882528  0.3799263683620376  0.3840147488597330
  0.2712445529732325  0.3455547634319280  0.3239052305708580
  0.8044581599284505  0.4605996351942169  0.2445490291674638
  0.3976967818968301  0.3277186289336190  0.2091581130374476
  0.1287576761865334  0.2508471787458770  0.3143162348663401
  0.4161349956036281  0.6265606367051401  0.1840072925439368
  0.3195635137888503  0.4419355619208385  0.5198671434572506
  0.7707892121703980  0.1854227779192307  0.2511523693778168
  0.2128712330013485  0.0885036982871785  0.4972921291024660
  0.8140062497892360  0.2957801677645237  0.6774777223730613
  0.4570166013807907  0.3814153619603919  0.1504381576994125
  0.8895276411446219  0.4124459153640958  0.2610210480017127
  0.3657701942222265  0.2400619197507047  0.0645186958862078
  0.6270185805917449  0.0220820391653463  0.7426185717233313
  0.1488105100127070  0.4561872593479415  0.2597059379408139
  0.9178704750302508  0.5322100357619941  0.6684008738560621
  0.8694887103365351  0.6811716546583629  0.7251860150245101
  0.1580466716281955  0.5200789999356168  0.6086006187864841
  0.5365329507121596  0.1677622119592923  0.4505734880628148
  0.2660610105519864  0.9925594761452153  0.8557616943420946
  0.4133168717667694  0.1050877348860847  0.7779310285067649
  0.0174488234324633  0.2318027478153576  0.5232973888885232
  0.5652471815789030  0.1782583182485404  0.7524771392959196
  0.8221887989639699  0.3951915140858266  0.6772224605614652
  0.0611436815156468  0.4086891874272092  0.2662833619717260
  0.9762166935913132  0.3753712163463218  0.5963492266673841
  0.3300678720800130  0.5041836250201240  0.5959573611314485
  0.8810366228658518  0.3160532329107354  0.2794756166819826
  0.0270963163713666  0.9924432263164922  0.1205204264291865
  0.9784452853442286  0.8350468653489905  0.7421584388846867
  0.1765388933342783  0.7261380111065993  0.1692480576254260
  0.1989725735913007  0.0239001038131311  0.3153943082390262
  0.6384695558057190  0.4694766056102978  0.2530829350941061
  0.6223178258690274  0.4482728481994213  0.8501421795469133
  0.4825278820697270  0.4724896616221473  0.1954932147017824
  0.1450494788851949  0.4441661548376141  0.5447254223899335
  0.7046922773871557  0.9623008785368342  0.7384291784561463
  0.1067877640880194  0.0194923623296233  0.1737496253694354
  0.5259101341386497  0.3035224205997727  0.8658436210269119
  0.3088532968581134  0.1116620117742315  0.6350260170820413
  0.1247664229638035  0.1020596434441199  0.4539804380995562
  0.2497054815236631  0.0402032208436273  0.7688977945892728
  0.5621564333258762  0.5117693091413131  0.0246689286429265
  0.9066193881284799  0.7876054964248987  0.0072126221239746
  0.9794908289779036  0.5435904262490948  0.1931096040924087
  0.9659506066117769  0.2661498545773264  0.2815659185170008
  0.8713330750280988  0.9468281026967971  0.7277977576127819
  0.5152346099557763  0.6300690729343482  0.7219628863345113
  0.7199231246448530  0.6349524390983318  0.0659342251057230
  0.7140598610357796  0.3290898948334603  0.3207180744439746
  0.9474139770045164  0.0493191858108411  0.1292250454825889
  0.6842805533376722  0.1344124338070319  0.2374551304514928
  0.3811033631423266  0.1040649182303024  0.4821269234129404
  0.5823795688312219  0.3480825794256955  0.4292526375155875
  0.7203112967863535  0.7761778868146961  0.7571721739214922
  0.5621000230031806  0.3905255484322957  0.9043293575730259
  0.6395755493452000  0.2865346729846962  0.3748180063239347
  0.3440797624064607  0.7626226682593809  0.7544197839102071
  0.9767516074390646  0.4571945770100629  0.2421955367409838
  0.1267698141783840  0.1184985592103713  0.1931361419069172
  0.6570613621625709  0.3112754857994560  0.7510790576394183
  0.1763467143235951  0.9742775729170684  0.2275076629739693
  0.2192311336430947  0.3482362269183750  0.4174604757296576
  0.5277229116463161  0.2212489584661437  0.5370105332958317
  0.3976525208572597  0.9123887111522686  0.8027872538377687
  0.7214809776889465  0.5686946337717041  0.1404800755904855
  0.6590664474051027  0.9248373108140617  0.0716406652349583
  0.1625290521532329  0.8234455758725402  0.1495037626214030
  0.7202227995454900  0.4241514572628400  0.2836898920858690
  0.1690611057040972  0.0086339620728049  0.7230327704678832
  0.7923053333113175  0.0011986328853946  0.7222369098530703
  0.5784193575315042  0.8754862577497513  0.7690283885504594
  0.9094847975382823  0.4363443205500760  0.6457436643159855
  0.8948966234417662  0.5739984531452320  0.1491399670562293
  0.0244602665161084  0.7510685358118482  0.7315943743316141
  0.7278119928849888  0.1588967385764977  0.7234527005709939
  0.0514175856449538  0.0882636839268974  0.6089846586191382
  0.2649061993860962  0.8253340640440465  0.7806614229285628
  0.5457425427332018  0.4464109721193786  0.2801995535668550
  0.2556309722397518  0.2290165013124001  0.1950459451913700
  0.0884109793476098  0.1518649414905919  0.2847620308043105
  0.0749735408141867  0.8307930277451776  0.1005835821253576
  0.4721897303278032  0.9298125827537653  0.1927670748490442
  0.8405509159923432  0.5859711593225345  0.7069373141635817
  0.4534825807745375  0.9956220322269184  0.7900718066177186
  0.0972234091588895  0.5849208996129808  0.6588105146532526
  0.5834495162301281  0.5598525458233544  0.7194663835641995
  0.1712657561028048  0.8285111802458242  0.7523988316811242
  0.8860814787189091  0.2353338680610390  0.6445894425262718
  0.4625606410098748  0.1061597036537832  0.4242261992949841
  0.1461462064690645  0.5476526843431569  0.2263950740609532
  0.8214164067689594  0.7668611643969382  0.7441702645317726
  0.6579357245580698  0.6987043092879989  0.7669855701826869
  0.3509441200135853  0.7030616430480581  0.1845302057107135
  0.3958977198649687  0.5340270158955390  0.2153500397841181
  0.2465178145034074  0.1138526190051176  0.0688681178013728
  0.4678235349136000  0.1741949005178543  0.6144752831528169
  0.2886487913483891  0.0315301119832902  0.3558479548884010
  0.4659450098831535  0.8372467195657158  0.1555084678431242
  0.5393338873060588  0.0603220634255678  0.2771215938852941
  0.8182206358609967  0.7549798110486963  0.9849116324067494
  0.9595141580056133  0.9893830626854933  0.7107171004400492
  0.0685926773832832  0.5900580792420836  0.1867298973152279
  0.3017570448917641  0.9038528489171278  0.8255403691161434
  0.3847656626543307  0.1333229899550433  0.5750324084275842
  0.9322962334945075  0.1253389384854138  0.1952328376362170
  0.0127071263650130  0.9044708919418124  0.0764586873608931
  0.5459841424021886  0.5346392081628265  0.1299509259192738
  0.1584179049815669  0.6588363430727894  0.6972212199760397
  0.5732614979044975  0.4693446884652773  0.6895940048540420
  0.5237918242922416  0.4040345012777284  0.3636142111458207
  0.1217512299045884  0.7449250382013949  0.7285148931329890
  0.4782289289918493  0.3928949030909271  0.5514442928292995
  0.5426723549299647  0.3189344416890293  0.5161804294089789
  0.4562575406088563  0.2492772101850588  0.9134115297538822
  0.5024013690250401  0.6285462434781908  0.1349728688307334
  0.2216162590610463  0.2696572711935322  0.2729342106164254
  0.6295806192906293  0.6734447899885780  0.0203876203980726
  0.2211153692766566  0.8893621576934218  0.1973135895251799
  0.7898264132287146  0.2731208218518758  0.2908685093081798
  0.0622342428362920  0.3872987932778730  0.5368815310116195
  0.5352040051254302  0.4224155894988091  0.9951966446290011
  0.4362313727686497  0.2823136704206803  0.0095719212471674
  0.2836860261000814  0.0434561471662213  0.9343354032693557
  0.5460323390767257  0.9713094332310045  0.7673941425180071
  0.3841637407904571  0.9476290078906577  0.2366712273485915
  0.6757417325181576  0.8664763732201296  0.7558427646611344
  0.0918525175132242  0.6784183799027971  0.1516278675335914
  0.7496831119437469  0.9062078308721202  0.0246615934544014
  0.4782755192985833  0.3615935001242686  0.0540253522858186
  0.0510623770958189  0.3146907582938893  0.2854516452984221
  0.6534024517342352  0.4137511730352006  0.7493111065643249
  0.5469197489973163  0.6963596814130322  0.0860509844834338
  0.8049629096402869  0.6663403799717975  0.0333222000371762
  0.8035362712683898  0.0996208325460139  0.7043111615406472
  0.4237132797285484  0.8189293589843490  0.7713018512707732
  0.5790822219809809  0.2675448459755337  0.7893310461546558
  0.2471240879877845  0.0253548592172387  0.0256192863091062
  0.8814539218038110  0.8472470471274157  0.7424321812750724
  0.7413474685328669  0.8147642699324712  0.9813140100491136
  0.3402602965610980  0.6715673405040299  0.7116754867730036
  0.9872004809007361  0.1709766699352902  0.2610342555737999
  0.3752123888078079  0.0128072095378533  0.3080160188907814
  0.3191273093343209  0.0968481621846986  0.7313110594511825
  0.3429199800016602  0.2633264698772401  0.1581702917936603
  0.6081263286070685  0.1303236787879254  0.2980569505362474
  0.3327511654031962  0.1339576688799635  0.9323719440228632
  0.1237619050999019  0.0808271075909208  0.3574948799204372
  0.2532460075621861  0.6319866133151634  0.6844305533317260
  0.9670646726808670  0.6766513372667646  0.7120644031980176
  0.2442821690317002  0.4341808601178764  0.2739679243260029
  0.4045392528489776  0.4018867834054639  0.4845963880197163
  0.2211562014269017  0.0945513473984702  0.5943820558232517
  0.9254317246351499  0.8823446823250501  0.0303411076144684
  0.5189619513266018  0.7996447390757612  0.7650920658557259
  0.2947977409256708  0.0742901293582586  0.4444011565452913
  0.2372524626202159  0.5840465952788930  0.2225124064204291
  0.5487300201328634  0.9937752654551836  0.2006159526170663
  0.9543982371851752  0.7156682237974850  0.0566820653036597
  0.3755317182349801  0.7986066744141070  0.1772866838187974
  0.6530867420386354  0.7760734541738581  0.9946090203937804
  0.3179665392892933  0.8750017883442647  0.2099222131111320
  0.2500554080416432  0.5495189214411553  0.6280042418427875
  0.0279278540212983  0.9188333066322517  0.7295484736516308
  0.6049642439759202  0.8412428072898857  0.0510031957304113
  0.3130735593596229  0.1702113422216194  0.0220775065015047
  0.4229949965477269  0.6112252823859012  0.6929639168206746
  0.2038081787134927  0.1540210090932207  0.1503271465306256
  0.7478124914193588  0.4503618611591919  0.7176274348156412
  0.8433850227110086  0.9406282568884257  0.0404057278826522
  0.4052721135644786  0.1654094072324868  0.8757699876720315
  0.6398517753442454  0.1192926130133164  0.7394273864153507
  0.6021874949298461  0.1922205540444490  0.3779410766070891
  0.8071350564603174  0.5359469693121249  0.1797820118990896
  0.0366534452514444  0.7390195617585625  0.0987291786892487
  0.9668504625241371  0.0752301698987946  0.6624267165231603
  0.3741916183114634  0.3462595642586109  0.3110632603401061
  0.1406304042850746  0.0628565439823886  0.6444179232944302
  0.7318477812391947  0.2572763601834462  0.7161765592403109
  0.4907159994219677  0.4553883059328875  0.6302946762750332
  0.1420974887155687  0.2911490772659683  0.4136605458619410
  0.4592446653066617  0.0595982470227043  0.3370795104898163
  0.8864287121583287  0.1365105125031450  0.6654482055561377
  0.6068146420798849  0.5780900818425172  0.9631463617155304
  0.8591625578775873  0.0225759029965347  0.0914133700048173
  0.5608220395437035  0.7122315723479802  0.7553343929337252
  0.6388654097152089  0.5430145367685865  0.8732118106151313
  0.0533326252096479  0.1408213963260848  0.5218676744957280
  0.8348480401027326  0.1437505620846564  0.1901318534173559
  0.2564902844541806  0.6754325404339927  0.1971007801708260
  0.0003196830609134  0.5913148500213509  0.6738246149373018
  0.9828479068907516  0.9759679304820535  0.3100701781746190
 
  0.00000000E+00  0.00000000E+00  0.00000000E+00
  0.00000000E+00  0.00000000E+00  0.00000000E+00
  0.00000000E+00  0.00000000E+00  0.00000000E+00
  0.00000000E+00  0.00000000E+00  0.00000000E+00
  0.00000000E+00  0.00000000E+00  0.00000000E+00
  0.00000000E+00  0.00000000E+00  0.00000000E+00
  0.00000000E+00  0.00000000E+00  0.00000000E+00
  0.00000000E+00  0.00000000E+00  0.00000000E+00
  0.00000000E+00  0.00000000E+00  0.00000000E+00
  0.00000000E+00  0.00000000E+00  0.00000000E+00
  0.00000000E+00  0.00000000E+00  0.00000000E+00
  0.00000000E+00  0.00000000E+00  0.00000000E+00
  0.00000000E+00  0.00000000E+00  0.00000000E+00
  0.00000000E+00  0.00000000E+00  0.00000000E+00
  0.00000000E+00  0.00000000E+00  0.00000000E+00
  0.00000000E+00  0.00000000E+00  0.00000000E+00
  0.00000000E+00  0.00000000E+00  0.00000000E+00
  0.00000000E+00  0.00000000E+00  0.00000000E+00
  0.00000000E+00  0.00000000E+00  0.00000000E+00
  0.00000000E+00  0.00000000E+00  0.00000000E+00
  0.00000000E+00  0.00000000E+00  0.00000000E+00
  0.00000000E+00  0.00000000E+00  0.00000000E+00
  0.00000000E+00  0.00000000E+00  0.00000000E+00
  0.00000000E+00  0.00000000E+00  0.00000000E+00
  0.00000000E+00  0.00000000E+00  0.00000000E+00
  0.00000000E+00  0.00000000E+00  0.00000000E+00
  0.00000000E+00  0.00000000E+00  0.00000000E+00
  0.00000000E+00  0.00000000E+00  0.00000000E+00
  0.00000000E+00  0.00000000E+00  0.00000000E+00
  0.00000000E+00  0.00000000E+00  0.00000000E+00
  0.00000000E+00  0.00000000E+00  0.00000000E+00
  0.00000000E+00  0.00000000E+00  0.00000000E+00
  0.00000000E+00  0.00000000E+00  0.00000000E+00
  0.00000000E+00  0.00000000E+00  0.00000000E+00
  0.00000000E+00  0.00000000E+00  0.00000000E+00
  0.00000000E+00  0.00000000E+00  0.00000000E+00
  0.00000000E+00  0.00000000E+00  0.00000000E+00
  0.00000000E+00  0.00000000E+00  0.00000000E+00
  0.00000000E+00  0.00000000E+00  0.00000000E+00
  0.00000000E+00  0.00000000E+00  0.00000000E+00
  0.00000000E+00  0.00000000E+00  0.00000000E+00
  0.00000000E+00  0.00000000E+00  0.00000000E+00
  0.00000000E+00  0.00000000E+00  0.00000000E+00
  0.00000000E+00  0.00000000E+00  0.00000000E+00
  0.00000000E+00  0.00000000E+00  0.00000000E+00
  0.00000000E+00  0.00000000E+00  0.00000000E+00
  0.00000000E+00  0.00000000E+00  0.00000000E+00
  0.00000000E+00  0.00000000E+00  0.00000000E+00
  0.00000000E+00  0.00000000E+00  0.00000000E+00
  0.00000000E+00  0.00000000E+00  0.00000000E+00
  0.00000000E+00  0.00000000E+00  0.00000000E+00
  0.00000000E+00  0.00000000E+00  0.00000000E+00
  0.00000000E+00  0.00000000E+00  0.00000000E+00
  0.00000000E+00  0.00000000E+00  0.00000000E+00
  0.00000000E+00  0.00000000E+00  0.00000000E+00
  0.00000000E+00  0.00000000E+00  0.00000000E+00
  0.00000000E+00  0.00000000E+00  0.00000000E+00
  0.00000000E+00  0.00000000E+00  0.00000000E+00
  0.00000000E+00  0.00000000E+00  0.00000000E+00
  0.00000000E+00  0.00000000E+00  0.00000000E+00
  0.00000000E+00  0.00000000E+00  0.00000000E+00
  0.00000000E+00  0.00000000E+00  0.00000000E+00
  0.00000000E+00  0.00000000E+00  0.00000000E+00
  0.00000000E+00  0.00000000E+00  0.00000000E+00
  0.00000000E+00  0.00000000E+00  0.00000000E+00
  0.00000000E+00  0.00000000E+00  0.00000000E+00
  0.00000000E+00  0.00000000E+00  0.00000000E+00
  0.00000000E+00  0.00000000E+00  0.00000000E+00
  0.00000000E+00  0.00000000E+00  0.00000000E+00
  0.00000000E+00  0.00000000E+00  0.00000000E+00
  0.00000000E+00  0.00000000E+00  0.00000000E+00
  0.00000000E+00  0.00000000E+00  0.00000000E+00
  0.00000000E+00  0.00000000E+00  0.00000000E+00
  0.00000000E+00  0.00000000E+00  0.00000000E+00
  0.00000000E+00  0.00000000E+00  0.00000000E+00
  0.00000000E+00  0.00000000E+00  0.00000000E+00
  0.00000000E+00  0.00000000E+00  0.00000000E+00
  0.00000000E+00  0.00000000E+00  0.00000000E+00
  0.00000000E+00  0.00000000E+00  0.00000000E+00
  0.00000000E+00  0.00000000E+00  0.00000000E+00
  0.00000000E+00  0.00000000E+00  0.00000000E+00
  0.00000000E+00  0.00000000E+00  0.00000000E+00
  0.00000000E+00  0.00000000E+00  0.00000000E+00
  0.00000000E+00  0.00000000E+00  0.00000000E+00
  0.00000000E+00  0.00000000E+00  0.00000000E+00
  0.00000000E+00  0.00000000E+00  0.00000000E+00
  0.00000000E+00  0.00000000E+00  0.00000000E+00
  0.00000000E+00  0.00000000E+00  0.00000000E+00
  0.00000000E+00  0.00000000E+00  0.00000000E+00
  0.00000000E+00  0.00000000E+00  0.00000000E+00
  0.00000000E+00  0.00000000E+00  0.00000000E+00
  0.00000000E+00  0.00000000E+00  0.00000000E+00
  0.00000000E+00  0.00000000E+00  0.00000000E+00
  0.00000000E+00  0.00000000E+00  0.00000000E+00
  0.00000000E+00  0.00000000E+00  0.00000000E+00
  0.00000000E+00  0.00000000E+00  0.00000000E+00
  0.00000000E+00  0.00000000E+00  0.00000000E+00
  0.00000000E+00  0.00000000E+00  0.00000000E+00
  0.00000000E+00  0.00000000E+00  0.00000000E+00
  0.00000000E+00  0.00000000E+00  0.00000000E+00
  0.00000000E+00  0.00000000E+00  0.00000000E+00
  0.00000000E+00  0.00000000E+00  0.00000000E+00
  0.00000000E+00  0.00000000E+00  0.00000000E+00
  0.00000000E+00  0.00000000E+00  0.00000000E+00
  0.00000000E+00  0.00000000E+00  0.00000000E+00
  0.00000000E+00  0.00000000E+00  0.00000000E+00
  0.00000000E+00  0.00000000E+00  0.00000000E+00
  0.00000000E+00  0.00000000E+00  0.00000000E+00
  0.00000000E+00  0.00000000E+00  0.00000000E+00
  0.00000000E+00  0.00000000E+00  0.00000000E+00
  0.00000000E+00  0.00000000E+00  0.00000000E+00
  0.00000000E+00  0.00000000E+00  0.00000000E+00
  0.00000000E+00  0.00000000E+00  0.00000000E+00
  0.00000000E+00  0.00000000E+00  0.00000000E+00
  0.00000000E+00  0.00000000E+00  0.00000000E+00
  0.00000000E+00  0.00000000E+00  0.00000000E+00
  0.00000000E+00  0.00000000E+00  0.00000000E+00
  0.00000000E+00  0.00000000E+00  0.00000000E+00
  0.00000000E+00  0.00000000E+00  0.00000000E+00
  0.00000000E+00  0.00000000E+00  0.00000000E+00
  0.00000000E+00  0.00000000E+00  0.00000000E+00
  0.00000000E+00  0.00000000E+00  0.00000000E+00
  0.00000000E+00  0.00000000E+00  0.00000000E+00
  0.00000000E+00  0.00000000E+00  0.00000000E+00
  0.00000000E+00  0.00000000E+00  0.00000000E+00
  0.00000000E+00  0.00000000E+00  0.00000000E+00
  0.00000000E+00  0.00000000E+00  0.00000000E+00
  0.00000000E+00  0.00000000E+00  0.00000000E+00
  0.00000000E+00  0.00000000E+00  0.00000000E+00
  0.00000000E+00  0.00000000E+00  0.00000000E+00
  0.00000000E+00  0.00000000E+00  0.00000000E+00
  0.00000000E+00  0.00000000E+00  0.00000000E+00
  0.00000000E+00  0.00000000E+00  0.00000000E+00
  0.00000000E+00  0.00000000E+00  0.00000000E+00
  0.00000000E+00  0.00000000E+00  0.00000000E+00
  0.00000000E+00  0.00000000E+00  0.00000000E+00
  0.00000000E+00  0.00000000E+00  0.00000000E+00
  0.00000000E+00  0.00000000E+00  0.00000000E+00
  0.00000000E+00  0.00000000E+00  0.00000000E+00
  0.00000000E+00  0.00000000E+00  0.00000000E+00
  0.00000000E+00  0.00000000E+00  0.00000000E+00
  0.00000000E+00  0.00000000E+00  0.00000000E+00
  0.00000000E+00  0.00000000E+00  0.00000000E+00
  0.00000000E+00  0.00000000E+00  0.00000000E+00
  0.00000000E+00  0.00000000E+00  0.00000000E+00
  0.00000000E+00  0.00000000E+00  0.00000000E+00
  0.00000000E+00  0.00000000E+00  0.00000000E+00
  0.00000000E+00  0.00000000E+00  0.00000000E+00
  0.00000000E+00  0.00000000E+00  0.00000000E+00
  0.00000000E+00  0.00000000E+00  0.00000000E+00
  0.00000000E+00  0.00000000E+00  0.00000000E+00
  0.00000000E+00  0.00000000E+00  0.00000000E+00
  0.00000000E+00  0.00000000E+00  0.00000000E+00
  0.00000000E+00  0.00000000E+00  0.00000000E+00
  0.00000000E+00  0.00000000E+00  0.00000000E+00
  0.00000000E+00  0.00000000E+00  0.00000000E+00
  0.00000000E+00  0.00000000E+00  0.00000000E+00
  0.00000000E+00  0.00000000E+00  0.00000000E+00
  0.00000000E+00  0.00000000E+00  0.00000000E+00
  0.00000000E+00  0.00000000E+00  0.00000000E+00
  0.00000000E+00  0.00000000E+00  0.00000000E+00
  0.00000000E+00  0.00000000E+00  0.00000000E+00
  0.00000000E+00  0.00000000E+00  0.00000000E+00
  0.00000000E+00  0.00000000E+00  0.00000000E+00
  0.00000000E+00  0.00000000E+00  0.00000000E+00
  0.00000000E+00  0.00000000E+00  0.00000000E+00
  0.00000000E+00  0.00000000E+00  0.00000000E+00
  0.00000000E+00  0.00000000E+00  0.00000000E+00
  0.00000000E+00  0.00000000E+00  0.00000000E+00
  0.00000000E+00  0.00000000E+00  0.00000000E+00
  0.00000000E+00  0.00000000E+00  0.00000000E+00
  0.00000000E+00  0.00000000E+00  0.00000000E+00
  0.00000000E+00  0.00000000E+00  0.00000000E+00
  0.00000000E+00  0.00000000E+00  0.00000000E+00
  0.00000000E+00  0.00000000E+00  0.00000000E+00
  0.00000000E+00  0.00000000E+00  0.00000000E+00
  0.00000000E+00  0.00000000E+00  0.00000000E+00
  0.00000000E+00  0.00000000E+00  0.00000000E+00
  0.00000000E+00  0.00000000E+00  0.00000000E+00
  0.00000000E+00  0.00000000E+00  0.00000000E+00
  0.00000000E+00  0.00000000E+00  0.00000000E+00
  0.00000000E+00  0.00000000E+00  0.00000000E+00
  0.00000000E+00  0.00000000E+00  0.00000000E+00
  0.00000000E+00  0.00000000E+00  0.00000000E+00
  0.00000000E+00  0.00000000E+00  0.00000000E+00
  0.00000000E+00  0.00000000E+00  0.00000000E+00
  0.00000000E+00  0.00000000E+00  0.00000000E+00
  0.00000000E+00  0.00000000E+00  0.00000000E+00
  0.00000000E+00  0.00000000E+00  0.00000000E+00
  0.00000000E+00  0.00000000E+00  0.00000000E+00
  0.00000000E+00  0.00000000E+00  0.00000000E+00
  0.00000000E+00  0.00000000E+00  0.00000000E+00
  0.00000000E+00  0.00000000E+00  0.00000000E+00
  0.00000000E+00  0.00000000E+00  0.00000000E+00
  0.00000000E+00  0.00000000E+00  0.00000000E+00
  0.00000000E+00  0.00000000E+00  0.00000000E+00
  0.00000000E+00  0.00000000E+00  0.00000000E+00
  0.00000000E+00  0.00000000E+00  0.00000000E+00
  0.00000000E+00  0.00000000E+00  0.00000000E+00
  0.00000000E+00  0.00000000E+00  0.00000000E+00
  0.00000000E+00  0.00000000E+00  0.00000000E+00
  0.00000000E+00  0.00000000E+00  0.00000000E+00
  0.00000000E+00  0.00000000E+00  0.00000000E+00
  0.00000000E+00  0.00000000E+00  0.00000000E+00
  0.00000000E+00  0.00000000E+00  0.00000000E+00
  0.00000000E+00  0.00000000E+00  0.00000000E+00
  0.00000000E+00  0.00000000E+00  0.00000000E+00
