# Supplementary material for: Towards an atomistic understanding of disordered carbon electrode materials
Source: Chem Commun (Camb). 2018 May 23;54(47):5988–91. doi: 10.1039/c8cc01388h (PMC5994876; doi:10.1039/c8cc01388h)
Supplement: Supplementary file 1 [file CC-054-C8CC01388H-s001.zip › structures_Na/Fig3a_AIRSS_like/POSCAR36]

 C                                      
   1.00000000000000     
    14.3182550000000006    0.0000000000000000    0.0000000000000000
     0.0000000000000000   14.3182550000000006    0.0000000000000000
     0.0000000000000000    0.0000000000000000   14.3182550000000006
   C    Na
   206     1
Direct
  0.8913931462666547  0.6413182477911945  0.0766223242917565
  0.5335555775270416  0.7943081267949008  0.0986894869273347
  0.0718059659682796  0.3047249742618411  0.4813453556871222
  0.1245862638341404  0.9186676820815189  0.7403000502383653
  0.4787655709437725  0.1557390353231967  0.7096550812377047
  0.7909855807241007  0.0778945587001276  0.1333191983804477
  0.2282477886994818  0.4150921460655150  0.4908434724142410
  0.6713231119527224  0.5926811908606441  0.7748105693546363
  0.7565347563244698  0.5452265485826304  0.7316743351663556
  0.3031595235096903  0.5118799108416633  0.2431364695483785
  0.6337028368712881  0.9939684549560996  0.1409864615012698
  0.9585692347375770  0.2784171427741056  0.5917773194290243
  0.6401759157281960  0.5299641417679936  0.1759180961957933
  0.6967706882403720  0.0675716974848370  0.1629872471832911
  0.4171595496087164  0.5249701749255857  0.6392899603383618
  0.4274058279715131  0.3796017350133885  0.3831969480862553
  0.2714744601934858  0.3455243532319158  0.3230201182270395
  0.8048338252694988  0.4600991757092063  0.2432138903717294
  0.3978429513764764  0.3277900909291195  0.2083776741430497
  0.1289323753606851  0.2507571034395330  0.3134409154138472
  0.4163020367950894  0.6268519456562404  0.1831814000436450
  0.3199406486593434  0.4416802992133446  0.5189985649859544
  0.7716883344225564  0.1852480039408686  0.2503222208218047
  0.2138386463269162  0.0887043114682048  0.4966806610051780
  0.8145568516189078  0.2957319880274513  0.6765437773457118
  0.4572902327423098  0.3815211580813999  0.1497685048448316
  0.8899095337527708  0.4121946114053728  0.2598610077096828
  0.3658362886702733  0.2402573463051922  0.0638072142757868
  0.6281228689270947  0.0219677223467900  0.7423987889947549
  0.1492023824790039  0.4560957304483719  0.2586875306016427
  0.9183744705836702  0.5322045715140471  0.6678519643852702
  0.8699038288011998  0.6809145692325426  0.7248275429586587
  0.1584845770007998  0.5203487871797707  0.6077291410895933
  0.5374528782273517  0.1671578829973233  0.4500522449134254
  0.2661336805270091  0.9928139265549166  0.8553933223468270
  0.4140609544428812  0.1051901153606101  0.7777517160223638
  0.0182259766111298  0.2319005568888962  0.5224207069350916
  0.5662322735625335  0.1780258850041208  0.7524605735311577
  0.8227052288092892  0.3951160515449376  0.6762882255418499
  0.0614784487838591  0.4084412175776129  0.2651546682371321
  0.9767309487138568  0.3754157111673466  0.5956246682508458
  0.3305495812229309  0.5042623922474272  0.5948381254582197
  0.8815221131685873  0.3157532494490589  0.2787232275102616
  0.0275366061387389  0.9926399733190862  0.1203077276222153
  0.9789160856841796  0.8350023226723626  0.7421271492373879
  0.1767412778702885  0.7263792424624963  0.1686155403066112
  0.1996006448407880  0.0251955676786738  0.3149708789254901
  0.6387437247863323  0.4693711828727901  0.2521204225280562
  0.6227395182953760  0.4481852103007670  0.8495395822977727
  0.4827259201805887  0.4726797597047325  0.1948115294022874
  0.1454186904584285  0.4443240007727901  0.5440005714801343
  0.7058410218469546  0.9621851550201100  0.7376434515165857
  0.1068887924184884  0.0193979504172039  0.1737514476563687
  0.5266448583812691  0.3033827292717136  0.8654613544538717
  0.3096494313313797  0.1117585652056484  0.6347019223909574
  0.1260213210399331  0.1024885330953914  0.4530929015424879
  0.2498311176518704  0.0406352261574174  0.7685348536904583
  0.5624210886829422  0.5118899371056770  0.0239813096272090
  0.9070729202676552  0.7878749202171650  0.0069048989116185
  0.9798485805856577  0.5434151507111949  0.1920353625639505
  0.9662928436522227  0.2656765970625835  0.2803168037529881
  0.8722801669145617  0.9468011693998701  0.7265364413565255
  0.5159379397393161  0.6298828592951327  0.7219932839392686
  0.7202856411615561  0.6350085749398948  0.0653736110820503
  0.7142520547623340  0.3287553529794515  0.3192759288270431
  0.9484543105778936  0.0497595939698606  0.1286483791709188
  0.6848270578195442  0.1341500240118423  0.2366246756834441
  0.3823533702518575  0.1028295320227100  0.4822776003221248
  0.5828764373434091  0.3476253804158849  0.4283028410010850
  0.7211626115427806  0.7761295211906923  0.7566148973898630
  0.5625294986525371  0.3905264993471459  0.9038014275222183
  0.6398086453235520  0.2860646038862938  0.3737124481964386
  0.3439375057916835  0.7633610934819748  0.7543103435939167
  0.9770910299002292  0.4570347545250052  0.2410227972588589
  0.1268563236553531  0.1183662486118880  0.1928225227026764
  0.6576039127523611  0.3111712307579285  0.7504270271812933
  0.1760474208703452  0.9748350267898443  0.2274724251499041
  0.2195048123342593  0.3483884083595497  0.4164779700094693
  0.5285194117527457  0.2208407904227691  0.5363361406124939
  0.3982257064619129  0.9130220508111423  0.8033258200468866
  0.7218028541218499  0.5687250841795549  0.1397142102679369
  0.6596661734628912  0.9249482412988581  0.0709267137442020
  0.1623708826080436  0.8238139029349721  0.1494726927214069
  0.7204408643911533  0.4235468180795229  0.2823049192481191
  0.1695019719047045  0.0089633725286065  0.7224104819486091
  0.7934052679472356  0.0011862106096782  0.7211614571052823
  0.5793632776991406  0.8758822703359150  0.7690163693224322
  0.9097898130411979  0.4362893946275108  0.6450065143388732
  0.8952332476027034  0.5739693057287469  0.1483046656980422
  0.0247776241069454  0.7509013676618769  0.7314732924841629
  0.7288399892054697  0.1587885688256908  0.7229690437540572
  0.0519588598148514  0.0884237618741290  0.6077908169544379
  0.2654320176728919  0.8258383980464289  0.7799894561866763
  0.5460140338287109  0.4464647171780546  0.2794892750820920
  0.2556107062106132  0.2291211508626278  0.1942440337039065
  0.0883128240198948  0.1513608177784685  0.2844615340935737
  0.0750831744640611  0.8311142115168294  0.1003526652096231
  0.4723417780476800  0.9299942941186732  0.1917258380990121
  0.8409811939673167  0.5859885885225755  0.7064283628068252
  0.4542104889005356  0.9958948287295707  0.7901126540049233
  0.0976034663703915  0.5850223384235150  0.6581625740061969
  0.5841104819938536  0.5598170958687566  0.7189673278357069
  0.1715838865785792  0.8290951205021634  0.7511789898759949
  0.8867333546494487  0.2352190407581060  0.6435469225422730
  0.4636599919205991  0.1051728545538734  0.4240621564281116
  0.1464625796422061  0.5476871135606645  0.2256061924520192
  0.8222668629390952  0.7668930297678652  0.7436607935350893
  0.6589132586951068  0.6985680380584407  0.7668336254840984
  0.3510547853029247  0.7033103572776052  0.1837322102478642
  0.3960487243151410  0.5342499137551304  0.2146132900361740
  0.2461860273577096  0.1142011561796884  0.0680373768245273
  0.4688960622629704  0.1739090572942477  0.6141421492817047
  0.2892386951273709  0.0311600691107121  0.3557382279335535
  0.4660060968051273  0.8375163994956490  0.1545326966235676
  0.5399937321869341  0.0598613052263356  0.2764424384366541
  0.8186707736533623  0.7551925317380448  0.9845090478745031
  0.9605470069451929  0.9892068628709965  0.7097100575639445
  0.0689506074624682  0.5901626715934131  0.1858665045587282
  0.3022167117990507  0.9041636590475870  0.8254891724761618
  0.3858901521696524  0.1328727311271628  0.5747442847624535
  0.9331747708989324  0.1250948939641593  0.1945788255154814
  0.0130977565233221  0.9047713938661244  0.0764201310206736
  0.5461954488125293  0.5348337654317367  0.1292533001135530
  0.1583762575615989  0.6590237297191506  0.6963518428741620
  0.5736863525520683  0.4691849132721592  0.6888975182305206
  0.5241742184340923  0.4038813660782093  0.3628143125531275
  0.1221014638661526  0.7448253434024585  0.7280936992998303
  0.4787933074727964  0.3924810069715689  0.5505247175837059
  0.5433680360320091  0.3185565528193209  0.5153052126191467
  0.4567714839142176  0.2492298534497528  0.9129670989690564
  0.5026435600534851  0.6287576872145296  0.1341935984718170
  0.2217696203012624  0.2695522064053467  0.2722150304841710
  0.6299758945461454  0.6735117925732319  0.0197480742089169
  0.2205304509176759  0.8896153386716110  0.1977335893220669
  0.7905191490954691  0.2728484813614290  0.2902697188712955
  0.0625868151848676  0.3875579375083655  0.5361850390696222
  0.5355680966000708  0.4224943256635657  0.9945805659290843
  0.4364882992905129  0.2824176148006864  0.0089669769284624
  0.2840767335481731  0.0438078873417962  0.9337866396770427
  0.5470523814862318  0.9713528801261730  0.7673208938523485
  0.3843125183175042  0.9478418553599828  0.2357584223906297
  0.6768427809597656  0.8665506478634403  0.7551215040496723
  0.0920750451244972  0.6785545651123843  0.1509890973599053
  0.7502699146326075  0.9063723542545847  0.0242951139834989
  0.4785970514793769  0.3616737089337786  0.0534521188112727
  0.0514021297924619  0.3146141219809701  0.2843136842881872
  0.6538389787152995  0.4136371259364225  0.7486863805800257
  0.5472102624825635  0.6965231673155977  0.0852826474804843
  0.8053846864694654  0.6663941774645439  0.0327763459249701
  0.8045178367547621  0.0996073409315403  0.7034209269111079
  0.4241182186642111  0.8194228177105558  0.7718706388328739
  0.5799499681042445  0.2674672489157348  0.7892403640413675
  0.2473389873629382  0.0256208794585391  0.0249681212117686
  0.8819910984130360  0.8472165386555529  0.7420518490921328
  0.7418741625161299  0.8148157126218826  0.9809104178983767
  0.3399842254787455  0.6713618007061158  0.7110328154459803
  0.9875374522371189  0.1704675736476414  0.2605886932075818
  0.3757458413345440  0.0125830863691955  0.3075049630379658
  0.3198016601586499  0.0967747645535193  0.7310184003611775
  0.3429538604753853  0.2634865387212527  0.1574267278840111
  0.6089942308042445  0.1298539591360066  0.2973430600535468
  0.3330503521751033  0.1342453555153821  0.9318171706065425
  0.1260823267127535  0.0829538161544271  0.3568591614509987
  0.2537141279530611  0.6321054653293338  0.6831889430863356
  0.9675586623821041  0.6764290783986143  0.7114947589495555
  0.2445517406894044  0.4341434833213359  0.2730001419073005
  0.4049996534694886  0.4014858588677262  0.4838227879156494
  0.2219121365259171  0.0951040381609813  0.5940638907982247
  0.9259323537950952  0.8825402605630148  0.0299909817722381
  0.5199213185005835  0.7996480937536530  0.7665410540540524
  0.2958004762014571  0.0730773936304919  0.4445970501749386
  0.2374402239208857  0.5842237634069484  0.2219655175155569
  0.5491526466643356  0.9937416958575317  0.1997595600512944
  0.9549320241736521  0.7158167570581692  0.0558972977526513
  0.3753600931553787  0.7990117814793736  0.1764541509463626
  0.6534916379466282  0.7761498710037957  0.9939458566121133
  0.3177951014595581  0.8752398352774472  0.2093439843787756
  0.2505705133377258  0.5496321017864534  0.6269863956284111
  0.0284155387092000  0.9188564148427973  0.7288928113746070
  0.6053276650200426  0.8413302241118726  0.0501962593868116
  0.3130178709501458  0.1705201127792888  0.0213214098006081
  0.4235710034776597  0.6111558355271095  0.6920036417607563
  0.2036151898368177  0.1541730766088020  0.1495956829280957
  0.7481844290938274  0.4502967468879452  0.7169618085942392
  0.8440370545894571  0.9407167628569226  0.0400143837283740
  0.4058483080430187  0.1655158811744981  0.8754126907932761
  0.6408755565833399  0.1191969733137127  0.7393066054653654
  0.6028178918754752  0.1918232406497019  0.3771823961824605
  0.8074678864112180  0.5357726382952765  0.1788344849195922
  0.0369492760528749  0.7391898513897975  0.0980817731115851
  0.9678253829702509  0.0753576178797670  0.6608181001900887
  0.3743785933203164  0.3462465833996846  0.3102628568859038
  0.1414773082266909  0.0627394904220927  0.6435799334639014
  0.7325347433663367  0.2571733252813924  0.7153990855612480
  0.4915159047513610  0.4554475896578026  0.6290580824181143
  0.1422316283948520  0.2916359066842454  0.4125729818609740
  0.4600253261566397  0.0589771084623720  0.3366412007282150
  0.8872138589044238  0.1364753808638400  0.6640676170735096
  0.6071369018251465  0.5782200688722282  0.9624671460226208
  0.8600668305051857  0.0226624521630177  0.0910400588095324
  0.5616022400249678  0.7121274755658381  0.7564423895974112
  0.6393063099769395  0.5429418391105061  0.8726711804590416
  0.0545611796474123  0.1413097407146709  0.5208344973242367
  0.8357327392497100  0.1433841769799518  0.1899283593731348
  0.2566097310037952  0.6756391046574257  0.1964287662748165
  0.0006196772023393  0.5911926183738873  0.6731656950660795
  0.4469655938572189  0.7758955686968019  0.5957205348137511
 
  0.00000000E+00  0.00000000E+00  0.00000000E+00
  0.00000000E+00  0.00000000E+00  0.00000000E+00
  0.00000000E+00  0.00000000E+00  0.00000000E+00
  0.00000000E+00  0.00000000E+00  0.00000000E+00
  0.00000000E+00  0.00000000E+00  0.00000000E+00
  0.00000000E+00  0.00000000E+00  0.00000000E+00
  0.00000000E+00  0.00000000E+00  0.00000000E+00
  0.00000000E+00  0.00000000E+00  0.00000000E+00
  0.00000000E+00  0.00000000E+00  0.00000000E+00
  0.00000000E+00  0.00000000E+00  0.00000000E+00
  0.00000000E+00  0.00000000E+00  0.00000000E+00
  0.00000000E+00  0.00000000E+00  0.00000000E+00
  0.00000000E+00  0.00000000E+00  0.00000000E+00
  0.00000000E+00  0.00000000E+00  0.00000000E+00
  0.00000000E+00  0.00000000E+00  0.00000000E+00
  0.00000000E+00  0.00000000E+00  0.00000000E+00
  0.00000000E+00  0.00000000E+00  0.00000000E+00
  0.00000000E+00  0.00000000E+00  0.00000000E+00
  0.00000000E+00  0.00000000E+00  0.00000000E+00
  0.00000000E+00  0.00000000E+00  0.00000000E+00
  0.00000000E+00  0.00000000E+00  0.00000000E+00
  0.00000000E+00  0.00000000E+00  0.00000000E+00
  0.00000000E+00  0.00000000E+00  0.00000000E+00
  0.00000000E+00  0.00000000E+00  0.00000000E+00
  0.00000000E+00  0.00000000E+00  0.00000000E+00
  0.00000000E+00  0.00000000E+00  0.00000000E+00
  0.00000000E+00  0.00000000E+00  0.00000000E+00
  0.00000000E+00  0.00000000E+00  0.00000000E+00
  0.00000000E+00  0.00000000E+00  0.00000000E+00
  0.00000000E+00  0.00000000E+00  0.00000000E+00
  0.00000000E+00  0.00000000E+00  0.00000000E+00
  0.00000000E+00  0.00000000E+00  0.00000000E+00
  0.00000000E+00  0.00000000E+00  0.00000000E+00
  0.00000000E+00  0.00000000E+00  0.00000000E+00
  0.00000000E+00  0.00000000E+00  0.00000000E+00
  0.00000000E+00  0.00000000E+00  0.00000000E+00
  0.00000000E+00  0.00000000E+00  0.00000000E+00
  0.00000000E+00  0.00000000E+00  0.00000000E+00
  0.00000000E+00  0.00000000E+00  0.00000000E+00
  0.00000000E+00  0.00000000E+00  0.00000000E+00
  0.00000000E+00  0.00000000E+00  0.00000000E+00
  0.00000000E+00  0.00000000E+00  0.00000000E+00
  0.00000000E+00  0.00000000E+00  0.00000000E+00
  0.00000000E+00  0.00000000E+00  0.00000000E+00
  0.00000000E+00  0.00000000E+00  0.00000000E+00
  0.00000000E+00  0.00000000E+00  0.00000000E+00
  0.00000000E+00  0.00000000E+00  0.00000000E+00
  0.00000000E+00  0.00000000E+00  0.00000000E+00
  0.00000000E+00  0.00000000E+00  0.00000000E+00
  0.00000000E+00  0.00000000E+00  0.00000000E+00
  0.00000000E+00  0.00000000E+00  0.00000000E+00
  0.00000000E+00  0.00000000E+00  0.00000000E+00
  0.00000000E+00  0.00000000E+00  0.00000000E+00
  0.00000000E+00  0.00000000E+00  0.00000000E+00
  0.00000000E+00  0.00000000E+00  0.00000000E+00
  0.00000000E+00  0.00000000E+00  0.00000000E+00
  0.00000000E+00  0.00000000E+00  0.00000000E+00
  0.00000000E+00  0.00000000E+00  0.00000000E+00
  0.00000000E+00  0.00000000E+00  0.00000000E+00
  0.00000000E+00  0.00000000E+00  0.00000000E+00
  0.00000000E+00  0.00000000E+00  0.00000000E+00
  0.00000000E+00  0.00000000E+00  0.00000000E+00
  0.00000000E+00  0.00000000E+00  0.00000000E+00
  0.00000000E+00  0.00000000E+00  0.00000000E+00
  0.00000000E+00  0.00000000E+00  0.00000000E+00
  0.00000000E+00  0.00000000E+00  0.00000000E+00
  0.00000000E+00  0.00000000E+00  0.00000000E+00
  0.00000000E+00  0.00000000E+00  0.00000000E+00
  0.00000000E+00  0.00000000E+00  0.00000000E+00
  0.00000000E+00  0.00000000E+00  0.00000000E+00
  0.00000000E+00  0.00000000E+00  0.00000000E+00
  0.00000000E+00  0.00000000E+00  0.00000000E+00
  0.00000000E+00  0.00000000E+00  0.00000000E+00
  0.00000000E+00  0.00000000E+00  0.00000000E+00
  0.00000000E+00  0.00000000E+00  0.00000000E+00
  0.00000000E+00  0.00000000E+00  0.00000000E+00
  0.00000000E+00  0.00000000E+00  0.00000000E+00
  0.00000000E+00  0.00000000E+00  0.00000000E+00
  0.00000000E+00  0.00000000E+00  0.00000000E+00
  0.00000000E+00  0.00000000E+00  0.00000000E+00
  0.00000000E+00  0.00000000E+00  0.00000000E+00
  0.00000000E+00  0.00000000E+00  0.00000000E+00
  0.00000000E+00  0.00000000E+00  0.00000000E+00
  0.00000000E+00  0.00000000E+00  0.00000000E+00
  0.00000000E+00  0.00000000E+00  0.00000000E+00
  0.00000000E+00  0.00000000E+00  0.00000000E+00
  0.00000000E+00  0.00000000E+00  0.00000000E+00
  0.00000000E+00  0.00000000E+00  0.00000000E+00
  0.00000000E+00  0.00000000E+00  0.00000000E+00
  0.00000000E+00  0.00000000E+00  0.00000000E+00
  0.00000000E+00  0.00000000E+00  0.00000000E+00
  0.00000000E+00  0.00000000E+00  0.00000000E+00
  0.00000000E+00  0.00000000E+00  0.00000000E+00
  0.00000000E+00  0.00000000E+00  0.00000000E+00
  0.00000000E+00  0.00000000E+00  0.00000000E+00
  0.00000000E+00  0.00000000E+00  0.00000000E+00
  0.00000000E+00  0.00000000E+00  0.00000000E+00
  0.00000000E+00  0.00000000E+00  0.00000000E+00
  0.00000000E+00  0.00000000E+00  0.00000000E+00
  0.00000000E+00  0.00000000E+00  0.00000000E+00
  0.00000000E+00  0.00000000E+00  0.00000000E+00
  0.00000000E+00  0.00000000E+00  0.00000000E+00
  0.00000000E+00  0.00000000E+00  0.00000000E+00
  0.00000000E+00  0.00000000E+00  0.00000000E+00
  0.00000000E+00  0.00000000E+00  0.00000000E+00
  0.00000000E+00  0.00000000E+00  0.00000000E+00
  0.00000000E+00  0.00000000E+00  0.00000000E+00
  0.00000000E+00  0.00000000E+00  0.00000000E+00
  0.00000000E+00  0.00000000E+00  0.00000000E+00
  0.00000000E+00  0.00000000E+00  0.00000000E+00
  0.00000000E+00  0.00000000E+00  0.00000000E+00
  0.00000000E+00  0.00000000E+00  0.00000000E+00
  0.00000000E+00  0.00000000E+00  0.00000000E+00
  0.00000000E+00  0.00000000E+00  0.00000000E+00
  0.00000000E+00  0.00000000E+00  0.00000000E+00
  0.00000000E+00  0.00000000E+00  0.00000000E+00
  0.00000000E+00  0.00000000E+00  0.00000000E+00
  0.00000000E+00  0.00000000E+00  0.00000000E+00
  0.00000000E+00  0.00000000E+00  0.00000000E+00
  0.00000000E+00  0.00000000E+00  0.00000000E+00
  0.00000000E+00  0.00000000E+00  0.00000000E+00
  0.00000000E+00  0.00000000E+00  0.00000000E+00
  0.00000000E+00  0.00000000E+00  0.00000000E+00
  0.00000000E+00  0.00000000E+00  0.00000000E+00
  0.00000000E+00  0.00000000E+00  0.00000000E+00
  0.00000000E+00  0.00000000E+00  0.00000000E+00
  0.00000000E+00  0.00000000E+00  0.00000000E+00
  0.00000000E+00  0.00000000E+00  0.00000000E+00
  0.00000000E+00  0.00000000E+00  0.00000000E+00
  0.00000000E+00  0.00000000E+00  0.00000000E+00
  0.00000000E+00  0.00000000E+00  0.00000000E+00
  0.00000000E+00  0.00000000E+00  0.00000000E+00
  0.00000000E+00  0.00000000E+00  0.00000000E+00
  0.00000000E+00  0.00000000E+00  0.00000000E+00
  0.00000000E+00  0.00000000E+00  0.00000000E+00
  0.00000000E+00  0.00000000E+00  0.00000000E+00
  0.00000000E+00  0.00000000E+00  0.00000000E+00
  0.00000000E+00  0.00000000E+00  0.00000000E+00
  0.00000000E+00  0.00000000E+00  0.00000000E+00
  0.00000000E+00  0.00000000E+00  0.00000000E+00
  0.00000000E+00  0.00000000E+00  0.00000000E+00
  0.00000000E+00  0.00000000E+00  0.00000000E+00
  0.00000000E+00  0.00000000E+00  0.00000000E+00
  0.00000000E+00  0.00000000E+00  0.00000000E+00
  0.00000000E+00  0.00000000E+00  0.00000000E+00
  0.00000000E+00  0.00000000E+00  0.00000000E+00
  0.00000000E+00  0.00000000E+00  0.00000000E+00
  0.00000000E+00  0.00000000E+00  0.00000000E+00
  0.00000000E+00  0.00000000E+00  0.00000000E+00
  0.00000000E+00  0.00000000E+00  0.00000000E+00
  0.00000000E+00  0.00000000E+00  0.00000000E+00
  0.00000000E+00  0.00000000E+00  0.00000000E+00
  0.00000000E+00  0.00000000E+00  0.00000000E+00
  0.00000000E+00  0.00000000E+00  0.00000000E+00
  0.00000000E+00  0.00000000E+00  0.00000000E+00
  0.00000000E+00  0.00000000E+00  0.00000000E+00
  0.00000000E+00  0.00000000E+00  0.00000000E+00
  0.00000000E+00  0.00000000E+00  0.00000000E+00
  0.00000000E+00  0.00000000E+00  0.00000000E+00
  0.00000000E+00  0.00000000E+00  0.00000000E+00
  0.00000000E+00  0.00000000E+00  0.00000000E+00
  0.00000000E+00  0.00000000E+00  0.00000000E+00
  0.00000000E+00  0.00000000E+00  0.00000000E+00
  0.00000000E+00  0.00000000E+00  0.00000000E+00
  0.00000000E+00  0.00000000E+00  0.00000000E+00
  0.00000000E+00  0.00000000E+00  0.00000000E+00
  0.00000000E+00  0.00000000E+00  0.00000000E+00
  0.00000000E+00  0.00000000E+00  0.00000000E+00
  0.00000000E+00  0.00000000E+00  0.00000000E+00
  0.00000000E+00  0.00000000E+00  0.00000000E+00
  0.00000000E+00  0.00000000E+00  0.00000000E+00
  0.00000000E+00  0.00000000E+00  0.00000000E+00
  0.00000000E+00  0.00000000E+00  0.00000000E+00
  0.00000000E+00  0.00000000E+00  0.00000000E+00
  0.00000000E+00  0.00000000E+00  0.00000000E+00
  0.00000000E+00  0.00000000E+00  0.00000000E+00
  0.00000000E+00  0.00000000E+00  0.00000000E+00
  0.00000000E+00  0.00000000E+00  0.00000000E+00
  0.00000000E+00  0.00000000E+00  0.00000000E+00
  0.00000000E+00  0.00000000E+00  0.00000000E+00
  0.00000000E+00  0.00000000E+00  0.00000000E+00
  0.00000000E+00  0.00000000E+00  0.00000000E+00
  0.00000000E+00  0.00000000E+00  0.00000000E+00
  0.00000000E+00  0.00000000E+00  0.00000000E+00
  0.00000000E+00  0.00000000E+00  0.00000000E+00
  0.00000000E+00  0.00000000E+00  0.00000000E+00
  0.00000000E+00  0.00000000E+00  0.00000000E+00
  0.00000000E+00  0.00000000E+00  0.00000000E+00
  0.00000000E+00  0.00000000E+00  0.00000000E+00
  0.00000000E+00  0.00000000E+00  0.00000000E+00
  0.00000000E+00  0.00000000E+00  0.00000000E+00
  0.00000000E+00  0.00000000E+00  0.00000000E+00
  0.00000000E+00  0.00000000E+00  0.00000000E+00
  0.00000000E+00  0.00000000E+00  0.00000000E+00
  0.00000000E+00  0.00000000E+00  0.00000000E+00
  0.00000000E+00  0.00000000E+00  0.00000000E+00
  0.00000000E+00  0.00000000E+00  0.00000000E+00
  0.00000000E+00  0.00000000E+00  0.00000000E+00
  0.00000000E+00  0.00000000E+00  0.00000000E+00
  0.00000000E+00  0.00000000E+00  0.00000000E+00
  0.00000000E+00  0.00000000E+00  0.00000000E+00
  0.00000000E+00  0.00000000E+00  0.00000000E+00
  0.00000000E+00  0.00000000E+00  0.00000000E+00
  0.00000000E+00  0.00000000E+00  0.00000000E+00
  0.00000000E+00  0.00000000E+00  0.00000000E+00
  0.00000000E+00  0.00000000E+00  0.00000000E+00
  0.00000000E+00  0.00000000E+00  0.00000000E+00
