# Supplementary material for: Towards an atomistic understanding of disordered carbon electrode materials
Source: Chem Commun (Camb). 2018 May 23;54(47):5988–91. doi: 10.1039/c8cc01388h (PMC5994876; doi:10.1039/c8cc01388h)
Supplement: Supplementary file 1 [file CC-054-C8CC01388H-s001.zip › structures_Na/Fig3a_AIRSS_like/POSCAR37]

 C                                      
   1.00000000000000     
    14.3182550000000006    0.0000000000000000    0.0000000000000000
     0.0000000000000000   14.3182550000000006    0.0000000000000000
     0.0000000000000000    0.0000000000000000   14.3182550000000006
   C    Na
   206     1
Direct
  0.8910081783622006  0.6414065132074611  0.0765722037854181
  0.5331738186209729  0.7943518359712940  0.0986972202189119
  0.0715268956025740  0.3048080273788600  0.4814272852838696
  0.1243964143932238  0.9186454782241742  0.7401782790636515
  0.4782826393240751  0.1556480585939538  0.7096654164518263
  0.7905792370294977  0.0780188464637522  0.1332522609599543
  0.2279624767207039  0.4152141105127692  0.4909477034404466
  0.6708872014834436  0.5923455877238716  0.7749608213551281
  0.7562788344735575  0.5450528248261552  0.7319176894582837
  0.3027660400893756  0.5119238581548212  0.2430384332501049
  0.6333217127940365  0.9940100795165849  0.1410486373265086
  0.9584253025281576  0.2784026444476751  0.5920315397273261
  0.6397680713512601  0.5300731530632439  0.1759379923200100
  0.6964053204805466  0.0676090796821735  0.1630276114202677
  0.4167725403315484  0.5251615140469050  0.6397363388920791
  0.4270002684432159  0.3798297500479783  0.3832975329696715
  0.2711076218259337  0.3456279603810020  0.3230671009915300
  0.8044453600128381  0.4602188887510166  0.2432291364123087
  0.3974946811834946  0.3278424562019817  0.2084664247925644
  0.1285450537072528  0.2508689589991013  0.3134792139151064
  0.4158925918716941  0.6269124622395257  0.1831510773826832
  0.3196060383168075  0.4418981387601677  0.5191773893000522
  0.7712916051381260  0.1853142117072102  0.2503415306177911
  0.2134692353852503  0.0887568046881006  0.4965964067563249
  0.8142983099935754  0.2956636735094713  0.6766821671109186
  0.4569458656191391  0.3815404159440023  0.1498305199452036
  0.8895179310388511  0.4122885488373206  0.2598213395426818
  0.3655902306965428  0.2401493252211849  0.0639299400376492
  0.6274301305222103  0.0218371838958082  0.7418752353228836
  0.1488182738770314  0.4561357555117310  0.2586001094621203
  0.9182740597195745  0.5320879973789165  0.6680965196671896
  0.8698964281815761  0.6806907786412359  0.7250989449832658
  0.1583219852841759  0.5204430973759266  0.6078721191564442
  0.5370585166555217  0.1672585843875029  0.4501075003823555
  0.2658055653499884  0.9927284470919370  0.8553646984493883
  0.4135741115181458  0.1050958902496134  0.7777621892908884
  0.0180724499362242  0.2319177259355225  0.5226004708039439
  0.5657787411670274  0.1779766256572502  0.7523534974499538
  0.8224964150808088  0.3950054002066755  0.6765426647778853
  0.0610890488533783  0.4085208166042801  0.2651306394248671
  0.9765903972318167  0.3753583896871444  0.5958933481449531
  0.3302635055871362  0.5044257382324731  0.5950473624233589
  0.8811129240086514  0.3158460145827167  0.2786758814065710
  0.0271364266084604  0.9926990484024441  0.1203410110850839
  0.9788121021092423  0.8349681603597139  0.7421139695418688
  0.1763556453111512  0.7264362188031778  0.1686006447250477
  0.1992440686617785  0.0253073921407550  0.3149186584590043
  0.6383440682526782  0.4695080935360315  0.2521690109794080
  0.6223286059412492  0.4480776537492809  0.8495971884563467
  0.4823358973681516  0.4727377363896291  0.1948450367107467
  0.1452053426624950  0.4444331379514887  0.5441619933395483
  0.7054143847576919  0.9622485782344302  0.7371430074146158
  0.1064747824191091  0.0194541773860889  0.1737865971763346
  0.5263654303527139  0.3032415792731546  0.8655463002123672
  0.3092772103425497  0.1116391472843488  0.6346556534074281
  0.1256350439556474  0.1024825822974245  0.4530478011957816
  0.2494391189022033  0.0405836019407947  0.7685242375119345
  0.5619973207115591  0.5118603927778228  0.0240229023331549
  0.9067052024507879  0.7879611161905079  0.0068262491897308
  0.9794679107011409  0.5434904981939983  0.1919865671162726
  0.9658975035403133  0.2657699575527927  0.2802921801537016
  0.8721015557744950  0.9468438524334639  0.7267107161096726
  0.5152766764048968  0.6296802003822723  0.7218163157867113
  0.7198875013916759  0.6351005566391051  0.0653448300033644
  0.7138644673169023  0.3288687455262361  0.3193220673416861
  0.9480460628594745  0.0498235582738068  0.1286481782133008
  0.6844755264253628  0.1341921364056161  0.2366983593411379
  0.3818629738407522  0.1030900269041767  0.4821864559746711
  0.5824604427288168  0.3477316522561598  0.4283868809569024
  0.7212523521925260  0.7757255559670411  0.7573593087313946
  0.5621951157600611  0.3904042496633526  0.9038826875981620
  0.6394155751870797  0.2862005370636609  0.3737966958059351
  0.3439702316756419  0.7631007146645948  0.7541781760489404
  0.9767071274515376  0.4571141473056586  0.2409767004225814
  0.1264812604440112  0.1184093284658121  0.1928610467040790
  0.6573228135469561  0.3110351173368602  0.7505028816437470
  0.1756924402860777  0.9748967849878238  0.2274438440024147
  0.2191557408144433  0.3485542267628975  0.4165417390904191
  0.5281042404993979  0.2209304816007877  0.5364306630057162
  0.3978153453872147  0.9128479581689717  0.8032543649565032
  0.7214021998369904  0.5688426388599911  0.1397080871169132
  0.6593044624938760  0.9249524421451578  0.0709383675639982
  0.1619960234642739  0.8238806025943261  0.1494771895564768
  0.7200564796994664  0.4236718614295606  0.2823516800104444
  0.1692334451081571  0.0088775706596747  0.7223438817612465
  0.7932107058683922  0.0012038248148037  0.7210409522225121
  0.5786915662494607  0.8758502947671486  0.7698184149544802
  0.9096291147994829  0.4361825240948914  0.6452676522780449
  0.8948471237857978  0.5740643423875014  0.1482671765879638
  0.0246820488932103  0.7508896440879537  0.7313983610433826
  0.7283836925186453  0.1586597135254758  0.7227523865452866
  0.0516806347950939  0.0884068145797730  0.6078283864502061
  0.2652564794952627  0.8257423864754323  0.7795574409487809
  0.5456131928728297  0.4465939910438214  0.2795560450342525
  0.2552529433581134  0.2291601351361140  0.1942882609224690
  0.0879155009561034  0.1514556349378704  0.2844780853849918
  0.0747322966293319  0.8311959695679908  0.1003199622249967
  0.4719909670137153  0.9300287851881230  0.1917991920848283
  0.8407921453392793  0.5858630139992878  0.7066688592203921
  0.4534204678679116  0.9956988436373937  0.7900908956852961
  0.0975409134980477  0.5849904345413596  0.6582251767241728
  0.5837280558108591  0.5597009863993772  0.7188708625263625
  0.1715032849012273  0.8290294126599980  0.7509215634866019
  0.8865137510529788  0.2352110796722220  0.6436982587161026
  0.4631906281962789  0.1053392207990495  0.4240507799127987
  0.1460932859738812  0.5477103001495407  0.2254725445716224
  0.8224447727992383  0.7667225639101055  0.7440705097486304
  0.6585912618678383  0.6982277941386738  0.7672458285191213
  0.3506597352355075  0.7033834591526881  0.1837161792361442
  0.3956442286384933  0.5343005449134144  0.2145776235332709
  0.2457990550136691  0.1142081436097566  0.0680523110817795
  0.4684008745722074  0.1739192660436528  0.6141677839453532
  0.2888602547011291  0.0313515193669983  0.3556625749484730
  0.4656597443298009  0.8375491896559882  0.1545910270393316
  0.5396125735072456  0.0599531032417483  0.2765056967541884
  0.8182960862866342  0.7552746714535414  0.9844247100478506
  0.9603639971294063  0.9892113912841304  0.7098171393692816
  0.0685789408354944  0.5902142601448888  0.1857850211684899
  0.3017327546962934  0.9041260249347050  0.8252430545422204
  0.3854161300315782  0.1329710111541562  0.5746990149997183
  0.9327705462953046  0.1251801411913981  0.1945459105742665
  0.0127288518468982  0.9048477179382156  0.0764078902358480
  0.5457788936204123  0.5348789137440967  0.1292701531473228
  0.1584499291166798  0.6591369714119782  0.6963398624185964
  0.5734014568068675  0.4690147204780361  0.6888362636912635
  0.5237784995430924  0.4040330030108479  0.3628861117127479
  0.1219926939166658  0.7448763808739248  0.7278459390027879
  0.4783685553215711  0.3925984172745323  0.5506910180172809
  0.5428911285613746  0.3186419771640531  0.5154005578938328
  0.4565025105452992  0.2490904125244215  0.9130647484896723
  0.5022160177126085  0.6288039020227313  0.1341673144956154
  0.2213934993688284  0.2696468972333896  0.2722436726161115
  0.6295669234611952  0.6735427895397196  0.0197080354822611
  0.2201955996002460  0.8896885479154214  0.1977097260613100
  0.7901022205790470  0.2729559416400242  0.2902382378734777
  0.0624285643452432  0.3875591548959789  0.5363856883017583
  0.5352150779974542  0.4224417106969064  0.9946523552821830
  0.4362287753980030  0.2823104521625279  0.0090767424784411
  0.2837431394008524  0.0437334720737048  0.9338055593147414
  0.5465626844868097  0.9712473000427319  0.7671622603569940
  0.3839422206387411  0.9479008308797608  0.2357758521528278
  0.6766074698562604  0.8667255276744481  0.7558700301114403
  0.0916954408776963  0.6786226824068361  0.1509489320100696
  0.7498700714827289  0.9064288590486808  0.0242744635474187
  0.4782820528885718  0.3616187734544804  0.0535472409094680
  0.0510073390196408  0.3147051648863158  0.2843507652308962
  0.6534830966959132  0.4135178195864133  0.7487568258650303
  0.5468115975992378  0.6965740397010459  0.0852584498022821
  0.8049994897301032  0.6664813212315064  0.0327440202541862
  0.8042041475358123  0.0995698504276039  0.7033504211633093
  0.4235787350094473  0.8189873558908849  0.7719638758975423
  0.5796206807935096  0.2673109416552096  0.7892883935778036
  0.2467960363482284  0.0256011029552971  0.0248689716585776
  0.8819013174684973  0.8472193196600067  0.7423503627437984
  0.7414682066932586  0.8148913655992548  0.9807992283916935
  0.3401274647629078  0.6717497224275092  0.7108179465004365
  0.9871483865857607  0.1705657282897098  0.2605659062726958
  0.3753337029378797  0.0126946472957531  0.3074760372062965
  0.3193604725009621  0.0967838447744375  0.7310032136269016
  0.3426363587074224  0.2634832675702418  0.1575146187379629
  0.6085943751970248  0.1299448080618939  0.2973908449982280
  0.3328082102079217  0.1341123057724764  0.9319183304111692
  0.1256455734426700  0.0829869757377917  0.3568258264926749
  0.2537448134168943  0.6323938519509855  0.6833035769080716
  0.9675178567806322  0.6762902759994919  0.7116091494522888
  0.2441718638616148  0.4341887948435395  0.2729376685731639
  0.4046353945683471  0.4017286113993496  0.4839329833549431
  0.2215740567694289  0.0950009008492687  0.5939742956209354
  0.9255614532629873  0.8826284137670241  0.0299546984599129
  0.5188624453023214  0.7993192595953978  0.7670874117862011
  0.2954027933015822  0.0733289457995897  0.4444771974027391
  0.2370700511365424  0.5842522212068193  0.2218303647038990
  0.5488119300337689  0.9937744343096823  0.1998092624717726
  0.9545658726749601  0.7159090604181090  0.0558322234266034
  0.3749769591960354  0.7990639766235296  0.1764782558313540
  0.6530538230491537  0.7762114175181928  0.9938046223676870
  0.3174368176242529  0.8753309277844780  0.2092872173191400
  0.2504437508377168  0.5499092042407800  0.6271165894360041
  0.0282555111654500  0.9188789469571956  0.7289228992031669
  0.6049457514250597  0.8413867257079524  0.0501625835468203
  0.3127915604640856  0.1703833750046334  0.0214389787122688
  0.4230994900572057  0.6112688530500486  0.6921303541474014
  0.2032812827939147  0.1541979024494942  0.1496137382554937
  0.7479212288268957  0.4501376040778267  0.7172063370445529
  0.8436668367458610  0.9407975375664681  0.0399876749447706
  0.4055509530939138  0.1653999061213763  0.8754701837028078
  0.6403502639086863  0.1191700285868737  0.7388849759487988
  0.6024449553537705  0.1919259176765309  0.3772604606383715
  0.8070767060439598  0.5359035759085965  0.1788321022558743
  0.0365758730285486  0.7392611528605660  0.0980331000502747
  0.9676168854232290  0.0754412483384715  0.6609768985023000
  0.3740139751688079  0.3463872191647062  0.3103421033733760
  0.1412014811463803  0.0626301931948331  0.6434943369492504
  0.7321851995980502  0.2571057303283789  0.7154366679351386
  0.4910797131411732  0.4554350887262058  0.6293259472703963
  0.1419100954646794  0.2917368330994836  0.4126267674963220
  0.4596046651983374  0.0590833519860613  0.3366476555433042
  0.8870351710023637  0.1364851146617889  0.6642066310057221
  0.6066909942611087  0.5782031691886448  0.9624948418488106
  0.8596738992348836  0.0227380831928948  0.0910105176256713
  0.5606422984301329  0.7118412064318091  0.7568989270266040
  0.6388106336478820  0.5428142282964524  0.8727821389095540
  0.0542157063875499  0.1412675821838864  0.5208090863078555
  0.8353265530531120  0.1435017785544778  0.1898550676139335
  0.2562215988635637  0.6756847541631585  0.1963808455637314
  0.0005480731548355  0.5911058468089059  0.6733404249421561
  0.6170155604779841  0.7931998233531954  0.6022057551848556
 
  0.00000000E+00  0.00000000E+00  0.00000000E+00
  0.00000000E+00  0.00000000E+00  0.00000000E+00
  0.00000000E+00  0.00000000E+00  0.00000000E+00
  0.00000000E+00  0.00000000E+00  0.00000000E+00
  0.00000000E+00  0.00000000E+00  0.00000000E+00
  0.00000000E+00  0.00000000E+00  0.00000000E+00
  0.00000000E+00  0.00000000E+00  0.00000000E+00
  0.00000000E+00  0.00000000E+00  0.00000000E+00
  0.00000000E+00  0.00000000E+00  0.00000000E+00
  0.00000000E+00  0.00000000E+00  0.00000000E+00
  0.00000000E+00  0.00000000E+00  0.00000000E+00
  0.00000000E+00  0.00000000E+00  0.00000000E+00
  0.00000000E+00  0.00000000E+00  0.00000000E+00
  0.00000000E+00  0.00000000E+00  0.00000000E+00
  0.00000000E+00  0.00000000E+00  0.00000000E+00
  0.00000000E+00  0.00000000E+00  0.00000000E+00
  0.00000000E+00  0.00000000E+00  0.00000000E+00
  0.00000000E+00  0.00000000E+00  0.00000000E+00
  0.00000000E+00  0.00000000E+00  0.00000000E+00
  0.00000000E+00  0.00000000E+00  0.00000000E+00
  0.00000000E+00  0.00000000E+00  0.00000000E+00
  0.00000000E+00  0.00000000E+00  0.00000000E+00
  0.00000000E+00  0.00000000E+00  0.00000000E+00
  0.00000000E+00  0.00000000E+00  0.00000000E+00
  0.00000000E+00  0.00000000E+00  0.00000000E+00
  0.00000000E+00  0.00000000E+00  0.00000000E+00
  0.00000000E+00  0.00000000E+00  0.00000000E+00
  0.00000000E+00  0.00000000E+00  0.00000000E+00
  0.00000000E+00  0.00000000E+00  0.00000000E+00
  0.00000000E+00  0.00000000E+00  0.00000000E+00
  0.00000000E+00  0.00000000E+00  0.00000000E+00
  0.00000000E+00  0.00000000E+00  0.00000000E+00
  0.00000000E+00  0.00000000E+00  0.00000000E+00
  0.00000000E+00  0.00000000E+00  0.00000000E+00
  0.00000000E+00  0.00000000E+00  0.00000000E+00
  0.00000000E+00  0.00000000E+00  0.00000000E+00
  0.00000000E+00  0.00000000E+00  0.00000000E+00
  0.00000000E+00  0.00000000E+00  0.00000000E+00
  0.00000000E+00  0.00000000E+00  0.00000000E+00
  0.00000000E+00  0.00000000E+00  0.00000000E+00
  0.00000000E+00  0.00000000E+00  0.00000000E+00
  0.00000000E+00  0.00000000E+00  0.00000000E+00
  0.00000000E+00  0.00000000E+00  0.00000000E+00
  0.00000000E+00  0.00000000E+00  0.00000000E+00
  0.00000000E+00  0.00000000E+00  0.00000000E+00
  0.00000000E+00  0.00000000E+00  0.00000000E+00
  0.00000000E+00  0.00000000E+00  0.00000000E+00
  0.00000000E+00  0.00000000E+00  0.00000000E+00
  0.00000000E+00  0.00000000E+00  0.00000000E+00
  0.00000000E+00  0.00000000E+00  0.00000000E+00
  0.00000000E+00  0.00000000E+00  0.00000000E+00
  0.00000000E+00  0.00000000E+00  0.00000000E+00
  0.00000000E+00  0.00000000E+00  0.00000000E+00
  0.00000000E+00  0.00000000E+00  0.00000000E+00
  0.00000000E+00  0.00000000E+00  0.00000000E+00
  0.00000000E+00  0.00000000E+00  0.00000000E+00
  0.00000000E+00  0.00000000E+00  0.00000000E+00
  0.00000000E+00  0.00000000E+00  0.00000000E+00
  0.00000000E+00  0.00000000E+00  0.00000000E+00
  0.00000000E+00  0.00000000E+00  0.00000000E+00
  0.00000000E+00  0.00000000E+00  0.00000000E+00
  0.00000000E+00  0.00000000E+00  0.00000000E+00
  0.00000000E+00  0.00000000E+00  0.00000000E+00
  0.00000000E+00  0.00000000E+00  0.00000000E+00
  0.00000000E+00  0.00000000E+00  0.00000000E+00
  0.00000000E+00  0.00000000E+00  0.00000000E+00
  0.00000000E+00  0.00000000E+00  0.00000000E+00
  0.00000000E+00  0.00000000E+00  0.00000000E+00
  0.00000000E+00  0.00000000E+00  0.00000000E+00
  0.00000000E+00  0.00000000E+00  0.00000000E+00
  0.00000000E+00  0.00000000E+00  0.00000000E+00
  0.00000000E+00  0.00000000E+00  0.00000000E+00
  0.00000000E+00  0.00000000E+00  0.00000000E+00
  0.00000000E+00  0.00000000E+00  0.00000000E+00
  0.00000000E+00  0.00000000E+00  0.00000000E+00
  0.00000000E+00  0.00000000E+00  0.00000000E+00
  0.00000000E+00  0.00000000E+00  0.00000000E+00
  0.00000000E+00  0.00000000E+00  0.00000000E+00
  0.00000000E+00  0.00000000E+00  0.00000000E+00
  0.00000000E+00  0.00000000E+00  0.00000000E+00
  0.00000000E+00  0.00000000E+00  0.00000000E+00
  0.00000000E+00  0.00000000E+00  0.00000000E+00
  0.00000000E+00  0.00000000E+00  0.00000000E+00
  0.00000000E+00  0.00000000E+00  0.00000000E+00
  0.00000000E+00  0.00000000E+00  0.00000000E+00
  0.00000000E+00  0.00000000E+00  0.00000000E+00
  0.00000000E+00  0.00000000E+00  0.00000000E+00
  0.00000000E+00  0.00000000E+00  0.00000000E+00
  0.00000000E+00  0.00000000E+00  0.00000000E+00
  0.00000000E+00  0.00000000E+00  0.00000000E+00
  0.00000000E+00  0.00000000E+00  0.00000000E+00
  0.00000000E+00  0.00000000E+00  0.00000000E+00
  0.00000000E+00  0.00000000E+00  0.00000000E+00
  0.00000000E+00  0.00000000E+00  0.00000000E+00
  0.00000000E+00  0.00000000E+00  0.00000000E+00
  0.00000000E+00  0.00000000E+00  0.00000000E+00
  0.00000000E+00  0.00000000E+00  0.00000000E+00
  0.00000000E+00  0.00000000E+00  0.00000000E+00
  0.00000000E+00  0.00000000E+00  0.00000000E+00
  0.00000000E+00  0.00000000E+00  0.00000000E+00
  0.00000000E+00  0.00000000E+00  0.00000000E+00
  0.00000000E+00  0.00000000E+00  0.00000000E+00
  0.00000000E+00  0.00000000E+00  0.00000000E+00
  0.00000000E+00  0.00000000E+00  0.00000000E+00
  0.00000000E+00  0.00000000E+00  0.00000000E+00
  0.00000000E+00  0.00000000E+00  0.00000000E+00
  0.00000000E+00  0.00000000E+00  0.00000000E+00
  0.00000000E+00  0.00000000E+00  0.00000000E+00
  0.00000000E+00  0.00000000E+00  0.00000000E+00
  0.00000000E+00  0.00000000E+00  0.00000000E+00
  0.00000000E+00  0.00000000E+00  0.00000000E+00
  0.00000000E+00  0.00000000E+00  0.00000000E+00
  0.00000000E+00  0.00000000E+00  0.00000000E+00
  0.00000000E+00  0.00000000E+00  0.00000000E+00
  0.00000000E+00  0.00000000E+00  0.00000000E+00
  0.00000000E+00  0.00000000E+00  0.00000000E+00
  0.00000000E+00  0.00000000E+00  0.00000000E+00
  0.00000000E+00  0.00000000E+00  0.00000000E+00
  0.00000000E+00  0.00000000E+00  0.00000000E+00
  0.00000000E+00  0.00000000E+00  0.00000000E+00
  0.00000000E+00  0.00000000E+00  0.00000000E+00
  0.00000000E+00  0.00000000E+00  0.00000000E+00
  0.00000000E+00  0.00000000E+00  0.00000000E+00
  0.00000000E+00  0.00000000E+00  0.00000000E+00
  0.00000000E+00  0.00000000E+00  0.00000000E+00
  0.00000000E+00  0.00000000E+00  0.00000000E+00
  0.00000000E+00  0.00000000E+00  0.00000000E+00
  0.00000000E+00  0.00000000E+00  0.00000000E+00
  0.00000000E+00  0.00000000E+00  0.00000000E+00
  0.00000000E+00  0.00000000E+00  0.00000000E+00
  0.00000000E+00  0.00000000E+00  0.00000000E+00
  0.00000000E+00  0.00000000E+00  0.00000000E+00
  0.00000000E+00  0.00000000E+00  0.00000000E+00
  0.00000000E+00  0.00000000E+00  0.00000000E+00
  0.00000000E+00  0.00000000E+00  0.00000000E+00
  0.00000000E+00  0.00000000E+00  0.00000000E+00
  0.00000000E+00  0.00000000E+00  0.00000000E+00
  0.00000000E+00  0.00000000E+00  0.00000000E+00
  0.00000000E+00  0.00000000E+00  0.00000000E+00
  0.00000000E+00  0.00000000E+00  0.00000000E+00
  0.00000000E+00  0.00000000E+00  0.00000000E+00
  0.00000000E+00  0.00000000E+00  0.00000000E+00
  0.00000000E+00  0.00000000E+00  0.00000000E+00
  0.00000000E+00  0.00000000E+00  0.00000000E+00
  0.00000000E+00  0.00000000E+00  0.00000000E+00
  0.00000000E+00  0.00000000E+00  0.00000000E+00
  0.00000000E+00  0.00000000E+00  0.00000000E+00
  0.00000000E+00  0.00000000E+00  0.00000000E+00
  0.00000000E+00  0.00000000E+00  0.00000000E+00
  0.00000000E+00  0.00000000E+00  0.00000000E+00
  0.00000000E+00  0.00000000E+00  0.00000000E+00
  0.00000000E+00  0.00000000E+00  0.00000000E+00
  0.00000000E+00  0.00000000E+00  0.00000000E+00
  0.00000000E+00  0.00000000E+00  0.00000000E+00
  0.00000000E+00  0.00000000E+00  0.00000000E+00
  0.00000000E+00  0.00000000E+00  0.00000000E+00
  0.00000000E+00  0.00000000E+00  0.00000000E+00
  0.00000000E+00  0.00000000E+00  0.00000000E+00
  0.00000000E+00  0.00000000E+00  0.00000000E+00
  0.00000000E+00  0.00000000E+00  0.00000000E+00
  0.00000000E+00  0.00000000E+00  0.00000000E+00
  0.00000000E+00  0.00000000E+00  0.00000000E+00
  0.00000000E+00  0.00000000E+00  0.00000000E+00
  0.00000000E+00  0.00000000E+00  0.00000000E+00
  0.00000000E+00  0.00000000E+00  0.00000000E+00
  0.00000000E+00  0.00000000E+00  0.00000000E+00
  0.00000000E+00  0.00000000E+00  0.00000000E+00
  0.00000000E+00  0.00000000E+00  0.00000000E+00
  0.00000000E+00  0.00000000E+00  0.00000000E+00
  0.00000000E+00  0.00000000E+00  0.00000000E+00
  0.00000000E+00  0.00000000E+00  0.00000000E+00
  0.00000000E+00  0.00000000E+00  0.00000000E+00
  0.00000000E+00  0.00000000E+00  0.00000000E+00
  0.00000000E+00  0.00000000E+00  0.00000000E+00
  0.00000000E+00  0.00000000E+00  0.00000000E+00
  0.00000000E+00  0.00000000E+00  0.00000000E+00
  0.00000000E+00  0.00000000E+00  0.00000000E+00
  0.00000000E+00  0.00000000E+00  0.00000000E+00
  0.00000000E+00  0.00000000E+00  0.00000000E+00
  0.00000000E+00  0.00000000E+00  0.00000000E+00
  0.00000000E+00  0.00000000E+00  0.00000000E+00
  0.00000000E+00  0.00000000E+00  0.00000000E+00
  0.00000000E+00  0.00000000E+00  0.00000000E+00
  0.00000000E+00  0.00000000E+00  0.00000000E+00
  0.00000000E+00  0.00000000E+00  0.00000000E+00
  0.00000000E+00  0.00000000E+00  0.00000000E+00
  0.00000000E+00  0.00000000E+00  0.00000000E+00
  0.00000000E+00  0.00000000E+00  0.00000000E+00
  0.00000000E+00  0.00000000E+00  0.00000000E+00
  0.00000000E+00  0.00000000E+00  0.00000000E+00
  0.00000000E+00  0.00000000E+00  0.00000000E+00
  0.00000000E+00  0.00000000E+00  0.00000000E+00
  0.00000000E+00  0.00000000E+00  0.00000000E+00
  0.00000000E+00  0.00000000E+00  0.00000000E+00
  0.00000000E+00  0.00000000E+00  0.00000000E+00
  0.00000000E+00  0.00000000E+00  0.00000000E+00
  0.00000000E+00  0.00000000E+00  0.00000000E+00
  0.00000000E+00  0.00000000E+00  0.00000000E+00
  0.00000000E+00  0.00000000E+00  0.00000000E+00
  0.00000000E+00  0.00000000E+00  0.00000000E+00
  0.00000000E+00  0.00000000E+00  0.00000000E+00
  0.00000000E+00  0.00000000E+00  0.00000000E+00
  0.00000000E+00  0.00000000E+00  0.00000000E+00
  0.00000000E+00  0.00000000E+00  0.00000000E+00
  0.00000000E+00  0.00000000E+00  0.00000000E+00
  0.00000000E+00  0.00000000E+00  0.00000000E+00
  0.00000000E+00  0.00000000E+00  0.00000000E+00
