# Supplementary material for: Towards an atomistic understanding of disordered carbon electrode materials
Source: Chem Commun (Camb). 2018 May 23;54(47):5988–91. doi: 10.1039/c8cc01388h (PMC5994876; doi:10.1039/c8cc01388h)
Supplement: Supplementary file 1 [file CC-054-C8CC01388H-s001.zip › structures_Na/Fig3a_AIRSS_like/POSCAR38]

 C                                      
   1.00000000000000     
    14.3182550000000006    0.0000000000000000    0.0000000000000000
     0.0000000000000000   14.3182550000000006    0.0000000000000000
     0.0000000000000000    0.0000000000000000   14.3182550000000006
   C    Na
   206     1
Direct
  0.8905905572136528  0.6412794900796214  0.0777847464194461
  0.5329457478024002  0.7941680409332240  0.0995864992105553
  0.0710454556993264  0.3042812744225765  0.4822689582752838
  0.1235546597353868  0.9191090136036503  0.7413924386072073
  0.4777489055898550  0.1557644535058644  0.7102653921663999
  0.7901352096325343  0.0779976845026787  0.1341327090653387
  0.2274623750121525  0.4149422110821468  0.4914651952498607
  0.6703043172004821  0.5929773419280565  0.7753354790439191
  0.7557547869884567  0.5455902922647313  0.7323348525131121
  0.3025072202697327  0.5116630204859007  0.2446977664133196
  0.6329334847803707  0.9940481189103542  0.1419682502362054
  0.9575752651012873  0.2783562402304588  0.5925464001660511
  0.6395606412848418  0.5297662656652381  0.1768466973538726
  0.6960681905281265  0.0676191834262559  0.1639083644455994
  0.4162292004775661  0.5250311394909190  0.6404320864035942
  0.4266413568190608  0.3794426957052772  0.3840117416009956
  0.2707437356097839  0.3452682768444227  0.3238537174636212
  0.8041087927947651  0.4604021457817263  0.2446856684903227
  0.3970715205163704  0.3276052524270123  0.2090906640404714
  0.1282234436978186  0.2504260496160353  0.3142992586892247
  0.4157538207769327  0.6263592757851436  0.1838775488739592
  0.3192477459042962  0.4417735662838147  0.5196599724327315
  0.7708583099189681  0.1853964695564832  0.2511723991099336
  0.2127926195981861  0.0883458992433170  0.4975815919475307
  0.8137177595573838  0.2958655585248426  0.6775545702783365
  0.4564508734821004  0.3813273423941115  0.1504323524326316
  0.8892114899162418  0.4122901842193946  0.2612366813426413
  0.3649006525373657  0.2402901659602768  0.0643628392877219
  0.6269741022033242  0.0221611415363536  0.7430427633815555
  0.1484128020242546  0.4562614212873634  0.2604548808254421
  0.9175554818154058  0.5323395594352763  0.6683082018321956
  0.8691970465273351  0.6812925640669633  0.7251732759901113
  0.1577210697049503  0.5205056136924990  0.6079329108245819
  0.5365934576881957  0.1676657711795427  0.4509125713809696
  0.2658380213009656  0.9924462006905186  0.8560010704056948
  0.4131675675386191  0.1051041164404867  0.7781895349794461
  0.0171204916568897  0.2316730596214184  0.5233227574343670
  0.5651734381505142  0.1782485893103007  0.7529176503786200
  0.8219005856580057  0.3952988679641061  0.6772350048613679
  0.0607303266923239  0.4084648884432854  0.2665669822120497
  0.9758862199253969  0.3754048432381671  0.5962729813407224
  0.3298687733082259  0.5043653994021035  0.5954729266084355
  0.8808137816660798  0.3158034314636187  0.2796310925977550
  0.0266743793629881  0.9926126853465757  0.1203884438246029
  0.9781876210248694  0.8352187805242719  0.7422075529506654
  0.1757905906847877  0.7267110926820974  0.1696739773057899
  0.1983030319372157  0.0242882216503439  0.3160308138484678
  0.6380847638238495  0.4692894332644802  0.2532285077651237
  0.6218757296538837  0.4483759015844093  0.8502120865657942
  0.4821221511602044  0.4723097718667172  0.1955896562489802
  0.1446404556039068  0.4442001552082678  0.5444363182155256
  0.7046420187903817  0.9623851346482296  0.7387384628813146
  0.1059557389739553  0.0195303694832542  0.1739041201079480
  0.5255147371276484  0.3035683830229433  0.8659525367492115
  0.3087311784662199  0.1118014497036420  0.6353569673849365
  0.1247386369608876  0.1019934562165962  0.4540214445352137
  0.2494285606954677  0.0403430191097535  0.7692518426722591
  0.5617395668649771  0.5117514366393331  0.0247652394011499
  0.9062300127130558  0.7875722297267724  0.0075252785903030
  0.9790155211468794  0.5437134309599707  0.1936958483425071
  0.9655611707944285  0.2656408316190861  0.2812477995710556
  0.8711828995305925  0.9469453383514922  0.7277292360874132
  0.5150209167400233  0.6302122657666529  0.7217409693481963
  0.7195394193251258  0.6349222737870820  0.0662870266260052
  0.7137908298161911  0.3289192392270188  0.3208321566165326
  0.9475333893316327  0.0497422494991997  0.1288971096798107
  0.6841708782847797  0.1343365721387291  0.2376252979243707
  0.3812902114379763  0.1035611694684065  0.4827859162625638
  0.5821221717879449  0.3479871283805481  0.4293733190874158
  0.7201198575828761  0.7762572219043787  0.7572591560321198
  0.5616128158279687  0.3906204257540890  0.9043765971551304
  0.6394752105551388  0.2864059925408905  0.3750006140143405
  0.3439033769142746  0.7629000447319684  0.7540033729964593
  0.9763763204484561  0.4571057900754990  0.2425909143066574
  0.1259535567646175  0.1184549194018472  0.1932543962121650
  0.6567630049569450  0.3113735395548594  0.7512249662199936
  0.1750774977360953  0.9749872036242690  0.2280156328188191
  0.2187952655037499  0.3479581614277703  0.4174076892749772
  0.5277625159000155  0.2211905595900458  0.5373162080081362
  0.3975170273714261  0.9124805937090598  0.8028100169853796
  0.7210850070884379  0.5686314635887489  0.1407209212193753
  0.6587736513648560  0.9249081868682500  0.0718811771315875
  0.1619682691573501  0.8242519926944669  0.1485436219035288
  0.7198466696697264  0.4238901740862250  0.2837873374305082
  0.1687824281569232  0.0089074509505575  0.7233381753627525
  0.7922042959795380  0.0013278129086986  0.7223808358833705
  0.5782815477396608  0.8756070370066811  0.7691225763944780
  0.9091411422879274  0.4364188875250525  0.6456883903168859
  0.8944401707381628  0.5740818833033061  0.1495700453783598
  0.0241493672474296  0.7512535821881063  0.7313840260336606
  0.7277203556093216  0.1589976719169809  0.7237671466566307
  0.0512206038306456  0.0884827542260939  0.6090042108141870
  0.2647444901342390  0.8254955430303748  0.7803736744595121
  0.5453483772529137  0.4461832708949659  0.2802963746180124
  0.2548128501220092  0.2290433226398916  0.1949294096341198
  0.0874935314505302  0.1510876378239737  0.2850698667791651
  0.0744768325885546  0.8310139948461557  0.1001592368847721
  0.4715406083516567  0.9303209802752991  0.1926430995531790
  0.8402502814231492  0.5860953337093682  0.7069777811360891
  0.4533439700325124  0.9956742116647507  0.7902504200436120
  0.0969302280377055  0.5852945314409641  0.6582076551815330
  0.5831711886471329  0.5599316767463141  0.7194314045238158
  0.1710333785128114  0.8287776793404659  0.7521347259320796
  0.8857898427153362  0.2353978467029014  0.6446394013865557
  0.4625866363713869  0.1060872656189337  0.4247131059502873
  0.1454611265574731  0.5481537555999837  0.2280623160439852
  0.8212236546278271  0.7669803279479157  0.7442229511977456
  0.6577036883255075  0.6987779745131473  0.7669700368620382
  0.3508210535116515  0.7029693794183250  0.1841075678656650
  0.3954597804276150  0.5338938033698897  0.2155180297005169
  0.2456400842116451  0.1139977717585934  0.0687966876470867
  0.4678509285304034  0.1742428959159223  0.6148203292140092
  0.2884380685537281  0.0309283796500751  0.3567312536991213
  0.4652164780817269  0.8376582967663847  0.1554379320246412
  0.5391188915714137  0.0604055298848592  0.2772710926342710
  0.8178547341671859  0.7548348059471224  0.9851435456577363
  0.9593786632184121  0.9895213172425817  0.7106599303217599
  0.0678404603197732  0.5905065636338100  0.1879835275479548
  0.3015888507265193  0.9038621503971256  0.8254969723329827
  0.3848580312412337  0.1332069084644507  0.5754298619897728
  0.9323416239239126  0.1252038974280064  0.1951062023123497
  0.0122629765371708  0.9048240712006036  0.0763210173343220
  0.5456321425424404  0.5345004712170942  0.1300623860625512
  0.1580927539111908  0.6592306698125260  0.6965146729528855
  0.5729631276144266  0.4694109394864382  0.6895554799077306
  0.5233937545476079  0.4036615673840162  0.3636709897625156
  0.1214673085212510  0.7451947565313283  0.7281326050983122
  0.4779156721866262  0.3927185906855552  0.5514704995272810
  0.5425821024047395  0.3189105227770418  0.5163420870225851
  0.4557485197581870  0.2493338219824488  0.9134430665062684
  0.5021625518575709  0.6284160061050076  0.1351231130748955
  0.2210167001161060  0.2693168691427415  0.2729931323066868
  0.6292442476259867  0.6734379169053253  0.0206165365533216
  0.2199095729066650  0.8904724753035527  0.1968907335283960
  0.7896727107031445  0.2729353572496812  0.2909232022652867
  0.0618616251332769  0.3873038553109128  0.5368590513172222
  0.5347029073022983  0.4224531515350694  0.9952382399516715
  0.4355349862540619  0.2824319587893254  0.0095200948615158
  0.2834714826848872  0.0433201229020377  0.9345656127229502
  0.5459469548984951  0.9713936312789311  0.7676560723863662
  0.3838811728164990  0.9482623015888061  0.2368683238886977
  0.6756356401429422  0.8665727493563968  0.7559851203519047
  0.0909449815626170  0.6789173480112421  0.1526704840478804
  0.7493921915689528  0.9062055702748162  0.0252307451580992
  0.4776724669369674  0.3616390924815743  0.0540129253258321
  0.0506874360261211  0.3143934659791914  0.2853150646600233
  0.6530795496870870  0.4138367756266482  0.7493732137771560
  0.5466011143821922  0.6964266948632118  0.0862962423595964
  0.8045525013466268  0.6663193554397283  0.0336488502473910
  0.8034214087484722  0.0997393849472204  0.7044856135664660
  0.4235614352210611  0.8191084329255069  0.7711147596847036
  0.5788906503940600  0.2676245583650608  0.7896230093319065
  0.2469899366413494  0.0253505769973093  0.0259552620214454
  0.8812150481353579  0.8474097402833926  0.7424752374103099
  0.7410307370032793  0.8146402092578234  0.9817724751705207
  0.3400964909578747  0.6719015439662357  0.7110106951019933
  0.9866826108500397  0.1703624703025329  0.2611406613258385
  0.3750433959022982  0.0132037640971378  0.3083792686674365
  0.3189566101975574  0.0968526622337067  0.7316105369609326
  0.3420799296612534  0.2634295226189671  0.1580360926830108
  0.6082477282858822  0.1302686125132236  0.2982651034855373
  0.3322463186718612  0.1339586690657893  0.9324482075943572
  0.1247785720378170  0.0823743378215294  0.3576923928820764
  0.2530618916455822  0.6324896320541578  0.6835033963920419
  0.9667707426386662  0.6768172333389820  0.7117951309383104
  0.2438680285971245  0.4341200128889686  0.2743107596917604
  0.4042036034573970  0.4014632978340509  0.4846143030495494
  0.2210290189553753  0.0948479955408911  0.5947317512157886
  0.9251192383223590  0.8823666220146741  0.0304577566684689
  0.5188194001463555  0.7997881670574113  0.7649661019272672
  0.2948797552929603  0.0732819049561805  0.4453038021322928
  0.2366587895014061  0.5843977336080328  0.2241750395380887
  0.5483961922147804  0.9940319236059454  0.2007171818973316
  0.9539168324182709  0.7156758250677040  0.0570032957394092
  0.3752416363261913  0.7989533939652674  0.1772315541578173
  0.6528112106664105  0.7760374392766554  0.9948381920335556
  0.3173934085010278  0.8751113770969623  0.2111961791198856
  0.2498333167761625  0.5500001876378497  0.6272039851674334
  0.0276754052749986  0.9190268540837156  0.7295594211479294
  0.6045019496338450  0.8413073718480930  0.0511353955063657
  0.3122106173049086  0.1704055697557973  0.0219463754606835
  0.4228092823452050  0.6114461800158222  0.6925112322987619
  0.2027328459465660  0.1541657230655700  0.1501619141686342
  0.7475068946575080  0.4504661463123140  0.7176814821030434
  0.8431437345734833  0.9407104428216398  0.0406889579427533
  0.4048750027417683  0.1654154917727937  0.8759227265762360
  0.6398036434173342  0.1193579421114669  0.7398856284460092
  0.6021654992625141  0.1921568293876787  0.3781987191752169
  0.8067422935943789  0.5358452137986356  0.1800371045798109
  0.0361685122760185  0.7392435243665539  0.0989994591492906
  0.9667110526118402  0.0754411283055940  0.6623232217674775
  0.3737138510787194  0.3459332901993687  0.3110334187433788
  0.1404681183495166  0.0630661746100196  0.6446379622994409
  0.7316300620940613  0.2573616185617603  0.7163387305930144
  0.4904472398641955  0.4554231293726533  0.6301567035111231
  0.1415517250102594  0.2910834116645222  0.4135584470783422
  0.4591206946093432  0.0598646815936900  0.3372980614622756
  0.8862064002296680  0.1366320570627532  0.6654743736240530
  0.6064003313813194  0.5781324903574635  0.9632923557353215
  0.8593426229829677  0.0226615681352365  0.0915409796516998
  0.5606204200917125  0.7123552627717978  0.7551954387496376
  0.6384395245658446  0.5431260284979552  0.8733045674576632
  0.0533898113873091  0.1409032232712655  0.5218476683750262
  0.8349552777767497  0.1434468034591942  0.1905694473667741
  0.2561860317104942  0.6756120129622799  0.1970452188035913
  0.9999412261054622  0.5915260424496409  0.6734766503500491
  0.2325095800972582  0.7757983615927775  0.3484215588333864
 
  0.00000000E+00  0.00000000E+00  0.00000000E+00
  0.00000000E+00  0.00000000E+00  0.00000000E+00
  0.00000000E+00  0.00000000E+00  0.00000000E+00
  0.00000000E+00  0.00000000E+00  0.00000000E+00
  0.00000000E+00  0.00000000E+00  0.00000000E+00
  0.00000000E+00  0.00000000E+00  0.00000000E+00
  0.00000000E+00  0.00000000E+00  0.00000000E+00
  0.00000000E+00  0.00000000E+00  0.00000000E+00
  0.00000000E+00  0.00000000E+00  0.00000000E+00
  0.00000000E+00  0.00000000E+00  0.00000000E+00
  0.00000000E+00  0.00000000E+00  0.00000000E+00
  0.00000000E+00  0.00000000E+00  0.00000000E+00
  0.00000000E+00  0.00000000E+00  0.00000000E+00
  0.00000000E+00  0.00000000E+00  0.00000000E+00
  0.00000000E+00  0.00000000E+00  0.00000000E+00
  0.00000000E+00  0.00000000E+00  0.00000000E+00
  0.00000000E+00  0.00000000E+00  0.00000000E+00
  0.00000000E+00  0.00000000E+00  0.00000000E+00
  0.00000000E+00  0.00000000E+00  0.00000000E+00
  0.00000000E+00  0.00000000E+00  0.00000000E+00
  0.00000000E+00  0.00000000E+00  0.00000000E+00
  0.00000000E+00  0.00000000E+00  0.00000000E+00
  0.00000000E+00  0.00000000E+00  0.00000000E+00
  0.00000000E+00  0.00000000E+00  0.00000000E+00
  0.00000000E+00  0.00000000E+00  0.00000000E+00
  0.00000000E+00  0.00000000E+00  0.00000000E+00
  0.00000000E+00  0.00000000E+00  0.00000000E+00
  0.00000000E+00  0.00000000E+00  0.00000000E+00
  0.00000000E+00  0.00000000E+00  0.00000000E+00
  0.00000000E+00  0.00000000E+00  0.00000000E+00
  0.00000000E+00  0.00000000E+00  0.00000000E+00
  0.00000000E+00  0.00000000E+00  0.00000000E+00
  0.00000000E+00  0.00000000E+00  0.00000000E+00
  0.00000000E+00  0.00000000E+00  0.00000000E+00
  0.00000000E+00  0.00000000E+00  0.00000000E+00
  0.00000000E+00  0.00000000E+00  0.00000000E+00
  0.00000000E+00  0.00000000E+00  0.00000000E+00
  0.00000000E+00  0.00000000E+00  0.00000000E+00
  0.00000000E+00  0.00000000E+00  0.00000000E+00
  0.00000000E+00  0.00000000E+00  0.00000000E+00
  0.00000000E+00  0.00000000E+00  0.00000000E+00
  0.00000000E+00  0.00000000E+00  0.00000000E+00
  0.00000000E+00  0.00000000E+00  0.00000000E+00
  0.00000000E+00  0.00000000E+00  0.00000000E+00
  0.00000000E+00  0.00000000E+00  0.00000000E+00
  0.00000000E+00  0.00000000E+00  0.00000000E+00
  0.00000000E+00  0.00000000E+00  0.00000000E+00
  0.00000000E+00  0.00000000E+00  0.00000000E+00
  0.00000000E+00  0.00000000E+00  0.00000000E+00
  0.00000000E+00  0.00000000E+00  0.00000000E+00
  0.00000000E+00  0.00000000E+00  0.00000000E+00
  0.00000000E+00  0.00000000E+00  0.00000000E+00
  0.00000000E+00  0.00000000E+00  0.00000000E+00
  0.00000000E+00  0.00000000E+00  0.00000000E+00
  0.00000000E+00  0.00000000E+00  0.00000000E+00
  0.00000000E+00  0.00000000E+00  0.00000000E+00
  0.00000000E+00  0.00000000E+00  0.00000000E+00
  0.00000000E+00  0.00000000E+00  0.00000000E+00
  0.00000000E+00  0.00000000E+00  0.00000000E+00
  0.00000000E+00  0.00000000E+00  0.00000000E+00
  0.00000000E+00  0.00000000E+00  0.00000000E+00
  0.00000000E+00  0.00000000E+00  0.00000000E+00
  0.00000000E+00  0.00000000E+00  0.00000000E+00
  0.00000000E+00  0.00000000E+00  0.00000000E+00
  0.00000000E+00  0.00000000E+00  0.00000000E+00
  0.00000000E+00  0.00000000E+00  0.00000000E+00
  0.00000000E+00  0.00000000E+00  0.00000000E+00
  0.00000000E+00  0.00000000E+00  0.00000000E+00
  0.00000000E+00  0.00000000E+00  0.00000000E+00
  0.00000000E+00  0.00000000E+00  0.00000000E+00
  0.00000000E+00  0.00000000E+00  0.00000000E+00
  0.00000000E+00  0.00000000E+00  0.00000000E+00
  0.00000000E+00  0.00000000E+00  0.00000000E+00
  0.00000000E+00  0.00000000E+00  0.00000000E+00
  0.00000000E+00  0.00000000E+00  0.00000000E+00
  0.00000000E+00  0.00000000E+00  0.00000000E+00
  0.00000000E+00  0.00000000E+00  0.00000000E+00
  0.00000000E+00  0.00000000E+00  0.00000000E+00
  0.00000000E+00  0.00000000E+00  0.00000000E+00
  0.00000000E+00  0.00000000E+00  0.00000000E+00
  0.00000000E+00  0.00000000E+00  0.00000000E+00
  0.00000000E+00  0.00000000E+00  0.00000000E+00
  0.00000000E+00  0.00000000E+00  0.00000000E+00
  0.00000000E+00  0.00000000E+00  0.00000000E+00
  0.00000000E+00  0.00000000E+00  0.00000000E+00
  0.00000000E+00  0.00000000E+00  0.00000000E+00
  0.00000000E+00  0.00000000E+00  0.00000000E+00
  0.00000000E+00  0.00000000E+00  0.00000000E+00
  0.00000000E+00  0.00000000E+00  0.00000000E+00
  0.00000000E+00  0.00000000E+00  0.00000000E+00
  0.00000000E+00  0.00000000E+00  0.00000000E+00
  0.00000000E+00  0.00000000E+00  0.00000000E+00
  0.00000000E+00  0.00000000E+00  0.00000000E+00
  0.00000000E+00  0.00000000E+00  0.00000000E+00
  0.00000000E+00  0.00000000E+00  0.00000000E+00
  0.00000000E+00  0.00000000E+00  0.00000000E+00
  0.00000000E+00  0.00000000E+00  0.00000000E+00
  0.00000000E+00  0.00000000E+00  0.00000000E+00
  0.00000000E+00  0.00000000E+00  0.00000000E+00
  0.00000000E+00  0.00000000E+00  0.00000000E+00
  0.00000000E+00  0.00000000E+00  0.00000000E+00
  0.00000000E+00  0.00000000E+00  0.00000000E+00
  0.00000000E+00  0.00000000E+00  0.00000000E+00
  0.00000000E+00  0.00000000E+00  0.00000000E+00
  0.00000000E+00  0.00000000E+00  0.00000000E+00
  0.00000000E+00  0.00000000E+00  0.00000000E+00
  0.00000000E+00  0.00000000E+00  0.00000000E+00
  0.00000000E+00  0.00000000E+00  0.00000000E+00
  0.00000000E+00  0.00000000E+00  0.00000000E+00
  0.00000000E+00  0.00000000E+00  0.00000000E+00
  0.00000000E+00  0.00000000E+00  0.00000000E+00
  0.00000000E+00  0.00000000E+00  0.00000000E+00
  0.00000000E+00  0.00000000E+00  0.00000000E+00
  0.00000000E+00  0.00000000E+00  0.00000000E+00
  0.00000000E+00  0.00000000E+00  0.00000000E+00
  0.00000000E+00  0.00000000E+00  0.00000000E+00
  0.00000000E+00  0.00000000E+00  0.00000000E+00
  0.00000000E+00  0.00000000E+00  0.00000000E+00
  0.00000000E+00  0.00000000E+00  0.00000000E+00
  0.00000000E+00  0.00000000E+00  0.00000000E+00
  0.00000000E+00  0.00000000E+00  0.00000000E+00
  0.00000000E+00  0.00000000E+00  0.00000000E+00
  0.00000000E+00  0.00000000E+00  0.00000000E+00
  0.00000000E+00  0.00000000E+00  0.00000000E+00
  0.00000000E+00  0.00000000E+00  0.00000000E+00
  0.00000000E+00  0.00000000E+00  0.00000000E+00
  0.00000000E+00  0.00000000E+00  0.00000000E+00
  0.00000000E+00  0.00000000E+00  0.00000000E+00
  0.00000000E+00  0.00000000E+00  0.00000000E+00
  0.00000000E+00  0.00000000E+00  0.00000000E+00
  0.00000000E+00  0.00000000E+00  0.00000000E+00
  0.00000000E+00  0.00000000E+00  0.00000000E+00
  0.00000000E+00  0.00000000E+00  0.00000000E+00
  0.00000000E+00  0.00000000E+00  0.00000000E+00
  0.00000000E+00  0.00000000E+00  0.00000000E+00
  0.00000000E+00  0.00000000E+00  0.00000000E+00
  0.00000000E+00  0.00000000E+00  0.00000000E+00
  0.00000000E+00  0.00000000E+00  0.00000000E+00
  0.00000000E+00  0.00000000E+00  0.00000000E+00
  0.00000000E+00  0.00000000E+00  0.00000000E+00
  0.00000000E+00  0.00000000E+00  0.00000000E+00
  0.00000000E+00  0.00000000E+00  0.00000000E+00
  0.00000000E+00  0.00000000E+00  0.00000000E+00
  0.00000000E+00  0.00000000E+00  0.00000000E+00
  0.00000000E+00  0.00000000E+00  0.00000000E+00
  0.00000000E+00  0.00000000E+00  0.00000000E+00
  0.00000000E+00  0.00000000E+00  0.00000000E+00
  0.00000000E+00  0.00000000E+00  0.00000000E+00
  0.00000000E+00  0.00000000E+00  0.00000000E+00
  0.00000000E+00  0.00000000E+00  0.00000000E+00
  0.00000000E+00  0.00000000E+00  0.00000000E+00
  0.00000000E+00  0.00000000E+00  0.00000000E+00
  0.00000000E+00  0.00000000E+00  0.00000000E+00
  0.00000000E+00  0.00000000E+00  0.00000000E+00
  0.00000000E+00  0.00000000E+00  0.00000000E+00
  0.00000000E+00  0.00000000E+00  0.00000000E+00
  0.00000000E+00  0.00000000E+00  0.00000000E+00
  0.00000000E+00  0.00000000E+00  0.00000000E+00
  0.00000000E+00  0.00000000E+00  0.00000000E+00
  0.00000000E+00  0.00000000E+00  0.00000000E+00
  0.00000000E+00  0.00000000E+00  0.00000000E+00
  0.00000000E+00  0.00000000E+00  0.00000000E+00
  0.00000000E+00  0.00000000E+00  0.00000000E+00
  0.00000000E+00  0.00000000E+00  0.00000000E+00
  0.00000000E+00  0.00000000E+00  0.00000000E+00
  0.00000000E+00  0.00000000E+00  0.00000000E+00
  0.00000000E+00  0.00000000E+00  0.00000000E+00
  0.00000000E+00  0.00000000E+00  0.00000000E+00
  0.00000000E+00  0.00000000E+00  0.00000000E+00
  0.00000000E+00  0.00000000E+00  0.00000000E+00
  0.00000000E+00  0.00000000E+00  0.00000000E+00
  0.00000000E+00  0.00000000E+00  0.00000000E+00
  0.00000000E+00  0.00000000E+00  0.00000000E+00
  0.00000000E+00  0.00000000E+00  0.00000000E+00
  0.00000000E+00  0.00000000E+00  0.00000000E+00
  0.00000000E+00  0.00000000E+00  0.00000000E+00
  0.00000000E+00  0.00000000E+00  0.00000000E+00
  0.00000000E+00  0.00000000E+00  0.00000000E+00
  0.00000000E+00  0.00000000E+00  0.00000000E+00
  0.00000000E+00  0.00000000E+00  0.00000000E+00
  0.00000000E+00  0.00000000E+00  0.00000000E+00
  0.00000000E+00  0.00000000E+00  0.00000000E+00
  0.00000000E+00  0.00000000E+00  0.00000000E+00
  0.00000000E+00  0.00000000E+00  0.00000000E+00
  0.00000000E+00  0.00000000E+00  0.00000000E+00
  0.00000000E+00  0.00000000E+00  0.00000000E+00
  0.00000000E+00  0.00000000E+00  0.00000000E+00
  0.00000000E+00  0.00000000E+00  0.00000000E+00
  0.00000000E+00  0.00000000E+00  0.00000000E+00
  0.00000000E+00  0.00000000E+00  0.00000000E+00
  0.00000000E+00  0.00000000E+00  0.00000000E+00
  0.00000000E+00  0.00000000E+00  0.00000000E+00
  0.00000000E+00  0.00000000E+00  0.00000000E+00
  0.00000000E+00  0.00000000E+00  0.00000000E+00
  0.00000000E+00  0.00000000E+00  0.00000000E+00
  0.00000000E+00  0.00000000E+00  0.00000000E+00
  0.00000000E+00  0.00000000E+00  0.00000000E+00
  0.00000000E+00  0.00000000E+00  0.00000000E+00
  0.00000000E+00  0.00000000E+00  0.00000000E+00
  0.00000000E+00  0.00000000E+00  0.00000000E+00
  0.00000000E+00  0.00000000E+00  0.00000000E+00
  0.00000000E+00  0.00000000E+00  0.00000000E+00
  0.00000000E+00  0.00000000E+00  0.00000000E+00
  0.00000000E+00  0.00000000E+00  0.00000000E+00
  0.00000000E+00  0.00000000E+00  0.00000000E+00
  0.00000000E+00  0.00000000E+00  0.00000000E+00
  0.00000000E+00  0.00000000E+00  0.00000000E+00
