# Supplementary material for: Towards an atomistic understanding of disordered carbon electrode materials
Source: Chem Commun (Camb). 2018 May 23;54(47):5988–91. doi: 10.1039/c8cc01388h (PMC5994876; doi:10.1039/c8cc01388h)
Supplement: Supplementary file 1 [file CC-054-C8CC01388H-s001.zip › structures_Na/Fig3a_AIRSS_like/POSCAR39]

 C                                      
   1.00000000000000     
    14.3182550000000006    0.0000000000000000    0.0000000000000000
     0.0000000000000000   14.3182550000000006    0.0000000000000000
     0.0000000000000000    0.0000000000000000   14.3182550000000006
   C    Na
   206     1
Direct
  0.8910160917654613  0.6411455831919350  0.0783995339804483
  0.5336687532321025  0.7936411556993952  0.0998142923787085
  0.0715543124848315  0.3037660382367339  0.4825185235694580
  0.1239646549276689  0.9183896294433840  0.7415445065733094
  0.4780159778128024  0.1551909013923546  0.7101661521008019
  0.7904056175078351  0.0784078176266050  0.1333649048152775
  0.2279932566973557  0.4144420719016430  0.4919975350568858
  0.6708339042085502  0.5923396034627676  0.7755631687363050
  0.7562629131720330  0.5449300367147935  0.7325250735507333
  0.3029408892567022  0.5114033022075778  0.2442217429024673
  0.6335930175335138  0.9936481306525314  0.1419110689950121
  0.9582050647261452  0.2776274900907745  0.5930558565073086
  0.6399333244478135  0.5294576886697752  0.1769679847789964
  0.6964799498290605  0.0675529777131308  0.1636577698404046
  0.4166345906382360  0.5242961710589961  0.6410949496121662
  0.4270390002622542  0.3793046806246436  0.3842708678449143
  0.2712217302585175  0.3450791302026996  0.3241537964128555
  0.8044712203485845  0.4600853548952809  0.2450286063309374
  0.3976069130842184  0.3273300862795387  0.2093070108629105
  0.1286682898171750  0.2502415874138974  0.3145218718705854
  0.4161489073535849  0.6262139626501362  0.1841505507012812
  0.3197153439628481  0.4412745699732549  0.5202053283973581
  0.7711184807735723  0.1852882194900973  0.2509929217074844
  0.2130770204164010  0.0875149563302690  0.4973150048337556
  0.8142049704865993  0.2951831871156459  0.6778020584313845
  0.4570812775910224  0.3809397194571504  0.1506398362522833
  0.8895652572641092  0.4120653159431321  0.2617276285522043
  0.3654525707305747  0.2398999657695171  0.0645404237049306
  0.6272189598721968  0.0215483679535538  0.7430234802333681
  0.1489212995548374  0.4558043716498527  0.2603555536744601
  0.9181041083509516  0.5315919316212457  0.6686536461782853
  0.8696536139679385  0.6806092263195445  0.7253238483773697
  0.1582551651808079  0.5194302364066636  0.6089950485174410
  0.5369396155270201  0.1671789265928404  0.4509063335280394
  0.2660323776412809  0.9920192712179080  0.8560431786401409
  0.4134483953775488  0.1045265669385255  0.7781169658244527
  0.0177999505315290  0.2310040102029508  0.5237375587919854
  0.5654438096870417  0.1777345769112826  0.7527852460347627
  0.8223972336576442  0.3945604852851523  0.6775572879197157
  0.0611841367284014  0.4082241828325591  0.2668972284383271
  0.9764541453303278  0.3746436742565273  0.5968019215477547
  0.3302658283580716  0.5035364949464987  0.5962903863537410
  0.8811425644154519  0.3155687486114658  0.2799480287434851
  0.0273336943125818  0.9930633670270556  0.1199066224831963
  0.9786404918070033  0.8345137767510690  0.7420851879254472
  0.1764661310515112  0.7263113265565797  0.1709549760705449
  0.1991539007338038  0.0239837587088904  0.3154196098086236
  0.6384254274679776  0.4689403098279593  0.2533522885990475
  0.6224585193812286  0.4477215945078755  0.8504175826341349
  0.4825044560678201  0.4720500857299166  0.1957072440627107
  0.1452582803039921  0.4434873751313952  0.5451171931690822
  0.7048806440773854  0.9617751300452958  0.7388324769546534
  0.1073911858993612  0.0199841050446805  0.1728093533529637
  0.5259794720303578  0.3029658752223374  0.8661007924242141
  0.3090557347460621  0.1110305575385689  0.6350970369155822
  0.1248381753727888  0.1010293012472084  0.4538417024097310
  0.2499964347678606  0.0395576376915100  0.7690655460786791
  0.5622350584285962  0.5112758677807463  0.0249106681934130
  0.9068393889502232  0.7871961458655624  0.0077589484115387
  0.9794053960198353  0.5433997698365588  0.1942676113824464
  0.9659306942176585  0.2655387323882579  0.2815388724760756
  0.8714978363905284  0.9462295107888792  0.7277071106911863
  0.5154481433815740  0.6295096151861945  0.7222294020284167
  0.7200076687061565  0.6345216477825018  0.0663694628625974
  0.7140815345681149  0.3285917160432873  0.3210197217223872
  0.9476934304290956  0.0497968591044493  0.1287816862350365
  0.6846249484417744  0.1340237393155156  0.2375629770522547
  0.3815021668044850  0.1033240929046548  0.4824326485497140
  0.5824239629896866  0.3475257692948303  0.4294427138953486
  0.7205051855012292  0.7756531444176767  0.7574832842311030
  0.5621515396354441  0.3899902568373059  0.9045599902084730
  0.6397717014211933  0.2860013922948312  0.3750894914440180
  0.3442529318298824  0.7620327368117492  0.7547483797617796
  0.9767425149830063  0.4568317538522074  0.2430995019912573
  0.1263678056823757  0.1187948981931392  0.1930849530255700
  0.6572809873253459  0.3106863776620147  0.7514269176654053
  0.1770527173940699  0.9749877720681143  0.2272631128393543
  0.2192615425055473  0.3477044151094833  0.4177103070290608
  0.5280496859164492  0.2206794820644989  0.5372798005798696
  0.3977680519029925  0.9118479116215682  0.8030087747504583
  0.7214887744289331  0.5683177665349253  0.1409250281766098
  0.6593407108186872  0.9244693422395004  0.0718344202488599
  0.1632182942291152  0.8234773307186082  0.1498154584922538
  0.7201396696679279  0.4234990026962337  0.2839626905304011
  0.1693020923017964  0.0079982177687027  0.7232970898570060
  0.7924896815183706  0.0006573645229681  0.7224446269926185
  0.5786049617028524  0.8749388412640156  0.7694537541561022
  0.9097539863309716  0.4356772121038210  0.6460753299079808
  0.8948782890424285  0.5738195452219155  0.1501958749988215
  0.0246277064128209  0.7505286864843979  0.7316246988632220
  0.7280182673347739  0.1583160590309931  0.7237700270146600
  0.0517220901350620  0.0878122855243512  0.6092945607107315
  0.2650696856118461  0.8247008939849413  0.7810445973883088
  0.5457144906822057  0.4458546069462277  0.2804008581707937
  0.2552689469358451  0.2291636430471142  0.1950364958418482
  0.0879464262641643  0.1510577149198060  0.2850379839306761
  0.0750259229078848  0.8308212924870809  0.1012837968867075
  0.4726244131266667  0.9295326415699666  0.1929612112467951
  0.8407417815814602  0.5853989036761098  0.7071562501998818
  0.4536276563759727  0.9950783676503370  0.7903131251421218
  0.0974542652548567  0.5843145658234833  0.6591433052560003
  0.5836655571861917  0.5592891448550108  0.7197240890273505
  0.1714275129167993  0.8278881708256810  0.7527229425338841
  0.8862814754543906  0.2347202652372954  0.6449634201756144
  0.4629466318675441  0.1055852697397424  0.4245695076186428
  0.1461643309042321  0.5474769833266100  0.2273896786455293
  0.8215961416427460  0.7663172655896401  0.7443213510580112
  0.6581306131146866  0.6981504253417439  0.7672855450831433
  0.3510621864633346  0.7028013993968936  0.1848934051115959
  0.3958796501833995  0.5336525833338579  0.2155760902375240
  0.2458141494443676  0.1141876856968532  0.0688686555568639
  0.4680751223723639  0.1736783623453658  0.6147121030524226
  0.2890393304062184  0.0311107016611094  0.3561184876102713
  0.4662478909147966  0.8369068316124083  0.1557867612380556
  0.5398545934406561  0.0597575633836939  0.2774722805441027
  0.8184690193373034  0.7543923288351964  0.9852102381728844
  0.9596947060422220  0.9887714139130389  0.7105943602319350
  0.0685102319734323  0.5899050449377742  0.1882089045606788
  0.3018518954350972  0.9033238159504905  0.8257836188594141
  0.3850803966294583  0.1326743536580318  0.5752084384363766
  0.9325509157182915  0.1253993364263765  0.1948526618879571
  0.0128063442195893  0.9047659804981653  0.0763147336402713
  0.5460017088683852  0.5341868002684885  0.1301899902922469
  0.1586211139131092  0.6582056431543452  0.6975489962950574
  0.5734722196153035  0.4687793122864923  0.6898307337286995
  0.5237934558335278  0.4033839876445733  0.3638257493431628
  0.1219511675769519  0.7443644985569032  0.7287272219217052
  0.4784012438976386  0.3923024341089363  0.5517047927947935
  0.5429259240078645  0.3184328728378316  0.5164328913141598
  0.4561312694356615  0.2487393986415253  0.9136111779799455
  0.5024453324510640  0.6281114142566080  0.1351879630239113
  0.2214690384522393  0.2692822719025554  0.2731957331506137
  0.6297545310444640  0.6729818409412622  0.0206562714270607
  0.2220751082301415  0.8899227933611943  0.1969017964807004
  0.7900219431226134  0.2726338624329458  0.2910639358433564
  0.0625147330546554  0.3865559644234383  0.5373361687841316
  0.5352723212202715  0.4219376200156141  0.9954274485911220
  0.4361418594076252  0.2819082377345029  0.0097114640031772
  0.2828402632246981  0.0430426107437803  0.9347612604968040
  0.5461948400885523  0.9707537077417634  0.7677897149237142
  0.3847054456218300  0.9476308799586409  0.2367143957128464
  0.6759328661162175  0.8659451879310722  0.7562376243225473
  0.0915179379306676  0.6787096269280635  0.1536827136669337
  0.7499417158838970  0.9058492819772437  0.0248443486169437
  0.4783087428723686  0.3611256209374878  0.0542427223875067
  0.0510918838485998  0.3142198458141624  0.2857557637107906
  0.6535706729929016  0.4131709409487225  0.7495741970297300
  0.5471139180277105  0.6959575401233106  0.0863253046169800
  0.8050892105785369  0.6660213664355596  0.0338573028120475
  0.8037248705874781  0.0990512444612207  0.7046157223023231
  0.4238954607940367  0.8183939265984821  0.7716283224147075
  0.5792732220584538  0.2669698213172352  0.7897854190098331
  0.2452151648771958  0.0257072745067031  0.0258422302337754
  0.8816297395193720  0.8466919034025320  0.7423825539757057
  0.7416351807361603  0.8142671056806956  0.9816052542190032
  0.3404910906918182  0.6709840594901467  0.7120093225956164
  0.9870966791316230  0.1704192928323898  0.2609994478553908
  0.3755880099163914  0.0126434089628910  0.3081380072193474
  0.3193132661061691  0.0962599398507476  0.7313790916826653
  0.3426341734145637  0.2632306954362754  0.1582209296725852
  0.6087317164464540  0.1297685710542271  0.2983946856012883
  0.3324102352867432  0.1334692214797105  0.9326092376029548
  0.1244550986556839  0.0812384809801250  0.3573596995919209
  0.2534408549220782  0.6313630779369177  0.6847646663765173
  0.9672249625796031  0.6761067005155792  0.7121909484277321
  0.2442790852197924  0.4338108300836225  0.2743712109732532
  0.4046640915206248  0.4012200371619057  0.4848955286698597
  0.2213859352681414  0.0937209220966027  0.5943446137638717
  0.9255610206290252  0.8820911094809328  0.0305297524482956
  0.5191433396904049  0.7990976957682571  0.7654419077743992
  0.2951816192692836  0.0733440939458555  0.4446642531695725
  0.2373093102015155  0.5839448637425024  0.2234071609740185
  0.5492755000614308  0.9933824190949183  0.2009140329027628
  0.9541665417246129  0.7155880787979877  0.0579796538452671
  0.3758716740046457  0.7983700450253038  0.1774711720643247
  0.6533817652211443  0.7756297420840474  0.9948402111415049
  0.3185353897122504  0.8750370151661577  0.2099526559411290
  0.2502702690985889  0.5488987113611076  0.6283532676879052
  0.0281249856790170  0.9182741416306133  0.7294720347200855
  0.6052611364657873  0.8408426052207686  0.0512680853186086
  0.3126997990266232  0.1701436478907878  0.0220698462514314
  0.4231944391190174  0.6106520188487230  0.6932574097327401
  0.2030966197230088  0.1546570052262453  0.1501038039041136
  0.7480204140238835  0.4497598733301406  0.7179117923291926
  0.8435525501596121  0.9405542864253423  0.0404196425280448
  0.4051366649813356  0.1648529063549671  0.8760427787775397
  0.6400569501498317  0.1187398519763429  0.7397451698780757
  0.6025986912457776  0.1916445896187646  0.3782654385893903
  0.8071223280876386  0.5355463494133579  0.1804400161791308
  0.0362425323665405  0.7391277480769766  0.1007216132911354
  0.9670430628569214  0.0747993706565189  0.6626325456917991
  0.3741629789938932  0.3457783691293085  0.3112646863615763
  0.1407912251602922  0.0623046878732652  0.6446304892455726
  0.7320270298868485  0.2567156666179079  0.7165425626864256
  0.4909188776358792  0.4548194183648475  0.6305345694632365
  0.1421031365715670  0.2906715684538725  0.4138457885572707
  0.4597049370968622  0.0591713989444413  0.3373254109853159
  0.8866563104668400  0.1359476183755901  0.6658042063256355
  0.6069882341267714  0.5775908310436776  0.9634275255065586
  0.8595667260612446  0.0227619107586363  0.0910455432340391
  0.5610228594891566  0.7116712559411106  0.7556279400447193
  0.6390727580898645  0.5424652568179499  0.8735202298589930
  0.0536626547576846  0.1400810627771481  0.5218725244912468
  0.8352093792823509  0.1437755828725212  0.1898859212376349
  0.2566554015006953  0.6753545312792969  0.1981361075951743
  0.0005031862191155  0.5907016796168114  0.6740747332008652
  0.0269190668986736  0.8816897533931901  0.2764968533535063
 
  0.00000000E+00  0.00000000E+00  0.00000000E+00
  0.00000000E+00  0.00000000E+00  0.00000000E+00
  0.00000000E+00  0.00000000E+00  0.00000000E+00
  0.00000000E+00  0.00000000E+00  0.00000000E+00
  0.00000000E+00  0.00000000E+00  0.00000000E+00
  0.00000000E+00  0.00000000E+00  0.00000000E+00
  0.00000000E+00  0.00000000E+00  0.00000000E+00
  0.00000000E+00  0.00000000E+00  0.00000000E+00
  0.00000000E+00  0.00000000E+00  0.00000000E+00
  0.00000000E+00  0.00000000E+00  0.00000000E+00
  0.00000000E+00  0.00000000E+00  0.00000000E+00
  0.00000000E+00  0.00000000E+00  0.00000000E+00
  0.00000000E+00  0.00000000E+00  0.00000000E+00
  0.00000000E+00  0.00000000E+00  0.00000000E+00
  0.00000000E+00  0.00000000E+00  0.00000000E+00
  0.00000000E+00  0.00000000E+00  0.00000000E+00
  0.00000000E+00  0.00000000E+00  0.00000000E+00
  0.00000000E+00  0.00000000E+00  0.00000000E+00
  0.00000000E+00  0.00000000E+00  0.00000000E+00
  0.00000000E+00  0.00000000E+00  0.00000000E+00
  0.00000000E+00  0.00000000E+00  0.00000000E+00
  0.00000000E+00  0.00000000E+00  0.00000000E+00
  0.00000000E+00  0.00000000E+00  0.00000000E+00
  0.00000000E+00  0.00000000E+00  0.00000000E+00
  0.00000000E+00  0.00000000E+00  0.00000000E+00
  0.00000000E+00  0.00000000E+00  0.00000000E+00
  0.00000000E+00  0.00000000E+00  0.00000000E+00
  0.00000000E+00  0.00000000E+00  0.00000000E+00
  0.00000000E+00  0.00000000E+00  0.00000000E+00
  0.00000000E+00  0.00000000E+00  0.00000000E+00
  0.00000000E+00  0.00000000E+00  0.00000000E+00
  0.00000000E+00  0.00000000E+00  0.00000000E+00
  0.00000000E+00  0.00000000E+00  0.00000000E+00
  0.00000000E+00  0.00000000E+00  0.00000000E+00
  0.00000000E+00  0.00000000E+00  0.00000000E+00
  0.00000000E+00  0.00000000E+00  0.00000000E+00
  0.00000000E+00  0.00000000E+00  0.00000000E+00
  0.00000000E+00  0.00000000E+00  0.00000000E+00
  0.00000000E+00  0.00000000E+00  0.00000000E+00
  0.00000000E+00  0.00000000E+00  0.00000000E+00
  0.00000000E+00  0.00000000E+00  0.00000000E+00
  0.00000000E+00  0.00000000E+00  0.00000000E+00
  0.00000000E+00  0.00000000E+00  0.00000000E+00
  0.00000000E+00  0.00000000E+00  0.00000000E+00
  0.00000000E+00  0.00000000E+00  0.00000000E+00
  0.00000000E+00  0.00000000E+00  0.00000000E+00
  0.00000000E+00  0.00000000E+00  0.00000000E+00
  0.00000000E+00  0.00000000E+00  0.00000000E+00
  0.00000000E+00  0.00000000E+00  0.00000000E+00
  0.00000000E+00  0.00000000E+00  0.00000000E+00
  0.00000000E+00  0.00000000E+00  0.00000000E+00
  0.00000000E+00  0.00000000E+00  0.00000000E+00
  0.00000000E+00  0.00000000E+00  0.00000000E+00
  0.00000000E+00  0.00000000E+00  0.00000000E+00
  0.00000000E+00  0.00000000E+00  0.00000000E+00
  0.00000000E+00  0.00000000E+00  0.00000000E+00
  0.00000000E+00  0.00000000E+00  0.00000000E+00
  0.00000000E+00  0.00000000E+00  0.00000000E+00
  0.00000000E+00  0.00000000E+00  0.00000000E+00
  0.00000000E+00  0.00000000E+00  0.00000000E+00
  0.00000000E+00  0.00000000E+00  0.00000000E+00
  0.00000000E+00  0.00000000E+00  0.00000000E+00
  0.00000000E+00  0.00000000E+00  0.00000000E+00
  0.00000000E+00  0.00000000E+00  0.00000000E+00
  0.00000000E+00  0.00000000E+00  0.00000000E+00
  0.00000000E+00  0.00000000E+00  0.00000000E+00
  0.00000000E+00  0.00000000E+00  0.00000000E+00
  0.00000000E+00  0.00000000E+00  0.00000000E+00
  0.00000000E+00  0.00000000E+00  0.00000000E+00
  0.00000000E+00  0.00000000E+00  0.00000000E+00
  0.00000000E+00  0.00000000E+00  0.00000000E+00
  0.00000000E+00  0.00000000E+00  0.00000000E+00
  0.00000000E+00  0.00000000E+00  0.00000000E+00
  0.00000000E+00  0.00000000E+00  0.00000000E+00
  0.00000000E+00  0.00000000E+00  0.00000000E+00
  0.00000000E+00  0.00000000E+00  0.00000000E+00
  0.00000000E+00  0.00000000E+00  0.00000000E+00
  0.00000000E+00  0.00000000E+00  0.00000000E+00
  0.00000000E+00  0.00000000E+00  0.00000000E+00
  0.00000000E+00  0.00000000E+00  0.00000000E+00
  0.00000000E+00  0.00000000E+00  0.00000000E+00
  0.00000000E+00  0.00000000E+00  0.00000000E+00
  0.00000000E+00  0.00000000E+00  0.00000000E+00
  0.00000000E+00  0.00000000E+00  0.00000000E+00
  0.00000000E+00  0.00000000E+00  0.00000000E+00
  0.00000000E+00  0.00000000E+00  0.00000000E+00
  0.00000000E+00  0.00000000E+00  0.00000000E+00
  0.00000000E+00  0.00000000E+00  0.00000000E+00
  0.00000000E+00  0.00000000E+00  0.00000000E+00
  0.00000000E+00  0.00000000E+00  0.00000000E+00
  0.00000000E+00  0.00000000E+00  0.00000000E+00
  0.00000000E+00  0.00000000E+00  0.00000000E+00
  0.00000000E+00  0.00000000E+00  0.00000000E+00
  0.00000000E+00  0.00000000E+00  0.00000000E+00
  0.00000000E+00  0.00000000E+00  0.00000000E+00
  0.00000000E+00  0.00000000E+00  0.00000000E+00
  0.00000000E+00  0.00000000E+00  0.00000000E+00
  0.00000000E+00  0.00000000E+00  0.00000000E+00
  0.00000000E+00  0.00000000E+00  0.00000000E+00
  0.00000000E+00  0.00000000E+00  0.00000000E+00
  0.00000000E+00  0.00000000E+00  0.00000000E+00
  0.00000000E+00  0.00000000E+00  0.00000000E+00
  0.00000000E+00  0.00000000E+00  0.00000000E+00
  0.00000000E+00  0.00000000E+00  0.00000000E+00
  0.00000000E+00  0.00000000E+00  0.00000000E+00
  0.00000000E+00  0.00000000E+00  0.00000000E+00
  0.00000000E+00  0.00000000E+00  0.00000000E+00
  0.00000000E+00  0.00000000E+00  0.00000000E+00
  0.00000000E+00  0.00000000E+00  0.00000000E+00
  0.00000000E+00  0.00000000E+00  0.00000000E+00
  0.00000000E+00  0.00000000E+00  0.00000000E+00
  0.00000000E+00  0.00000000E+00  0.00000000E+00
  0.00000000E+00  0.00000000E+00  0.00000000E+00
  0.00000000E+00  0.00000000E+00  0.00000000E+00
  0.00000000E+00  0.00000000E+00  0.00000000E+00
  0.00000000E+00  0.00000000E+00  0.00000000E+00
  0.00000000E+00  0.00000000E+00  0.00000000E+00
  0.00000000E+00  0.00000000E+00  0.00000000E+00
  0.00000000E+00  0.00000000E+00  0.00000000E+00
  0.00000000E+00  0.00000000E+00  0.00000000E+00
  0.00000000E+00  0.00000000E+00  0.00000000E+00
  0.00000000E+00  0.00000000E+00  0.00000000E+00
  0.00000000E+00  0.00000000E+00  0.00000000E+00
  0.00000000E+00  0.00000000E+00  0.00000000E+00
  0.00000000E+00  0.00000000E+00  0.00000000E+00
  0.00000000E+00  0.00000000E+00  0.00000000E+00
  0.00000000E+00  0.00000000E+00  0.00000000E+00
  0.00000000E+00  0.00000000E+00  0.00000000E+00
  0.00000000E+00  0.00000000E+00  0.00000000E+00
  0.00000000E+00  0.00000000E+00  0.00000000E+00
  0.00000000E+00  0.00000000E+00  0.00000000E+00
  0.00000000E+00  0.00000000E+00  0.00000000E+00
  0.00000000E+00  0.00000000E+00  0.00000000E+00
  0.00000000E+00  0.00000000E+00  0.00000000E+00
  0.00000000E+00  0.00000000E+00  0.00000000E+00
  0.00000000E+00  0.00000000E+00  0.00000000E+00
  0.00000000E+00  0.00000000E+00  0.00000000E+00
  0.00000000E+00  0.00000000E+00  0.00000000E+00
  0.00000000E+00  0.00000000E+00  0.00000000E+00
  0.00000000E+00  0.00000000E+00  0.00000000E+00
  0.00000000E+00  0.00000000E+00  0.00000000E+00
  0.00000000E+00  0.00000000E+00  0.00000000E+00
  0.00000000E+00  0.00000000E+00  0.00000000E+00
  0.00000000E+00  0.00000000E+00  0.00000000E+00
  0.00000000E+00  0.00000000E+00  0.00000000E+00
  0.00000000E+00  0.00000000E+00  0.00000000E+00
  0.00000000E+00  0.00000000E+00  0.00000000E+00
  0.00000000E+00  0.00000000E+00  0.00000000E+00
  0.00000000E+00  0.00000000E+00  0.00000000E+00
  0.00000000E+00  0.00000000E+00  0.00000000E+00
  0.00000000E+00  0.00000000E+00  0.00000000E+00
  0.00000000E+00  0.00000000E+00  0.00000000E+00
  0.00000000E+00  0.00000000E+00  0.00000000E+00
  0.00000000E+00  0.00000000E+00  0.00000000E+00
  0.00000000E+00  0.00000000E+00  0.00000000E+00
  0.00000000E+00  0.00000000E+00  0.00000000E+00
  0.00000000E+00  0.00000000E+00  0.00000000E+00
  0.00000000E+00  0.00000000E+00  0.00000000E+00
  0.00000000E+00  0.00000000E+00  0.00000000E+00
  0.00000000E+00  0.00000000E+00  0.00000000E+00
  0.00000000E+00  0.00000000E+00  0.00000000E+00
  0.00000000E+00  0.00000000E+00  0.00000000E+00
  0.00000000E+00  0.00000000E+00  0.00000000E+00
  0.00000000E+00  0.00000000E+00  0.00000000E+00
  0.00000000E+00  0.00000000E+00  0.00000000E+00
  0.00000000E+00  0.00000000E+00  0.00000000E+00
  0.00000000E+00  0.00000000E+00  0.00000000E+00
  0.00000000E+00  0.00000000E+00  0.00000000E+00
  0.00000000E+00  0.00000000E+00  0.00000000E+00
  0.00000000E+00  0.00000000E+00  0.00000000E+00
  0.00000000E+00  0.00000000E+00  0.00000000E+00
  0.00000000E+00  0.00000000E+00  0.00000000E+00
  0.00000000E+00  0.00000000E+00  0.00000000E+00
  0.00000000E+00  0.00000000E+00  0.00000000E+00
  0.00000000E+00  0.00000000E+00  0.00000000E+00
  0.00000000E+00  0.00000000E+00  0.00000000E+00
  0.00000000E+00  0.00000000E+00  0.00000000E+00
  0.00000000E+00  0.00000000E+00  0.00000000E+00
  0.00000000E+00  0.00000000E+00  0.00000000E+00
  0.00000000E+00  0.00000000E+00  0.00000000E+00
  0.00000000E+00  0.00000000E+00  0.00000000E+00
  0.00000000E+00  0.00000000E+00  0.00000000E+00
  0.00000000E+00  0.00000000E+00  0.00000000E+00
  0.00000000E+00  0.00000000E+00  0.00000000E+00
  0.00000000E+00  0.00000000E+00  0.00000000E+00
  0.00000000E+00  0.00000000E+00  0.00000000E+00
  0.00000000E+00  0.00000000E+00  0.00000000E+00
  0.00000000E+00  0.00000000E+00  0.00000000E+00
  0.00000000E+00  0.00000000E+00  0.00000000E+00
  0.00000000E+00  0.00000000E+00  0.00000000E+00
  0.00000000E+00  0.00000000E+00  0.00000000E+00
  0.00000000E+00  0.00000000E+00  0.00000000E+00
  0.00000000E+00  0.00000000E+00  0.00000000E+00
  0.00000000E+00  0.00000000E+00  0.00000000E+00
  0.00000000E+00  0.00000000E+00  0.00000000E+00
  0.00000000E+00  0.00000000E+00  0.00000000E+00
  0.00000000E+00  0.00000000E+00  0.00000000E+00
  0.00000000E+00  0.00000000E+00  0.00000000E+00
  0.00000000E+00  0.00000000E+00  0.00000000E+00
  0.00000000E+00  0.00000000E+00  0.00000000E+00
  0.00000000E+00  0.00000000E+00  0.00000000E+00
  0.00000000E+00  0.00000000E+00  0.00000000E+00
  0.00000000E+00  0.00000000E+00  0.00000000E+00
  0.00000000E+00  0.00000000E+00  0.00000000E+00
  0.00000000E+00  0.00000000E+00  0.00000000E+00
  0.00000000E+00  0.00000000E+00  0.00000000E+00
  0.00000000E+00  0.00000000E+00  0.00000000E+00
