# Supplementary material for: Towards an atomistic understanding of disordered carbon electrode materials
Source: Chem Commun (Camb). 2018 May 23;54(47):5988–91. doi: 10.1039/c8cc01388h (PMC5994876; doi:10.1039/c8cc01388h)
Supplement: Supplementary file 1 [file CC-054-C8CC01388H-s001.zip › structures_Na/Fig3a_AIRSS_like/POSCAR4]

 C                                      
   1.00000000000000     
    14.3182550000000006    0.0000000000000000    0.0000000000000000
     0.0000000000000000   14.3182550000000006    0.0000000000000000
     0.0000000000000000    0.0000000000000000   14.3182550000000006
   C    Na
   206     1
Direct
  0.8911805367717264  0.6413462782137271  0.0785169292361662
  0.5333799013031858  0.7940876743854569  0.1001645784079732
  0.0711156509058731  0.3040164476477007  0.4815333926516270
  0.1236382558386451  0.9188559022570522  0.7408720049509131
  0.4779692154225893  0.1557069855941693  0.7098915608717721
  0.7903758952182981  0.0780414169437934  0.1332491985800258
  0.2274648174869308  0.4146002364093504  0.4913276583949095
  0.6701957161583877  0.5930010234857205  0.7753540734367969
  0.7555433505631460  0.5457170629163794  0.7320087489230654
  0.3031703656001931  0.5116222880130883  0.2444155770493264
  0.6330639484043111  0.9944454127224376  0.1410848478474349
  0.9571912172869008  0.2781042496969198  0.5910051737227143
  0.6400711822520573  0.5300511353176579  0.1781689990206907
  0.6959987984688214  0.0684583411427671  0.1625384403824004
  0.4158525688824723  0.5249122079519954  0.6405533257473520
  0.4271119180457723  0.3780859677462199  0.3842952623197768
  0.2710934755795625  0.3450064087245093  0.3237332611536249
  0.8049357698132417  0.4620826069557542  0.2469762287422402
  0.3973008559677745  0.3273670207422972  0.2090869644449597
  0.1284152208443269  0.2504994206103403  0.3137031886679573
  0.4164101713390237  0.6265275834677675  0.1848590243769229
  0.3190928790917547  0.4412016111078534  0.5197094089354791
  0.7709555619223543  0.1865647468825946  0.2490079172760885
  0.2131348697339840  0.0889946604664642  0.4966551581932527
  0.8136585643229727  0.2953498587574016  0.6767848370239532
  0.4567914155797744  0.3812164774698164  0.1506358086762560
  0.8900525789817230  0.4131116391034576  0.2620025366421273
  0.3651187094361770  0.2402478010410573  0.0641887883005211
  0.6270892093487691  0.0220406246853847  0.7429809249887324
  0.1491877772195422  0.4561893084207678  0.2600216557876242
  0.9176273938789401  0.5325437935136927  0.6674046069752195
  0.8691110094035508  0.6812566835003445  0.7245892124348556
  0.1576068457772239  0.5204191488012090  0.6075221140402581
  0.5361134637421344  0.1694655002816962  0.4492741241798686
  0.2658319493896820  0.9926112672916418  0.8553761069273784
  0.4133341251924184  0.1051556295646116  0.7778399400742870
  0.0168744790283947  0.2314489257207747  0.5220630026419434
  0.5653262289139767  0.1782976426550639  0.7527397799396750
  0.8217207621898170  0.3951238016377351  0.6762786246314365
  0.0614656820859042  0.4086403666363387  0.2663591791030301
  0.9758093391055666  0.3753305664790213  0.5948290325447728
  0.3296170541611786  0.5040882526840657  0.5953941593159062
  0.8814177339396170  0.3163305895488417  0.2785334235032664
  0.0269900620555103  0.9923367773818658  0.1207237686164137
  0.9782244542424479  0.8349698533563503  0.7415833545669667
  0.1768618972418403  0.7263377366997450  0.1697389369869889
  0.1991235466322958  0.0255314562463096  0.3151273663328839
  0.6385611873344970  0.4699084541181385  0.2549418757445941
  0.6220223564341009  0.4484278305065552  0.8505597266507133
  0.4827618607962316  0.4719826450889873  0.1961601281103464
  0.1445705334218308  0.4441865974488791  0.5439761123935392
  0.7047196549101047  0.9622524928948273  0.7383708310325930
  0.1062870845773410  0.0192169131661305  0.1740646626411875
  0.5259367071484732  0.3035052995543531  0.8662927641456283
  0.3091507384730261  0.1116475430268426  0.6346090588971804
  0.1251517331756843  0.1022871158606641  0.4532241483316243
  0.2492491584941051  0.0404198774328958  0.7685495928571311
  0.5626098408979346  0.5115577892429003  0.0254364187670278
  0.9068548306361273  0.7874060448314822  0.0078731220510796
  0.9798830363422646  0.5442604935243573  0.1943206449299937
  0.9660182346964816  0.2659421500270743  0.2800687295043320
  0.8713436207680779  0.9467906370063672  0.7268435954016831
  0.5149012925312259  0.6300940676808647  0.7216758262036282
  0.7200179085160647  0.6349823535325362  0.0672393503896859
  0.7151953779301944  0.3292907837366689  0.3219999652851829
  0.9478243887841923  0.0494647058720665  0.1288897597632343
  0.6837686176474697  0.1358294996986742  0.2355070561706653
  0.3815461513615478  0.1044827064968167  0.4819098456535464
  0.5856848746352883  0.3513681303425112  0.4323349930925288
  0.7200302238245803  0.7761816266437893  0.7568850589691603
  0.5619457495657991  0.3905917106007009  0.9047672551774775
  0.6408240762978052  0.2874708260460772  0.3754884563637739
  0.3438100678777889  0.7628104183358778  0.7539605351329475
  0.9771718133766953  0.4577184126347564  0.2430078254314020
  0.1261491429041654  0.1182174594367546  0.1929708018579490
  0.6572584644144086  0.3111655904349332  0.7519418241335483
  0.1757755125564284  0.9749370839940070  0.2275909554272978
  0.2189272415716487  0.3477302142564541  0.4171200313582381
  0.5282067155508587  0.2215446642450900  0.5373380568170786
  0.3975428448787188  0.9123979620007500  0.8028991555005556
  0.7215868892075707  0.5691854931721015  0.1421983965685179
  0.6592939145025690  0.9248704734046380  0.0717151425594700
  0.1624025825750607  0.8237661055260342  0.1500788023911137
  0.7208850336544093  0.4258230518665450  0.2866030658605341
  0.1688448574235080  0.0088101638133711  0.7225544594951739
  0.7923112105205944  0.0010682654593390  0.7217389287153322
  0.5782570543715548  0.8755343932813288  0.7689206263125836
  0.9090020978692458  0.4365546702520618  0.6442178947888892
  0.8951540176669408  0.5746902679203526  0.1506175731983069
  0.0241976368895623  0.7510548275044286  0.7309023282221743
  0.7279836560100751  0.1587067450141975  0.7237338204002314
  0.0514581784473107  0.0882135440926533  0.6078302245008533
  0.2647326098897582  0.8255570181562747  0.7800091020673016
  0.5457702436519658  0.4457613004705125  0.2812323717657998
  0.2548639417722013  0.2290509625528524  0.1944573872086103
  0.0876099000969397  0.1512729341968964  0.2845417622463991
  0.0752267546318523  0.8309485689662249  0.1008438033590074
  0.4720602139176427  0.9304544622948736  0.1923220666704329
  0.8400513763708376  0.5864177147720531  0.7063308237405840
  0.4534193289545912  0.9955539027349983  0.7902011491285510
  0.0969848060083526  0.5851423954104396  0.6576112227510500
  0.5831554748128148  0.5598460038023999  0.7193044353085769
  0.1710671707068825  0.8288058972432252  0.7515593491483513
  0.8857316398659961  0.2349967192868622  0.6435639112854376
  0.4624342892658110  0.1077914728353046  0.4231751936298369
  0.1465238676847629  0.5478709606721788  0.2272612840395071
  0.8211700348990577  0.7670752410826704  0.7437231974490740
  0.6576539066254448  0.6987741734358771  0.7667631207165998
  0.3512299506067034  0.7031544188495276  0.1853235787369340
  0.3961726640664529  0.5338618906527084  0.2160740560048175
  0.2454021589579148  0.1143259211717834  0.0680934727456929
  0.4683634835864921  0.1739592699007986  0.6144540595494349
  0.2887390474603711  0.0321469920264547  0.3556599788475781
  0.4659374331511740  0.8375258383887596  0.1558020015557066
  0.5388552178507386  0.0618957722238083  0.2756007983910684
  0.8184099127678024  0.7547230508414253  0.9857127533037043
  0.9596592543720101  0.9892863129635359  0.7098595117539926
  0.0689650956802378  0.5905125863508385  0.1877361171690974
  0.3015787424158081  0.9038741934674813  0.8253370439490050
  0.3853010042184695  0.1334413100861337  0.5747182858780077
  0.9325668314818617  0.1251751668316649  0.1944883665414586
  0.0128721525185098  0.9044563345701752  0.0768565662885734
  0.5463373306300587  0.5343652216141920  0.1308507427876725
  0.1581037545627102  0.6590960887854760  0.6961387425957176
  0.5727940066405340  0.4692230288844629  0.6892952626560553
  0.5235840500488697  0.4027395190087170  0.3642788998874485
  0.1215248341648345  0.7449659281533120  0.7276487321468589
  0.4772793880933466  0.3921790367085146  0.5521519026337168
  0.5430298131228386  0.3192620840267978  0.5176454494361991
  0.4560784565672095  0.2492955521932396  0.9135369638231038
  0.5026698382592244  0.6283850414412020  0.1357884118308147
  0.2212287612449419  0.2693531437992749  0.2725773659159422
  0.6297861542072535  0.6732402729481264  0.0212871674256506
  0.2205661727687648  0.8897504158659961  0.1981908726945873
  0.7900818345264148  0.2735411095423667  0.2890352290206999
  0.0618172397161728  0.3872813352096473  0.5359005382195963
  0.5352284120019597  0.4223922823268187  0.9956969488791364
  0.4358080574533110  0.2824127826788054  0.0095405424949168
  0.2836413237107157  0.0437903279612826  0.9336643771147531
  0.5460152991868875  0.9712692256686815  0.7675519102754741
  0.3840582284349824  0.9482766316757484  0.2362695553443359
  0.6755496510286980  0.8664831838218946  0.7556217500631816
  0.0922111059060524  0.6786454637070253  0.1523233591887062
  0.7499849900619103  0.9060688654676315  0.0249253404162917
  0.4780239673075881  0.3615546763907027  0.0542783215940483
  0.0511285655221026  0.3146423727446196  0.2847153800368459
  0.6528832280736679  0.4136806211280638  0.7499648179180927
  0.5470534944216161  0.6962242940931008  0.0868389868408597
  0.8050728862824401  0.6662819278166926  0.0346363148349375
  0.8036347230290765  0.0995442177237649  0.7040123784014235
  0.4234760100861042  0.8189194423199846  0.7711733628945405
  0.5793018795692055  0.2672964740587231  0.7902043439183951
  0.2476794961795825  0.0256713022242047  0.0250807127604239
  0.8811631836812853  0.8472437301791431  0.7418190270172573
  0.7416002986682975  0.8144279249576855  0.9819341474646391
  0.3398808374066211  0.6717600505579633  0.7109113153636423
  0.9869235533891422  0.1706293050542870  0.2603473724409396
  0.3752122624177802  0.0137214288613585  0.3073440328578826
  0.3191338610157222  0.0966313499637827  0.7309296698073111
  0.3422163920598364  0.2633831902069141  0.1577800958539893
  0.6077269529528734  0.1322364075568055  0.2961474919956414
  0.3322733213652709  0.1343652994820455  0.9318272071823893
  0.1252819208348495  0.0828522238093830  0.3569063727400257
  0.2531027303324939  0.6322453863828298  0.6833428366176383
  0.9667139380658938  0.6766484105086152  0.7110399644094346
  0.2445558559049628  0.4339634387843345  0.2740498513264025
  0.4040323014840004  0.4004970860180394  0.4847882253419014
  0.2213896871209014  0.0948070378984521  0.5939958689685007
  0.9257307679849022  0.8821709698478598  0.0305540026446782
  0.5187207934458332  0.7996645511905000  0.7649309936329041
  0.2951651909346505  0.0743216151228713  0.4443849344215676
  0.2375644758755386  0.5841658181127771  0.2233623658753078
  0.5484467748802189  0.9946558360974511  0.1997200232061134
  0.9548707428887967  0.7156023961842528  0.0571594715894312
  0.3754539123347824  0.7989150058629341  0.1779811526359462
  0.6532823956632027  0.7757813044338121  0.9953781347934663
  0.3177110259797021  0.8753356489062842  0.2102424031983890
  0.2497791140701638  0.5498146379188947  0.6270429394149237
  0.0277693975927402  0.9188357936749793  0.7290420355028842
  0.6051480853742662  0.8410418230145373  0.0514871734471452
  0.3122759890647051  0.1705345231417877  0.0215287933469388
  0.4226468431816907  0.6112784463948048  0.6925264324595832
  0.2027985585918911  0.1541800646590321  0.1497026561327559
  0.7471022837130737  0.4505080491287070  0.7175544192005963
  0.8437246167140111  0.9403880210147960  0.0404966637498615
  0.4051084709021919  0.1655209704626008  0.8755604382053821
  0.6399826335351709  0.1192328349125745  0.7399210621793919
  0.6017545053432558  0.1938983727825624  0.3766066980708583
  0.8073764454689385  0.5369963984480038  0.1817649956497220
  0.0370090458643742  0.7390089815406099  0.0990640839923230
  0.9671182442562318  0.0753470520551517  0.6613927268942981
  0.3739900815167487  0.3453236762677833  0.3110525137241532
  0.1410990667464099  0.0622752517266612  0.6434182833016749
  0.7318052643965037  0.2571523328245903  0.7164994964379789
  0.4897290305178751  0.4551523807676427  0.6304904820791114
  0.1417513310164911  0.2908675888308377  0.4129936923562034
  0.4590373286316613  0.0611833505795422  0.3357880204145610
  0.8864345338189825  0.1363115400215779  0.6646133088140285
  0.6071267980675887  0.5780441177583022  0.9638713881254289
  0.8596282559288346  0.0224353354328369  0.0912924241941378
  0.5604813911367149  0.7122924748594236  0.7551215285237958
  0.6387246926077278  0.5431213322081611  0.8736529186764325
  0.0534940436830437  0.1404436149636107  0.5208614909101537
  0.8352352592026442  0.1436967631839046  0.1894508540513817
  0.2567465517735272  0.6755933024829012  0.1978057665254994
 -0.0001143841913265  0.5915753166652482  0.6726102136211011
  0.7291910857803950  0.4196779581040336  0.5182287713261938
 
  0.00000000E+00  0.00000000E+00  0.00000000E+00
  0.00000000E+00  0.00000000E+00  0.00000000E+00
  0.00000000E+00  0.00000000E+00  0.00000000E+00
  0.00000000E+00  0.00000000E+00  0.00000000E+00
  0.00000000E+00  0.00000000E+00  0.00000000E+00
  0.00000000E+00  0.00000000E+00  0.00000000E+00
  0.00000000E+00  0.00000000E+00  0.00000000E+00
  0.00000000E+00  0.00000000E+00  0.00000000E+00
  0.00000000E+00  0.00000000E+00  0.00000000E+00
  0.00000000E+00  0.00000000E+00  0.00000000E+00
  0.00000000E+00  0.00000000E+00  0.00000000E+00
  0.00000000E+00  0.00000000E+00  0.00000000E+00
  0.00000000E+00  0.00000000E+00  0.00000000E+00
  0.00000000E+00  0.00000000E+00  0.00000000E+00
  0.00000000E+00  0.00000000E+00  0.00000000E+00
  0.00000000E+00  0.00000000E+00  0.00000000E+00
  0.00000000E+00  0.00000000E+00  0.00000000E+00
  0.00000000E+00  0.00000000E+00  0.00000000E+00
  0.00000000E+00  0.00000000E+00  0.00000000E+00
  0.00000000E+00  0.00000000E+00  0.00000000E+00
  0.00000000E+00  0.00000000E+00  0.00000000E+00
  0.00000000E+00  0.00000000E+00  0.00000000E+00
  0.00000000E+00  0.00000000E+00  0.00000000E+00
  0.00000000E+00  0.00000000E+00  0.00000000E+00
  0.00000000E+00  0.00000000E+00  0.00000000E+00
  0.00000000E+00  0.00000000E+00  0.00000000E+00
  0.00000000E+00  0.00000000E+00  0.00000000E+00
  0.00000000E+00  0.00000000E+00  0.00000000E+00
  0.00000000E+00  0.00000000E+00  0.00000000E+00
  0.00000000E+00  0.00000000E+00  0.00000000E+00
  0.00000000E+00  0.00000000E+00  0.00000000E+00
  0.00000000E+00  0.00000000E+00  0.00000000E+00
  0.00000000E+00  0.00000000E+00  0.00000000E+00
  0.00000000E+00  0.00000000E+00  0.00000000E+00
  0.00000000E+00  0.00000000E+00  0.00000000E+00
  0.00000000E+00  0.00000000E+00  0.00000000E+00
  0.00000000E+00  0.00000000E+00  0.00000000E+00
  0.00000000E+00  0.00000000E+00  0.00000000E+00
  0.00000000E+00  0.00000000E+00  0.00000000E+00
  0.00000000E+00  0.00000000E+00  0.00000000E+00
  0.00000000E+00  0.00000000E+00  0.00000000E+00
  0.00000000E+00  0.00000000E+00  0.00000000E+00
  0.00000000E+00  0.00000000E+00  0.00000000E+00
  0.00000000E+00  0.00000000E+00  0.00000000E+00
  0.00000000E+00  0.00000000E+00  0.00000000E+00
  0.00000000E+00  0.00000000E+00  0.00000000E+00
  0.00000000E+00  0.00000000E+00  0.00000000E+00
  0.00000000E+00  0.00000000E+00  0.00000000E+00
  0.00000000E+00  0.00000000E+00  0.00000000E+00
  0.00000000E+00  0.00000000E+00  0.00000000E+00
  0.00000000E+00  0.00000000E+00  0.00000000E+00
  0.00000000E+00  0.00000000E+00  0.00000000E+00
  0.00000000E+00  0.00000000E+00  0.00000000E+00
  0.00000000E+00  0.00000000E+00  0.00000000E+00
  0.00000000E+00  0.00000000E+00  0.00000000E+00
  0.00000000E+00  0.00000000E+00  0.00000000E+00
  0.00000000E+00  0.00000000E+00  0.00000000E+00
  0.00000000E+00  0.00000000E+00  0.00000000E+00
  0.00000000E+00  0.00000000E+00  0.00000000E+00
  0.00000000E+00  0.00000000E+00  0.00000000E+00
  0.00000000E+00  0.00000000E+00  0.00000000E+00
  0.00000000E+00  0.00000000E+00  0.00000000E+00
  0.00000000E+00  0.00000000E+00  0.00000000E+00
  0.00000000E+00  0.00000000E+00  0.00000000E+00
  0.00000000E+00  0.00000000E+00  0.00000000E+00
  0.00000000E+00  0.00000000E+00  0.00000000E+00
  0.00000000E+00  0.00000000E+00  0.00000000E+00
  0.00000000E+00  0.00000000E+00  0.00000000E+00
  0.00000000E+00  0.00000000E+00  0.00000000E+00
  0.00000000E+00  0.00000000E+00  0.00000000E+00
  0.00000000E+00  0.00000000E+00  0.00000000E+00
  0.00000000E+00  0.00000000E+00  0.00000000E+00
  0.00000000E+00  0.00000000E+00  0.00000000E+00
  0.00000000E+00  0.00000000E+00  0.00000000E+00
  0.00000000E+00  0.00000000E+00  0.00000000E+00
  0.00000000E+00  0.00000000E+00  0.00000000E+00
  0.00000000E+00  0.00000000E+00  0.00000000E+00
  0.00000000E+00  0.00000000E+00  0.00000000E+00
  0.00000000E+00  0.00000000E+00  0.00000000E+00
  0.00000000E+00  0.00000000E+00  0.00000000E+00
  0.00000000E+00  0.00000000E+00  0.00000000E+00
  0.00000000E+00  0.00000000E+00  0.00000000E+00
  0.00000000E+00  0.00000000E+00  0.00000000E+00
  0.00000000E+00  0.00000000E+00  0.00000000E+00
  0.00000000E+00  0.00000000E+00  0.00000000E+00
  0.00000000E+00  0.00000000E+00  0.00000000E+00
  0.00000000E+00  0.00000000E+00  0.00000000E+00
  0.00000000E+00  0.00000000E+00  0.00000000E+00
  0.00000000E+00  0.00000000E+00  0.00000000E+00
  0.00000000E+00  0.00000000E+00  0.00000000E+00
  0.00000000E+00  0.00000000E+00  0.00000000E+00
  0.00000000E+00  0.00000000E+00  0.00000000E+00
  0.00000000E+00  0.00000000E+00  0.00000000E+00
  0.00000000E+00  0.00000000E+00  0.00000000E+00
  0.00000000E+00  0.00000000E+00  0.00000000E+00
  0.00000000E+00  0.00000000E+00  0.00000000E+00
  0.00000000E+00  0.00000000E+00  0.00000000E+00
  0.00000000E+00  0.00000000E+00  0.00000000E+00
  0.00000000E+00  0.00000000E+00  0.00000000E+00
  0.00000000E+00  0.00000000E+00  0.00000000E+00
  0.00000000E+00  0.00000000E+00  0.00000000E+00
  0.00000000E+00  0.00000000E+00  0.00000000E+00
  0.00000000E+00  0.00000000E+00  0.00000000E+00
  0.00000000E+00  0.00000000E+00  0.00000000E+00
  0.00000000E+00  0.00000000E+00  0.00000000E+00
  0.00000000E+00  0.00000000E+00  0.00000000E+00
  0.00000000E+00  0.00000000E+00  0.00000000E+00
  0.00000000E+00  0.00000000E+00  0.00000000E+00
  0.00000000E+00  0.00000000E+00  0.00000000E+00
  0.00000000E+00  0.00000000E+00  0.00000000E+00
  0.00000000E+00  0.00000000E+00  0.00000000E+00
  0.00000000E+00  0.00000000E+00  0.00000000E+00
  0.00000000E+00  0.00000000E+00  0.00000000E+00
  0.00000000E+00  0.00000000E+00  0.00000000E+00
  0.00000000E+00  0.00000000E+00  0.00000000E+00
  0.00000000E+00  0.00000000E+00  0.00000000E+00
  0.00000000E+00  0.00000000E+00  0.00000000E+00
  0.00000000E+00  0.00000000E+00  0.00000000E+00
  0.00000000E+00  0.00000000E+00  0.00000000E+00
  0.00000000E+00  0.00000000E+00  0.00000000E+00
  0.00000000E+00  0.00000000E+00  0.00000000E+00
  0.00000000E+00  0.00000000E+00  0.00000000E+00
  0.00000000E+00  0.00000000E+00  0.00000000E+00
  0.00000000E+00  0.00000000E+00  0.00000000E+00
  0.00000000E+00  0.00000000E+00  0.00000000E+00
  0.00000000E+00  0.00000000E+00  0.00000000E+00
  0.00000000E+00  0.00000000E+00  0.00000000E+00
  0.00000000E+00  0.00000000E+00  0.00000000E+00
  0.00000000E+00  0.00000000E+00  0.00000000E+00
  0.00000000E+00  0.00000000E+00  0.00000000E+00
  0.00000000E+00  0.00000000E+00  0.00000000E+00
  0.00000000E+00  0.00000000E+00  0.00000000E+00
  0.00000000E+00  0.00000000E+00  0.00000000E+00
  0.00000000E+00  0.00000000E+00  0.00000000E+00
  0.00000000E+00  0.00000000E+00  0.00000000E+00
  0.00000000E+00  0.00000000E+00  0.00000000E+00
  0.00000000E+00  0.00000000E+00  0.00000000E+00
  0.00000000E+00  0.00000000E+00  0.00000000E+00
  0.00000000E+00  0.00000000E+00  0.00000000E+00
  0.00000000E+00  0.00000000E+00  0.00000000E+00
  0.00000000E+00  0.00000000E+00  0.00000000E+00
  0.00000000E+00  0.00000000E+00  0.00000000E+00
  0.00000000E+00  0.00000000E+00  0.00000000E+00
  0.00000000E+00  0.00000000E+00  0.00000000E+00
  0.00000000E+00  0.00000000E+00  0.00000000E+00
  0.00000000E+00  0.00000000E+00  0.00000000E+00
  0.00000000E+00  0.00000000E+00  0.00000000E+00
  0.00000000E+00  0.00000000E+00  0.00000000E+00
  0.00000000E+00  0.00000000E+00  0.00000000E+00
  0.00000000E+00  0.00000000E+00  0.00000000E+00
  0.00000000E+00  0.00000000E+00  0.00000000E+00
  0.00000000E+00  0.00000000E+00  0.00000000E+00
  0.00000000E+00  0.00000000E+00  0.00000000E+00
  0.00000000E+00  0.00000000E+00  0.00000000E+00
  0.00000000E+00  0.00000000E+00  0.00000000E+00
  0.00000000E+00  0.00000000E+00  0.00000000E+00
  0.00000000E+00  0.00000000E+00  0.00000000E+00
  0.00000000E+00  0.00000000E+00  0.00000000E+00
  0.00000000E+00  0.00000000E+00  0.00000000E+00
  0.00000000E+00  0.00000000E+00  0.00000000E+00
  0.00000000E+00  0.00000000E+00  0.00000000E+00
  0.00000000E+00  0.00000000E+00  0.00000000E+00
  0.00000000E+00  0.00000000E+00  0.00000000E+00
  0.00000000E+00  0.00000000E+00  0.00000000E+00
  0.00000000E+00  0.00000000E+00  0.00000000E+00
  0.00000000E+00  0.00000000E+00  0.00000000E+00
  0.00000000E+00  0.00000000E+00  0.00000000E+00
  0.00000000E+00  0.00000000E+00  0.00000000E+00
  0.00000000E+00  0.00000000E+00  0.00000000E+00
  0.00000000E+00  0.00000000E+00  0.00000000E+00
  0.00000000E+00  0.00000000E+00  0.00000000E+00
  0.00000000E+00  0.00000000E+00  0.00000000E+00
  0.00000000E+00  0.00000000E+00  0.00000000E+00
  0.00000000E+00  0.00000000E+00  0.00000000E+00
  0.00000000E+00  0.00000000E+00  0.00000000E+00
  0.00000000E+00  0.00000000E+00  0.00000000E+00
  0.00000000E+00  0.00000000E+00  0.00000000E+00
  0.00000000E+00  0.00000000E+00  0.00000000E+00
  0.00000000E+00  0.00000000E+00  0.00000000E+00
  0.00000000E+00  0.00000000E+00  0.00000000E+00
  0.00000000E+00  0.00000000E+00  0.00000000E+00
  0.00000000E+00  0.00000000E+00  0.00000000E+00
  0.00000000E+00  0.00000000E+00  0.00000000E+00
  0.00000000E+00  0.00000000E+00  0.00000000E+00
  0.00000000E+00  0.00000000E+00  0.00000000E+00
  0.00000000E+00  0.00000000E+00  0.00000000E+00
  0.00000000E+00  0.00000000E+00  0.00000000E+00
  0.00000000E+00  0.00000000E+00  0.00000000E+00
  0.00000000E+00  0.00000000E+00  0.00000000E+00
  0.00000000E+00  0.00000000E+00  0.00000000E+00
  0.00000000E+00  0.00000000E+00  0.00000000E+00
  0.00000000E+00  0.00000000E+00  0.00000000E+00
  0.00000000E+00  0.00000000E+00  0.00000000E+00
  0.00000000E+00  0.00000000E+00  0.00000000E+00
  0.00000000E+00  0.00000000E+00  0.00000000E+00
  0.00000000E+00  0.00000000E+00  0.00000000E+00
  0.00000000E+00  0.00000000E+00  0.00000000E+00
  0.00000000E+00  0.00000000E+00  0.00000000E+00
  0.00000000E+00  0.00000000E+00  0.00000000E+00
  0.00000000E+00  0.00000000E+00  0.00000000E+00
  0.00000000E+00  0.00000000E+00  0.00000000E+00
  0.00000000E+00  0.00000000E+00  0.00000000E+00
  0.00000000E+00  0.00000000E+00  0.00000000E+00
  0.00000000E+00  0.00000000E+00  0.00000000E+00
  0.00000000E+00  0.00000000E+00  0.00000000E+00
  0.00000000E+00  0.00000000E+00  0.00000000E+00
  0.00000000E+00  0.00000000E+00  0.00000000E+00
