# Supplementary material for: Towards an atomistic understanding of disordered carbon electrode materials
Source: Chem Commun (Camb). 2018 May 23;54(47):5988–91. doi: 10.1039/c8cc01388h (PMC5994876; doi:10.1039/c8cc01388h)
Supplement: Supplementary file 1 [file CC-054-C8CC01388H-s001.zip › structures_Na/Fig3a_AIRSS_like/POSCAR40]

 C                                      
   1.00000000000000     
    14.3182550000000006    0.0000000000000000    0.0000000000000000
     0.0000000000000000   14.3182550000000006    0.0000000000000000
     0.0000000000000000    0.0000000000000000   14.3182550000000006
   C    Na
   206     1
Direct
  0.8907483273848499  0.6413847554135176  0.0777025729162208
  0.5330797885217715  0.7941833081344178  0.0993109966358882
  0.0711605157532452  0.3044018026627665  0.4821143289744177
  0.1236116856062556  0.9191795596639533  0.7412830969065271
  0.4778268862960157  0.1558147231168316  0.7101240169385261
  0.7903653127971163  0.0780175034524482  0.1338881828046823
  0.2276395330804613  0.4149810274730851  0.4914632842011289
  0.6704590728374747  0.5930213439817569  0.7752378469111251
  0.7559168871876073  0.5456377265862180  0.7322413986259840
  0.3025367261760553  0.5120223859273757  0.2445087949479956
  0.6331556204381015  0.9940507105470676  0.1416274501258782
  0.9576851591902669  0.2783881450300591  0.5924353146786027
  0.6395871063786864  0.5299179917694634  0.1766847486702417
  0.6962314427888483  0.0676540487038810  0.1636496710479475
  0.4163749749680790  0.5249759749484605  0.6404181139246524
  0.4267764575925488  0.3796065302958905  0.3839375170691692
  0.2708839812794147  0.3454736883789777  0.3237518187959346
  0.8042041378255785  0.4602931249834824  0.2443541825348719
  0.3972594878166549  0.3277594123585916  0.2090211882813219
  0.1284033371827389  0.2505677208261829  0.3142167249554457
  0.4156665879699763  0.6266083182461218  0.1837088233944780
  0.3194149672809364  0.4417423857963451  0.5196928768812601
  0.7711037445681294  0.1853582371488639  0.2509529055940816
  0.2129612833319139  0.0875996630782797  0.4976464623461301
  0.8138575854444328  0.2959053521390913  0.6774626731328025
  0.4566164391503544  0.3814995267203118  0.1503328947969347
  0.8893029298205708  0.4123112514909157  0.2610327993327452
  0.3650883520731530  0.2403746855962787  0.0643381242598039
  0.6270291117250798  0.0222484202849849  0.7430277608160364
  0.1485329473868680  0.4563509215342657  0.2601971487253823
  0.9176939826122924  0.5323301948214318  0.6682094216764868
  0.8693379734342770  0.6813198846931005  0.7250067777860760
  0.1578990757125319  0.5203205663682302  0.6080585156728591
  0.5367395155057205  0.1675216095040677  0.4507324480784899
  0.2658899249085104  0.9924915789541511  0.8560000283358234
  0.4132456594223810  0.1051852834804085  0.7781172633897735
  0.0172636862339963  0.2317325919124887  0.5232238736957543
  0.5652243567284886  0.1783693390176726  0.7527682032470390
  0.8220186654188745  0.3953194705715920  0.6771475699063979
  0.0608795659062383  0.4085591580913690  0.2664187554373672
  0.9759931118821065  0.3754335794708056  0.5961475915684765
  0.3300039285847285  0.5042297900425163  0.5955720655833544
  0.8809421827995739  0.3158254139478706  0.2795573820084364
  0.0268771818702621  0.9928165151607337  0.1199626601728443
  0.9783038407951410  0.8352548323703426  0.7417894271970026
  0.1759665584735140  0.7267872466091946  0.1698919754596181
  0.1980233910350188  0.0236709877002565  0.3157922851504295
  0.6381244644683080  0.4693296670985625  0.2529599071172754
  0.6220057904770103  0.4484321022067158  0.8500987900384520
  0.4821242428131577  0.4725415059058737  0.1954839282697769
  0.1448373843341793  0.4441774533317020  0.5444268694184293
  0.7046925850764417  0.9624733575874806  0.7387620803599219
  0.1061202417958849  0.0197865410957591  0.1734021731023423
  0.5256071684308659  0.3036407012493813  0.8658438991539772
  0.3089246777797959  0.1115839912523344  0.6352675659582595
  0.1247515272176737  0.1017534251698666  0.4539975348211004
  0.2495731135874865  0.0403542012316804  0.7692304565173348
  0.5618129942573847  0.5118692902940198  0.0246322655271551
  0.9063860583504820  0.7876430387246462  0.0074258839586321
  0.9791488432748707  0.5437384866542762  0.1935463742241145
  0.9657070297986855  0.2657061092413491  0.2811423392190333
  0.8712151382485780  0.9469681969544823  0.7275605800886156
  0.5151680527287704  0.6302422428075476  0.7216520954373730
  0.7196629693017365  0.6349880438028564  0.0661508712820374
  0.7137654465579306  0.3288352603298764  0.3203411402212702
  0.9477524863225215  0.0499426113556189  0.1285385742490438
  0.6843398087827892  0.1342558396189055  0.2373707539541119
  0.3815460134399442  0.1032317591595081  0.4826797540338614
  0.5822159466055025  0.3478541644488011  0.4290744776003302
  0.7202471510059535  0.7763150617071404  0.7571892993928112
  0.5617221216355790  0.3906937156268808  0.9042618448011087
  0.6393766358613614  0.2862570386580459  0.3746238783713107
  0.3440040575239282  0.7628819873054421  0.7538985789799082
  0.9764755242075858  0.4571742310267133  0.2424090703614425
  0.1261427243803452  0.1186354057553166  0.1930823367225969
  0.6569331258548495  0.3114132048224181  0.7511707337697883
  0.1751392901828979  0.9749860015094163  0.2274302205422546
  0.2189461617959085  0.3481185462581173  0.4173082977876444
  0.5278064119709799  0.2211174606243178  0.5370077795004804
  0.3975601383635957  0.9125179813073069  0.8025632548649572
  0.7211759509553654  0.5687167431497741  0.1405881134311040
  0.6589383216289817  0.9249693935355221  0.0715350539418934
  0.1620451617592497  0.8241101321958504  0.1484899658974446
  0.7198508463409572  0.4237265491554690  0.2833418513949984
  0.1688674140287760  0.0089607910044015  0.7234390964378800
  0.7922519245163731  0.0014105295764429  0.7223556648411953
  0.5783745459824756  0.8756398242763032  0.7691087145928305
  0.9092983320355125  0.4364564496141846  0.6455780020422879
  0.8945875691572439  0.5741296169462465  0.1494984355295230
  0.0242892811161664  0.7512739288544797  0.7311565607806966
  0.7277850792715613  0.1590597658324744  0.7237147493935434
  0.0514393869294602  0.0886948850239020  0.6091886456484966
  0.2648085305869337  0.8254652666755263  0.7803624867475862
  0.5453993476386859  0.4463456380689094  0.2801456396265387
  0.2551297482502554  0.2290757252730336  0.1950177956284216
  0.0876756681952981  0.1511925587220225  0.2849255091993769
  0.0745289219480353  0.8310965552324233  0.1000450866017079
  0.4716995901293835  0.9303152767626499  0.1920422813139052
  0.8403910722023374  0.5861134831306954  0.7068518687236092
  0.4534067990626600  0.9957560922662885  0.7901436253302447
  0.0970768654036422  0.5852048913870727  0.6582450373035483
  0.5833350600776521  0.5599757892114705  0.7193256021087558
  0.1711227562685960  0.8287384866061316  0.7520893314070248
  0.8858882498687436  0.2354710640941522  0.6445723887217687
  0.4628409336125214  0.1057704968818367  0.4245608337223700
  0.1456656396578102  0.5482477552158489  0.2276922944901428
  0.8213281623308006  0.7670104704028404  0.7440655445679165
  0.6578361544598759  0.6988280001648881  0.7668950650922954
  0.3506734935582695  0.7031824933717846  0.1844507285741379
  0.3954116300787890  0.5341050259699551  0.2154142479467894
  0.2460568000663985  0.1139476779771361  0.0689927881518520
  0.4679493547958894  0.1741636101784486  0.6146517718018659
  0.2887438366030776  0.0306123103876216  0.3565066148924390
  0.4653700085069276  0.8376252935924062  0.1550741512872098
  0.5394139260218072  0.0601991462685685  0.2770307629167799
  0.8180301126450683  0.7548894711319080  0.9849913731510432
  0.9593419427431645  0.9895369783625055  0.7103660290785548
  0.0681048763521642  0.5906177743173910  0.1878336674520273
  0.3016586711722872  0.9039302523376571  0.8253373367939673
  0.3850011154807759  0.1330104909233263  0.5752920825108451
  0.9326088627471274  0.1253122814000552  0.1947896064930060
  0.0124646825258360  0.9048617452617252  0.0761588770128904
  0.5456186850150025  0.5347089321737011  0.1299379065054252
  0.1582380152083158  0.6591339794127674  0.6965299261983132
  0.5731405324867024  0.4694467134700670  0.6894525365764126
  0.5235231167774503  0.4038354202496883  0.3635153395478602
  0.1215761722009998  0.7451912874862934  0.7280059226268024
  0.4781561952098279  0.3927586278587175  0.5513357992409392
  0.5427544535517882  0.3188868329854523  0.5161085263013881
  0.4557908572992544  0.2494035058108919  0.9133819198182312
  0.5020334810418893  0.6285967463174893  0.1348979729807209
  0.2212081506352946  0.2694979310900920  0.2729329917837971
  0.6293628877525120  0.6734728737690044  0.0204399584109588
  0.2200967125714207  0.8904009595392629  0.1959946496901011
  0.7898808649901635  0.2729016079372011  0.2909000750602674
  0.0620071425610640  0.3873326388712366  0.5367230649788785
  0.5348240113932018  0.4225677744304728  0.9951253765007230
  0.4356822264855617  0.2825253538330664  0.0094474865503627
  0.2833989097532532  0.0433060925296637  0.9346429006347132
  0.5460084584532103  0.9714595091061566  0.7676306184366015
  0.3839690440007619  0.9484827027135063  0.2360134514450288
  0.6757318245954443  0.8666339237496224  0.7559911918033355
  0.0911762232410284  0.6790895444410826  0.1527268104729361
  0.7495971197242488  0.9062572767373184  0.0248750614031230
  0.4778220128052026  0.3617607921362921  0.0539471726239749
  0.0508371858684657  0.3145097890458798  0.2852362629029064
  0.6532127603836674  0.4138771484434833  0.7492694018718082
  0.5466735639052892  0.6964983589417651  0.0860597779894611
  0.8047257856006523  0.6663541785515783  0.0335525841210134
  0.8034739918630589  0.0998074226752618  0.7044878577836691
  0.4236536546069765  0.8191551484392757  0.7709184305182425
  0.5789638328493877  0.2676864508582676  0.7895723129131675
  0.2470684128982184  0.0254226954173784  0.0261448396049005
  0.8813212173948251  0.8474258256748566  0.7421817793467551
  0.7412353421243698  0.8146846629683487  0.9815527156761519
  0.3402211404751663  0.6718315819348806  0.7110277657268018
  0.9868835145932867  0.1704713650491307  0.2609418012520807
  0.3753658911084762  0.0131975976421411  0.3078675047084794
  0.3190723258908045  0.0969764776861825  0.7315029178760265
  0.3423739716520040  0.2635029315528795  0.1580518840117223
  0.6084951416361667  0.1300905676987806  0.2980806467765901
  0.3322650821298330  0.1339939304181706  0.9324629223193587
  0.1247137936012569  0.0823627980328030  0.3576536559987136
  0.2531560250060970  0.6323397101356827  0.6836187723904321
  0.9669022799902043  0.6768304496908603  0.7116870447107835
  0.2439071387662429  0.4343031222493170  0.2741713088563018
  0.4043763038338629  0.4015476867441985  0.4845461898626165
  0.2212169221160881  0.0943459330552314  0.5945738018115114
  0.9252146789423873  0.8824239847512060  0.0302485805625229
  0.5189268497188042  0.7998225191695799  0.7648821982399884
  0.2951684553590746  0.0727160517504156  0.4452753362469444
  0.2367310302842388  0.5847091870798489  0.2240575002103841
  0.5486119339117245  0.9940052401018691  0.2003960110141346
  0.9541551329290580  0.7157048843484267  0.0568537282506848
  0.3753209509703262  0.7988105683360691  0.1772011673009700
  0.6529311719352824  0.7760682769341533  0.9946143570293706
  0.3174871832886766  0.8751647828175689  0.2105155519510152
  0.2499501827194288  0.5497852018386252  0.6273579177004422
  0.0277569836713594  0.9190279338469219  0.7291702108161930
  0.6047026677558103  0.8413317756628901  0.0508438207145234
  0.3124253343797479  0.1704574669633740  0.0219620857408229
  0.4229441932967487  0.6114148265314673  0.6924833568193667
  0.2030747633707301  0.1542555960318622  0.1502422459510685
  0.7476620601023799  0.4504836738169039  0.7175947894010001
  0.8433019616213516  0.9407426017552148  0.0403640701123680
  0.4049111214910175  0.1654935871419423  0.8758917971548918
  0.6398580544692281  0.1194436416237494  0.7397765892770795
  0.6022687488627831  0.1920288247385293  0.3779457592801262
  0.8068454779080780  0.5358684732716277  0.1798736993463634
  0.0362984995902640  0.7392679330982347  0.0989245048650940
  0.9666665826826452  0.0755059815119567  0.6623588149953853
  0.3738412740546319  0.3461536828771352  0.3109489645032079
  0.1403823751144563  0.0633398310908885  0.6447762252162985
  0.7317313191492086  0.2574447005818817  0.7163310775623740
  0.4906561462543492  0.4554369029322705  0.6300543137822540
  0.1417104700558369  0.2912042016826362  0.4134532136002057
  0.4594243280028451  0.0596441472599196  0.3371476310532876
  0.8863250170694343  0.1367003513354995  0.6655284820499846
  0.6065306470212863  0.5782214902452248  0.9631447741964859
  0.8594617043485620  0.0227863587055771  0.0912488513727861
  0.5607538512540776  0.7123868179793361  0.7551130365273010
  0.6385953067275882  0.5431757541352394  0.8732060779277849
  0.0536193536113820  0.1410753001159462  0.5219115488445516
  0.8351562207134563  0.1435114557022888  0.1903648723265718
  0.2560291556164274  0.6760796603734538  0.1979975813775868
  0.0001084941319786  0.5914985003886324  0.6734402956954463
  0.2376955787755570  0.8435800527867625  0.3765715942050530
 
  0.00000000E+00  0.00000000E+00  0.00000000E+00
  0.00000000E+00  0.00000000E+00  0.00000000E+00
  0.00000000E+00  0.00000000E+00  0.00000000E+00
  0.00000000E+00  0.00000000E+00  0.00000000E+00
  0.00000000E+00  0.00000000E+00  0.00000000E+00
  0.00000000E+00  0.00000000E+00  0.00000000E+00
  0.00000000E+00  0.00000000E+00  0.00000000E+00
  0.00000000E+00  0.00000000E+00  0.00000000E+00
  0.00000000E+00  0.00000000E+00  0.00000000E+00
  0.00000000E+00  0.00000000E+00  0.00000000E+00
  0.00000000E+00  0.00000000E+00  0.00000000E+00
  0.00000000E+00  0.00000000E+00  0.00000000E+00
  0.00000000E+00  0.00000000E+00  0.00000000E+00
  0.00000000E+00  0.00000000E+00  0.00000000E+00
  0.00000000E+00  0.00000000E+00  0.00000000E+00
  0.00000000E+00  0.00000000E+00  0.00000000E+00
  0.00000000E+00  0.00000000E+00  0.00000000E+00
  0.00000000E+00  0.00000000E+00  0.00000000E+00
  0.00000000E+00  0.00000000E+00  0.00000000E+00
  0.00000000E+00  0.00000000E+00  0.00000000E+00
  0.00000000E+00  0.00000000E+00  0.00000000E+00
  0.00000000E+00  0.00000000E+00  0.00000000E+00
  0.00000000E+00  0.00000000E+00  0.00000000E+00
  0.00000000E+00  0.00000000E+00  0.00000000E+00
  0.00000000E+00  0.00000000E+00  0.00000000E+00
  0.00000000E+00  0.00000000E+00  0.00000000E+00
  0.00000000E+00  0.00000000E+00  0.00000000E+00
  0.00000000E+00  0.00000000E+00  0.00000000E+00
  0.00000000E+00  0.00000000E+00  0.00000000E+00
  0.00000000E+00  0.00000000E+00  0.00000000E+00
  0.00000000E+00  0.00000000E+00  0.00000000E+00
  0.00000000E+00  0.00000000E+00  0.00000000E+00
  0.00000000E+00  0.00000000E+00  0.00000000E+00
  0.00000000E+00  0.00000000E+00  0.00000000E+00
  0.00000000E+00  0.00000000E+00  0.00000000E+00
  0.00000000E+00  0.00000000E+00  0.00000000E+00
  0.00000000E+00  0.00000000E+00  0.00000000E+00
  0.00000000E+00  0.00000000E+00  0.00000000E+00
  0.00000000E+00  0.00000000E+00  0.00000000E+00
  0.00000000E+00  0.00000000E+00  0.00000000E+00
  0.00000000E+00  0.00000000E+00  0.00000000E+00
  0.00000000E+00  0.00000000E+00  0.00000000E+00
  0.00000000E+00  0.00000000E+00  0.00000000E+00
  0.00000000E+00  0.00000000E+00  0.00000000E+00
  0.00000000E+00  0.00000000E+00  0.00000000E+00
  0.00000000E+00  0.00000000E+00  0.00000000E+00
  0.00000000E+00  0.00000000E+00  0.00000000E+00
  0.00000000E+00  0.00000000E+00  0.00000000E+00
  0.00000000E+00  0.00000000E+00  0.00000000E+00
  0.00000000E+00  0.00000000E+00  0.00000000E+00
  0.00000000E+00  0.00000000E+00  0.00000000E+00
  0.00000000E+00  0.00000000E+00  0.00000000E+00
  0.00000000E+00  0.00000000E+00  0.00000000E+00
  0.00000000E+00  0.00000000E+00  0.00000000E+00
  0.00000000E+00  0.00000000E+00  0.00000000E+00
  0.00000000E+00  0.00000000E+00  0.00000000E+00
  0.00000000E+00  0.00000000E+00  0.00000000E+00
  0.00000000E+00  0.00000000E+00  0.00000000E+00
  0.00000000E+00  0.00000000E+00  0.00000000E+00
  0.00000000E+00  0.00000000E+00  0.00000000E+00
  0.00000000E+00  0.00000000E+00  0.00000000E+00
  0.00000000E+00  0.00000000E+00  0.00000000E+00
  0.00000000E+00  0.00000000E+00  0.00000000E+00
  0.00000000E+00  0.00000000E+00  0.00000000E+00
  0.00000000E+00  0.00000000E+00  0.00000000E+00
  0.00000000E+00  0.00000000E+00  0.00000000E+00
  0.00000000E+00  0.00000000E+00  0.00000000E+00
  0.00000000E+00  0.00000000E+00  0.00000000E+00
  0.00000000E+00  0.00000000E+00  0.00000000E+00
  0.00000000E+00  0.00000000E+00  0.00000000E+00
  0.00000000E+00  0.00000000E+00  0.00000000E+00
  0.00000000E+00  0.00000000E+00  0.00000000E+00
  0.00000000E+00  0.00000000E+00  0.00000000E+00
  0.00000000E+00  0.00000000E+00  0.00000000E+00
  0.00000000E+00  0.00000000E+00  0.00000000E+00
  0.00000000E+00  0.00000000E+00  0.00000000E+00
  0.00000000E+00  0.00000000E+00  0.00000000E+00
  0.00000000E+00  0.00000000E+00  0.00000000E+00
  0.00000000E+00  0.00000000E+00  0.00000000E+00
  0.00000000E+00  0.00000000E+00  0.00000000E+00
  0.00000000E+00  0.00000000E+00  0.00000000E+00
  0.00000000E+00  0.00000000E+00  0.00000000E+00
  0.00000000E+00  0.00000000E+00  0.00000000E+00
  0.00000000E+00  0.00000000E+00  0.00000000E+00
  0.00000000E+00  0.00000000E+00  0.00000000E+00
  0.00000000E+00  0.00000000E+00  0.00000000E+00
  0.00000000E+00  0.00000000E+00  0.00000000E+00
  0.00000000E+00  0.00000000E+00  0.00000000E+00
  0.00000000E+00  0.00000000E+00  0.00000000E+00
  0.00000000E+00  0.00000000E+00  0.00000000E+00
  0.00000000E+00  0.00000000E+00  0.00000000E+00
  0.00000000E+00  0.00000000E+00  0.00000000E+00
  0.00000000E+00  0.00000000E+00  0.00000000E+00
  0.00000000E+00  0.00000000E+00  0.00000000E+00
  0.00000000E+00  0.00000000E+00  0.00000000E+00
  0.00000000E+00  0.00000000E+00  0.00000000E+00
  0.00000000E+00  0.00000000E+00  0.00000000E+00
  0.00000000E+00  0.00000000E+00  0.00000000E+00
  0.00000000E+00  0.00000000E+00  0.00000000E+00
  0.00000000E+00  0.00000000E+00  0.00000000E+00
  0.00000000E+00  0.00000000E+00  0.00000000E+00
  0.00000000E+00  0.00000000E+00  0.00000000E+00
  0.00000000E+00  0.00000000E+00  0.00000000E+00
  0.00000000E+00  0.00000000E+00  0.00000000E+00
  0.00000000E+00  0.00000000E+00  0.00000000E+00
  0.00000000E+00  0.00000000E+00  0.00000000E+00
  0.00000000E+00  0.00000000E+00  0.00000000E+00
  0.00000000E+00  0.00000000E+00  0.00000000E+00
  0.00000000E+00  0.00000000E+00  0.00000000E+00
  0.00000000E+00  0.00000000E+00  0.00000000E+00
  0.00000000E+00  0.00000000E+00  0.00000000E+00
  0.00000000E+00  0.00000000E+00  0.00000000E+00
  0.00000000E+00  0.00000000E+00  0.00000000E+00
  0.00000000E+00  0.00000000E+00  0.00000000E+00
  0.00000000E+00  0.00000000E+00  0.00000000E+00
  0.00000000E+00  0.00000000E+00  0.00000000E+00
  0.00000000E+00  0.00000000E+00  0.00000000E+00
  0.00000000E+00  0.00000000E+00  0.00000000E+00
  0.00000000E+00  0.00000000E+00  0.00000000E+00
  0.00000000E+00  0.00000000E+00  0.00000000E+00
  0.00000000E+00  0.00000000E+00  0.00000000E+00
  0.00000000E+00  0.00000000E+00  0.00000000E+00
  0.00000000E+00  0.00000000E+00  0.00000000E+00
  0.00000000E+00  0.00000000E+00  0.00000000E+00
  0.00000000E+00  0.00000000E+00  0.00000000E+00
  0.00000000E+00  0.00000000E+00  0.00000000E+00
  0.00000000E+00  0.00000000E+00  0.00000000E+00
  0.00000000E+00  0.00000000E+00  0.00000000E+00
  0.00000000E+00  0.00000000E+00  0.00000000E+00
  0.00000000E+00  0.00000000E+00  0.00000000E+00
  0.00000000E+00  0.00000000E+00  0.00000000E+00
  0.00000000E+00  0.00000000E+00  0.00000000E+00
  0.00000000E+00  0.00000000E+00  0.00000000E+00
  0.00000000E+00  0.00000000E+00  0.00000000E+00
  0.00000000E+00  0.00000000E+00  0.00000000E+00
  0.00000000E+00  0.00000000E+00  0.00000000E+00
  0.00000000E+00  0.00000000E+00  0.00000000E+00
  0.00000000E+00  0.00000000E+00  0.00000000E+00
  0.00000000E+00  0.00000000E+00  0.00000000E+00
  0.00000000E+00  0.00000000E+00  0.00000000E+00
  0.00000000E+00  0.00000000E+00  0.00000000E+00
  0.00000000E+00  0.00000000E+00  0.00000000E+00
  0.00000000E+00  0.00000000E+00  0.00000000E+00
  0.00000000E+00  0.00000000E+00  0.00000000E+00
  0.00000000E+00  0.00000000E+00  0.00000000E+00
  0.00000000E+00  0.00000000E+00  0.00000000E+00
  0.00000000E+00  0.00000000E+00  0.00000000E+00
  0.00000000E+00  0.00000000E+00  0.00000000E+00
  0.00000000E+00  0.00000000E+00  0.00000000E+00
  0.00000000E+00  0.00000000E+00  0.00000000E+00
  0.00000000E+00  0.00000000E+00  0.00000000E+00
  0.00000000E+00  0.00000000E+00  0.00000000E+00
  0.00000000E+00  0.00000000E+00  0.00000000E+00
  0.00000000E+00  0.00000000E+00  0.00000000E+00
  0.00000000E+00  0.00000000E+00  0.00000000E+00
  0.00000000E+00  0.00000000E+00  0.00000000E+00
  0.00000000E+00  0.00000000E+00  0.00000000E+00
  0.00000000E+00  0.00000000E+00  0.00000000E+00
  0.00000000E+00  0.00000000E+00  0.00000000E+00
  0.00000000E+00  0.00000000E+00  0.00000000E+00
  0.00000000E+00  0.00000000E+00  0.00000000E+00
  0.00000000E+00  0.00000000E+00  0.00000000E+00
  0.00000000E+00  0.00000000E+00  0.00000000E+00
  0.00000000E+00  0.00000000E+00  0.00000000E+00
  0.00000000E+00  0.00000000E+00  0.00000000E+00
  0.00000000E+00  0.00000000E+00  0.00000000E+00
  0.00000000E+00  0.00000000E+00  0.00000000E+00
  0.00000000E+00  0.00000000E+00  0.00000000E+00
  0.00000000E+00  0.00000000E+00  0.00000000E+00
  0.00000000E+00  0.00000000E+00  0.00000000E+00
  0.00000000E+00  0.00000000E+00  0.00000000E+00
  0.00000000E+00  0.00000000E+00  0.00000000E+00
  0.00000000E+00  0.00000000E+00  0.00000000E+00
  0.00000000E+00  0.00000000E+00  0.00000000E+00
  0.00000000E+00  0.00000000E+00  0.00000000E+00
  0.00000000E+00  0.00000000E+00  0.00000000E+00
  0.00000000E+00  0.00000000E+00  0.00000000E+00
  0.00000000E+00  0.00000000E+00  0.00000000E+00
  0.00000000E+00  0.00000000E+00  0.00000000E+00
  0.00000000E+00  0.00000000E+00  0.00000000E+00
  0.00000000E+00  0.00000000E+00  0.00000000E+00
  0.00000000E+00  0.00000000E+00  0.00000000E+00
  0.00000000E+00  0.00000000E+00  0.00000000E+00
  0.00000000E+00  0.00000000E+00  0.00000000E+00
  0.00000000E+00  0.00000000E+00  0.00000000E+00
  0.00000000E+00  0.00000000E+00  0.00000000E+00
  0.00000000E+00  0.00000000E+00  0.00000000E+00
  0.00000000E+00  0.00000000E+00  0.00000000E+00
  0.00000000E+00  0.00000000E+00  0.00000000E+00
  0.00000000E+00  0.00000000E+00  0.00000000E+00
  0.00000000E+00  0.00000000E+00  0.00000000E+00
  0.00000000E+00  0.00000000E+00  0.00000000E+00
  0.00000000E+00  0.00000000E+00  0.00000000E+00
  0.00000000E+00  0.00000000E+00  0.00000000E+00
  0.00000000E+00  0.00000000E+00  0.00000000E+00
  0.00000000E+00  0.00000000E+00  0.00000000E+00
  0.00000000E+00  0.00000000E+00  0.00000000E+00
  0.00000000E+00  0.00000000E+00  0.00000000E+00
  0.00000000E+00  0.00000000E+00  0.00000000E+00
  0.00000000E+00  0.00000000E+00  0.00000000E+00
  0.00000000E+00  0.00000000E+00  0.00000000E+00
  0.00000000E+00  0.00000000E+00  0.00000000E+00
  0.00000000E+00  0.00000000E+00  0.00000000E+00
  0.00000000E+00  0.00000000E+00  0.00000000E+00
  0.00000000E+00  0.00000000E+00  0.00000000E+00
  0.00000000E+00  0.00000000E+00  0.00000000E+00
  0.00000000E+00  0.00000000E+00  0.00000000E+00
