# Supplementary material for: Towards an atomistic understanding of disordered carbon electrode materials
Source: Chem Commun (Camb). 2018 May 23;54(47):5988–91. doi: 10.1039/c8cc01388h (PMC5994876; doi:10.1039/c8cc01388h)
Supplement: Supplementary file 1 [file CC-054-C8CC01388H-s001.zip › structures_Na/Fig3a_AIRSS_like/POSCAR41]

 C                                      
   1.00000000000000     
    14.3182550000000006    0.0000000000000000    0.0000000000000000
     0.0000000000000000   14.3182550000000006    0.0000000000000000
     0.0000000000000000    0.0000000000000000   14.3182550000000006
   C    Na
   206     1
Direct
  0.8908685489001741  0.6409470727945932  0.0781586518731157
  0.5331789933259267  0.7934066501465185  0.0999465232023809
  0.0710894537728389  0.3035726551938883  0.4824726126752400
  0.1234135984729874  0.9179907493886073  0.7416733961736778
  0.4774970748510420  0.1547505901721835  0.7106146167427231
  0.7898311300744729  0.0804612925283342  0.1305830822220618
  0.2275104704199524  0.4142120103754209  0.4920471937548372
  0.6703812492516101  0.5919381715834806  0.7756473760825626
  0.7557898765880452  0.5445139998061457  0.7326203283869531
  0.3025825641129763  0.5111762983526581  0.2442258555629079
  0.6334344409932592  0.9927559697823456  0.1424299932785830
  0.9576414522544038  0.2773419474510728  0.5928200003785506
  0.6396561108682010  0.5294796087454564  0.1773539866189596
  0.6971898684654166  0.0666870444437684  0.1641794985047204
  0.4161609892322953  0.5239904088040569  0.6412091075455787
  0.4266521890097043  0.3789523307547473  0.3842922086484490
  0.2707321623099286  0.3449229125298568  0.3241573377098897
  0.8041644373273246  0.4607049152737704  0.2455565383734656
  0.3971473505999374  0.3270929032069252  0.2094425617242436
  0.1281179625293883  0.2501943670294277  0.3144936220520245
  0.4158670245097815  0.6260804390511764  0.1844287332786260
  0.3192364321836009  0.4410841280825490  0.5202082962667074
  0.7715852091426958  0.1843961087293891  0.2521847333424672
  0.2128302079220352  0.0878011054048004  0.4972924637978450
  0.8136061346378921  0.2947887760295371  0.6776252014017696
  0.4565455856179289  0.3808029983287015  0.1508356836849774
  0.8891871531148440  0.4124427959662971  0.2615930893321006
  0.3651876195291731  0.2395389249365671  0.0647504272443892
  0.6267388287041066  0.0210582549027386  0.7429889490198842
  0.1484546709643132  0.4558012488107914  0.2603346889436110
  0.9176669701145608  0.5311908444619204  0.6688426181800687
  0.8692279243912970  0.6801871778452944  0.7254506415082504
  0.1577808918092283  0.5191493600583148  0.6091343266032306
  0.5369509612567033  0.1664839106627785  0.4517540414412669
  0.2656986440297832  0.9916785285568712  0.8561644912499463
  0.4130022058767117  0.1040643355991358  0.7784822183021571
  0.0172482790816949  0.2308125815710396  0.5234871132345250
  0.5649988014295907  0.1772438937388769  0.7532069182568806
  0.8218946621025751  0.3941957705144324  0.6775504404664663
  0.0608071203695402  0.4083786676711074  0.2669486139516603
  0.9759968739608178  0.3743251597364362  0.5968068607820964
  0.3297793654618544  0.5033078721361148  0.5963314026509732
  0.8806161185220504  0.3159927970408685  0.2794229310338064
  0.0269546791841753  0.9919270615546951  0.1210031519292316
  0.9781393687060659  0.8340749393669191  0.7422171979665945
  0.1763353098267647  0.7259122686704501  0.1702062588998332
  0.1989083016845525  0.0246174221369439  0.3154436048563415
  0.6382167112948256  0.4691111283300031  0.2537088060597994
  0.6221449321656763  0.4473609030772234  0.8506050873654925
  0.4822050297276402  0.4718488063293985  0.1959306037632363
  0.1447721619902204  0.4432336097265612  0.5452174362066950
  0.7044018129500058  0.9612553692634223  0.7384680571633905
  0.1061046017895762  0.0189480752420811  0.1743353695657976
  0.5257293497605482  0.3026590599302696  0.8664053007305863
  0.3086096419794214  0.1106024855702002  0.6354089608957867
  0.1248472925156113  0.1013929947191769  0.4537442017149134
  0.2491198919453067  0.0393363020697831  0.7693054787853547
  0.5620665021203313  0.5110060040173831  0.0251850252744278
  0.9066630968093874  0.7871896609235870  0.0077923089597914
  0.9792401265902145  0.5435777110781166  0.1941334052529397
  0.9655700988783300  0.2657850164921702  0.2812665232605094
  0.8710854532436706  0.9458290397993820  0.7274443348290237
  0.5149668887919582  0.6290888590259084  0.7223839423873868
  0.7197966866232519  0.6344229039944643  0.0664956943914020
  0.7141042634267647  0.3287090634787857  0.3212387582775960
  0.9474643209627166  0.0492209784840315  0.1287045531702511
  0.6860950362457445  0.1321757628202911  0.2398483354965632
  0.3812267059663166  0.1028297545358199  0.4829277717842833
  0.5819479021064888  0.3467967240091980  0.4296042883905185
  0.7200256770619132  0.7751770991676556  0.7573526135623395
  0.5619385029480762  0.3896748988242701  0.9048582143126832
  0.6395503079290884  0.2857639249124949  0.3756640434611778
  0.3437780387651709  0.7616925766408892  0.7550112669762874
  0.9764825045229284  0.4571049439961382  0.2429451229132555
  0.1259915809510492  0.1178741668118945  0.1933866936055848
  0.6567460438502453  0.3103081197543268  0.7514416789618503
  0.1758523875536846  0.9744664388212779  0.2278187257753290
  0.2187785485438092  0.3475306471414205  0.4177218729969242
  0.5274595019053937  0.2203234980353725  0.5379587783438944
  0.3974127778459199  0.9114016329613516  0.8035623513279716
  0.7212569507499288  0.5684520856795665  0.1411712430508716
  0.6592428516477091  0.9240412003740920  0.0717886804727868
  0.1621872127101473  0.8233557419663217  0.1503104392272913
  0.7200132250591531  0.4238603474173442  0.2844410072227727
  0.1686152062345287  0.0077719120581631  0.7233160562790947
  0.7920001580115579  0.0001395125599946  0.7220022359622235
  0.5781608471844173  0.8744987593027532  0.7694530346005671
  0.9092509201616211  0.4352790902651890  0.6461725675380408
  0.8945794963154958  0.5740301394641466  0.1501578995069695
  0.0241704941350243  0.7501278851836048  0.7318221904980043
  0.7274862884271315  0.1578692860754444  0.7235647285752103
  0.0511908651564977  0.0873581253703180  0.6087900379691423
  0.2646145821181234  0.8244798019689914  0.7811652071034176
  0.5453811742113223  0.4457057008627074  0.2806975206700131
  0.2548166095294310  0.2286475658806542  0.1950965140914640
  0.0873748396562298  0.1508971412965364  0.2850791088865794
  0.0749916282342873  0.8305126599061085  0.1011170111112385
  0.4723947390838522  0.9291622050412914  0.1932503068059312
  0.8403085213679030  0.5849635317023711  0.7073002012644719
  0.4532395674827179  0.9946095035121945  0.7907294457363473
  0.0969905496222971  0.5839300797755737  0.6592949132624416
  0.5831922112787401  0.5588769195351420  0.7198372776920421
  0.1709724179546554  0.8276454165684903  0.7527748053136674
  0.8857008571559379  0.2343204504138320  0.6446039934715928
  0.4627632572448180  0.1050420393732881  0.4250692977275306
  0.1458821339426208  0.5473842937170027  0.2272767476468177
  0.8211372452951670  0.7659004227234053  0.7442401186722258
  0.6576872708061511  0.6977191997561019  0.7673161931821435
  0.3507078611879968  0.7026939034303994  0.1850723024789919
  0.3956120609127141  0.5335188138933333  0.2157736226290331
  0.2454807272439117  0.1137612812984097  0.0688210917059826
  0.4675628805755339  0.1732855405461349  0.6152823275019818
  0.2886162260143358  0.0310285423576952  0.3562250018202706
  0.4658328036154302  0.8366701249871069  0.1559569273929739
  0.5397410493192518  0.0597456239960068  0.2779446302791744
  0.8182471219323753  0.7544631091369667  0.9854310775059145
  0.9593330199013258  0.9883978728768412  0.7104894978879841
  0.0683278616203246  0.5900041318501522  0.1878011776335086
  0.3014776967779343  0.9029103401545983  0.8262144870741663
  0.3847102901947270  0.1322249448920998  0.5756320064150333
  0.9323722651534624  0.1260845209114379  0.1935043762337974
  0.0127092947106951  0.9041631342599217  0.0770417887349248
  0.5457392546946253  0.5340014952864066  0.1304449326579638
  0.1581624936710251  0.6579140693277381  0.6977058984502787
  0.5729601758442134  0.4683727232467542  0.6899941818292933
  0.5234423853600061  0.4031334515327341  0.3638865828393596
  0.1215177228666316  0.7439959370830709  0.7288870965088220
  0.4778499597622314  0.3919879953837574  0.5517957337619561
  0.5419363431804917  0.3176808412933070  0.5166375117282432
  0.4560736748107267  0.2484854350232125  0.9138619928597765
  0.5021010115867819  0.6279032058336065  0.1353190139139166
  0.2209580993289896  0.2691034049658433  0.2731320553695036
  0.6294515824125336  0.6727072377671270  0.0207750552438505
  0.2206096210572099  0.8893851424204966  0.1980933016273436
  0.7897506189851444  0.2731487668772026  0.2912998115853477
  0.0620380529171631  0.3863342634899694  0.5374097719839309
  0.5350300559890665  0.4216378993356854  0.9956993018120938
  0.4358448176568524  0.2816437521203744  0.0099586959122112
  0.2833935191291324  0.0429315171597990  0.9344831137141263
  0.5457936786654392  0.9702952861617689  0.7679164128659468
  0.3841935434938237  0.9472882570206393  0.2368805889076800
  0.6754529052573675  0.8654654487137972  0.7560142307723542
  0.0916388080130733  0.6783276418203297  0.1527477291371103
  0.7496160170187681  0.9056709413417062  0.0246985958632295
  0.4779334483720178  0.3608980428889010  0.0544239718425017
  0.0505852295438035  0.3142685189611181  0.2858064745922964
  0.6531399486445755  0.4127943614165849  0.7497331605391060
  0.5466883706355954  0.6956760658425494  0.0863565143790377
  0.8048964612910612  0.6658849004335655  0.0339021020222449
  0.8031808442940763  0.0985809421588359  0.7041267062607434
  0.4234362890935658  0.8179306377159358  0.7720155842908427
  0.5789221483229019  0.2665872529984306  0.7898381389193295
  0.2471634187138105  0.0251070338357938  0.0258684009434127
  0.8811509432827576  0.8462783382854145  0.7423333721687434
  0.7413485338162111  0.8141624281574007  0.9816428576564863
  0.3399857378394965  0.6706533455889860  0.7121750091687109
  0.9865595030096379  0.1705327741199636  0.2607804934075139
  0.3752099935036692  0.0124412000043837  0.3083226363248157
  0.3187569447417766  0.0957403313026879  0.7317524066844413
  0.3421989061139970  0.2628424596436502  0.1583244426486679
  0.6085119639819884  0.1287517440524946  0.2995917741757249
  0.3322495472363729  0.1334667839760789  0.9324927480340001
  0.1248706486764743  0.0819734234036607  0.3573797979664000
  0.2530107374541599  0.6310640587788801  0.6849036623464350
  0.9668024354366803  0.6756643967466802  0.7123606946577344
  0.2439540978995123  0.4336567646193708  0.2742947502008320
  0.4041980194455234  0.4010585095214054  0.4848808829845247
  0.2209729431565414  0.0936690595661093  0.5945924260348896
  0.9255469205032031  0.8819029304756235  0.0307391550700055
  0.5186814917522355  0.7986454179230619  0.7656438502205649
  0.2948891633548718  0.0730928390792270  0.4450240150651437
  0.2369914233165163  0.5836764735887134  0.2232557382440128
  0.5492838745460016  0.9928028923276462  0.2010254857706901
  0.9544203603582495  0.7153565459988905  0.0573982398328601
  0.3751848211308189  0.7982638022747970  0.1777866734312417
  0.6529983483429808  0.7753140286961060  0.9949832122329983
  0.3177245777317815  0.8748654754144373  0.2102469403711958
  0.2498148320508975  0.5486135137133841  0.6284852544207933
  0.0276422359193867  0.9178739681419893  0.7296102550308611
  0.6049074213302014  0.8404187779118526  0.0512587181519304
  0.3123084915742018  0.1698479715019874  0.0221687059362794
  0.4227234666252493  0.6102832802739185  0.6934062742820934
  0.2028404539143637  0.1537192311338640  0.1504105838087021
  0.7475379428140417  0.4493777261616345  0.7179849451973446
  0.8436119135086014  0.9403806797677151  0.0403097201339078
  0.4049810430810090  0.1645804491999835  0.8761405446222140
  0.6395614468639991  0.1182762112986021  0.7399097868773444
  0.6027094153055866  0.1910234236498091  0.3794079252542341
  0.8068251372146735  0.5360491420354916  0.1807565833567620
  0.0365593688268064  0.7387756096569912  0.0994904238263402
  0.9667108303934552  0.0743415365181298  0.6621583011897594
  0.3736874619775139  0.3454743642121810  0.3113643954656408
  0.1405401219945454  0.0616088471697253  0.6443553101447876
  0.7315042070392026  0.2562383581812247  0.7162893626458104
  0.4904011172091337  0.4544350164517744  0.6306621157907929
  0.1416301397433476  0.2905255532999314  0.4138075391904137
  0.4593602875392979  0.0588853089962932  0.3377332760664534
  0.8860374210254279  0.1355086326424360  0.6651896219061940
  0.6067209454907989  0.5772645218977495  0.9635951199643542
  0.8595618927949190  0.0227851802258481  0.0901551787331973
  0.5605429653156335  0.7112474858622476  0.7557795297485019
  0.6386887928290547  0.5421050978106704  0.8736197732395791
  0.0532645369689872  0.1398070483495043  0.5215993503445882
  0.8348549783225561  0.1465455507193262  0.1866434797695918
  0.2562018551995943  0.6751245587906257  0.1978277008887992
  0.0000737634598170  0.5902906055979645  0.6742604122251222
  0.8240142714634593  0.0083843884106326  0.2958668494829164
 
  0.00000000E+00  0.00000000E+00  0.00000000E+00
  0.00000000E+00  0.00000000E+00  0.00000000E+00
  0.00000000E+00  0.00000000E+00  0.00000000E+00
  0.00000000E+00  0.00000000E+00  0.00000000E+00
  0.00000000E+00  0.00000000E+00  0.00000000E+00
  0.00000000E+00  0.00000000E+00  0.00000000E+00
  0.00000000E+00  0.00000000E+00  0.00000000E+00
  0.00000000E+00  0.00000000E+00  0.00000000E+00
  0.00000000E+00  0.00000000E+00  0.00000000E+00
  0.00000000E+00  0.00000000E+00  0.00000000E+00
  0.00000000E+00  0.00000000E+00  0.00000000E+00
  0.00000000E+00  0.00000000E+00  0.00000000E+00
  0.00000000E+00  0.00000000E+00  0.00000000E+00
  0.00000000E+00  0.00000000E+00  0.00000000E+00
  0.00000000E+00  0.00000000E+00  0.00000000E+00
  0.00000000E+00  0.00000000E+00  0.00000000E+00
  0.00000000E+00  0.00000000E+00  0.00000000E+00
  0.00000000E+00  0.00000000E+00  0.00000000E+00
  0.00000000E+00  0.00000000E+00  0.00000000E+00
  0.00000000E+00  0.00000000E+00  0.00000000E+00
  0.00000000E+00  0.00000000E+00  0.00000000E+00
  0.00000000E+00  0.00000000E+00  0.00000000E+00
  0.00000000E+00  0.00000000E+00  0.00000000E+00
  0.00000000E+00  0.00000000E+00  0.00000000E+00
  0.00000000E+00  0.00000000E+00  0.00000000E+00
  0.00000000E+00  0.00000000E+00  0.00000000E+00
  0.00000000E+00  0.00000000E+00  0.00000000E+00
  0.00000000E+00  0.00000000E+00  0.00000000E+00
  0.00000000E+00  0.00000000E+00  0.00000000E+00
  0.00000000E+00  0.00000000E+00  0.00000000E+00
  0.00000000E+00  0.00000000E+00  0.00000000E+00
  0.00000000E+00  0.00000000E+00  0.00000000E+00
  0.00000000E+00  0.00000000E+00  0.00000000E+00
  0.00000000E+00  0.00000000E+00  0.00000000E+00
  0.00000000E+00  0.00000000E+00  0.00000000E+00
  0.00000000E+00  0.00000000E+00  0.00000000E+00
  0.00000000E+00  0.00000000E+00  0.00000000E+00
  0.00000000E+00  0.00000000E+00  0.00000000E+00
  0.00000000E+00  0.00000000E+00  0.00000000E+00
  0.00000000E+00  0.00000000E+00  0.00000000E+00
  0.00000000E+00  0.00000000E+00  0.00000000E+00
  0.00000000E+00  0.00000000E+00  0.00000000E+00
  0.00000000E+00  0.00000000E+00  0.00000000E+00
  0.00000000E+00  0.00000000E+00  0.00000000E+00
  0.00000000E+00  0.00000000E+00  0.00000000E+00
  0.00000000E+00  0.00000000E+00  0.00000000E+00
  0.00000000E+00  0.00000000E+00  0.00000000E+00
  0.00000000E+00  0.00000000E+00  0.00000000E+00
  0.00000000E+00  0.00000000E+00  0.00000000E+00
  0.00000000E+00  0.00000000E+00  0.00000000E+00
  0.00000000E+00  0.00000000E+00  0.00000000E+00
  0.00000000E+00  0.00000000E+00  0.00000000E+00
  0.00000000E+00  0.00000000E+00  0.00000000E+00
  0.00000000E+00  0.00000000E+00  0.00000000E+00
  0.00000000E+00  0.00000000E+00  0.00000000E+00
  0.00000000E+00  0.00000000E+00  0.00000000E+00
  0.00000000E+00  0.00000000E+00  0.00000000E+00
  0.00000000E+00  0.00000000E+00  0.00000000E+00
  0.00000000E+00  0.00000000E+00  0.00000000E+00
  0.00000000E+00  0.00000000E+00  0.00000000E+00
  0.00000000E+00  0.00000000E+00  0.00000000E+00
  0.00000000E+00  0.00000000E+00  0.00000000E+00
  0.00000000E+00  0.00000000E+00  0.00000000E+00
  0.00000000E+00  0.00000000E+00  0.00000000E+00
  0.00000000E+00  0.00000000E+00  0.00000000E+00
  0.00000000E+00  0.00000000E+00  0.00000000E+00
  0.00000000E+00  0.00000000E+00  0.00000000E+00
  0.00000000E+00  0.00000000E+00  0.00000000E+00
  0.00000000E+00  0.00000000E+00  0.00000000E+00
  0.00000000E+00  0.00000000E+00  0.00000000E+00
  0.00000000E+00  0.00000000E+00  0.00000000E+00
  0.00000000E+00  0.00000000E+00  0.00000000E+00
  0.00000000E+00  0.00000000E+00  0.00000000E+00
  0.00000000E+00  0.00000000E+00  0.00000000E+00
  0.00000000E+00  0.00000000E+00  0.00000000E+00
  0.00000000E+00  0.00000000E+00  0.00000000E+00
  0.00000000E+00  0.00000000E+00  0.00000000E+00
  0.00000000E+00  0.00000000E+00  0.00000000E+00
  0.00000000E+00  0.00000000E+00  0.00000000E+00
  0.00000000E+00  0.00000000E+00  0.00000000E+00
  0.00000000E+00  0.00000000E+00  0.00000000E+00
  0.00000000E+00  0.00000000E+00  0.00000000E+00
  0.00000000E+00  0.00000000E+00  0.00000000E+00
  0.00000000E+00  0.00000000E+00  0.00000000E+00
  0.00000000E+00  0.00000000E+00  0.00000000E+00
  0.00000000E+00  0.00000000E+00  0.00000000E+00
  0.00000000E+00  0.00000000E+00  0.00000000E+00
  0.00000000E+00  0.00000000E+00  0.00000000E+00
  0.00000000E+00  0.00000000E+00  0.00000000E+00
  0.00000000E+00  0.00000000E+00  0.00000000E+00
  0.00000000E+00  0.00000000E+00  0.00000000E+00
  0.00000000E+00  0.00000000E+00  0.00000000E+00
  0.00000000E+00  0.00000000E+00  0.00000000E+00
  0.00000000E+00  0.00000000E+00  0.00000000E+00
  0.00000000E+00  0.00000000E+00  0.00000000E+00
  0.00000000E+00  0.00000000E+00  0.00000000E+00
  0.00000000E+00  0.00000000E+00  0.00000000E+00
  0.00000000E+00  0.00000000E+00  0.00000000E+00
  0.00000000E+00  0.00000000E+00  0.00000000E+00
  0.00000000E+00  0.00000000E+00  0.00000000E+00
  0.00000000E+00  0.00000000E+00  0.00000000E+00
  0.00000000E+00  0.00000000E+00  0.00000000E+00
  0.00000000E+00  0.00000000E+00  0.00000000E+00
  0.00000000E+00  0.00000000E+00  0.00000000E+00
  0.00000000E+00  0.00000000E+00  0.00000000E+00
  0.00000000E+00  0.00000000E+00  0.00000000E+00
  0.00000000E+00  0.00000000E+00  0.00000000E+00
  0.00000000E+00  0.00000000E+00  0.00000000E+00
  0.00000000E+00  0.00000000E+00  0.00000000E+00
  0.00000000E+00  0.00000000E+00  0.00000000E+00
  0.00000000E+00  0.00000000E+00  0.00000000E+00
  0.00000000E+00  0.00000000E+00  0.00000000E+00
  0.00000000E+00  0.00000000E+00  0.00000000E+00
  0.00000000E+00  0.00000000E+00  0.00000000E+00
  0.00000000E+00  0.00000000E+00  0.00000000E+00
  0.00000000E+00  0.00000000E+00  0.00000000E+00
  0.00000000E+00  0.00000000E+00  0.00000000E+00
  0.00000000E+00  0.00000000E+00  0.00000000E+00
  0.00000000E+00  0.00000000E+00  0.00000000E+00
  0.00000000E+00  0.00000000E+00  0.00000000E+00
  0.00000000E+00  0.00000000E+00  0.00000000E+00
  0.00000000E+00  0.00000000E+00  0.00000000E+00
  0.00000000E+00  0.00000000E+00  0.00000000E+00
  0.00000000E+00  0.00000000E+00  0.00000000E+00
  0.00000000E+00  0.00000000E+00  0.00000000E+00
  0.00000000E+00  0.00000000E+00  0.00000000E+00
  0.00000000E+00  0.00000000E+00  0.00000000E+00
  0.00000000E+00  0.00000000E+00  0.00000000E+00
  0.00000000E+00  0.00000000E+00  0.00000000E+00
  0.00000000E+00  0.00000000E+00  0.00000000E+00
  0.00000000E+00  0.00000000E+00  0.00000000E+00
  0.00000000E+00  0.00000000E+00  0.00000000E+00
  0.00000000E+00  0.00000000E+00  0.00000000E+00
  0.00000000E+00  0.00000000E+00  0.00000000E+00
  0.00000000E+00  0.00000000E+00  0.00000000E+00
  0.00000000E+00  0.00000000E+00  0.00000000E+00
  0.00000000E+00  0.00000000E+00  0.00000000E+00
  0.00000000E+00  0.00000000E+00  0.00000000E+00
  0.00000000E+00  0.00000000E+00  0.00000000E+00
  0.00000000E+00  0.00000000E+00  0.00000000E+00
  0.00000000E+00  0.00000000E+00  0.00000000E+00
  0.00000000E+00  0.00000000E+00  0.00000000E+00
  0.00000000E+00  0.00000000E+00  0.00000000E+00
  0.00000000E+00  0.00000000E+00  0.00000000E+00
  0.00000000E+00  0.00000000E+00  0.00000000E+00
  0.00000000E+00  0.00000000E+00  0.00000000E+00
  0.00000000E+00  0.00000000E+00  0.00000000E+00
  0.00000000E+00  0.00000000E+00  0.00000000E+00
  0.00000000E+00  0.00000000E+00  0.00000000E+00
  0.00000000E+00  0.00000000E+00  0.00000000E+00
  0.00000000E+00  0.00000000E+00  0.00000000E+00
  0.00000000E+00  0.00000000E+00  0.00000000E+00
  0.00000000E+00  0.00000000E+00  0.00000000E+00
  0.00000000E+00  0.00000000E+00  0.00000000E+00
  0.00000000E+00  0.00000000E+00  0.00000000E+00
  0.00000000E+00  0.00000000E+00  0.00000000E+00
  0.00000000E+00  0.00000000E+00  0.00000000E+00
  0.00000000E+00  0.00000000E+00  0.00000000E+00
  0.00000000E+00  0.00000000E+00  0.00000000E+00
  0.00000000E+00  0.00000000E+00  0.00000000E+00
  0.00000000E+00  0.00000000E+00  0.00000000E+00
  0.00000000E+00  0.00000000E+00  0.00000000E+00
  0.00000000E+00  0.00000000E+00  0.00000000E+00
  0.00000000E+00  0.00000000E+00  0.00000000E+00
  0.00000000E+00  0.00000000E+00  0.00000000E+00
  0.00000000E+00  0.00000000E+00  0.00000000E+00
  0.00000000E+00  0.00000000E+00  0.00000000E+00
  0.00000000E+00  0.00000000E+00  0.00000000E+00
  0.00000000E+00  0.00000000E+00  0.00000000E+00
  0.00000000E+00  0.00000000E+00  0.00000000E+00
  0.00000000E+00  0.00000000E+00  0.00000000E+00
  0.00000000E+00  0.00000000E+00  0.00000000E+00
  0.00000000E+00  0.00000000E+00  0.00000000E+00
  0.00000000E+00  0.00000000E+00  0.00000000E+00
  0.00000000E+00  0.00000000E+00  0.00000000E+00
  0.00000000E+00  0.00000000E+00  0.00000000E+00
  0.00000000E+00  0.00000000E+00  0.00000000E+00
  0.00000000E+00  0.00000000E+00  0.00000000E+00
  0.00000000E+00  0.00000000E+00  0.00000000E+00
  0.00000000E+00  0.00000000E+00  0.00000000E+00
  0.00000000E+00  0.00000000E+00  0.00000000E+00
  0.00000000E+00  0.00000000E+00  0.00000000E+00
  0.00000000E+00  0.00000000E+00  0.00000000E+00
  0.00000000E+00  0.00000000E+00  0.00000000E+00
  0.00000000E+00  0.00000000E+00  0.00000000E+00
  0.00000000E+00  0.00000000E+00  0.00000000E+00
  0.00000000E+00  0.00000000E+00  0.00000000E+00
  0.00000000E+00  0.00000000E+00  0.00000000E+00
  0.00000000E+00  0.00000000E+00  0.00000000E+00
  0.00000000E+00  0.00000000E+00  0.00000000E+00
  0.00000000E+00  0.00000000E+00  0.00000000E+00
  0.00000000E+00  0.00000000E+00  0.00000000E+00
  0.00000000E+00  0.00000000E+00  0.00000000E+00
  0.00000000E+00  0.00000000E+00  0.00000000E+00
  0.00000000E+00  0.00000000E+00  0.00000000E+00
  0.00000000E+00  0.00000000E+00  0.00000000E+00
  0.00000000E+00  0.00000000E+00  0.00000000E+00
  0.00000000E+00  0.00000000E+00  0.00000000E+00
  0.00000000E+00  0.00000000E+00  0.00000000E+00
  0.00000000E+00  0.00000000E+00  0.00000000E+00
  0.00000000E+00  0.00000000E+00  0.00000000E+00
  0.00000000E+00  0.00000000E+00  0.00000000E+00
  0.00000000E+00  0.00000000E+00  0.00000000E+00
  0.00000000E+00  0.00000000E+00  0.00000000E+00
  0.00000000E+00  0.00000000E+00  0.00000000E+00
  0.00000000E+00  0.00000000E+00  0.00000000E+00
  0.00000000E+00  0.00000000E+00  0.00000000E+00
