# Supplementary material for: Towards an atomistic understanding of disordered carbon electrode materials
Source: Chem Commun (Camb). 2018 May 23;54(47):5988–91. doi: 10.1039/c8cc01388h (PMC5994876; doi:10.1039/c8cc01388h)
Supplement: Supplementary file 1 [file CC-054-C8CC01388H-s001.zip › structures_Na/Fig3a_AIRSS_like/POSCAR42]

 C                                      
   1.00000000000000     
    14.3182550000000006    0.0000000000000000    0.0000000000000000
     0.0000000000000000   14.3182550000000006    0.0000000000000000
     0.0000000000000000    0.0000000000000000   14.3182550000000006
   C    Na
   206     1
Direct
  0.8908101905611415  0.6422024838059788  0.0786931646829368
  0.5333671802428710  0.7941893035625094  0.0996572349895695
  0.0715308952339465  0.3043916117964264  0.4823858649531868
  0.1239660363288434  0.9188963600912265  0.7415109418536673
  0.4780795212453141  0.1556730988803564  0.7103266527192252
  0.7904055371134542  0.0784643251367403  0.1336425594924501
  0.2279107580892401  0.4151199987405523  0.4918419185512424
  0.6708117693068093  0.5928409498342126  0.7754367751490315
  0.7562437985057571  0.5454359062095901  0.7324208875312340
  0.3028111277655299  0.5119871953470574  0.2440083573784372
  0.6333766666372745  0.9939798760690381  0.1422409846678139
  0.9582012696844003  0.2781862561647848  0.5928449801673488
  0.6397888923822571  0.5301427074948079  0.1770350344358297
  0.6965069605549923  0.0676090921938564  0.1641223607655178
  0.4165819594568883  0.5248102807621138  0.6410252272517157
  0.4269318554627435  0.3798362717707368  0.3841582669975530
  0.2710899293941879  0.3457476284179125  0.3239620309261780
  0.8043685630703361  0.4605962862847232  0.2448202574954108
  0.3974770480810189  0.3279250966343239  0.2092170897307281
  0.1286234987767217  0.2508580849526784  0.3144004680505856
  0.4160299490474689  0.6268345012082454  0.1841092651137890
  0.3196366999842970  0.4419097786749411  0.5200692698883312
  0.7711097032096695  0.1851793905765862  0.2516445593384223
  0.2132659188997417  0.0882163590316628  0.4973411348963260
  0.8141905045322428  0.2956984035494848  0.6776320187508679
  0.4569059471707134  0.3815621488105820  0.1505778258281239
  0.8894451392259398  0.4123761566395616  0.2610939927308735
  0.3654331959677460  0.2404540574240985  0.0644809502910671
  0.6272590188476651  0.0220284813266149  0.7427718831372928
  0.1487771888961349  0.4563925425067735  0.2599347309023854
  0.9181111849358916  0.5321246078019352  0.6686121772085517
  0.8696652027173896  0.6811372763085731  0.7252402085909356
  0.1582178980987435  0.5200370977434621  0.6089449975491353
  0.5370351441775967  0.1675827352929895  0.4510949562981775
  0.2661268434262826  0.9925138561905582  0.8560388833243274
  0.4135278928702227  0.1049950664040600  0.7782111083111111
  0.0178146290933381  0.2315956701586899  0.5235331576992007
  0.5655396905029177  0.1781767185308659  0.7529178097599919
  0.8224020790543708  0.3950960189881690  0.6774421332264001
  0.0611018520577612  0.4086996100535307  0.2664331241973513
  0.9764599305595971  0.3752041610834582  0.5966832650319619
  0.3302074169377723  0.5041317200275417  0.5961747998530826
  0.8810216725559799  0.3159070983847447  0.2792267358109677
  0.0281334033155701  0.9932448437811595  0.1196336516118126
  0.9786357385388185  0.8350315551297183  0.7420718415402819
  0.1763789367662668  0.7268903542006609  0.1704787283601429
  0.1992148384685101  0.0249114937729259  0.3155285628834508
  0.6383662232607900  0.4695218966919545  0.2532865810511812
  0.6225085865690707  0.4482327516610856  0.8503750132692051
  0.4823985477772036  0.4726345184160012  0.1956752959299213
  0.1451831636598448  0.4441226256247536  0.5450149008204419
  0.7049080016885994  0.9622452815267061  0.7384391612727339
  0.1073268864905091  0.0199554315440075  0.1736111786351009
  0.5260865922617478  0.3034948911299006  0.8661484916464262
  0.3091348040908565  0.1115401419661243  0.6352286193282133
  0.1252369656058651  0.1018960604853293  0.4537761464570413
  0.2499113619343255  0.0401012178183349  0.7691190846881005
  0.5622525498867003  0.5118246571520788  0.0248943887358530
  0.9072066493887830  0.7876176714797742  0.0060631829064703
  0.9793219565846314  0.5440180132544342  0.1941371143073481
  0.9659442105877440  0.2658825743535975  0.2811879606221324
  0.8715624782639180  0.9467583090667381  0.7274071684089453
  0.5154159725323880  0.6299783592113372  0.7221415294605341
  0.7197978210345439  0.6353785195699256  0.0664639321273460
  0.7141177173408093  0.3290633289132865  0.3209243768645591
  0.9480381766297806  0.0493234341937717  0.1295655620981551
  0.6848016955550144  0.1341115578726466  0.2381320714576630
  0.3816616770825610  0.1035062335572710  0.4827051403671049
  0.5823366332245834  0.3479402625635354  0.4294248494107141
  0.7204910475594913  0.7761412942459905  0.7571714859026571
  0.5622284761632949  0.3905277988899119  0.9045738032289319
  0.6399055996808702  0.2865533084190815  0.3751973000851567
  0.3442558503450265  0.7625570193136630  0.7547564584818185
  0.9766546249220047  0.4573020251075843  0.2425917081728893
  0.1263980970585287  0.1189125163786787  0.1931770070368646
  0.6572988436355526  0.3111834676089348  0.7513801112682185
  0.1763410814340791  0.9752045179965231  0.2279154880163342
  0.2191474887601997  0.3484425635336761  0.4175179237079797
  0.5280692428861196  0.2211581851161842  0.5374978666725160
  0.3978525206538106  0.9123136753195890  0.8031802824467705
  0.7213459203379767  0.5691646636777870  0.1409778958003464
  0.6595026437425360  0.9245328411848475  0.0720781352994857
  0.1628815575245991  0.8240725705474323  0.1500315077850221
  0.7201043062218915  0.4239573269147410  0.2837833134642819
  0.1692718145207429  0.0085311036514429  0.7232013862905160
  0.7925303041283540  0.0011285926865652  0.7220515776343330
  0.5786254129959810  0.8754335675653643  0.7692080225433084
  0.9097337092882586  0.4361978083420280  0.6459956511904263
  0.8947344858482746  0.5746355628472641  0.1503097768897216
  0.0246230641963011  0.7510650688417867  0.7316259889434198
  0.7280608117901465  0.1588057634448979  0.7235236999330219
  0.0517515117042051  0.0883331217713860  0.6089514555379094
  0.2650990384776449  0.8252645460811626  0.7810338547053589
  0.5456278277272045  0.4463205530401502  0.2803487003301303
  0.2551445869877953  0.2296575878190087  0.1949088374708838
  0.0880408070712042  0.1515203177263062  0.2851751848804594
  0.0756415870227410  0.8314508870571948  0.1005840260395482
  0.4723463295943786  0.9300220358896483  0.1928940845078656
  0.8407465831476439  0.5859115773479879  0.7070823930426520
  0.4537047011324132  0.9955316693224592  0.7903672133716860
  0.0974439573074377  0.5848542830632831  0.6591206387373773
  0.5836301055258457  0.5597536751778586  0.7196273265029726
  0.1714511950930471  0.8284425430226839  0.7526957209430233
  0.8862893038578488  0.2352334660585025  0.6447208543676062
  0.4629978648608640  0.1059299816351491  0.4247574252607346
  0.1460395395903458  0.5480697992645073  0.2270775193397064
  0.8215999322733254  0.7668490901678833  0.7440945818184419
  0.6581214495974963  0.6986463406515775  0.7670705621958861
  0.3508289477063389  0.7034126075069923  0.1847578930310479
  0.3957940136709086  0.5342744097789109  0.2155264860372328
  0.2456880932385356  0.1147855118466889  0.0686765725874765
  0.4681792620195420  0.1741423891941762  0.6148850331503193
  0.2890000447656977  0.0312662309052934  0.3564143371224838
  0.4659151999905089  0.8374486443503696  0.1555464665465636
  0.5396059860709792  0.0604351135583739  0.2774833626835063
  0.8185129872029135  0.7549066215334710  0.9845121670162511
  0.9598115457040901  0.9893103485117285  0.7104009792756038
  0.0684144717246129  0.5907034707131037  0.1879710500434514
  0.3019296776675697  0.9037865768415552  0.8259273100522897
  0.3852559588145850  0.1330075462207744  0.5754142531635112
  0.9325228327442961  0.1248716549189913  0.1957455781877390
  0.0143545374709673  0.9056411086735141  0.0741729815925447
  0.5458918957998887  0.5347897435870428  0.1301648160009115
  0.1586148459812557  0.6587686691583551  0.6975526048221909
  0.5734214482254438  0.4692401824621556  0.6897592227010967
  0.5237315402107886  0.4037651158249619  0.3637235496159371
  0.1219761199137883  0.7448917365542839  0.7287373982820047
  0.4782730899498935  0.3927870316928300  0.5516139645962377
  0.5426974157568878  0.3188060015417757  0.5163972493832559
  0.4562986417194445  0.2492918574086772  0.9136084610659684
  0.5022338031018121  0.6286831374632021  0.1350156629954623
  0.2213939272591446  0.2698575295113266  0.2730602921960745
  0.6295773052884615  0.6735149127350019  0.0204268537451776
  0.2211723179506063  0.8901205618496215  0.1979280174410842
  0.7898442292563407  0.2729914347509076  0.2905500261062993
  0.0624686349736434  0.3871965540680313  0.5372468283557559
  0.5352937799750005  0.4224703983191401  0.9954253373031681
  0.4361499071217406  0.2824681010682527  0.0096960946996869
  0.2832745894770192  0.0436712238335500  0.9345690719684123
  0.5462424956141337  0.9712420665173332  0.7676353782816956
  0.3844207508697250  0.9479858005372808  0.2367468878275070
  0.6759327822581106  0.8664242297087801  0.7558753038166869
  0.0914824550827800  0.6793783293191196  0.1534728684208992
  0.7498757916024201  0.9061108339310595  0.0243997442179271
  0.4782603598231799  0.3616979432556053  0.0541868963676850
  0.0510367248422045  0.3147171952106859  0.2854376742967411
  0.6535955481127187  0.4136642113035899  0.7495307779751165
  0.5468221144503537  0.6965112907563543  0.0860100166893141
  0.8049666236273317  0.6670147389477155  0.0339789948069704
  0.8037674923601066  0.0995380885147670  0.7042410624808855
  0.4239078802059608  0.8188697818206540  0.7716595370479713
  0.5794063175172213  0.2674455278454909  0.7897799392550507
  0.2460808221943508  0.0262327655844436  0.0257438410240233
  0.8816354186020015  0.8472306677591827  0.7422213081678347
  0.7413799513885260  0.8147793994634775  0.9807537516027557
  0.3404576666313405  0.6715096655484425  0.7119731755317672
  0.9872652341203236  0.1707402995778707  0.2612415441012865
  0.3754946066768560  0.0128942565860203  0.3083814989208026
  0.3193408105265366  0.0966638434558075  0.7315439933124592
  0.3425036991496858  0.2637749037584391  0.1581148006133872
  0.6083934343022025  0.1302116267517786  0.2984907795475242
  0.3325453810842283  0.1341300470899939  0.9324696598223530
  0.1254156503910382  0.0826463187555695  0.3573963207684893
  0.2534403211977835  0.6319192023713462  0.6847396393121900
  0.9672404859374981  0.6766255493159019  0.7121637878955646
  0.2441844212218018  0.4344135378883828  0.2740431112771302
  0.4045674815311424  0.4018036088095570  0.4847746687121805
  0.2214853642077251  0.0944783883406366  0.5945085302416433
  0.9266200033573952  0.8830372196881483  0.0278506093601412
  0.5191506074087801  0.7995915937065536  0.7652957545882677
  0.2953220261828063  0.0734828916805244  0.4450099088451235
  0.2371658317491123  0.5845128799681474  0.2231172527521258
  0.5490633942729398  0.9938355197599209  0.2008206058581044
  0.9542426687326760  0.7164147436097660  0.0576167998303418
  0.3754261412495516  0.7989740803239279  0.1773458610316983
  0.6532438300651768  0.7761029959130420  0.9944802477554765
  0.3180127472689895  0.8755415484517070  0.2100804950918096
  0.2502363591531700  0.5494780619476833  0.6282943921750207
  0.0281480608979581  0.9188131894069451  0.7294426431141197
  0.6053489903515573  0.8412629645939692  0.0513070863061836
  0.3126248267989992  0.1707586601057846  0.0219491065508243
  0.4231668845752188  0.6111470023256308  0.6931956880213377
  0.2030083463321675  0.1549783818243780  0.1500829061192462
  0.7480101997546199  0.4502815523174296  0.7178153181934620
  0.8439617918663012  0.9411922172586068  0.0391488076744480
  0.4053019005958498  0.1653977311416306  0.8760116982797063
  0.6401242714383999  0.1192234926083595  0.7396242302410845
  0.6025616431417803  0.1921071800977381  0.3784782634451196
  0.8069911192182589  0.5362846044639501  0.1804262394542780
  0.0363970305902166  0.7399691451296077  0.1002504643782793
  0.9671863903390303  0.0753175057188188  0.6622763886380291
  0.3740249135216580  0.3464034955734782  0.3111573224957058
  0.1409530696534638  0.0626968979233120  0.6444776557394614
  0.7320652596195792  0.2571834284437081  0.7163325465393585
  0.4908367275850704  0.4552800903876630  0.6304645178507505
  0.1420069947023759  0.2914251270226151  0.4136466111790120
  0.4595901362443278  0.0595517392578902  0.3374463861644730
  0.8866504064384702  0.1364614207996452  0.6654249110257651
  0.6069793201325434  0.5780957813289699  0.9633471967877395
  0.8597080493646174  0.0227159403703973  0.0911321670267332
  0.5610108235233994  0.7121688339319626  0.7554628902122830
  0.6390755379125043  0.5429807205874102  0.8734195917518154
  0.0538601463230413  0.1406969551927237  0.5216785699890671
  0.8353595041690515  0.1432590600029217  0.1905325229592714
  0.2564370033082603  0.6759262662310445  0.1978548515330459
  0.0005117533846770  0.5912315168755522  0.6740590922851643
  0.8990283492587768  0.8721763417258528  0.2079229899780984
 
  0.00000000E+00  0.00000000E+00  0.00000000E+00
  0.00000000E+00  0.00000000E+00  0.00000000E+00
  0.00000000E+00  0.00000000E+00  0.00000000E+00
  0.00000000E+00  0.00000000E+00  0.00000000E+00
  0.00000000E+00  0.00000000E+00  0.00000000E+00
  0.00000000E+00  0.00000000E+00  0.00000000E+00
  0.00000000E+00  0.00000000E+00  0.00000000E+00
  0.00000000E+00  0.00000000E+00  0.00000000E+00
  0.00000000E+00  0.00000000E+00  0.00000000E+00
  0.00000000E+00  0.00000000E+00  0.00000000E+00
  0.00000000E+00  0.00000000E+00  0.00000000E+00
  0.00000000E+00  0.00000000E+00  0.00000000E+00
  0.00000000E+00  0.00000000E+00  0.00000000E+00
  0.00000000E+00  0.00000000E+00  0.00000000E+00
  0.00000000E+00  0.00000000E+00  0.00000000E+00
  0.00000000E+00  0.00000000E+00  0.00000000E+00
  0.00000000E+00  0.00000000E+00  0.00000000E+00
  0.00000000E+00  0.00000000E+00  0.00000000E+00
  0.00000000E+00  0.00000000E+00  0.00000000E+00
  0.00000000E+00  0.00000000E+00  0.00000000E+00
  0.00000000E+00  0.00000000E+00  0.00000000E+00
  0.00000000E+00  0.00000000E+00  0.00000000E+00
  0.00000000E+00  0.00000000E+00  0.00000000E+00
  0.00000000E+00  0.00000000E+00  0.00000000E+00
  0.00000000E+00  0.00000000E+00  0.00000000E+00
  0.00000000E+00  0.00000000E+00  0.00000000E+00
  0.00000000E+00  0.00000000E+00  0.00000000E+00
  0.00000000E+00  0.00000000E+00  0.00000000E+00
  0.00000000E+00  0.00000000E+00  0.00000000E+00
  0.00000000E+00  0.00000000E+00  0.00000000E+00
  0.00000000E+00  0.00000000E+00  0.00000000E+00
  0.00000000E+00  0.00000000E+00  0.00000000E+00
  0.00000000E+00  0.00000000E+00  0.00000000E+00
  0.00000000E+00  0.00000000E+00  0.00000000E+00
  0.00000000E+00  0.00000000E+00  0.00000000E+00
  0.00000000E+00  0.00000000E+00  0.00000000E+00
  0.00000000E+00  0.00000000E+00  0.00000000E+00
  0.00000000E+00  0.00000000E+00  0.00000000E+00
  0.00000000E+00  0.00000000E+00  0.00000000E+00
  0.00000000E+00  0.00000000E+00  0.00000000E+00
  0.00000000E+00  0.00000000E+00  0.00000000E+00
  0.00000000E+00  0.00000000E+00  0.00000000E+00
  0.00000000E+00  0.00000000E+00  0.00000000E+00
  0.00000000E+00  0.00000000E+00  0.00000000E+00
  0.00000000E+00  0.00000000E+00  0.00000000E+00
  0.00000000E+00  0.00000000E+00  0.00000000E+00
  0.00000000E+00  0.00000000E+00  0.00000000E+00
  0.00000000E+00  0.00000000E+00  0.00000000E+00
  0.00000000E+00  0.00000000E+00  0.00000000E+00
  0.00000000E+00  0.00000000E+00  0.00000000E+00
  0.00000000E+00  0.00000000E+00  0.00000000E+00
  0.00000000E+00  0.00000000E+00  0.00000000E+00
  0.00000000E+00  0.00000000E+00  0.00000000E+00
  0.00000000E+00  0.00000000E+00  0.00000000E+00
  0.00000000E+00  0.00000000E+00  0.00000000E+00
  0.00000000E+00  0.00000000E+00  0.00000000E+00
  0.00000000E+00  0.00000000E+00  0.00000000E+00
  0.00000000E+00  0.00000000E+00  0.00000000E+00
  0.00000000E+00  0.00000000E+00  0.00000000E+00
  0.00000000E+00  0.00000000E+00  0.00000000E+00
  0.00000000E+00  0.00000000E+00  0.00000000E+00
  0.00000000E+00  0.00000000E+00  0.00000000E+00
  0.00000000E+00  0.00000000E+00  0.00000000E+00
  0.00000000E+00  0.00000000E+00  0.00000000E+00
  0.00000000E+00  0.00000000E+00  0.00000000E+00
  0.00000000E+00  0.00000000E+00  0.00000000E+00
  0.00000000E+00  0.00000000E+00  0.00000000E+00
  0.00000000E+00  0.00000000E+00  0.00000000E+00
  0.00000000E+00  0.00000000E+00  0.00000000E+00
  0.00000000E+00  0.00000000E+00  0.00000000E+00
  0.00000000E+00  0.00000000E+00  0.00000000E+00
  0.00000000E+00  0.00000000E+00  0.00000000E+00
  0.00000000E+00  0.00000000E+00  0.00000000E+00
  0.00000000E+00  0.00000000E+00  0.00000000E+00
  0.00000000E+00  0.00000000E+00  0.00000000E+00
  0.00000000E+00  0.00000000E+00  0.00000000E+00
  0.00000000E+00  0.00000000E+00  0.00000000E+00
  0.00000000E+00  0.00000000E+00  0.00000000E+00
  0.00000000E+00  0.00000000E+00  0.00000000E+00
  0.00000000E+00  0.00000000E+00  0.00000000E+00
  0.00000000E+00  0.00000000E+00  0.00000000E+00
  0.00000000E+00  0.00000000E+00  0.00000000E+00
  0.00000000E+00  0.00000000E+00  0.00000000E+00
  0.00000000E+00  0.00000000E+00  0.00000000E+00
  0.00000000E+00  0.00000000E+00  0.00000000E+00
  0.00000000E+00  0.00000000E+00  0.00000000E+00
  0.00000000E+00  0.00000000E+00  0.00000000E+00
  0.00000000E+00  0.00000000E+00  0.00000000E+00
  0.00000000E+00  0.00000000E+00  0.00000000E+00
  0.00000000E+00  0.00000000E+00  0.00000000E+00
  0.00000000E+00  0.00000000E+00  0.00000000E+00
  0.00000000E+00  0.00000000E+00  0.00000000E+00
  0.00000000E+00  0.00000000E+00  0.00000000E+00
  0.00000000E+00  0.00000000E+00  0.00000000E+00
  0.00000000E+00  0.00000000E+00  0.00000000E+00
  0.00000000E+00  0.00000000E+00  0.00000000E+00
  0.00000000E+00  0.00000000E+00  0.00000000E+00
  0.00000000E+00  0.00000000E+00  0.00000000E+00
  0.00000000E+00  0.00000000E+00  0.00000000E+00
  0.00000000E+00  0.00000000E+00  0.00000000E+00
  0.00000000E+00  0.00000000E+00  0.00000000E+00
  0.00000000E+00  0.00000000E+00  0.00000000E+00
  0.00000000E+00  0.00000000E+00  0.00000000E+00
  0.00000000E+00  0.00000000E+00  0.00000000E+00
  0.00000000E+00  0.00000000E+00  0.00000000E+00
  0.00000000E+00  0.00000000E+00  0.00000000E+00
  0.00000000E+00  0.00000000E+00  0.00000000E+00
  0.00000000E+00  0.00000000E+00  0.00000000E+00
  0.00000000E+00  0.00000000E+00  0.00000000E+00
  0.00000000E+00  0.00000000E+00  0.00000000E+00
  0.00000000E+00  0.00000000E+00  0.00000000E+00
  0.00000000E+00  0.00000000E+00  0.00000000E+00
  0.00000000E+00  0.00000000E+00  0.00000000E+00
  0.00000000E+00  0.00000000E+00  0.00000000E+00
  0.00000000E+00  0.00000000E+00  0.00000000E+00
  0.00000000E+00  0.00000000E+00  0.00000000E+00
  0.00000000E+00  0.00000000E+00  0.00000000E+00
  0.00000000E+00  0.00000000E+00  0.00000000E+00
  0.00000000E+00  0.00000000E+00  0.00000000E+00
  0.00000000E+00  0.00000000E+00  0.00000000E+00
  0.00000000E+00  0.00000000E+00  0.00000000E+00
  0.00000000E+00  0.00000000E+00  0.00000000E+00
  0.00000000E+00  0.00000000E+00  0.00000000E+00
  0.00000000E+00  0.00000000E+00  0.00000000E+00
  0.00000000E+00  0.00000000E+00  0.00000000E+00
  0.00000000E+00  0.00000000E+00  0.00000000E+00
  0.00000000E+00  0.00000000E+00  0.00000000E+00
  0.00000000E+00  0.00000000E+00  0.00000000E+00
  0.00000000E+00  0.00000000E+00  0.00000000E+00
  0.00000000E+00  0.00000000E+00  0.00000000E+00
  0.00000000E+00  0.00000000E+00  0.00000000E+00
  0.00000000E+00  0.00000000E+00  0.00000000E+00
  0.00000000E+00  0.00000000E+00  0.00000000E+00
  0.00000000E+00  0.00000000E+00  0.00000000E+00
  0.00000000E+00  0.00000000E+00  0.00000000E+00
  0.00000000E+00  0.00000000E+00  0.00000000E+00
  0.00000000E+00  0.00000000E+00  0.00000000E+00
  0.00000000E+00  0.00000000E+00  0.00000000E+00
  0.00000000E+00  0.00000000E+00  0.00000000E+00
  0.00000000E+00  0.00000000E+00  0.00000000E+00
  0.00000000E+00  0.00000000E+00  0.00000000E+00
  0.00000000E+00  0.00000000E+00  0.00000000E+00
  0.00000000E+00  0.00000000E+00  0.00000000E+00
  0.00000000E+00  0.00000000E+00  0.00000000E+00
  0.00000000E+00  0.00000000E+00  0.00000000E+00
  0.00000000E+00  0.00000000E+00  0.00000000E+00
  0.00000000E+00  0.00000000E+00  0.00000000E+00
  0.00000000E+00  0.00000000E+00  0.00000000E+00
  0.00000000E+00  0.00000000E+00  0.00000000E+00
  0.00000000E+00  0.00000000E+00  0.00000000E+00
  0.00000000E+00  0.00000000E+00  0.00000000E+00
  0.00000000E+00  0.00000000E+00  0.00000000E+00
  0.00000000E+00  0.00000000E+00  0.00000000E+00
  0.00000000E+00  0.00000000E+00  0.00000000E+00
  0.00000000E+00  0.00000000E+00  0.00000000E+00
  0.00000000E+00  0.00000000E+00  0.00000000E+00
  0.00000000E+00  0.00000000E+00  0.00000000E+00
  0.00000000E+00  0.00000000E+00  0.00000000E+00
  0.00000000E+00  0.00000000E+00  0.00000000E+00
  0.00000000E+00  0.00000000E+00  0.00000000E+00
  0.00000000E+00  0.00000000E+00  0.00000000E+00
  0.00000000E+00  0.00000000E+00  0.00000000E+00
  0.00000000E+00  0.00000000E+00  0.00000000E+00
  0.00000000E+00  0.00000000E+00  0.00000000E+00
  0.00000000E+00  0.00000000E+00  0.00000000E+00
  0.00000000E+00  0.00000000E+00  0.00000000E+00
  0.00000000E+00  0.00000000E+00  0.00000000E+00
  0.00000000E+00  0.00000000E+00  0.00000000E+00
  0.00000000E+00  0.00000000E+00  0.00000000E+00
  0.00000000E+00  0.00000000E+00  0.00000000E+00
  0.00000000E+00  0.00000000E+00  0.00000000E+00
  0.00000000E+00  0.00000000E+00  0.00000000E+00
  0.00000000E+00  0.00000000E+00  0.00000000E+00
  0.00000000E+00  0.00000000E+00  0.00000000E+00
  0.00000000E+00  0.00000000E+00  0.00000000E+00
  0.00000000E+00  0.00000000E+00  0.00000000E+00
  0.00000000E+00  0.00000000E+00  0.00000000E+00
  0.00000000E+00  0.00000000E+00  0.00000000E+00
  0.00000000E+00  0.00000000E+00  0.00000000E+00
  0.00000000E+00  0.00000000E+00  0.00000000E+00
  0.00000000E+00  0.00000000E+00  0.00000000E+00
  0.00000000E+00  0.00000000E+00  0.00000000E+00
  0.00000000E+00  0.00000000E+00  0.00000000E+00
  0.00000000E+00  0.00000000E+00  0.00000000E+00
  0.00000000E+00  0.00000000E+00  0.00000000E+00
  0.00000000E+00  0.00000000E+00  0.00000000E+00
  0.00000000E+00  0.00000000E+00  0.00000000E+00
  0.00000000E+00  0.00000000E+00  0.00000000E+00
  0.00000000E+00  0.00000000E+00  0.00000000E+00
  0.00000000E+00  0.00000000E+00  0.00000000E+00
  0.00000000E+00  0.00000000E+00  0.00000000E+00
  0.00000000E+00  0.00000000E+00  0.00000000E+00
  0.00000000E+00  0.00000000E+00  0.00000000E+00
  0.00000000E+00  0.00000000E+00  0.00000000E+00
  0.00000000E+00  0.00000000E+00  0.00000000E+00
  0.00000000E+00  0.00000000E+00  0.00000000E+00
  0.00000000E+00  0.00000000E+00  0.00000000E+00
  0.00000000E+00  0.00000000E+00  0.00000000E+00
  0.00000000E+00  0.00000000E+00  0.00000000E+00
  0.00000000E+00  0.00000000E+00  0.00000000E+00
  0.00000000E+00  0.00000000E+00  0.00000000E+00
  0.00000000E+00  0.00000000E+00  0.00000000E+00
  0.00000000E+00  0.00000000E+00  0.00000000E+00
  0.00000000E+00  0.00000000E+00  0.00000000E+00
  0.00000000E+00  0.00000000E+00  0.00000000E+00
  0.00000000E+00  0.00000000E+00  0.00000000E+00
  0.00000000E+00  0.00000000E+00  0.00000000E+00
