# Supplementary material for: Towards an atomistic understanding of disordered carbon electrode materials
Source: Chem Commun (Camb). 2018 May 23;54(47):5988–91. doi: 10.1039/c8cc01388h (PMC5994876; doi:10.1039/c8cc01388h)
Supplement: Supplementary file 1 [file CC-054-C8CC01388H-s001.zip › structures_Na/Fig3a_AIRSS_like/POSCAR43]

 C                                      
   1.00000000000000     
    14.3182550000000006    0.0000000000000000    0.0000000000000000
     0.0000000000000000   14.3182550000000006    0.0000000000000000
     0.0000000000000000    0.0000000000000000   14.3182550000000006
   C    Na
   206     1
Direct
  0.8907850316403381  0.6413811979761235  0.0767739611732669
  0.5329929487048750  0.7945882438665416  0.0998063901286378
  0.0713082890058016  0.3044631898239886  0.4825249524630701
  0.1238123081561202  0.9190640169277466  0.7416639581247119
  0.4779165830615715  0.1558586610921531  0.7103736093014326
  0.7903482162136727  0.0781840559175494  0.1343302512273155
  0.2277181826622196  0.4151501183615529  0.4919468002501379
  0.6705728833645334  0.5930525088194387  0.7755153521293324
  0.7559980421359702  0.5456329883494329  0.7324990620269288
  0.3028194649013909  0.5120303614990738  0.2442089027857095
  0.6331608728186442  0.9944063594576761  0.1421140940885256
  0.9579719592185751  0.2783502016975304  0.5929540216632159
  0.6395911357798605  0.5302846913958292  0.1770177089932212
  0.6962024644931610  0.0679861562407440  0.1639786752648527
  0.4163706004079294  0.5249771202901740  0.6410832028603525
  0.4267919846637932  0.3800067895811863  0.3842440146086556
  0.2709550346119171  0.3456692376599041  0.3241641515885155
  0.8043060619412765  0.4610293119077059  0.2453200901620377
  0.3971081043993798  0.3281100511151502  0.2092452106760447
  0.1284279425298677  0.2507703665727490  0.3145597970001714
  0.4160378265112261  0.6270730807595949  0.1845717529785794
  0.3194310745332607  0.4419865580906565  0.5201616937682677
  0.7708946073489137  0.1857310585566085  0.2512758047402520
  0.2131007426935567  0.0883879497149472  0.4975021038092287
  0.8140031509233556  0.2958954991441257  0.6777980332626659
  0.4565080870262557  0.3818051930946506  0.1505635779132337
  0.8894324320399011  0.4125648039247943  0.2614215056479349
  0.3649868516680775  0.2406609493868002  0.0645254273339825
  0.6270977416572765  0.0222616231228232  0.7428848466047097
  0.1488873126589030  0.4561560096076080  0.2599179523776776
  0.9178476749965020  0.5323648049248951  0.6685240526589777
  0.8693986531475352  0.6813583542434004  0.7252106976657235
  0.1580013397083324  0.5202756325919299  0.6088676794452740
  0.5367105360014158  0.1679634993219688  0.4508772701910151
  0.2660259631111921  0.9926016335729482  0.8561705672764233
  0.4133739160269381  0.1051956158159721  0.7783221824859325
  0.0175894965827132  0.2317137502170557  0.5236833140026768
  0.5653663076063438  0.1784174058866878  0.7529748033062449
  0.8221921719702189  0.3952892222539612  0.6775384882663751
  0.0610938094257137  0.4085736479471308  0.2665826549942145
  0.9762209437276480  0.3753848264272435  0.5967299783371783
  0.3300070884340224  0.5042830614316206  0.5962210549126330
  0.8809195807156202  0.3160744115137373  0.2797123278842814
  0.0269099997553661  0.9928805940435982  0.1210218487442854
  0.9784327610625400  0.8352406891953211  0.7422005542784629
  0.1766182893461761  0.7268374150853911  0.1695518176327624
  0.1989711905618413  0.0251573510818107  0.3157466008149296
  0.6382192004314685  0.4697928069670675  0.2535068802088024
  0.6222421908150774  0.4484692228870626  0.8505012162060964
  0.4823184919986914  0.4727355687502188  0.1957860494439941
  0.1449503477815377  0.4442490921205774  0.5450485342377309
  0.7047483578608171  0.9624797406071315  0.7386068584500246
  0.1064339477165948  0.0197339075628424  0.1742738322146354
  0.5258183732397288  0.3037113567833525  0.8662837220271871
  0.3090042701601706  0.1116749709696920  0.6353465855866067
  0.1250700705497623  0.1020442651265301  0.4539994284258880
  0.2497707941442268  0.0402526588524404  0.7692863930922802
  0.5618722179710448  0.5120949995868345  0.0249282629071976
  0.9066147997421885  0.7880015317596557  0.0066097099230187
  0.9796007010108613  0.5435301542462017  0.1933382068130691
  0.9657330322238228  0.2659117350268046  0.2816344166035602
  0.8713841084044699  0.9469604323327759  0.7275713283256273
  0.5152082151717915  0.6301817955168224  0.7221416061307288
  0.7194343536708475  0.6354803158520179  0.0662366971712235
  0.7140498529890075  0.3293561934408183  0.3212423385370623
  0.9476850072919113  0.0497795694121963  0.1295317900759105
  0.6842949623281567  0.1348195158064871  0.2376265425270433
  0.3814927650627828  0.1037376181210994  0.4827704518298527
  0.5821884824931737  0.3483452695990150  0.4295612062975212
  0.7202794972663050  0.7763677227833324  0.7572875448632832
  0.5618779659827207  0.3907863160443225  0.9046490716083887
  0.6398257659670210  0.2868698411912844  0.3752687724460272
  0.3440711857107422  0.7627541597057168  0.7547132926682886
  0.9767143035435566  0.4570827488669609  0.2426899258479695
  0.1260916711852248  0.1187487085705785  0.1934748388101771
  0.6571073205340779  0.3113613385578480  0.7515848754974820
  0.1756948240151544  0.9751802622686578  0.2282934652175065
  0.2189763569921374  0.3484099896047742  0.4176807271995133
  0.5279268368827357  0.2214153173813138  0.5375013105140442
  0.3976977374207545  0.9124848141701859  0.8031787700424539
  0.7210381440065855  0.5692782989358305  0.1408313969435373
  0.6590829417803603  0.9251166959033338  0.0721598173475787
  0.1625003711674722  0.8241878199094009  0.1497617263545958
  0.7201100165153839  0.4246287127798006  0.2843905930253131
  0.1691179278943795  0.0086903848270723  0.7234005907415018
  0.7923762228523934  0.0013570248105860  0.7222556870382545
  0.5784395158385512  0.8756566688112474  0.7692540960612624
  0.9094635279396523  0.4363846129489333  0.6460048794618347
  0.8946072780866933  0.5739937454364746  0.1488420836132927
  0.0243923569343959  0.7512750078463635  0.7315910396654179
  0.7279276589363923  0.1590110939297151  0.7237213051006730
  0.0515957502131255  0.0885082942054182  0.6091383821500732
  0.2649301616663480  0.8254096591908813  0.7810753001331158
  0.5455789954341181  0.4465354288642240  0.2804489904553560
  0.2547832659752804  0.2296083629965426  0.1950179548159419
  0.0877092496500446  0.1514608825313153  0.2853348472270228
  0.0751991398801487  0.8314876793312024  0.1004181678634734
  0.4718374031989105  0.9306856181409789  0.1926339375176651
  0.8404728245384921  0.5861640829692087  0.7070519549407653
  0.4535255719628951  0.9957123484960844  0.7904352400747339
  0.0972345666438053  0.5851074100362030  0.6589948294527140
  0.5834060592889815  0.5599421400912538  0.7196968501682147
  0.1712524619331530  0.8286306298785875  0.7527694870286442
  0.8860995247407459  0.2354248091318475  0.6448940502736146
  0.4627307142285827  0.1063787412589973  0.4246643265194370
  0.1463166043604397  0.5476887607435448  0.2264296270745165
  0.8213824731969666  0.7670735783889382  0.7441976089459564
  0.6579026815375991  0.6988564820971588  0.7671204012431201
  0.3508179943023552  0.7035544990243734  0.1848899996728374
  0.3958390943823711  0.5344464839982469  0.2158270850917383
  0.2453788661021047  0.1147117175880934  0.0687791447499798
  0.4680559342701580  0.1742560528751908  0.6149234847704362
  0.2887471190143597  0.0315662199789339  0.3565099142248863
  0.4654677732061143  0.8378715418952095  0.1555480355361157
  0.5392161760024644  0.0608513040436006  0.2772574967360842
  0.8179378683097126  0.7553626206211690  0.9847886399335800
  0.9596605232884849  0.9895080773156576  0.7106100117111142
  0.0690601450664470  0.5897155217000686  0.1861332031847744
  0.3017834143141299  0.9038953158511993  0.8259743265036000
  0.3850991933156351  0.1331991090009408  0.5754705388705844
  0.9324346629738485  0.1253765528555944  0.1956409735049349
  0.0126128955960416  0.9051513930640422  0.0764806401931013
  0.5456910345257303  0.5349573504607562  0.1302038649803378
  0.1583903560112284  0.6589987305406884  0.6974639249282409
  0.5731999481047745  0.4694079093258052  0.6898678704183531
  0.5235777767818567  0.4039471128142194  0.3638897026438858
  0.1217644791160981  0.7450956832464487  0.7287210789299833
  0.4780377350054467  0.3929022622491781  0.5517875272834587
  0.5425634217905017  0.3190624755810942  0.5165341655813398
  0.4559970007488172  0.2495061661847042  0.9137401347604460
  0.5022269774985509  0.6289537066403248  0.1353376749827910
  0.2211819305071575  0.2697635345551546  0.2732331205059367
  0.6292004869311535  0.6738757584671070  0.0205409648156429
  0.2205398777648824  0.8901518737120065  0.1982221161683456
  0.7897265639599704  0.2733774735839423  0.2908145576827824
  0.0622040887043867  0.3873645199833262  0.5372963867222166
  0.5348749736579540  0.4227645001608732  0.9954549514163046
  0.4357125431835361  0.2826973839694398  0.0097450169294552
  0.2832793277339041  0.0437130416968281  0.9346805739608600
  0.5460678282893793  0.9714531296506714  0.7676999663715252
  0.3839446895577924  0.9484900152006547  0.2365636982636198
  0.6757494624159819  0.8666547839800824  0.7559920017523817
  0.0924290337757511  0.6785843020383964  0.1510206525568065
  0.7497193859091807  0.9065294945742209  0.0251629985118149
  0.4777801090284987  0.3619978369773438  0.0542278582033374
  0.0508148560864850  0.3146290597123129  0.2857397657106718
  0.6533755445778365  0.4138490182287882  0.7497036025295258
  0.5466046994139305  0.6968182603353551  0.0863002935274422
  0.8045047758281175  0.6670434385443054  0.0334421733954926
  0.8036400269778604  0.0997565877451455  0.7044910759044665
  0.4237347287208947  0.8190741528400763  0.7716011517170853
  0.5792062633634408  0.2676098869252005  0.7900338640816885
  0.2462674506384710  0.0260942954700276  0.0258704189154960
  0.8814210575516868  0.8474497275363778  0.7423663233182606
  0.7410515295580740  0.8151582597910096  0.9813711800225468
  0.3402658208266952  0.6717152199865393  0.7119130922573820
  0.9868820445325577  0.1706714114705643  0.2615301696241032
  0.3751827886821619  0.0133284733329423  0.3082686754258424
  0.3191965228221987  0.0968078216955262  0.7316646018775562
  0.3420716430473235  0.2639463444238682  0.1581569054405964
  0.6082191791201236  0.1307787137288444  0.2982236034967369
  0.3323022976965867  0.1342741483795869  0.9325658205616381
  0.1252267582391773  0.0828122536104030  0.3576484278445065
  0.2532503038194859  0.6321349753688611  0.6846600734577563
  0.9669882578206755  0.6768683516700881  0.7120109866136454
  0.2441708725709593  0.4343974860392114  0.2743143780371923
  0.4043834388472620  0.4018857889911085  0.4848916824435750
  0.2213353671691201  0.0946058464190477  0.5947019995337696
  0.9256300258902019  0.8828714130180452  0.0301320671800093
  0.5189700807955312  0.7998089868053632  0.7652498167506916
  0.2951328381706999  0.0736577572438492  0.4451604743983762
  0.2373129732037858  0.5843476963248947  0.2226788945295537
  0.5485425443497495  0.9943359156879429  0.2006936749879939
  0.9545386312105608  0.7160274134433354  0.0554448494569554
  0.3751654854713108  0.7994009226604715  0.1774952264682132
  0.6528407041242450  0.7765410133696153  0.9947573051212193
  0.3175736442179921  0.8757421339263411  0.2102740801128657
  0.2500486026101902  0.5497000517827102  0.6282524016449608
  0.0279545138034099  0.9190273951916358  0.7296304984252752
  0.6048632148366729  0.8416953004607844  0.0514181511957622
  0.3122416404401983  0.1708304720811303  0.0220485096118826
  0.4229679965304051  0.6113454496905401  0.6931778677374822
  0.2026326560975375  0.1548062649685360  0.1502306365308813
  0.7477802649593683  0.4504834979619320  0.7179536764210076
  0.8434630644362302  0.9410037251181705  0.0406999437265275
  0.4050758611667252  0.1655737757474244  0.8761323919817842
  0.6399715037334367  0.1194562383718522  0.7396841233263622
  0.6022900400029193  0.1925270122888473  0.3782445489301272
  0.8067768918182641  0.5365076932007899  0.1803399294505202
  0.0372109205685882  0.7394296551798737  0.0975491137761529
  0.9670458599652931  0.0755572116685007  0.6624834119902249
  0.3738866364798167  0.3464135676520620  0.3112445389993728
  0.1408346728706641  0.0628286426079222  0.6446475305514140
  0.7318848598172294  0.2573933365125454  0.7165247374621226
  0.4906055522078530  0.4554299593065009  0.6305933866153460
  0.1417859436936609  0.2914530926556204  0.4137905359417420
  0.4592652358714528  0.0600190159082583  0.3372369939419084
  0.8865157326742843  0.1366653768751740  0.6656423739424070
  0.6065866931180607  0.5784232020404381  0.9633837375920300
  0.8595313266141337  0.0228349186942019  0.0918805363668140
  0.5608067675272354  0.7123814422527163  0.7554378562475138
  0.6387849417456668  0.5432418081420731  0.8735084677781387
  0.0537001510319104  0.1408232217546732  0.5218814199211109
  0.8351713551111520  0.1435868797158100  0.1909150819511641
  0.2565993684396475  0.6758515973106480  0.1974066341696876
  0.0002356035859714  0.5914816059349242  0.6738866753959123
  0.9428065423707996  0.7218180400601051  0.2531184517020623
 
  0.00000000E+00  0.00000000E+00  0.00000000E+00
  0.00000000E+00  0.00000000E+00  0.00000000E+00
  0.00000000E+00  0.00000000E+00  0.00000000E+00
  0.00000000E+00  0.00000000E+00  0.00000000E+00
  0.00000000E+00  0.00000000E+00  0.00000000E+00
  0.00000000E+00  0.00000000E+00  0.00000000E+00
  0.00000000E+00  0.00000000E+00  0.00000000E+00
  0.00000000E+00  0.00000000E+00  0.00000000E+00
  0.00000000E+00  0.00000000E+00  0.00000000E+00
  0.00000000E+00  0.00000000E+00  0.00000000E+00
  0.00000000E+00  0.00000000E+00  0.00000000E+00
  0.00000000E+00  0.00000000E+00  0.00000000E+00
  0.00000000E+00  0.00000000E+00  0.00000000E+00
  0.00000000E+00  0.00000000E+00  0.00000000E+00
  0.00000000E+00  0.00000000E+00  0.00000000E+00
  0.00000000E+00  0.00000000E+00  0.00000000E+00
  0.00000000E+00  0.00000000E+00  0.00000000E+00
  0.00000000E+00  0.00000000E+00  0.00000000E+00
  0.00000000E+00  0.00000000E+00  0.00000000E+00
  0.00000000E+00  0.00000000E+00  0.00000000E+00
  0.00000000E+00  0.00000000E+00  0.00000000E+00
  0.00000000E+00  0.00000000E+00  0.00000000E+00
  0.00000000E+00  0.00000000E+00  0.00000000E+00
  0.00000000E+00  0.00000000E+00  0.00000000E+00
  0.00000000E+00  0.00000000E+00  0.00000000E+00
  0.00000000E+00  0.00000000E+00  0.00000000E+00
  0.00000000E+00  0.00000000E+00  0.00000000E+00
  0.00000000E+00  0.00000000E+00  0.00000000E+00
  0.00000000E+00  0.00000000E+00  0.00000000E+00
  0.00000000E+00  0.00000000E+00  0.00000000E+00
  0.00000000E+00  0.00000000E+00  0.00000000E+00
  0.00000000E+00  0.00000000E+00  0.00000000E+00
  0.00000000E+00  0.00000000E+00  0.00000000E+00
  0.00000000E+00  0.00000000E+00  0.00000000E+00
  0.00000000E+00  0.00000000E+00  0.00000000E+00
  0.00000000E+00  0.00000000E+00  0.00000000E+00
  0.00000000E+00  0.00000000E+00  0.00000000E+00
  0.00000000E+00  0.00000000E+00  0.00000000E+00
  0.00000000E+00  0.00000000E+00  0.00000000E+00
  0.00000000E+00  0.00000000E+00  0.00000000E+00
  0.00000000E+00  0.00000000E+00  0.00000000E+00
  0.00000000E+00  0.00000000E+00  0.00000000E+00
  0.00000000E+00  0.00000000E+00  0.00000000E+00
  0.00000000E+00  0.00000000E+00  0.00000000E+00
  0.00000000E+00  0.00000000E+00  0.00000000E+00
  0.00000000E+00  0.00000000E+00  0.00000000E+00
  0.00000000E+00  0.00000000E+00  0.00000000E+00
  0.00000000E+00  0.00000000E+00  0.00000000E+00
  0.00000000E+00  0.00000000E+00  0.00000000E+00
  0.00000000E+00  0.00000000E+00  0.00000000E+00
  0.00000000E+00  0.00000000E+00  0.00000000E+00
  0.00000000E+00  0.00000000E+00  0.00000000E+00
  0.00000000E+00  0.00000000E+00  0.00000000E+00
  0.00000000E+00  0.00000000E+00  0.00000000E+00
  0.00000000E+00  0.00000000E+00  0.00000000E+00
  0.00000000E+00  0.00000000E+00  0.00000000E+00
  0.00000000E+00  0.00000000E+00  0.00000000E+00
  0.00000000E+00  0.00000000E+00  0.00000000E+00
  0.00000000E+00  0.00000000E+00  0.00000000E+00
  0.00000000E+00  0.00000000E+00  0.00000000E+00
  0.00000000E+00  0.00000000E+00  0.00000000E+00
  0.00000000E+00  0.00000000E+00  0.00000000E+00
  0.00000000E+00  0.00000000E+00  0.00000000E+00
  0.00000000E+00  0.00000000E+00  0.00000000E+00
  0.00000000E+00  0.00000000E+00  0.00000000E+00
  0.00000000E+00  0.00000000E+00  0.00000000E+00
  0.00000000E+00  0.00000000E+00  0.00000000E+00
  0.00000000E+00  0.00000000E+00  0.00000000E+00
  0.00000000E+00  0.00000000E+00  0.00000000E+00
  0.00000000E+00  0.00000000E+00  0.00000000E+00
  0.00000000E+00  0.00000000E+00  0.00000000E+00
  0.00000000E+00  0.00000000E+00  0.00000000E+00
  0.00000000E+00  0.00000000E+00  0.00000000E+00
  0.00000000E+00  0.00000000E+00  0.00000000E+00
  0.00000000E+00  0.00000000E+00  0.00000000E+00
  0.00000000E+00  0.00000000E+00  0.00000000E+00
  0.00000000E+00  0.00000000E+00  0.00000000E+00
  0.00000000E+00  0.00000000E+00  0.00000000E+00
  0.00000000E+00  0.00000000E+00  0.00000000E+00
  0.00000000E+00  0.00000000E+00  0.00000000E+00
  0.00000000E+00  0.00000000E+00  0.00000000E+00
  0.00000000E+00  0.00000000E+00  0.00000000E+00
  0.00000000E+00  0.00000000E+00  0.00000000E+00
  0.00000000E+00  0.00000000E+00  0.00000000E+00
  0.00000000E+00  0.00000000E+00  0.00000000E+00
  0.00000000E+00  0.00000000E+00  0.00000000E+00
  0.00000000E+00  0.00000000E+00  0.00000000E+00
  0.00000000E+00  0.00000000E+00  0.00000000E+00
  0.00000000E+00  0.00000000E+00  0.00000000E+00
  0.00000000E+00  0.00000000E+00  0.00000000E+00
  0.00000000E+00  0.00000000E+00  0.00000000E+00
  0.00000000E+00  0.00000000E+00  0.00000000E+00
  0.00000000E+00  0.00000000E+00  0.00000000E+00
  0.00000000E+00  0.00000000E+00  0.00000000E+00
  0.00000000E+00  0.00000000E+00  0.00000000E+00
  0.00000000E+00  0.00000000E+00  0.00000000E+00
  0.00000000E+00  0.00000000E+00  0.00000000E+00
  0.00000000E+00  0.00000000E+00  0.00000000E+00
  0.00000000E+00  0.00000000E+00  0.00000000E+00
  0.00000000E+00  0.00000000E+00  0.00000000E+00
  0.00000000E+00  0.00000000E+00  0.00000000E+00
  0.00000000E+00  0.00000000E+00  0.00000000E+00
  0.00000000E+00  0.00000000E+00  0.00000000E+00
  0.00000000E+00  0.00000000E+00  0.00000000E+00
  0.00000000E+00  0.00000000E+00  0.00000000E+00
  0.00000000E+00  0.00000000E+00  0.00000000E+00
  0.00000000E+00  0.00000000E+00  0.00000000E+00
  0.00000000E+00  0.00000000E+00  0.00000000E+00
  0.00000000E+00  0.00000000E+00  0.00000000E+00
  0.00000000E+00  0.00000000E+00  0.00000000E+00
  0.00000000E+00  0.00000000E+00  0.00000000E+00
  0.00000000E+00  0.00000000E+00  0.00000000E+00
  0.00000000E+00  0.00000000E+00  0.00000000E+00
  0.00000000E+00  0.00000000E+00  0.00000000E+00
  0.00000000E+00  0.00000000E+00  0.00000000E+00
  0.00000000E+00  0.00000000E+00  0.00000000E+00
  0.00000000E+00  0.00000000E+00  0.00000000E+00
  0.00000000E+00  0.00000000E+00  0.00000000E+00
  0.00000000E+00  0.00000000E+00  0.00000000E+00
  0.00000000E+00  0.00000000E+00  0.00000000E+00
  0.00000000E+00  0.00000000E+00  0.00000000E+00
  0.00000000E+00  0.00000000E+00  0.00000000E+00
  0.00000000E+00  0.00000000E+00  0.00000000E+00
  0.00000000E+00  0.00000000E+00  0.00000000E+00
  0.00000000E+00  0.00000000E+00  0.00000000E+00
  0.00000000E+00  0.00000000E+00  0.00000000E+00
  0.00000000E+00  0.00000000E+00  0.00000000E+00
  0.00000000E+00  0.00000000E+00  0.00000000E+00
  0.00000000E+00  0.00000000E+00  0.00000000E+00
  0.00000000E+00  0.00000000E+00  0.00000000E+00
  0.00000000E+00  0.00000000E+00  0.00000000E+00
  0.00000000E+00  0.00000000E+00  0.00000000E+00
  0.00000000E+00  0.00000000E+00  0.00000000E+00
  0.00000000E+00  0.00000000E+00  0.00000000E+00
  0.00000000E+00  0.00000000E+00  0.00000000E+00
  0.00000000E+00  0.00000000E+00  0.00000000E+00
  0.00000000E+00  0.00000000E+00  0.00000000E+00
  0.00000000E+00  0.00000000E+00  0.00000000E+00
  0.00000000E+00  0.00000000E+00  0.00000000E+00
  0.00000000E+00  0.00000000E+00  0.00000000E+00
  0.00000000E+00  0.00000000E+00  0.00000000E+00
  0.00000000E+00  0.00000000E+00  0.00000000E+00
  0.00000000E+00  0.00000000E+00  0.00000000E+00
  0.00000000E+00  0.00000000E+00  0.00000000E+00
  0.00000000E+00  0.00000000E+00  0.00000000E+00
  0.00000000E+00  0.00000000E+00  0.00000000E+00
  0.00000000E+00  0.00000000E+00  0.00000000E+00
  0.00000000E+00  0.00000000E+00  0.00000000E+00
  0.00000000E+00  0.00000000E+00  0.00000000E+00
  0.00000000E+00  0.00000000E+00  0.00000000E+00
  0.00000000E+00  0.00000000E+00  0.00000000E+00
  0.00000000E+00  0.00000000E+00  0.00000000E+00
  0.00000000E+00  0.00000000E+00  0.00000000E+00
  0.00000000E+00  0.00000000E+00  0.00000000E+00
  0.00000000E+00  0.00000000E+00  0.00000000E+00
  0.00000000E+00  0.00000000E+00  0.00000000E+00
  0.00000000E+00  0.00000000E+00  0.00000000E+00
  0.00000000E+00  0.00000000E+00  0.00000000E+00
  0.00000000E+00  0.00000000E+00  0.00000000E+00
  0.00000000E+00  0.00000000E+00  0.00000000E+00
  0.00000000E+00  0.00000000E+00  0.00000000E+00
  0.00000000E+00  0.00000000E+00  0.00000000E+00
  0.00000000E+00  0.00000000E+00  0.00000000E+00
  0.00000000E+00  0.00000000E+00  0.00000000E+00
  0.00000000E+00  0.00000000E+00  0.00000000E+00
  0.00000000E+00  0.00000000E+00  0.00000000E+00
  0.00000000E+00  0.00000000E+00  0.00000000E+00
  0.00000000E+00  0.00000000E+00  0.00000000E+00
  0.00000000E+00  0.00000000E+00  0.00000000E+00
  0.00000000E+00  0.00000000E+00  0.00000000E+00
  0.00000000E+00  0.00000000E+00  0.00000000E+00
  0.00000000E+00  0.00000000E+00  0.00000000E+00
  0.00000000E+00  0.00000000E+00  0.00000000E+00
  0.00000000E+00  0.00000000E+00  0.00000000E+00
  0.00000000E+00  0.00000000E+00  0.00000000E+00
  0.00000000E+00  0.00000000E+00  0.00000000E+00
  0.00000000E+00  0.00000000E+00  0.00000000E+00
  0.00000000E+00  0.00000000E+00  0.00000000E+00
  0.00000000E+00  0.00000000E+00  0.00000000E+00
  0.00000000E+00  0.00000000E+00  0.00000000E+00
  0.00000000E+00  0.00000000E+00  0.00000000E+00
  0.00000000E+00  0.00000000E+00  0.00000000E+00
  0.00000000E+00  0.00000000E+00  0.00000000E+00
  0.00000000E+00  0.00000000E+00  0.00000000E+00
  0.00000000E+00  0.00000000E+00  0.00000000E+00
  0.00000000E+00  0.00000000E+00  0.00000000E+00
  0.00000000E+00  0.00000000E+00  0.00000000E+00
  0.00000000E+00  0.00000000E+00  0.00000000E+00
  0.00000000E+00  0.00000000E+00  0.00000000E+00
  0.00000000E+00  0.00000000E+00  0.00000000E+00
  0.00000000E+00  0.00000000E+00  0.00000000E+00
  0.00000000E+00  0.00000000E+00  0.00000000E+00
  0.00000000E+00  0.00000000E+00  0.00000000E+00
  0.00000000E+00  0.00000000E+00  0.00000000E+00
  0.00000000E+00  0.00000000E+00  0.00000000E+00
  0.00000000E+00  0.00000000E+00  0.00000000E+00
  0.00000000E+00  0.00000000E+00  0.00000000E+00
  0.00000000E+00  0.00000000E+00  0.00000000E+00
  0.00000000E+00  0.00000000E+00  0.00000000E+00
  0.00000000E+00  0.00000000E+00  0.00000000E+00
  0.00000000E+00  0.00000000E+00  0.00000000E+00
  0.00000000E+00  0.00000000E+00  0.00000000E+00
  0.00000000E+00  0.00000000E+00  0.00000000E+00
  0.00000000E+00  0.00000000E+00  0.00000000E+00
  0.00000000E+00  0.00000000E+00  0.00000000E+00
  0.00000000E+00  0.00000000E+00  0.00000000E+00
  0.00000000E+00  0.00000000E+00  0.00000000E+00
