# Supplementary material for: Towards an atomistic understanding of disordered carbon electrode materials
Source: Chem Commun (Camb). 2018 May 23;54(47):5988–91. doi: 10.1039/c8cc01388h (PMC5994876; doi:10.1039/c8cc01388h)
Supplement: Supplementary file 1 [file CC-054-C8CC01388H-s001.zip › structures_Na/Fig3a_AIRSS_like/POSCAR44]

 C                                      
   1.00000000000000     
    14.3182550000000006    0.0000000000000000    0.0000000000000000
     0.0000000000000000   14.3182550000000006    0.0000000000000000
     0.0000000000000000    0.0000000000000000   14.3182550000000006
   C    Na
   206     1
Direct
  0.8909634892363125  0.6414583181117646  0.0776128894895769
  0.5331128235814647  0.7940357791616534  0.0997308843641356
  0.0711798519549734  0.3043481845634396  0.4824349508349101
  0.1235766330262984  0.9187277523479060  0.7416613581610885
  0.4776751747586764  0.1555204557044141  0.7106598000843904
  0.7904616367455789  0.0787907073030967  0.1333619371972484
  0.2275184729398545  0.4150924708534266  0.4918905044528444
  0.6704403927182802  0.5926797807400737  0.7755732418286990
  0.7558591906950330  0.5452662573673092  0.7325692265445108
  0.3026710841644624  0.5116652881635207  0.2438821328652929
  0.6327669361893946  0.9941644085712885  0.1413528177650702
  0.9577808186509817  0.2781417190066581  0.5927544559118526
  0.6397775302283990  0.5301369175857699  0.1772085339323156
  0.6965745812398492  0.0681530834438915  0.1633422186635292
  0.4161920219306341  0.5247412523958421  0.6411725782739951
  0.4267294683546073  0.3797996458823587  0.3842976888849898
  0.2708889450401499  0.3455242256317800  0.3241112702640117
  0.8043818653494138  0.4607685559565695  0.2447898634879852
  0.3973905511408159  0.3277186469328505  0.2094852419092108
  0.1283842726943963  0.2506610469296817  0.3144791404277592
  0.4158418094909799  0.6266699176127957  0.1841363874297398
  0.3192353674319336  0.4418718867768654  0.5201542920896773
  0.7715671745718431  0.1847240617482853  0.2526398085492222
  0.2129128664782519  0.0885186262275339  0.4975037117792772
  0.8137690192632276  0.2955632555554846  0.6776080697430182
  0.4568060686102843  0.3814078057538157  0.1508532208043903
  0.8893514674950070  0.4124877606774165  0.2610008158099837
  0.3654461111783142  0.2401357131099789  0.0648242556423144
  0.6268447828119651  0.0217942373653146  0.7425766244845977
  0.1486266587676852  0.4559752878880629  0.2595961109475521
  0.9177285666723282  0.5319916747895433  0.6687542273733214
  0.8693028444073303  0.6809570422355504  0.7253876218608387
  0.1578145960815132  0.5200148627398639  0.6089937622152390
  0.5369477842868691  0.1674547231589185  0.4516735610663262
  0.2658506390129207  0.9923808290349515  0.8562307040851768
  0.4131755281082090  0.1048298040523051  0.7785356845491244
  0.0173753450193156  0.2315910292441282  0.5234677241069636
  0.5651971595135076  0.1779546244684838  0.7532069782453445
  0.8220139871763403  0.3949792895494817  0.6775020762216711
  0.0609396329612232  0.4084649221423343  0.2662444010352269
  0.9760880420355879  0.3751477188021986  0.5966883177630985
  0.3298048455577887  0.5040927032533752  0.5962720399377917
  0.8808281425983464  0.3160376013201308  0.2795688596563295
  0.0271670039164678  0.9926204274080420  0.1207044660318113
  0.9782343498440008  0.8348620715108578  0.7422867272933519
  0.1763094831415958  0.7262172823040217  0.1697360429946912
  0.1987557034709823  0.0250260865587773  0.3157906122718983
  0.6383889823860578  0.4697896625148773  0.2535295549794759
  0.6222123813517767  0.4481034186725109  0.8505382221159744
  0.4823436511733967  0.4725257734521763  0.1958762449437102
  0.1447748510517802  0.4441181338696924  0.5450534483143877
  0.7045256775084578  0.9619746570226603  0.7380336476248091
  0.1063453861987741  0.0194189743334927  0.1743246972240210
  0.5259205349545303  0.3033348534127945  0.8664120645654130
  0.3087245749910961  0.1114502123116713  0.6355803894398933
  0.1249922494109945  0.1021134874659699  0.4539508195127849
  0.2492816216932111  0.0401033210129328  0.7694304812909900
  0.5621169734034270  0.5117098303819692  0.0250997675051666
  0.9067191494846534  0.7879205588706537  0.0076063479535730
  0.9793912100097908  0.5435623580256337  0.1931527327482999
  0.9656922009958366  0.2657781908205507  0.2812942918527376
  0.8712401218010460  0.9465999735299891  0.7273264362945916
  0.5150232041236622  0.6298226419856493  0.7223289557463282
  0.7198814129274724  0.6350338690406631  0.0663221952315182
  0.7141552794841318  0.3293429467563078  0.3209498288379783
  0.9479568471825561  0.0499118774408619  0.1287420553457782
  0.6847626432544401  0.1347418773307119  0.2382147138883735
  0.3812505038811239  0.1034499976217780  0.4831264130225633
  0.5820392522267808  0.3478831358055583  0.4297346437088407
  0.7201188750069301  0.7759079003457999  0.7571224648650203
  0.5620705374627196  0.3903860901419712  0.9048214760641327
  0.6396698462062840  0.2869227050923955  0.3756154477913805
  0.3438525718477269  0.7624717086648340  0.7549465714542946
  0.9766089826197861  0.4571322186132958  0.2420863030280688
  0.1263393051879114  0.1183404786494373  0.1935542679444471
  0.6568847864873438  0.3110491338159381  0.7514077040883302
  0.1755744638356396  0.9748250616440350  0.2281298903321350
  0.2188190103575309  0.3483699601231268  0.4176007101921629
  0.5276616851440800  0.2210839327967676  0.5379722728847990
  0.3975463939747986  0.9121767965410099  0.8034862953993811
  0.7214058770251796  0.5689641958089016  0.1408315546112123
  0.6593133491394785  0.9247470973125418  0.0713122548381917
  0.1620179012584252  0.8237794593309915  0.1503416260070614
  0.7201584372618637  0.4242118402497519  0.2839262313023810
  0.1687800073141248  0.0085262489482334  0.7233795220206000
  0.7921715185985366  0.0008947597802807  0.7217711139849535
  0.5782518742134174  0.8752734610862384  0.7691302843226370
  0.9093187640951025  0.4360751684765623  0.6460874781680389
  0.8947401848627150  0.5742324923177561  0.1494185710083208
  0.0242406138961596  0.7509048567549375  0.7318658497666183
  0.7276743792655862  0.1586265053993755  0.7234776285538633
  0.0513343254952295  0.0882161864316595  0.6088652601520836
  0.2647381899989137  0.8252320241490563  0.7811357110210416
  0.5455161284500539  0.4465591377562829  0.2807109095816372
  0.2550850360441559  0.2291835132381244  0.1951820456210225
  0.0877171171519543  0.1513400390705764  0.2852061841333866
  0.0748623637021607  0.8310514676869537  0.1010621242082054
  0.4717807845294303  0.9296080390680508  0.1929962987477365
  0.8403715171001856  0.5857478314709130  0.7072354949538299
  0.4533611454268216  0.9953586692591285  0.7905911902923140
  0.0970485054258532  0.5847538165967929  0.6592100178630990
  0.5832543796787520  0.5596099529205686  0.7197736775191723
  0.1710705205523133  0.8284270072148976  0.7527597478795005
  0.8858864945302497  0.2351165857201684  0.6446003626224601
  0.4626459951300134  0.1057738319920157  0.4251607898240958
  0.1460015323150847  0.5475270561254765  0.2263637773789380
  0.8212470744071890  0.7666796176615950  0.7441180398444611
  0.6577781940204190  0.6984656819370675  0.7671795808618168
  0.3505905989422187  0.7031334501035255  0.1847666952373079
  0.3956198131814606  0.5340395868760659  0.2155550683269142
  0.2456744269866554  0.1144014758365450  0.0688811492582082
  0.4677158101661437  0.1740584034909953  0.6153150226003871
  0.2884987388168762  0.0313037758807396  0.3565887200840993
  0.4655656852691658  0.8371843392239042  0.1558634125084398
  0.5389122078107825  0.0610127568846926  0.2774518637418757
  0.8182809672492541  0.7551649685280231  0.9852065886283375
  0.9595157531610049  0.9891765800984522  0.7104864104982788
  0.0684708939772267  0.5901508066447029  0.1868613361759408
  0.3016113152222136  0.9036378126846695  0.8262066388602786
  0.3848281930948744  0.1329897383819990  0.5757888676867002
  0.9327295732119564  0.1251663722743628  0.1950115997225804
  0.0128681840620653  0.9047928217102281  0.0768847883160505
  0.5458221389353244  0.5346940590125168  0.1303675123383643
  0.1582075265714750  0.6587173411001253  0.6976663240013314
  0.5730171365357469  0.4690955059832101  0.6899456780928098
  0.5234750187092112  0.4041765460581715  0.3639601495899020
  0.1215992945324987  0.7447597499635898  0.7289187858834085
  0.4778296951276736  0.3927325371027985  0.5518070819912622
  0.5421097118465131  0.3186116223039156  0.5166288550975145
  0.4562819584798604  0.2491393560841791  0.9138944811308188
  0.5020989157933926  0.6285267187212981  0.1352154554084592
  0.2212255512532619  0.2695726263657420  0.2732306755095162
  0.6294993065191264  0.6733748585606428  0.0206836787598252
  0.2201521751882561  0.8896055488709738  0.1984798689144991
  0.7898596187181437  0.2733151901648272  0.2912495653999371
  0.0620576847339551  0.3871876270056434  0.5372819242067839
  0.5351696693674036  0.4223182228321916  0.9956652824727819
  0.4360827538048596  0.2822622097292468  0.0100014929148979
  0.2836246888992612  0.0435796567756563  0.9345744692969573
  0.5459094525293782  0.9710464289442354  0.7675817715676184
  0.3837370472068863  0.9477821350859448  0.2367528434717091
  0.6755501115690612  0.8662097963954992  0.7556477650589067
  0.0916767464074936  0.6786095588781049  0.1521191795228993
  0.7497721686574199  0.9063891862203717  0.0247378499617138
  0.4781708535083434  0.3615271542754201  0.0544500607242679
  0.0507876625293087  0.3145512116736722  0.2855241960644322
  0.6532386402908286  0.4135308887249605  0.7496834279619274
  0.5467647352236867  0.6963841628812892  0.0862736915268430
  0.8049533055497622  0.6664956280750822  0.0335827654598778
  0.8033770148474485  0.0993655553907417  0.7040284764843028
  0.4235272942557511  0.8186987586630408  0.7719083200477441
  0.5791147164803747  0.2672932737494993  0.7898746789912261
  0.2473537297383114  0.0257515174352292  0.0259218842259432
  0.8812518638145778  0.8470600644591169  0.7422864873210345
  0.7414442884550833  0.8148442268285898  0.9816323887078410
  0.3400308861852970  0.6714202066765261  0.7121028312081898
  0.9870032985124838  0.1706230989428242  0.2610909880284741
  0.3748483653079147  0.0128841252927346  0.3084331516080340
  0.3189015029952831  0.0965266677086234  0.7319046824434781
  0.3424493544211217  0.2634320969833761  0.1583999120038206
  0.6075264764964510  0.1311604684733961  0.2982792997797424
  0.3325132751292013  0.1340860069718709  0.9325890694809043
  0.1251585416644878  0.0826608189870987  0.3575907985330719
  0.2530775722118521  0.6318590547925074  0.6848290986289042
  0.9668820453710675  0.6764459227272832  0.7123158745651211
  0.2440011090470889  0.4340333473137213  0.2739388564962550
  0.4041955935714004  0.4017985670251658  0.4848953721939588
  0.2211006034675299  0.0945573671364561  0.5948142288184158
  0.9256837717639872  0.8825882954264795  0.0305082845085554
  0.5187598862260412  0.7993987800008692  0.7654841594425356
  0.2949343446759584  0.0735112100915850  0.4453028291896980
  0.2370045706161689  0.5839832676856755  0.2226509547011022
  0.5486139804955363  0.9937326346879429  0.2002762638742565
  0.9545264410549290  0.7159086111913214  0.0568824386416263
  0.3748847898791887  0.7987647049396595  0.1777102172482615
  0.6530280999688369  0.7759841128637261  0.9948785047137155
  0.3174126573229751  0.8751412859987776  0.2104042783260208
  0.2498639685168783  0.5494491930124795  0.6283907152801153
  0.0277605254374003  0.9186809039717030  0.7296551352781896
  0.6048701984181086  0.8411101802597578  0.0509676885476276
  0.3125576859602246  0.1704533900310108  0.0222423059878747
  0.4227727745076370  0.6110351997051213  0.6933493014380339
  0.2030818666144550  0.1542902679266097  0.1504737935169688
  0.7476317989677375  0.4501403326493696  0.7179513553407771
  0.8439153223598775  0.9411974372336117  0.0401724277640035
  0.4052094327465547  0.1652521088949263  0.8762098013840076
  0.6397305213116893  0.1190320243844204  0.7397149581054122
  0.6023127344035886  0.1925576222261365  0.3791231448336778
  0.8070190254166050  0.5362389722555746  0.1800991090985181
  0.0365884231482030  0.7392434288595884  0.0990500301998461
  0.9668956918965538  0.0751552496520416  0.6621368846954476
  0.3738514490536746  0.3461861591443136  0.3113755133745015
  0.1406628413399007  0.0624793784424495  0.6445297492098270
  0.7316747229838358  0.2570010064399181  0.7162611351555489
  0.4904210890777106  0.4551739406552078  0.6306627614397011
  0.1416786222031960  0.2913259551922577  0.4137072372820433
  0.4589126946639084  0.0595138937412422  0.3378595051857898
  0.8862408866536362  0.1363176464212121  0.6651702335005236
  0.6067180185717548  0.5780006767041891  0.9634879419958670
  0.8599320921244277  0.0230569463236148  0.0908011746974085
  0.5606139812471111  0.7119951796198125  0.7556826351036855
  0.6387116241458861  0.5428650147248911  0.8735356119430613
  0.0535115996018979  0.1406843640273653  0.5217091606490138
  0.8351962616617824  0.1434518414558912  0.1907768696696631
  0.2561351940246738  0.6754641416737793  0.1973183936864225
  0.0001276207241873  0.5910982068687934  0.6741766959514836
  0.6997857250749523  0.9710797037765900  0.3201891279487172
 
  0.00000000E+00  0.00000000E+00  0.00000000E+00
  0.00000000E+00  0.00000000E+00  0.00000000E+00
  0.00000000E+00  0.00000000E+00  0.00000000E+00
  0.00000000E+00  0.00000000E+00  0.00000000E+00
  0.00000000E+00  0.00000000E+00  0.00000000E+00
  0.00000000E+00  0.00000000E+00  0.00000000E+00
  0.00000000E+00  0.00000000E+00  0.00000000E+00
  0.00000000E+00  0.00000000E+00  0.00000000E+00
  0.00000000E+00  0.00000000E+00  0.00000000E+00
  0.00000000E+00  0.00000000E+00  0.00000000E+00
  0.00000000E+00  0.00000000E+00  0.00000000E+00
  0.00000000E+00  0.00000000E+00  0.00000000E+00
  0.00000000E+00  0.00000000E+00  0.00000000E+00
  0.00000000E+00  0.00000000E+00  0.00000000E+00
  0.00000000E+00  0.00000000E+00  0.00000000E+00
  0.00000000E+00  0.00000000E+00  0.00000000E+00
  0.00000000E+00  0.00000000E+00  0.00000000E+00
  0.00000000E+00  0.00000000E+00  0.00000000E+00
  0.00000000E+00  0.00000000E+00  0.00000000E+00
  0.00000000E+00  0.00000000E+00  0.00000000E+00
  0.00000000E+00  0.00000000E+00  0.00000000E+00
  0.00000000E+00  0.00000000E+00  0.00000000E+00
  0.00000000E+00  0.00000000E+00  0.00000000E+00
  0.00000000E+00  0.00000000E+00  0.00000000E+00
  0.00000000E+00  0.00000000E+00  0.00000000E+00
  0.00000000E+00  0.00000000E+00  0.00000000E+00
  0.00000000E+00  0.00000000E+00  0.00000000E+00
  0.00000000E+00  0.00000000E+00  0.00000000E+00
  0.00000000E+00  0.00000000E+00  0.00000000E+00
  0.00000000E+00  0.00000000E+00  0.00000000E+00
  0.00000000E+00  0.00000000E+00  0.00000000E+00
  0.00000000E+00  0.00000000E+00  0.00000000E+00
  0.00000000E+00  0.00000000E+00  0.00000000E+00
  0.00000000E+00  0.00000000E+00  0.00000000E+00
  0.00000000E+00  0.00000000E+00  0.00000000E+00
  0.00000000E+00  0.00000000E+00  0.00000000E+00
  0.00000000E+00  0.00000000E+00  0.00000000E+00
  0.00000000E+00  0.00000000E+00  0.00000000E+00
  0.00000000E+00  0.00000000E+00  0.00000000E+00
  0.00000000E+00  0.00000000E+00  0.00000000E+00
  0.00000000E+00  0.00000000E+00  0.00000000E+00
  0.00000000E+00  0.00000000E+00  0.00000000E+00
  0.00000000E+00  0.00000000E+00  0.00000000E+00
  0.00000000E+00  0.00000000E+00  0.00000000E+00
  0.00000000E+00  0.00000000E+00  0.00000000E+00
  0.00000000E+00  0.00000000E+00  0.00000000E+00
  0.00000000E+00  0.00000000E+00  0.00000000E+00
  0.00000000E+00  0.00000000E+00  0.00000000E+00
  0.00000000E+00  0.00000000E+00  0.00000000E+00
  0.00000000E+00  0.00000000E+00  0.00000000E+00
  0.00000000E+00  0.00000000E+00  0.00000000E+00
  0.00000000E+00  0.00000000E+00  0.00000000E+00
  0.00000000E+00  0.00000000E+00  0.00000000E+00
  0.00000000E+00  0.00000000E+00  0.00000000E+00
  0.00000000E+00  0.00000000E+00  0.00000000E+00
  0.00000000E+00  0.00000000E+00  0.00000000E+00
  0.00000000E+00  0.00000000E+00  0.00000000E+00
  0.00000000E+00  0.00000000E+00  0.00000000E+00
  0.00000000E+00  0.00000000E+00  0.00000000E+00
  0.00000000E+00  0.00000000E+00  0.00000000E+00
  0.00000000E+00  0.00000000E+00  0.00000000E+00
  0.00000000E+00  0.00000000E+00  0.00000000E+00
  0.00000000E+00  0.00000000E+00  0.00000000E+00
  0.00000000E+00  0.00000000E+00  0.00000000E+00
  0.00000000E+00  0.00000000E+00  0.00000000E+00
  0.00000000E+00  0.00000000E+00  0.00000000E+00
  0.00000000E+00  0.00000000E+00  0.00000000E+00
  0.00000000E+00  0.00000000E+00  0.00000000E+00
  0.00000000E+00  0.00000000E+00  0.00000000E+00
  0.00000000E+00  0.00000000E+00  0.00000000E+00
  0.00000000E+00  0.00000000E+00  0.00000000E+00
  0.00000000E+00  0.00000000E+00  0.00000000E+00
  0.00000000E+00  0.00000000E+00  0.00000000E+00
  0.00000000E+00  0.00000000E+00  0.00000000E+00
  0.00000000E+00  0.00000000E+00  0.00000000E+00
  0.00000000E+00  0.00000000E+00  0.00000000E+00
  0.00000000E+00  0.00000000E+00  0.00000000E+00
  0.00000000E+00  0.00000000E+00  0.00000000E+00
  0.00000000E+00  0.00000000E+00  0.00000000E+00
  0.00000000E+00  0.00000000E+00  0.00000000E+00
  0.00000000E+00  0.00000000E+00  0.00000000E+00
  0.00000000E+00  0.00000000E+00  0.00000000E+00
  0.00000000E+00  0.00000000E+00  0.00000000E+00
  0.00000000E+00  0.00000000E+00  0.00000000E+00
  0.00000000E+00  0.00000000E+00  0.00000000E+00
  0.00000000E+00  0.00000000E+00  0.00000000E+00
  0.00000000E+00  0.00000000E+00  0.00000000E+00
  0.00000000E+00  0.00000000E+00  0.00000000E+00
  0.00000000E+00  0.00000000E+00  0.00000000E+00
  0.00000000E+00  0.00000000E+00  0.00000000E+00
  0.00000000E+00  0.00000000E+00  0.00000000E+00
  0.00000000E+00  0.00000000E+00  0.00000000E+00
  0.00000000E+00  0.00000000E+00  0.00000000E+00
  0.00000000E+00  0.00000000E+00  0.00000000E+00
  0.00000000E+00  0.00000000E+00  0.00000000E+00
  0.00000000E+00  0.00000000E+00  0.00000000E+00
  0.00000000E+00  0.00000000E+00  0.00000000E+00
  0.00000000E+00  0.00000000E+00  0.00000000E+00
  0.00000000E+00  0.00000000E+00  0.00000000E+00
  0.00000000E+00  0.00000000E+00  0.00000000E+00
  0.00000000E+00  0.00000000E+00  0.00000000E+00
  0.00000000E+00  0.00000000E+00  0.00000000E+00
  0.00000000E+00  0.00000000E+00  0.00000000E+00
  0.00000000E+00  0.00000000E+00  0.00000000E+00
  0.00000000E+00  0.00000000E+00  0.00000000E+00
  0.00000000E+00  0.00000000E+00  0.00000000E+00
  0.00000000E+00  0.00000000E+00  0.00000000E+00
  0.00000000E+00  0.00000000E+00  0.00000000E+00
  0.00000000E+00  0.00000000E+00  0.00000000E+00
  0.00000000E+00  0.00000000E+00  0.00000000E+00
  0.00000000E+00  0.00000000E+00  0.00000000E+00
  0.00000000E+00  0.00000000E+00  0.00000000E+00
  0.00000000E+00  0.00000000E+00  0.00000000E+00
  0.00000000E+00  0.00000000E+00  0.00000000E+00
  0.00000000E+00  0.00000000E+00  0.00000000E+00
  0.00000000E+00  0.00000000E+00  0.00000000E+00
  0.00000000E+00  0.00000000E+00  0.00000000E+00
  0.00000000E+00  0.00000000E+00  0.00000000E+00
  0.00000000E+00  0.00000000E+00  0.00000000E+00
  0.00000000E+00  0.00000000E+00  0.00000000E+00
  0.00000000E+00  0.00000000E+00  0.00000000E+00
  0.00000000E+00  0.00000000E+00  0.00000000E+00
  0.00000000E+00  0.00000000E+00  0.00000000E+00
  0.00000000E+00  0.00000000E+00  0.00000000E+00
  0.00000000E+00  0.00000000E+00  0.00000000E+00
  0.00000000E+00  0.00000000E+00  0.00000000E+00
  0.00000000E+00  0.00000000E+00  0.00000000E+00
  0.00000000E+00  0.00000000E+00  0.00000000E+00
  0.00000000E+00  0.00000000E+00  0.00000000E+00
  0.00000000E+00  0.00000000E+00  0.00000000E+00
  0.00000000E+00  0.00000000E+00  0.00000000E+00
  0.00000000E+00  0.00000000E+00  0.00000000E+00
  0.00000000E+00  0.00000000E+00  0.00000000E+00
  0.00000000E+00  0.00000000E+00  0.00000000E+00
  0.00000000E+00  0.00000000E+00  0.00000000E+00
  0.00000000E+00  0.00000000E+00  0.00000000E+00
  0.00000000E+00  0.00000000E+00  0.00000000E+00
  0.00000000E+00  0.00000000E+00  0.00000000E+00
  0.00000000E+00  0.00000000E+00  0.00000000E+00
  0.00000000E+00  0.00000000E+00  0.00000000E+00
  0.00000000E+00  0.00000000E+00  0.00000000E+00
  0.00000000E+00  0.00000000E+00  0.00000000E+00
  0.00000000E+00  0.00000000E+00  0.00000000E+00
  0.00000000E+00  0.00000000E+00  0.00000000E+00
  0.00000000E+00  0.00000000E+00  0.00000000E+00
  0.00000000E+00  0.00000000E+00  0.00000000E+00
  0.00000000E+00  0.00000000E+00  0.00000000E+00
  0.00000000E+00  0.00000000E+00  0.00000000E+00
  0.00000000E+00  0.00000000E+00  0.00000000E+00
  0.00000000E+00  0.00000000E+00  0.00000000E+00
  0.00000000E+00  0.00000000E+00  0.00000000E+00
  0.00000000E+00  0.00000000E+00  0.00000000E+00
  0.00000000E+00  0.00000000E+00  0.00000000E+00
  0.00000000E+00  0.00000000E+00  0.00000000E+00
  0.00000000E+00  0.00000000E+00  0.00000000E+00
  0.00000000E+00  0.00000000E+00  0.00000000E+00
  0.00000000E+00  0.00000000E+00  0.00000000E+00
  0.00000000E+00  0.00000000E+00  0.00000000E+00
  0.00000000E+00  0.00000000E+00  0.00000000E+00
  0.00000000E+00  0.00000000E+00  0.00000000E+00
  0.00000000E+00  0.00000000E+00  0.00000000E+00
  0.00000000E+00  0.00000000E+00  0.00000000E+00
  0.00000000E+00  0.00000000E+00  0.00000000E+00
  0.00000000E+00  0.00000000E+00  0.00000000E+00
  0.00000000E+00  0.00000000E+00  0.00000000E+00
  0.00000000E+00  0.00000000E+00  0.00000000E+00
  0.00000000E+00  0.00000000E+00  0.00000000E+00
  0.00000000E+00  0.00000000E+00  0.00000000E+00
  0.00000000E+00  0.00000000E+00  0.00000000E+00
  0.00000000E+00  0.00000000E+00  0.00000000E+00
  0.00000000E+00  0.00000000E+00  0.00000000E+00
  0.00000000E+00  0.00000000E+00  0.00000000E+00
  0.00000000E+00  0.00000000E+00  0.00000000E+00
  0.00000000E+00  0.00000000E+00  0.00000000E+00
  0.00000000E+00  0.00000000E+00  0.00000000E+00
  0.00000000E+00  0.00000000E+00  0.00000000E+00
  0.00000000E+00  0.00000000E+00  0.00000000E+00
  0.00000000E+00  0.00000000E+00  0.00000000E+00
  0.00000000E+00  0.00000000E+00  0.00000000E+00
  0.00000000E+00  0.00000000E+00  0.00000000E+00
  0.00000000E+00  0.00000000E+00  0.00000000E+00
  0.00000000E+00  0.00000000E+00  0.00000000E+00
  0.00000000E+00  0.00000000E+00  0.00000000E+00
  0.00000000E+00  0.00000000E+00  0.00000000E+00
  0.00000000E+00  0.00000000E+00  0.00000000E+00
  0.00000000E+00  0.00000000E+00  0.00000000E+00
  0.00000000E+00  0.00000000E+00  0.00000000E+00
  0.00000000E+00  0.00000000E+00  0.00000000E+00
  0.00000000E+00  0.00000000E+00  0.00000000E+00
  0.00000000E+00  0.00000000E+00  0.00000000E+00
  0.00000000E+00  0.00000000E+00  0.00000000E+00
  0.00000000E+00  0.00000000E+00  0.00000000E+00
  0.00000000E+00  0.00000000E+00  0.00000000E+00
  0.00000000E+00  0.00000000E+00  0.00000000E+00
  0.00000000E+00  0.00000000E+00  0.00000000E+00
  0.00000000E+00  0.00000000E+00  0.00000000E+00
  0.00000000E+00  0.00000000E+00  0.00000000E+00
  0.00000000E+00  0.00000000E+00  0.00000000E+00
  0.00000000E+00  0.00000000E+00  0.00000000E+00
  0.00000000E+00  0.00000000E+00  0.00000000E+00
  0.00000000E+00  0.00000000E+00  0.00000000E+00
  0.00000000E+00  0.00000000E+00  0.00000000E+00
  0.00000000E+00  0.00000000E+00  0.00000000E+00
  0.00000000E+00  0.00000000E+00  0.00000000E+00
  0.00000000E+00  0.00000000E+00  0.00000000E+00
  0.00000000E+00  0.00000000E+00  0.00000000E+00
  0.00000000E+00  0.00000000E+00  0.00000000E+00
