# Supplementary material for: Towards an atomistic understanding of disordered carbon electrode materials
Source: Chem Commun (Camb). 2018 May 23;54(47):5988–91. doi: 10.1039/c8cc01388h (PMC5994876; doi:10.1039/c8cc01388h)
Supplement: Supplementary file 1 [file CC-054-C8CC01388H-s001.zip › structures_Na/Fig3a_AIRSS_like/POSCAR45]

 C                                      
   1.00000000000000     
    14.3182550000000006    0.0000000000000000    0.0000000000000000
     0.0000000000000000   14.3182550000000006    0.0000000000000000
     0.0000000000000000    0.0000000000000000   14.3182550000000006
   C    Na
   206     1
Direct
  0.8909493117149713  0.6417727996475564  0.0777551388734216
  0.5319215899767336  0.7944424940764342  0.0977586962816666
  0.0711659015261979  0.3045365153463447  0.4821216465393786
  0.1237502873266897  0.9189386810440572  0.7410108354994349
  0.4779352148405877  0.1556645961324259  0.7103763515535725
  0.7903803636047718  0.0788173861032260  0.1333314492076945
  0.2275950325682911  0.4151699343869779  0.4916092195051212
  0.6705403569123691  0.5928624737826060  0.7753180920698800
  0.7559624291370447  0.5454544766357572  0.7323240074799443
  0.3027154764270540  0.5117684131753736  0.2437910343978783
  0.6328257354935062  0.9951165727043261  0.1414852310316304
  0.9577429378410980  0.2783626292227867  0.5923340791430718
  0.6396094161259774  0.5305886218319784  0.1774593413855675
  0.6965450695406281  0.0680152872759103  0.1638914918224934
  0.4162964853202697  0.5248519512650075  0.6408952026956808
  0.4267512083836225  0.3796705344798524  0.3841806562614709
  0.2709101270537437  0.3455196038746242  0.3238254126804740
  0.8043577663696004  0.4607423288818434  0.2446609305520533
  0.3973779389444781  0.3277722773139084  0.2092183830096657
  0.1283776180017664  0.2507498092997854  0.3141880000527094
  0.4157660909045609  0.6268023837252181  0.1838423478858396
  0.3193193516353245  0.4418637024155480  0.5199533148437696
  0.7712498749041394  0.1853758413674146  0.2515945924472869
  0.2130605580422941  0.0889113384655046  0.4972603857200059
  0.8138761088423491  0.2957748848107551  0.6773522987346020
  0.4568230969763164  0.3814480837152758  0.1506105486989657
  0.8893752982442077  0.4125520173366725  0.2609019607874002
  0.3653900108974629  0.2402477769480844  0.0645303489025219
  0.6270642534274878  0.0220285505889045  0.7425081263365916
  0.1487652084169608  0.4560391668922602  0.2592742598056000
  0.9177991821446367  0.5322093962726839  0.6684303757727521
  0.8693971422325945  0.6811821497482023  0.7250575467383581
  0.1579066765646684  0.5201782400548319  0.6086294551865032
  0.5369839651831412  0.1676624678403167  0.4512105467271729
  0.2659053023768362  0.9925368701823368  0.8558570818942609
  0.4133328587639466  0.1050285168563212  0.7781967768623207
  0.0173036723944397  0.2318093512887435  0.5230658574343965
  0.5654020717786901  0.1781207966013328  0.7529716330662000
  0.8221057251370181  0.3951840350695467  0.6772099110380332
  0.0609637008898777  0.4085212008764002  0.2659820763409690
  0.9760846416049779  0.3753842455861349  0.5962791083924225
  0.3299110081247785  0.5041695880880561  0.5959966965464878
  0.8809065990467827  0.3160603549405566  0.2794925366137263
  0.0269712390396000  0.9927814884706680  0.1207125527534655
  0.9783588467036990  0.8351112866882737  0.7417618476851625
  0.1762910216611906  0.7263723289244921  0.1694699643132158
  0.1987726017699806  0.0252548632554982  0.3156513366435740
  0.6382425664634842  0.4698327686725385  0.2535712912879075
  0.6223405241168483  0.4482339927108901  0.8503208145260145
  0.4823209690539196  0.4725582764883118  0.1957219909669453
  0.1448336725985941  0.4442638369868941  0.5447119445425298
  0.7047105177989559  0.9622374016828034  0.7380836188815161
  0.1062747197399520  0.0195821400276606  0.1741933520981951
  0.5260264397764393  0.3034819453479590  0.8661975226292625
  0.3089075148031348  0.1117853072766726  0.6352409585609535
  0.1251201482323840  0.1024093297872276  0.4537546595537617
  0.2495936423272749  0.0402012482831584  0.7690076834025492
  0.5622782606920238  0.5117720490972663  0.0249387760108777
  0.9067094432590171  0.7879396700190536  0.0071841343604744
  0.9793952459802491  0.5436714679226676  0.1930401111412564
  0.9656425254629402  0.2658484174883148  0.2811866552003116
  0.8713408543969391  0.9467856554616302  0.7269465448969289
  0.5151331628122545  0.6300002600350251  0.7220337434592372
  0.7197398764722157  0.6357088065189069  0.0665991102020240
  0.7139569841001483  0.3292713070493752  0.3207434727063552
  0.9478106548939238  0.0500439277609128  0.1287877360013465
  0.6847383403712965  0.1342761809957188  0.2382691661284365
  0.3814552002149845  0.1037093473236202  0.4827416793243514
  0.5822499342222730  0.3480306448807532  0.4296282428999207
  0.7202575443760640  0.7761400184200661  0.7569012834411095
  0.5621795689760606  0.3905171997852158  0.9046201166182516
  0.6395847651915457  0.2866519999728899  0.3752475076728395
  0.3439658306112703  0.7626628183584234  0.7545204716602872
  0.9766195308682122  0.4572466656024058  0.2419797854255109
  0.1262500720827815  0.1185294925442862  0.1932652428709092
  0.6570471939475167  0.3111964100920063  0.7512624792534551
  0.1753820417706696  0.9749783500726706  0.2282018906302329
  0.2188717685564951  0.3484322189589485  0.4173111774692651
  0.5279293466992951  0.2211748055048415  0.5375703019292006
  0.3976376471433105  0.9123441351912328  0.8031524077957661
  0.7212420771168556  0.5697346218528232  0.1413324503031226
  0.6591419965573243  0.9250229385262690  0.0707948336240497
  0.1618908495844662  0.8238953669683947  0.1503624530633197
  0.7200137065965854  0.4240418229514579  0.2838064287706446
  0.1690180019234402  0.0086070109520521  0.7228183902454942
  0.7923402471054531  0.0011489217230176  0.7216544801849362
  0.5784049538351467  0.8754789414108708  0.7690384058412805
  0.9093623713175820  0.4363004015251584  0.6457463913972253
  0.8947509382795946  0.5744358790517914  0.1494880606488857
  0.0243322097923778  0.7511594522253309  0.7313401546491720
  0.7278939429884204  0.1588279304195660  0.7233166114053688
  0.0514545759862709  0.0885303257896071  0.6085505882918224
  0.2648536003533501  0.8253786882939828  0.7807065885741038
  0.5454643650819753  0.4464605015534775  0.2805559245460826
  0.2550662871068509  0.2292164578941889  0.1949271176349797
  0.0876340154686379  0.1514231496518899  0.2849711876770850
  0.0746243381617149  0.8311952724881168  0.1010415286323427
  0.4713939190111619  0.9303422338740657  0.1924982116126376
  0.8404672278810055  0.5859727161813660  0.7069554835719493
  0.4534848759961407  0.9955355226503115  0.7902818118397902
  0.0971477187183645  0.5849610669442562  0.6588136516722189
  0.5833526203637976  0.5597683620518573  0.7195415193267005
  0.1712050386956589  0.8285888944448602  0.7522481536851869
  0.8859524928621281  0.2353237735768209  0.6443097671404590
  0.4628279216694525  0.1059555318402321  0.4248863099606442
  0.1460797402107537  0.5476294961739586  0.2260254855360960
  0.8213699347400769  0.7668985856400845  0.7438336777088271
  0.6578842547260588  0.6986671824663595  0.7669084076927771
  0.3503915207959837  0.7032809322338558  0.1845297987229622
  0.3955718725498873  0.5340807529822170  0.2154119133189211
  0.2456083475337744  0.1144352167400324  0.0685756961811950
  0.4680325788452372  0.1741426895711783  0.6149629543238190
  0.2886433281401170  0.0316014989835346  0.3563723033450896
  0.4651787086954850  0.8375234365181714  0.1554446304349477
  0.5394241341320625  0.0607630644993029  0.2776516123393351
  0.8184344939268572  0.7550717419374992  0.9844921164973615
  0.9596197925381417  0.9893570504790526  0.7099323804211708
  0.0685054848034604  0.5902789591206205  0.1865949736369358
  0.3016776338227520  0.9037975174560100  0.8258006531291118
  0.3850738154901810  0.1331598224247141  0.5755149245985406
  0.9325301910362788  0.1254194343698698  0.1948577790352166
  0.0127095074140839  0.9049139329078880  0.0768853840995503
  0.5458222816619359  0.5348123286787916  0.1302361255446715
  0.1583063776920932  0.6588988461823352  0.6972224499455214
  0.5731183044042744  0.4692387342466514  0.6897275549207441
  0.5235246512662752  0.4038857097891365  0.3638643361437925
  0.1217214586913130  0.7449891759655426  0.7283967793824764
  0.4779552894558623  0.3927344958023579  0.5516565999811311
  0.5425226830841909  0.3188510062766725  0.5165023410129477
  0.4562704613290766  0.2493044021290813  0.9136233832352341
  0.5018713602411244  0.6285756897860265  0.1348409567061367
  0.2212344603649807  0.2695354269878867  0.2729826347206740
  0.6294221651897856  0.6735103849919194  0.0200102736958108
  0.2197864363600948  0.8897189624395926  0.1986079778554664
  0.7898320169143133  0.2732038283676753  0.2908323395382927
  0.0620390690036885  0.3874153670129544  0.5369162753278017
  0.5352891246004546  0.4223975998905787  0.9954903213606759
  0.4360707259689005  0.2823810449625509  0.0097384642565470
  0.2835407200396733  0.0436862390239298  0.9342982585820517
  0.5460522775418896  0.9712721496838607  0.7674667746193353
  0.3835690670602000  0.9482414058432291  0.2363417318531927
  0.6757167021774793  0.8664405999815207  0.7555842316939054
  0.0916453679026235  0.6787252754845385  0.1518801114018103
  0.7497956938469261  0.9061163216003533  0.0247691773458655
  0.4782151951576771  0.3616110518998510  0.0542368081214983
  0.0508310023324453  0.3146859109090734  0.2852258890865485
  0.6533506033951819  0.4136765684971901  0.7494633882464061
  0.5465225894400644  0.6965212417536910  0.0855091740441734
  0.8049281438819162  0.6669632637495737  0.0337104059791553
  0.8035699652091471  0.0995871813123763  0.7038949738295970
  0.4236526395511900  0.8189125669628964  0.7715439865804398
  0.5792744476107770  0.2674289743161355  0.7897824845930197
  0.2468676915114905  0.0258341969460308  0.0255018253051030
  0.8813680903669170  0.8472942202555139  0.7418946976498133
  0.7413835146857654  0.8147938890343569  0.9810267403987339
  0.3401476142191305  0.6715915883935678  0.7117156510561286
  0.9868650651199632  0.1706871504791642  0.2609803965916315
  0.3749632147590857  0.0133108255084121  0.3082121854435549
  0.3191011448965658  0.0966927648208099  0.7315746106166541
  0.3424280585347417  0.2635068121226987  0.1581524541199963
  0.6084137273050984  0.1303828471386867  0.2984978537704899
  0.3325612401805806  0.1341632253959491  0.9323706052252353
  0.1252863800465998  0.0829304705246019  0.3573911923585006
  0.2531841502408969  0.6320207890174457  0.6844397988343288
  0.9669737127872754  0.6766826039468802  0.7119049866897795
  0.2440179895992337  0.4340926111936254  0.2737259669857632
  0.4042670524320212  0.4016638671952953  0.4847958007372256
  0.2212607626350938  0.0950040120690942  0.5945452550890704
  0.9255649392130159  0.8826883810992975  0.0303654112121540
  0.5188969843893437  0.7996283039561752  0.7651910443199884
  0.2950847029749087  0.0738596445124678  0.4450293115960655
  0.2369928276260082  0.5841004612941586  0.2223844687401766
  0.5486980650862590  0.9944575708067012  0.2005011937528003
  0.9544640315479490  0.7160353544503117  0.0567516412207021
  0.3744642316629574  0.7989740357051179  0.1777235672141805
  0.6529422198222017  0.7761453090750049  0.9936215997511838
  0.3172510415598200  0.8753595694005051  0.2102482379255572
  0.2499690332171249  0.5495810095744192  0.6280482073452062
  0.0278811244419892  0.9189203100346830  0.7289958960715033
  0.6041175095546386  0.8417899376090101  0.0491582505626868
  0.3125445978219430  0.1705470882298745  0.0219483456514577
  0.4228875318062553  0.6111950003032978  0.6930175939419774
  0.2029684266537851  0.1543956581965062  0.1501144273407094
  0.7477302797436383  0.4503367685252404  0.7177147135052132
  0.8438749191436944  0.9410960097731900  0.0402726837823389
  0.4052528975899903  0.1654409520778883  0.8759532959950684
  0.6399634599389559  0.1192402769569729  0.7394691799004808
  0.6024096137466236  0.1924312012785568  0.3786217064653847
  0.8069848540639503  0.5365586753967551  0.1803756463169296
  0.0365224853370115  0.7394373379264659  0.0989012689667207
  0.9669614186294921  0.0754169770134641  0.6617836178618037
  0.3738696629507325  0.3462296207770399  0.3111542039424797
  0.1407697657427563  0.0628964750537503  0.6442396032503086
  0.7318349087245295  0.2572022549648562  0.7160940790478946
  0.4905260076472588  0.4552797200864578  0.6304502902259925
  0.1416502168833495  0.2915094736496233  0.4133868423147574
  0.4592475268917225  0.0596582136317062  0.3375041346577721
  0.8863683726877769  0.1365604250773804  0.6649546230677515
  0.6068627283964380  0.5780353422995085  0.9632342556093997
  0.8596457687056681  0.0231218027241016  0.0909659397227807
  0.5607411039427299  0.7121929423469542  0.7553707847999990
  0.6388602935047808  0.5429955956547043  0.8732841929445619
  0.0536315922693607  0.1409938864265762  0.5214658151537419
  0.8351175327937983  0.1437681635924085  0.1902556759220773
  0.2560951116469556  0.6755621165580717  0.1970233419571455
  0.0002107150722884  0.5913168056217396  0.6737992159864644
  0.6488622586204337  0.8309484042519549  0.2345988618580114
 
  0.00000000E+00  0.00000000E+00  0.00000000E+00
  0.00000000E+00  0.00000000E+00  0.00000000E+00
  0.00000000E+00  0.00000000E+00  0.00000000E+00
  0.00000000E+00  0.00000000E+00  0.00000000E+00
  0.00000000E+00  0.00000000E+00  0.00000000E+00
  0.00000000E+00  0.00000000E+00  0.00000000E+00
  0.00000000E+00  0.00000000E+00  0.00000000E+00
  0.00000000E+00  0.00000000E+00  0.00000000E+00
  0.00000000E+00  0.00000000E+00  0.00000000E+00
  0.00000000E+00  0.00000000E+00  0.00000000E+00
  0.00000000E+00  0.00000000E+00  0.00000000E+00
  0.00000000E+00  0.00000000E+00  0.00000000E+00
  0.00000000E+00  0.00000000E+00  0.00000000E+00
  0.00000000E+00  0.00000000E+00  0.00000000E+00
  0.00000000E+00  0.00000000E+00  0.00000000E+00
  0.00000000E+00  0.00000000E+00  0.00000000E+00
  0.00000000E+00  0.00000000E+00  0.00000000E+00
  0.00000000E+00  0.00000000E+00  0.00000000E+00
  0.00000000E+00  0.00000000E+00  0.00000000E+00
  0.00000000E+00  0.00000000E+00  0.00000000E+00
  0.00000000E+00  0.00000000E+00  0.00000000E+00
  0.00000000E+00  0.00000000E+00  0.00000000E+00
  0.00000000E+00  0.00000000E+00  0.00000000E+00
  0.00000000E+00  0.00000000E+00  0.00000000E+00
  0.00000000E+00  0.00000000E+00  0.00000000E+00
  0.00000000E+00  0.00000000E+00  0.00000000E+00
  0.00000000E+00  0.00000000E+00  0.00000000E+00
  0.00000000E+00  0.00000000E+00  0.00000000E+00
  0.00000000E+00  0.00000000E+00  0.00000000E+00
  0.00000000E+00  0.00000000E+00  0.00000000E+00
  0.00000000E+00  0.00000000E+00  0.00000000E+00
  0.00000000E+00  0.00000000E+00  0.00000000E+00
  0.00000000E+00  0.00000000E+00  0.00000000E+00
  0.00000000E+00  0.00000000E+00  0.00000000E+00
  0.00000000E+00  0.00000000E+00  0.00000000E+00
  0.00000000E+00  0.00000000E+00  0.00000000E+00
  0.00000000E+00  0.00000000E+00  0.00000000E+00
  0.00000000E+00  0.00000000E+00  0.00000000E+00
  0.00000000E+00  0.00000000E+00  0.00000000E+00
  0.00000000E+00  0.00000000E+00  0.00000000E+00
  0.00000000E+00  0.00000000E+00  0.00000000E+00
  0.00000000E+00  0.00000000E+00  0.00000000E+00
  0.00000000E+00  0.00000000E+00  0.00000000E+00
  0.00000000E+00  0.00000000E+00  0.00000000E+00
  0.00000000E+00  0.00000000E+00  0.00000000E+00
  0.00000000E+00  0.00000000E+00  0.00000000E+00
  0.00000000E+00  0.00000000E+00  0.00000000E+00
  0.00000000E+00  0.00000000E+00  0.00000000E+00
  0.00000000E+00  0.00000000E+00  0.00000000E+00
  0.00000000E+00  0.00000000E+00  0.00000000E+00
  0.00000000E+00  0.00000000E+00  0.00000000E+00
  0.00000000E+00  0.00000000E+00  0.00000000E+00
  0.00000000E+00  0.00000000E+00  0.00000000E+00
  0.00000000E+00  0.00000000E+00  0.00000000E+00
  0.00000000E+00  0.00000000E+00  0.00000000E+00
  0.00000000E+00  0.00000000E+00  0.00000000E+00
  0.00000000E+00  0.00000000E+00  0.00000000E+00
  0.00000000E+00  0.00000000E+00  0.00000000E+00
  0.00000000E+00  0.00000000E+00  0.00000000E+00
  0.00000000E+00  0.00000000E+00  0.00000000E+00
  0.00000000E+00  0.00000000E+00  0.00000000E+00
  0.00000000E+00  0.00000000E+00  0.00000000E+00
  0.00000000E+00  0.00000000E+00  0.00000000E+00
  0.00000000E+00  0.00000000E+00  0.00000000E+00
  0.00000000E+00  0.00000000E+00  0.00000000E+00
  0.00000000E+00  0.00000000E+00  0.00000000E+00
  0.00000000E+00  0.00000000E+00  0.00000000E+00
  0.00000000E+00  0.00000000E+00  0.00000000E+00
  0.00000000E+00  0.00000000E+00  0.00000000E+00
  0.00000000E+00  0.00000000E+00  0.00000000E+00
  0.00000000E+00  0.00000000E+00  0.00000000E+00
  0.00000000E+00  0.00000000E+00  0.00000000E+00
  0.00000000E+00  0.00000000E+00  0.00000000E+00
  0.00000000E+00  0.00000000E+00  0.00000000E+00
  0.00000000E+00  0.00000000E+00  0.00000000E+00
  0.00000000E+00  0.00000000E+00  0.00000000E+00
  0.00000000E+00  0.00000000E+00  0.00000000E+00
  0.00000000E+00  0.00000000E+00  0.00000000E+00
  0.00000000E+00  0.00000000E+00  0.00000000E+00
  0.00000000E+00  0.00000000E+00  0.00000000E+00
  0.00000000E+00  0.00000000E+00  0.00000000E+00
  0.00000000E+00  0.00000000E+00  0.00000000E+00
  0.00000000E+00  0.00000000E+00  0.00000000E+00
  0.00000000E+00  0.00000000E+00  0.00000000E+00
  0.00000000E+00  0.00000000E+00  0.00000000E+00
  0.00000000E+00  0.00000000E+00  0.00000000E+00
  0.00000000E+00  0.00000000E+00  0.00000000E+00
  0.00000000E+00  0.00000000E+00  0.00000000E+00
  0.00000000E+00  0.00000000E+00  0.00000000E+00
  0.00000000E+00  0.00000000E+00  0.00000000E+00
  0.00000000E+00  0.00000000E+00  0.00000000E+00
  0.00000000E+00  0.00000000E+00  0.00000000E+00
  0.00000000E+00  0.00000000E+00  0.00000000E+00
  0.00000000E+00  0.00000000E+00  0.00000000E+00
  0.00000000E+00  0.00000000E+00  0.00000000E+00
  0.00000000E+00  0.00000000E+00  0.00000000E+00
  0.00000000E+00  0.00000000E+00  0.00000000E+00
  0.00000000E+00  0.00000000E+00  0.00000000E+00
  0.00000000E+00  0.00000000E+00  0.00000000E+00
  0.00000000E+00  0.00000000E+00  0.00000000E+00
  0.00000000E+00  0.00000000E+00  0.00000000E+00
  0.00000000E+00  0.00000000E+00  0.00000000E+00
  0.00000000E+00  0.00000000E+00  0.00000000E+00
  0.00000000E+00  0.00000000E+00  0.00000000E+00
  0.00000000E+00  0.00000000E+00  0.00000000E+00
  0.00000000E+00  0.00000000E+00  0.00000000E+00
  0.00000000E+00  0.00000000E+00  0.00000000E+00
  0.00000000E+00  0.00000000E+00  0.00000000E+00
  0.00000000E+00  0.00000000E+00  0.00000000E+00
  0.00000000E+00  0.00000000E+00  0.00000000E+00
  0.00000000E+00  0.00000000E+00  0.00000000E+00
  0.00000000E+00  0.00000000E+00  0.00000000E+00
  0.00000000E+00  0.00000000E+00  0.00000000E+00
  0.00000000E+00  0.00000000E+00  0.00000000E+00
  0.00000000E+00  0.00000000E+00  0.00000000E+00
  0.00000000E+00  0.00000000E+00  0.00000000E+00
  0.00000000E+00  0.00000000E+00  0.00000000E+00
  0.00000000E+00  0.00000000E+00  0.00000000E+00
  0.00000000E+00  0.00000000E+00  0.00000000E+00
  0.00000000E+00  0.00000000E+00  0.00000000E+00
  0.00000000E+00  0.00000000E+00  0.00000000E+00
  0.00000000E+00  0.00000000E+00  0.00000000E+00
  0.00000000E+00  0.00000000E+00  0.00000000E+00
  0.00000000E+00  0.00000000E+00  0.00000000E+00
  0.00000000E+00  0.00000000E+00  0.00000000E+00
  0.00000000E+00  0.00000000E+00  0.00000000E+00
  0.00000000E+00  0.00000000E+00  0.00000000E+00
  0.00000000E+00  0.00000000E+00  0.00000000E+00
  0.00000000E+00  0.00000000E+00  0.00000000E+00
  0.00000000E+00  0.00000000E+00  0.00000000E+00
  0.00000000E+00  0.00000000E+00  0.00000000E+00
  0.00000000E+00  0.00000000E+00  0.00000000E+00
  0.00000000E+00  0.00000000E+00  0.00000000E+00
  0.00000000E+00  0.00000000E+00  0.00000000E+00
  0.00000000E+00  0.00000000E+00  0.00000000E+00
  0.00000000E+00  0.00000000E+00  0.00000000E+00
  0.00000000E+00  0.00000000E+00  0.00000000E+00
  0.00000000E+00  0.00000000E+00  0.00000000E+00
  0.00000000E+00  0.00000000E+00  0.00000000E+00
  0.00000000E+00  0.00000000E+00  0.00000000E+00
  0.00000000E+00  0.00000000E+00  0.00000000E+00
  0.00000000E+00  0.00000000E+00  0.00000000E+00
  0.00000000E+00  0.00000000E+00  0.00000000E+00
  0.00000000E+00  0.00000000E+00  0.00000000E+00
  0.00000000E+00  0.00000000E+00  0.00000000E+00
  0.00000000E+00  0.00000000E+00  0.00000000E+00
  0.00000000E+00  0.00000000E+00  0.00000000E+00
  0.00000000E+00  0.00000000E+00  0.00000000E+00
  0.00000000E+00  0.00000000E+00  0.00000000E+00
  0.00000000E+00  0.00000000E+00  0.00000000E+00
  0.00000000E+00  0.00000000E+00  0.00000000E+00
  0.00000000E+00  0.00000000E+00  0.00000000E+00
  0.00000000E+00  0.00000000E+00  0.00000000E+00
  0.00000000E+00  0.00000000E+00  0.00000000E+00
  0.00000000E+00  0.00000000E+00  0.00000000E+00
  0.00000000E+00  0.00000000E+00  0.00000000E+00
  0.00000000E+00  0.00000000E+00  0.00000000E+00
  0.00000000E+00  0.00000000E+00  0.00000000E+00
  0.00000000E+00  0.00000000E+00  0.00000000E+00
  0.00000000E+00  0.00000000E+00  0.00000000E+00
  0.00000000E+00  0.00000000E+00  0.00000000E+00
  0.00000000E+00  0.00000000E+00  0.00000000E+00
  0.00000000E+00  0.00000000E+00  0.00000000E+00
  0.00000000E+00  0.00000000E+00  0.00000000E+00
  0.00000000E+00  0.00000000E+00  0.00000000E+00
  0.00000000E+00  0.00000000E+00  0.00000000E+00
  0.00000000E+00  0.00000000E+00  0.00000000E+00
  0.00000000E+00  0.00000000E+00  0.00000000E+00
  0.00000000E+00  0.00000000E+00  0.00000000E+00
  0.00000000E+00  0.00000000E+00  0.00000000E+00
  0.00000000E+00  0.00000000E+00  0.00000000E+00
  0.00000000E+00  0.00000000E+00  0.00000000E+00
  0.00000000E+00  0.00000000E+00  0.00000000E+00
  0.00000000E+00  0.00000000E+00  0.00000000E+00
  0.00000000E+00  0.00000000E+00  0.00000000E+00
  0.00000000E+00  0.00000000E+00  0.00000000E+00
  0.00000000E+00  0.00000000E+00  0.00000000E+00
  0.00000000E+00  0.00000000E+00  0.00000000E+00
  0.00000000E+00  0.00000000E+00  0.00000000E+00
  0.00000000E+00  0.00000000E+00  0.00000000E+00
  0.00000000E+00  0.00000000E+00  0.00000000E+00
  0.00000000E+00  0.00000000E+00  0.00000000E+00
  0.00000000E+00  0.00000000E+00  0.00000000E+00
  0.00000000E+00  0.00000000E+00  0.00000000E+00
  0.00000000E+00  0.00000000E+00  0.00000000E+00
  0.00000000E+00  0.00000000E+00  0.00000000E+00
  0.00000000E+00  0.00000000E+00  0.00000000E+00
  0.00000000E+00  0.00000000E+00  0.00000000E+00
  0.00000000E+00  0.00000000E+00  0.00000000E+00
  0.00000000E+00  0.00000000E+00  0.00000000E+00
  0.00000000E+00  0.00000000E+00  0.00000000E+00
  0.00000000E+00  0.00000000E+00  0.00000000E+00
  0.00000000E+00  0.00000000E+00  0.00000000E+00
  0.00000000E+00  0.00000000E+00  0.00000000E+00
  0.00000000E+00  0.00000000E+00  0.00000000E+00
  0.00000000E+00  0.00000000E+00  0.00000000E+00
  0.00000000E+00  0.00000000E+00  0.00000000E+00
  0.00000000E+00  0.00000000E+00  0.00000000E+00
  0.00000000E+00  0.00000000E+00  0.00000000E+00
  0.00000000E+00  0.00000000E+00  0.00000000E+00
  0.00000000E+00  0.00000000E+00  0.00000000E+00
  0.00000000E+00  0.00000000E+00  0.00000000E+00
  0.00000000E+00  0.00000000E+00  0.00000000E+00
  0.00000000E+00  0.00000000E+00  0.00000000E+00
  0.00000000E+00  0.00000000E+00  0.00000000E+00
  0.00000000E+00  0.00000000E+00  0.00000000E+00
  0.00000000E+00  0.00000000E+00  0.00000000E+00
