# Supplementary material for: Towards an atomistic understanding of disordered carbon electrode materials
Source: Chem Commun (Camb). 2018 May 23;54(47):5988–91. doi: 10.1039/c8cc01388h (PMC5994876; doi:10.1039/c8cc01388h)
Supplement: Supplementary file 1 [file CC-054-C8CC01388H-s001.zip › structures_Na/Fig3a_AIRSS_like/POSCAR46]

 C                                      
   1.00000000000000     
    14.3182550000000006    0.0000000000000000    0.0000000000000000
     0.0000000000000000   14.3182550000000006    0.0000000000000000
     0.0000000000000000    0.0000000000000000   14.3182550000000006
   C    Na
   206     1
Direct
  0.8909186517673081  0.6412891321452218  0.0775699554419689
  0.5334390365857952  0.7938247011822784  0.1001079342406122
  0.0711199327314086  0.3044148269407567  0.4824467826059888
  0.1238380108269779  0.9188402055271685  0.7414436561823238
  0.4780770171422781  0.1555395633724429  0.7107039409573903
  0.7904034437783201  0.0784351627505598  0.1338234960224310
  0.2275681110051281  0.4150156436603524  0.4918447636229459
  0.6705235455042990  0.5927732860732051  0.7756559320778768
  0.7559873605914568  0.5453679468244250  0.7327511908153393
  0.3027382615276523  0.5114210267863073  0.2438573735588566
  0.6334519964727372  0.9942412815219529  0.1416872218368104
  0.9577718195848265  0.2782975361582780  0.5927599200740067
  0.6398015910309458  0.5300178014416534  0.1772670783622479
  0.6965212112118907  0.0678999843914342  0.1637939643022741
  0.4163474627630484  0.5247778743144028  0.6409654397162371
  0.4268116900264078  0.3795365093163297  0.3843775892473358
  0.2709306004897103  0.3453189309302349  0.3241307529118754
  0.8044312023652145  0.4606317919534765  0.2448467896611309
  0.3973956945723974  0.3275288101636351  0.2094928994484062
  0.1283579101333148  0.2505623586162157  0.3144854300550455
  0.4160399693546983  0.6265366077098207  0.1845376937103257
  0.3193105324636135  0.4417014062461888  0.5201326219215380
  0.7712590871591199  0.1854896509398369  0.2513876927875625
  0.2130023897929461  0.0889866405035226  0.4976959850850301
  0.8139751037290667  0.2956959557753615  0.6778729645006470
  0.4568103845830976  0.3812307929004209  0.1508526433034993
  0.8894828364509173  0.4124254584437515  0.2611026765531633
  0.3653492437496564  0.2400869527534750  0.0647977729490766
  0.6271919313588735  0.0219554654956916  0.7428597815646653
  0.1487708168707463  0.4557228894134381  0.2592756049665632
  0.9178151283782405  0.5321136665959350  0.6688796950064462
  0.8694940297258595  0.6810569818116966  0.7256316928702630
  0.1579098742782402  0.5200899305811534  0.6088231708033728
  0.5373597281493501  0.1675770927032092  0.4515400592604712
  0.2660731833159845  0.9923800225496837  0.8561830531472140
  0.4133920811444113  0.1049880643388109  0.7785591502586968
  0.0172536116121762  0.2317257152510209  0.5234646130546891
  0.5654952935694986  0.1780254222447644  0.7533861779649390
  0.8221342544119733  0.3951131068834104  0.6776388465380638
  0.0610043028417414  0.4083117183001950  0.2660725659821123
  0.9760989973241752  0.3753213965357700  0.5966323254990082
  0.3299218044341558  0.5040717094450983  0.5961158179878134
  0.8809737220690239  0.3159850292063770  0.2796722523101071
  0.0268766113546034  0.9926002619572679  0.1209855530565632
  0.9784645581340565  0.8349905209459072  0.7423645066629312
  0.1763945275780640  0.7259905110903737  0.1693045711522486
  0.1984856888895506  0.0250938894526723  0.3160098207817891
  0.6384123134249177  0.4696406389751138  0.2536855740479307
  0.6221743324086640  0.4482234598129070  0.8506017239125947
  0.4824350542463007  0.4722580993386108  0.1959494575735493
  0.1448086331768606  0.4441534899634716  0.5449553099768956
  0.7048740111818174  0.9621531235583083  0.7384677349817248
  0.1061254620737297  0.0193128301722039  0.1746010308139406
  0.5259623776125133  0.3033907826489406  0.8664546481466148
  0.3088615216537189  0.1119822078542072  0.6356874121306108
  0.1250211193370873  0.1023580792797464  0.4541730520006093
  0.2495919225720087  0.0401814764112605  0.7694023022400620
  0.5620262708293559  0.5116890106672582  0.0251377849373427
  0.9064172128707260  0.7878602319640071  0.0079848175418198
  0.9794660220725908  0.5434005418238387  0.1929311473383901
  0.9656799991300877  0.2657219147807171  0.2813749891430986
  0.8715031947355265  0.9467347885694679  0.7276278461243053
  0.5152027814634564  0.6299408470364740  0.7221288563291005
  0.7198556116490682  0.6349170887527860  0.0663733784966878
  0.7141393602800510  0.3291926266001238  0.3210822181613679
  0.9478209637671310  0.0499456115267141  0.1289521708341342
  0.6846186933677810  0.1346022629689015  0.2377620357106968
  0.3814461437824326  0.1037564856893913  0.4832633944206256
  0.5822970703677155  0.3480322412391048  0.4298182247978338
  0.7203644958819158  0.7760243637267296  0.7572817502478411
  0.5620080437604460  0.3904782900906351  0.9048402968327519
  0.6398597139083018  0.2867345801684219  0.3754618780585433
  0.3440145529723389  0.7626624235026419  0.7544967167803287
  0.9766990472357522  0.4570325436768184  0.2420216687592118
  0.1262635523436157  0.1182513501138546  0.1936894058217137
  0.6570684265249573  0.3111485020564499  0.7516340449022917
  0.1751628060669319  0.9746918289220919  0.2284575845817627
  0.2188396329432508  0.3482504083101465  0.4175905979750311
  0.5282151610913635  0.2210700577103246  0.5378697887176196
  0.3977290752988309  0.9122919471199102  0.8032225557176862
  0.7213956893461319  0.5688318600382288  0.1409197672165957
  0.6592125632779230  0.9249497869167816  0.0716684744980468
  0.1618156598724778  0.8236582055153873  0.1504539697554071
  0.7202148647856222  0.4241838228082368  0.2841289998200809
  0.1690523483194507  0.0086284610471382  0.7232889689487149
  0.7925178284676091  0.0011010169263672  0.7222855437389425
  0.5784745585885718  0.8754237288037098  0.7690570466999771
  0.9093761261616413  0.4362421926070293  0.6461539097125367
  0.8947594404899070  0.5740333753676264  0.1493418813499913
  0.0244228869001465  0.7510109581280429  0.7318921107088113
  0.7280442001131664  0.1587816811617462  0.7239947290773603
  0.0514725083287309  0.0884157461282233  0.6089960940446409
  0.2649509197849239  0.8253196104568409  0.7808291595593199
  0.5456068384733550  0.4463993097105183  0.2807837309479685
  0.2550955325324458  0.2289283451280153  0.1952386360670723
  0.0875720075576222  0.1512552018749904  0.2852896832544593
  0.0744312831526516  0.8309657268500880  0.1013857380974871
  0.4718285599300162  0.9300333082019989  0.1924873031271646
  0.8405097501694846  0.5858699042695420  0.7074509314267732
  0.4535345155939886  0.9954894585781339  0.7904847077771442
  0.0971582079267650  0.5848732995083178  0.6591023599901259
  0.5833987546543168  0.5596910477452780  0.7197454062439953
  0.1712686407196903  0.8285477088370546  0.7524762305880558
  0.8860542712577987  0.2352563410590402  0.6448523676853405
  0.4631606832208053  0.1057435662722150  0.4255128227762440
  0.1461297320641842  0.5472132258333403  0.2258140096330499
  0.8215053891823084  0.7667994750075284  0.7443920509260283
  0.6579510589972148  0.6985756908717827  0.7671912611999018
  0.3506337091245711  0.7028666251646037  0.1849645372814503
  0.3957162555043611  0.5337661933259611  0.2157624278533754
  0.2458368070412783  0.1139953695528322  0.0690102741875512
  0.4682230924839883  0.1739867452081492  0.6153411672300430
  0.2882180963844220  0.0319222382736629  0.3566080785578560
  0.4659132118016270  0.8368493048879742  0.1567308594769114
  0.5395432863612843  0.0610196686049945  0.2770868267703230
  0.8180699092376129  0.7550503491623144  0.9853182258570228
  0.9597329485665547  0.9892797132666556  0.7105746450711219
  0.0685696417986177  0.5898832673080625  0.1864234779154101
  0.3018151419443618  0.9036892458158580  0.8259721593864990
  0.3850642323165977  0.1333538185226625  0.5758957747377701
  0.9325810377613862  0.1253399991994206  0.1950428432889945
  0.0125087289591907  0.9046848255760835  0.0773105586550766
  0.5458548843302321  0.5344827816255764  0.1304200577853444
  0.1583245285865044  0.6588338744477412  0.6974290605512170
  0.5731355666393716  0.4691435993891592  0.6899466478080026
  0.5235615577272649  0.4039261760912300  0.3640895682436960
  0.1217601389679256  0.7448731646888072  0.7287420041536017
  0.4779866267992665  0.3925877715258884  0.5518393565163410
  0.5426702215453888  0.3188295838519961  0.5166724487021667
  0.4562415715929540  0.2491756851150134  0.9139023903522485
  0.5022942184383427  0.6283636484591204  0.1355706326206185
  0.2212423301972665  0.2693366514357282  0.2732713979373612
  0.6294944333587985  0.6733319187967938  0.0208228967281249
  0.2195580738929095  0.8893880253294294  0.1987638215325370
  0.7899027556649257  0.2731848401385781  0.2910224215666850
  0.0619931079237124  0.3873284802697601  0.5371948339288133
  0.5350805042240953  0.4223345660812470  0.9956763427530094
  0.4359790327125609  0.2822551930881225  0.0099756126767979
  0.2838827376798811  0.0434290725491489  0.9346166669460225
  0.5461458540837335  0.9712038219322596  0.7675842737341696
  0.3831104465392405  0.9483744316741803  0.2361331513127809
  0.6758395911692398  0.8663557633137794  0.7558116225556361
  0.0917941421031750  0.6783818414879146  0.1517315106320597
  0.7496348289373154  0.9063502701504417  0.0251079451442154
  0.4780889547423438  0.3614914438016665  0.0544644215560958
  0.0508458769664630  0.3144854629289790  0.2854594717290938
  0.6533307249168911  0.4136215201006941  0.7497866459516142
  0.5470210786445528  0.6962640820226361  0.0866688687896362
  0.8048653847578715  0.6663365143208047  0.0335961638498472
  0.8037333142294718  0.0995529286833820  0.7045841141496829
  0.4237130698759128  0.8188914157587622  0.7714617448221858
  0.5792858644467942  0.2673705542273702  0.7901144995481932
  0.2477197315395911  0.0253528836131715  0.0260065839001640
  0.8814915042928128  0.8471926611757582  0.7425401922126529
  0.7412833783741160  0.8147594319903031  0.9819179584683416
  0.3401646373989572  0.6715551837117119  0.7117058445168558
  0.9868707366241514  0.1705616953718962  0.2611880675798730
  0.3744349975393740  0.0136462033256956  0.3080380947049503
  0.3191264369245089  0.0967538678630499  0.7319465991337840
  0.3424347207304345  0.2632739730407938  0.1584306426353642
  0.6086646492869627  0.1307791885133738  0.2983259058104346
  0.3325885261661213  0.1340161792507105  0.9326585922841160
  0.1250418794303379  0.0827578579468101  0.3578366392367724
  0.2532173927060011  0.6319747303165183  0.6845113556980120
  0.9670624870682774  0.6765346941145641  0.7124586169755152
  0.2440358849127946  0.4338141023013158  0.2739136846020789
  0.4042885790383984  0.4015090675188289  0.4849804752972799
  0.2212442123911161  0.0950835737080413  0.5949693482128343
  0.9253535343211862  0.8824892832591965  0.0308853979290806
  0.5189730907604576  0.7995568403830423  0.7652210342865418
  0.2949992697062366  0.0740553891538687  0.4453661392251342
  0.2370654321554428  0.5836829990559418  0.2222301491535327
  0.5489559210476460  0.9942390439548752  0.2002822237207854
  0.9543995579413023  0.7157452311319155  0.0569012343829842
  0.3748307752066387  0.7987324492045574  0.1781244044479943
  0.6528888427111939  0.7760215134765849  0.9950138607992269
  0.3171634919605064  0.8750263456145672  0.2104237661230207
  0.2499720676041705  0.5495045335676612  0.6281612298622090
  0.0279751285010436  0.9187981688147402  0.7295648336609311
  0.6047068869893054  0.8411939687787873  0.0511857282361900
  0.3125378831049288  0.1703153305010059  0.0222730943473614
  0.4229534922094065  0.6111634899082531  0.6930194600375553
  0.2030620243189099  0.1540033660009628  0.1505230892989852
  0.7477423794241054  0.4502567057982033  0.7181115509641874
  0.8435483989199566  0.9409924507747939  0.0406377120660538
  0.4052899908580287  0.1653072030230996  0.8762523384310942
  0.6400907537459497  0.1191850211187197  0.7400372688040028
  0.6025541096447502  0.1924749851880345  0.3785990728771967
  0.8070557964308102  0.5360482343109114  0.1801170472234428
  0.0364800705463399  0.7391309401205004  0.0990115388170822
  0.9670480428194996  0.0752969930767802  0.6623108159035727
  0.3739077145174477  0.3459566540807651  0.3114153968539535
  0.1407980168921175  0.0628336990686292  0.6446493664310486
  0.7319348745105286  0.2571494137963530  0.7166473709681020
  0.4905780468620835  0.4551795238205973  0.6306121003967837
  0.1416058198586473  0.2913320029343246  0.4136901655322355
  0.4591509311251351  0.0601546068631126  0.3375189322768002
  0.8865103030289613  0.1364945112825579  0.6655565901576156
  0.6066146527510353  0.5780506041547779  0.9635742046407201
  0.8596462769981895  0.0229596874442931  0.0913153621368110
  0.5608111080746196  0.7121227519132124  0.7555351431045966
  0.6386523705789393  0.5429898865076460  0.8736148378712135
  0.0535932862982954  0.1409569531135224  0.5219498071318571
  0.8351791439710166  0.1436638841073301  0.1905736882861427
  0.2562196085576459  0.6751757889039257  0.1969476381707808
  0.0002530013867080  0.5912089187842235  0.6742336793704856
  0.5141665831543886  0.8895751793000679  0.3647775201726676
 
  0.00000000E+00  0.00000000E+00  0.00000000E+00
  0.00000000E+00  0.00000000E+00  0.00000000E+00
  0.00000000E+00  0.00000000E+00  0.00000000E+00
  0.00000000E+00  0.00000000E+00  0.00000000E+00
  0.00000000E+00  0.00000000E+00  0.00000000E+00
  0.00000000E+00  0.00000000E+00  0.00000000E+00
  0.00000000E+00  0.00000000E+00  0.00000000E+00
  0.00000000E+00  0.00000000E+00  0.00000000E+00
  0.00000000E+00  0.00000000E+00  0.00000000E+00
  0.00000000E+00  0.00000000E+00  0.00000000E+00
  0.00000000E+00  0.00000000E+00  0.00000000E+00
  0.00000000E+00  0.00000000E+00  0.00000000E+00
  0.00000000E+00  0.00000000E+00  0.00000000E+00
  0.00000000E+00  0.00000000E+00  0.00000000E+00
  0.00000000E+00  0.00000000E+00  0.00000000E+00
  0.00000000E+00  0.00000000E+00  0.00000000E+00
  0.00000000E+00  0.00000000E+00  0.00000000E+00
  0.00000000E+00  0.00000000E+00  0.00000000E+00
  0.00000000E+00  0.00000000E+00  0.00000000E+00
  0.00000000E+00  0.00000000E+00  0.00000000E+00
  0.00000000E+00  0.00000000E+00  0.00000000E+00
  0.00000000E+00  0.00000000E+00  0.00000000E+00
  0.00000000E+00  0.00000000E+00  0.00000000E+00
  0.00000000E+00  0.00000000E+00  0.00000000E+00
  0.00000000E+00  0.00000000E+00  0.00000000E+00
  0.00000000E+00  0.00000000E+00  0.00000000E+00
  0.00000000E+00  0.00000000E+00  0.00000000E+00
  0.00000000E+00  0.00000000E+00  0.00000000E+00
  0.00000000E+00  0.00000000E+00  0.00000000E+00
  0.00000000E+00  0.00000000E+00  0.00000000E+00
  0.00000000E+00  0.00000000E+00  0.00000000E+00
  0.00000000E+00  0.00000000E+00  0.00000000E+00
  0.00000000E+00  0.00000000E+00  0.00000000E+00
  0.00000000E+00  0.00000000E+00  0.00000000E+00
  0.00000000E+00  0.00000000E+00  0.00000000E+00
  0.00000000E+00  0.00000000E+00  0.00000000E+00
  0.00000000E+00  0.00000000E+00  0.00000000E+00
  0.00000000E+00  0.00000000E+00  0.00000000E+00
  0.00000000E+00  0.00000000E+00  0.00000000E+00
  0.00000000E+00  0.00000000E+00  0.00000000E+00
  0.00000000E+00  0.00000000E+00  0.00000000E+00
  0.00000000E+00  0.00000000E+00  0.00000000E+00
  0.00000000E+00  0.00000000E+00  0.00000000E+00
  0.00000000E+00  0.00000000E+00  0.00000000E+00
  0.00000000E+00  0.00000000E+00  0.00000000E+00
  0.00000000E+00  0.00000000E+00  0.00000000E+00
  0.00000000E+00  0.00000000E+00  0.00000000E+00
  0.00000000E+00  0.00000000E+00  0.00000000E+00
  0.00000000E+00  0.00000000E+00  0.00000000E+00
  0.00000000E+00  0.00000000E+00  0.00000000E+00
  0.00000000E+00  0.00000000E+00  0.00000000E+00
  0.00000000E+00  0.00000000E+00  0.00000000E+00
  0.00000000E+00  0.00000000E+00  0.00000000E+00
  0.00000000E+00  0.00000000E+00  0.00000000E+00
  0.00000000E+00  0.00000000E+00  0.00000000E+00
  0.00000000E+00  0.00000000E+00  0.00000000E+00
  0.00000000E+00  0.00000000E+00  0.00000000E+00
  0.00000000E+00  0.00000000E+00  0.00000000E+00
  0.00000000E+00  0.00000000E+00  0.00000000E+00
  0.00000000E+00  0.00000000E+00  0.00000000E+00
  0.00000000E+00  0.00000000E+00  0.00000000E+00
  0.00000000E+00  0.00000000E+00  0.00000000E+00
  0.00000000E+00  0.00000000E+00  0.00000000E+00
  0.00000000E+00  0.00000000E+00  0.00000000E+00
  0.00000000E+00  0.00000000E+00  0.00000000E+00
  0.00000000E+00  0.00000000E+00  0.00000000E+00
  0.00000000E+00  0.00000000E+00  0.00000000E+00
  0.00000000E+00  0.00000000E+00  0.00000000E+00
  0.00000000E+00  0.00000000E+00  0.00000000E+00
  0.00000000E+00  0.00000000E+00  0.00000000E+00
  0.00000000E+00  0.00000000E+00  0.00000000E+00
  0.00000000E+00  0.00000000E+00  0.00000000E+00
  0.00000000E+00  0.00000000E+00  0.00000000E+00
  0.00000000E+00  0.00000000E+00  0.00000000E+00
  0.00000000E+00  0.00000000E+00  0.00000000E+00
  0.00000000E+00  0.00000000E+00  0.00000000E+00
  0.00000000E+00  0.00000000E+00  0.00000000E+00
  0.00000000E+00  0.00000000E+00  0.00000000E+00
  0.00000000E+00  0.00000000E+00  0.00000000E+00
  0.00000000E+00  0.00000000E+00  0.00000000E+00
  0.00000000E+00  0.00000000E+00  0.00000000E+00
  0.00000000E+00  0.00000000E+00  0.00000000E+00
  0.00000000E+00  0.00000000E+00  0.00000000E+00
  0.00000000E+00  0.00000000E+00  0.00000000E+00
  0.00000000E+00  0.00000000E+00  0.00000000E+00
  0.00000000E+00  0.00000000E+00  0.00000000E+00
  0.00000000E+00  0.00000000E+00  0.00000000E+00
  0.00000000E+00  0.00000000E+00  0.00000000E+00
  0.00000000E+00  0.00000000E+00  0.00000000E+00
  0.00000000E+00  0.00000000E+00  0.00000000E+00
  0.00000000E+00  0.00000000E+00  0.00000000E+00
  0.00000000E+00  0.00000000E+00  0.00000000E+00
  0.00000000E+00  0.00000000E+00  0.00000000E+00
  0.00000000E+00  0.00000000E+00  0.00000000E+00
  0.00000000E+00  0.00000000E+00  0.00000000E+00
  0.00000000E+00  0.00000000E+00  0.00000000E+00
  0.00000000E+00  0.00000000E+00  0.00000000E+00
  0.00000000E+00  0.00000000E+00  0.00000000E+00
  0.00000000E+00  0.00000000E+00  0.00000000E+00
  0.00000000E+00  0.00000000E+00  0.00000000E+00
  0.00000000E+00  0.00000000E+00  0.00000000E+00
  0.00000000E+00  0.00000000E+00  0.00000000E+00
  0.00000000E+00  0.00000000E+00  0.00000000E+00
  0.00000000E+00  0.00000000E+00  0.00000000E+00
  0.00000000E+00  0.00000000E+00  0.00000000E+00
  0.00000000E+00  0.00000000E+00  0.00000000E+00
  0.00000000E+00  0.00000000E+00  0.00000000E+00
  0.00000000E+00  0.00000000E+00  0.00000000E+00
  0.00000000E+00  0.00000000E+00  0.00000000E+00
  0.00000000E+00  0.00000000E+00  0.00000000E+00
  0.00000000E+00  0.00000000E+00  0.00000000E+00
  0.00000000E+00  0.00000000E+00  0.00000000E+00
  0.00000000E+00  0.00000000E+00  0.00000000E+00
  0.00000000E+00  0.00000000E+00  0.00000000E+00
  0.00000000E+00  0.00000000E+00  0.00000000E+00
  0.00000000E+00  0.00000000E+00  0.00000000E+00
  0.00000000E+00  0.00000000E+00  0.00000000E+00
  0.00000000E+00  0.00000000E+00  0.00000000E+00
  0.00000000E+00  0.00000000E+00  0.00000000E+00
  0.00000000E+00  0.00000000E+00  0.00000000E+00
  0.00000000E+00  0.00000000E+00  0.00000000E+00
  0.00000000E+00  0.00000000E+00  0.00000000E+00
  0.00000000E+00  0.00000000E+00  0.00000000E+00
  0.00000000E+00  0.00000000E+00  0.00000000E+00
  0.00000000E+00  0.00000000E+00  0.00000000E+00
  0.00000000E+00  0.00000000E+00  0.00000000E+00
  0.00000000E+00  0.00000000E+00  0.00000000E+00
  0.00000000E+00  0.00000000E+00  0.00000000E+00
  0.00000000E+00  0.00000000E+00  0.00000000E+00
  0.00000000E+00  0.00000000E+00  0.00000000E+00
  0.00000000E+00  0.00000000E+00  0.00000000E+00
  0.00000000E+00  0.00000000E+00  0.00000000E+00
  0.00000000E+00  0.00000000E+00  0.00000000E+00
  0.00000000E+00  0.00000000E+00  0.00000000E+00
  0.00000000E+00  0.00000000E+00  0.00000000E+00
  0.00000000E+00  0.00000000E+00  0.00000000E+00
  0.00000000E+00  0.00000000E+00  0.00000000E+00
  0.00000000E+00  0.00000000E+00  0.00000000E+00
  0.00000000E+00  0.00000000E+00  0.00000000E+00
  0.00000000E+00  0.00000000E+00  0.00000000E+00
  0.00000000E+00  0.00000000E+00  0.00000000E+00
  0.00000000E+00  0.00000000E+00  0.00000000E+00
  0.00000000E+00  0.00000000E+00  0.00000000E+00
  0.00000000E+00  0.00000000E+00  0.00000000E+00
  0.00000000E+00  0.00000000E+00  0.00000000E+00
  0.00000000E+00  0.00000000E+00  0.00000000E+00
  0.00000000E+00  0.00000000E+00  0.00000000E+00
  0.00000000E+00  0.00000000E+00  0.00000000E+00
  0.00000000E+00  0.00000000E+00  0.00000000E+00
  0.00000000E+00  0.00000000E+00  0.00000000E+00
  0.00000000E+00  0.00000000E+00  0.00000000E+00
  0.00000000E+00  0.00000000E+00  0.00000000E+00
  0.00000000E+00  0.00000000E+00  0.00000000E+00
  0.00000000E+00  0.00000000E+00  0.00000000E+00
  0.00000000E+00  0.00000000E+00  0.00000000E+00
  0.00000000E+00  0.00000000E+00  0.00000000E+00
  0.00000000E+00  0.00000000E+00  0.00000000E+00
  0.00000000E+00  0.00000000E+00  0.00000000E+00
  0.00000000E+00  0.00000000E+00  0.00000000E+00
  0.00000000E+00  0.00000000E+00  0.00000000E+00
  0.00000000E+00  0.00000000E+00  0.00000000E+00
  0.00000000E+00  0.00000000E+00  0.00000000E+00
  0.00000000E+00  0.00000000E+00  0.00000000E+00
  0.00000000E+00  0.00000000E+00  0.00000000E+00
  0.00000000E+00  0.00000000E+00  0.00000000E+00
  0.00000000E+00  0.00000000E+00  0.00000000E+00
  0.00000000E+00  0.00000000E+00  0.00000000E+00
  0.00000000E+00  0.00000000E+00  0.00000000E+00
  0.00000000E+00  0.00000000E+00  0.00000000E+00
  0.00000000E+00  0.00000000E+00  0.00000000E+00
  0.00000000E+00  0.00000000E+00  0.00000000E+00
  0.00000000E+00  0.00000000E+00  0.00000000E+00
  0.00000000E+00  0.00000000E+00  0.00000000E+00
  0.00000000E+00  0.00000000E+00  0.00000000E+00
  0.00000000E+00  0.00000000E+00  0.00000000E+00
  0.00000000E+00  0.00000000E+00  0.00000000E+00
  0.00000000E+00  0.00000000E+00  0.00000000E+00
  0.00000000E+00  0.00000000E+00  0.00000000E+00
  0.00000000E+00  0.00000000E+00  0.00000000E+00
  0.00000000E+00  0.00000000E+00  0.00000000E+00
  0.00000000E+00  0.00000000E+00  0.00000000E+00
  0.00000000E+00  0.00000000E+00  0.00000000E+00
  0.00000000E+00  0.00000000E+00  0.00000000E+00
  0.00000000E+00  0.00000000E+00  0.00000000E+00
  0.00000000E+00  0.00000000E+00  0.00000000E+00
  0.00000000E+00  0.00000000E+00  0.00000000E+00
  0.00000000E+00  0.00000000E+00  0.00000000E+00
  0.00000000E+00  0.00000000E+00  0.00000000E+00
  0.00000000E+00  0.00000000E+00  0.00000000E+00
  0.00000000E+00  0.00000000E+00  0.00000000E+00
  0.00000000E+00  0.00000000E+00  0.00000000E+00
  0.00000000E+00  0.00000000E+00  0.00000000E+00
  0.00000000E+00  0.00000000E+00  0.00000000E+00
  0.00000000E+00  0.00000000E+00  0.00000000E+00
  0.00000000E+00  0.00000000E+00  0.00000000E+00
  0.00000000E+00  0.00000000E+00  0.00000000E+00
  0.00000000E+00  0.00000000E+00  0.00000000E+00
  0.00000000E+00  0.00000000E+00  0.00000000E+00
  0.00000000E+00  0.00000000E+00  0.00000000E+00
  0.00000000E+00  0.00000000E+00  0.00000000E+00
  0.00000000E+00  0.00000000E+00  0.00000000E+00
  0.00000000E+00  0.00000000E+00  0.00000000E+00
  0.00000000E+00  0.00000000E+00  0.00000000E+00
  0.00000000E+00  0.00000000E+00  0.00000000E+00
  0.00000000E+00  0.00000000E+00  0.00000000E+00
  0.00000000E+00  0.00000000E+00  0.00000000E+00
  0.00000000E+00  0.00000000E+00  0.00000000E+00
