# Supplementary material for: Towards an atomistic understanding of disordered carbon electrode materials
Source: Chem Commun (Camb). 2018 May 23;54(47):5988–91. doi: 10.1039/c8cc01388h (PMC5994876; doi:10.1039/c8cc01388h)
Supplement: Supplementary file 1 [file CC-054-C8CC01388H-s001.zip › structures_Na/Fig3a_AIRSS_like/POSCAR5]

 C                                      
   1.00000000000000     
    14.3182550000000006    0.0000000000000000    0.0000000000000000
     0.0000000000000000   14.3182550000000006    0.0000000000000000
     0.0000000000000000    0.0000000000000000   14.3182550000000006
   C    Na
   206     1
Direct
  0.8914213699778453  0.6404572645760281  0.0783593241553958
  0.5336230081266524  0.7932042908034111  0.1001077376268807
  0.0713010149238301  0.3031579701093893  0.4813544322443052
  0.1237513227363073  0.9180784679302526  0.7407219901887755
  0.4780993679034231  0.1548961792390409  0.7097864418707531
  0.7906115790097402  0.0771111053725945  0.1332056991415478
  0.2276518038643498  0.4137520963628668  0.4911989826607095
  0.6703297521084565  0.5921853109967999  0.7752333227322573
  0.7556587281800715  0.5449028186164350  0.7318407746613524
  0.3034100638373233  0.5107237403177413  0.2442729037075161
  0.6332879741260252  0.9935352549083638  0.1410357752703635
  0.9572365817873062  0.2772857432580079  0.5906576378686090
  0.6403225813246382  0.5291568398505554  0.1780418857685730
  0.6962333947588542  0.0675538002918188  0.1624988691806310
  0.4159985737645079  0.5240872045998930  0.6404542622638257
  0.4273333669909632  0.3772993937905836  0.3842041814209239
  0.2713408482360807  0.3441340595631999  0.3236296162888755
  0.8051788811936408  0.4611869532893327  0.2468273439617990
  0.3975790724897221  0.3264832343412072  0.2090102143258853
  0.1286734570367352  0.2496091493846805  0.3135729927505471
  0.4166556778515864  0.6256440774279817  0.1847710974035724
  0.3192790510565733  0.4403639223513977  0.5196003767358538
  0.7712073427264414  0.1856637383202847  0.2489346287037347
  0.2133094358637297  0.0881504161869024  0.4965370080119250
  0.8137251828799991  0.2945605808211430  0.6765147810858269
  0.4570540542570014  0.3803363371075691  0.1505493472717762
  0.8903061741992022  0.4122199161731424  0.2618646805149201
  0.3653913343261717  0.2393619903768109  0.0641117851528357
  0.6272104519424708  0.0212300000872129  0.7428262392691657
  0.1494333621223005  0.4552821550823142  0.2598414559379015
  0.9177317041380033  0.5317457421646973  0.6672018070754182
  0.8692430834931252  0.6804453503580502  0.7244228068367109
  0.1577458842907022  0.5195947941677244  0.6073364886174897
  0.5363323736384510  0.1685601709914977  0.4492396888855738
  0.2659797266378296  0.9918045901351259  0.8552456565007924
  0.4134713668212004  0.1043486704654541  0.7777245671427087
  0.0169734413849163  0.2306096776011387  0.5217942622580249
  0.5654612944214933  0.1774845025370345  0.7526144863620317
  0.8217813730608070  0.3943651126912867  0.6760245515912646
  0.0617154722823109  0.4077382467439968  0.2661862205888332
  0.9758876760410153  0.3745412737988655  0.5945097158246494
  0.3297687105703805  0.5032559773826878  0.5952813462393904
  0.8816760730129947  0.3154347871422569  0.2784022904033695
  0.0272375007751813  0.9914493037468860  0.1205893844293004
  0.9783502167153217  0.8341767011873756  0.7413649431150233
  0.1770984248768206  0.7254364244515638  0.1695905074639810
  0.1993344863272595  0.0246338767259172  0.3150243379850932
  0.6388166712259550  0.4690156160668654  0.2548111313268499
  0.6222203101623146  0.4475968010308934  0.8504251887642790
  0.4830143056545818  0.4711123507225550  0.1960580360845829
  0.1447282311881704  0.4433555548012185  0.5437958697225571
  0.7048391778433405  0.9614440164972131  0.7382110976347266
  0.1065431474199751  0.0183296361083241  0.1739263757018993
  0.5261070623243049  0.3026874865518053  0.8661655630491349
  0.3092956239992127  0.1108521567398562  0.6345024548375260
  0.1253323679072360  0.1014290563080344  0.4530927177743283
  0.2493811608352505  0.0396241382037440  0.7684331457683896
  0.5628359996613070  0.5106982316745942  0.0253343744207622
  0.9070855376403560  0.7865304038622817  0.0077286056364964
  0.9801285916188737  0.5433542573942032  0.1941418957332000
  0.9662791496978912  0.2650459696287394  0.2799347347816352
  0.8714623905520075  0.9459962898935604  0.7266640327529469
  0.5150106218069816  0.6292746632411083  0.7215910900431469
  0.7202548508088864  0.6341059362152623  0.0671134832674120
  0.7154757059864452  0.3283973877828038  0.3219997627788969
  0.9480649226086278  0.0485644575580187  0.1287824391908553
  0.6840014099183551  0.1349202773910809  0.2354530435445396
  0.3817213553926805  0.1036305383589246  0.4818147281973210
  0.5857594484603329  0.3504348349903064  0.4321800074666697
  0.7201601052062875  0.7753689676226431  0.7567500464431172
  0.5621553388533914  0.3897531687367293  0.9046467491265098
  0.6410303649235896  0.2865718720217105  0.3754335115886908
  0.3439325612763746  0.7619977702542016  0.7537933425304525
  0.9774198801630534  0.4568195773810195  0.2428416659166971
  0.1264135847279327  0.1173282783406740  0.1928485639890745
  0.6573600491479865  0.3103736787611541  0.7517269126807593
  0.1760037999388350  0.9740390646021901  0.2274763921774812
  0.2191448505141621  0.3468674987863665  0.4170027474457704
  0.5283954930243462  0.2206926338349093  0.5372599419063607
  0.3976647709152567  0.9115778199167408  0.8027424024890348
  0.7218329273915388  0.5682925219668993  0.1420578207795193
  0.6595266066611596  0.9239834472683711  0.0716559764603432
  0.1626396171081452  0.8228692453894405  0.1499488186401527
  0.7211363823023625  0.4249406483702565  0.2864597780079487
  0.1689700659986805  0.0080294409333007  0.7224281497258834
  0.7924247281046476  0.0002673031022720  0.7215600369695823
  0.5783873854201312  0.8747162990994067  0.7687745098441894
  0.9090912166501526  0.4357796809889861  0.6439693670720101
  0.8953962603401578  0.5737879857525329  0.1504482978930456
  0.0243247929445681  0.7502636662079647  0.7306808211055662
  0.7280903523310372  0.1579058219211987  0.7235285303427236
  0.0516083969987239  0.0874208509533651  0.6076642243601016
  0.2648461175187167  0.8247527141766595  0.7798569394870445
  0.5460204971131285  0.4449100000497644  0.2811275426429053
  0.2551626374594299  0.2281381776772099  0.1943824152845006
  0.0878632440978094  0.1503863051469092  0.2844073842193599
  0.0754699726519157  0.8300579694992393  0.1006985981883453
  0.4722909500822100  0.9295536345174920  0.1922761229160223
  0.8401774841639947  0.5855889833339070  0.7061805411662726
  0.4535478433783143  0.9947394827048053  0.7900617970497337
  0.0971014377439352  0.5843398871454787  0.6573969153720221
  0.5832347915295403  0.5590198264042975  0.7192694822360256
  0.1711890048523464  0.8280022202386054  0.7513964259604575
  0.8857964882838502  0.2341876488169621  0.6432731428275136
  0.4626353191809918  0.1068945098137380  0.4231160585406384
  0.1467685691017672  0.5469542591322256  0.2270594323551305
  0.8212965584341408  0.7662610405595796  0.7435585572705137
  0.6577790956892391  0.6979581717361535  0.7666464063286929
  0.3514670431443708  0.7022652780452127  0.1852280251509746
  0.3964183500275904  0.5329782192400694  0.2159651350744697
  0.2456945160423739  0.1134268383024191  0.0680210339717183
  0.4685090457154632  0.1731522499720168  0.6143489062528927
  0.2889449249945862  0.0312585998182230  0.3555719958828877
  0.4661778451280329  0.8366341507933005  0.1557535496237433
  0.5390838718007720  0.0609977589402666  0.2755524347770052
  0.8186345248498963  0.7538497608605524  0.9855773368274057
  0.9597708308766560  0.9885050154328689  0.7096717217506039
  0.0692092493638495  0.5896016711584399  0.1875424030737974
  0.3017031013925087  0.9030629836493391  0.8251928035405361
  0.3854544940488956  0.1326223988075189  0.5746143736940151
  0.9328114760808560  0.1242636279782537  0.1943907540565663
  0.0131177799874052  0.9035748102914108  0.0767125393931747
  0.5465807261683358  0.5334896478757980  0.1307470885541120
  0.1582310837048405  0.6583007088202883  0.6959288853045242
  0.5728637735141561  0.4684076140699678  0.6893060848059654
  0.5238085874134097  0.4019573438326144  0.3641944113124469
  0.1216527742453132  0.7441776474780818  0.7274359682818329
  0.4775014265408198  0.3913809756730341  0.5520577528212940
  0.5432302230107237  0.3184380112714389  0.5175458621338495
  0.4562755211861774  0.2484640253951416  0.9134207278963292
  0.5029152124756681  0.6275060429702842  0.1357049702066681
  0.2215025143745836  0.2684574744177631  0.2724815554439881
  0.6300099309457954  0.6723734449458025  0.0211891701501506
  0.2207936102741163  0.8888455740706130  0.1980877467845032
  0.7903394486029488  0.2726329865264323  0.2889130569956057
  0.0619548338179995  0.3864588586694770  0.5356702055025810
  0.5354572676614590  0.4215346390890469  0.9955904411266371
  0.4360455362674191  0.2815536546892067  0.0094428846749980
  0.2838424073943140  0.0429509240416856  0.9335432493059470
  0.5461377831506632  0.9704593764858547  0.7674044504681878
  0.3842804888136446  0.9473812615618993  0.2362087922757719
  0.6756783566339150  0.8656672675208389  0.7554803443895036
  0.0924529081681385  0.6777457730237851  0.1521507266181379
  0.7502143578136956  0.9051875661908187  0.0248418995727495
  0.4782705664893506  0.3606858447593232  0.0541771295649633
  0.0513905311254601  0.3137466397441376  0.2845628454678963
  0.6529885624125259  0.4128948749392961  0.7497473204546303
  0.5472953308579493  0.6953490879970025  0.0867617268776727
  0.8053049558975026  0.6654063282955056  0.0344963648844169
  0.8037442111038664  0.0987430660638985  0.7038112251582382
  0.4236004650447824  0.8181055719844026  0.7710056871408159
  0.5794397190132193  0.2664937950449727  0.7900422394394770
  0.2479359389938803  0.0247919191669691  0.0249701493809031
  0.8812909122681590  0.8464446561661662  0.7416242444962767
  0.7418216459627880  0.8135581224757488  0.9818446892659994
  0.3400009210758885  0.6709497660250546  0.7107567660323458
  0.9871808472956892  0.1697376052760806  0.2602229957588876
  0.3754266925014853  0.0128285633038517  0.3072766171144597
  0.3192641242066438  0.0958490879250626  0.7308273496892105
  0.3425117328071410  0.2624769028183337  0.1577104553523111
  0.6079675729433108  0.1313169238151121  0.2961131388592041
  0.3324844765630352  0.1335204115377972  0.9317270285147754
  0.1254937405821897  0.0819610821179823  0.3567786186541995
  0.2532164914655017  0.6314372111168138  0.6831707441898807
  0.9668405260158823  0.6758508166309997  0.7108451714802426
  0.2447977317512755  0.4330669145999328  0.2739108997048096
  0.4042461562056272  0.3996928969570110  0.4846964156937813
  0.2215468105302317  0.0939990845958316  0.5938746723483969
  0.9259709781754911  0.8812942270806993  0.0304156853790786
  0.5188503668591175  0.7988541976556044  0.7647748391654854
  0.2953482719511296  0.0734644278529100  0.4442810644159394
  0.2378049948966367  0.5832553958587173  0.2231835695835606
  0.5486777155224417  0.9937544903004695  0.1996684510596807
  0.9551064731819526  0.7147157200490746  0.0570032578193892
  0.3756899734885710  0.7980231448855926  0.1779088735599505
  0.6534998188681624  0.7749130065238556  0.9952893069185526
  0.3179380451421674  0.8744382900241328  0.2101611991367668
  0.2499084141583903  0.5489809354284950  0.6268880801304775
  0.0278947946943278  0.9180460459727279  0.7288506312809341
  0.6053763623956284  0.8401609137656395  0.0514148569324590
  0.3125440695045102  0.1696556019638543  0.0214523494483776
  0.4227679376406938  0.6104637034065147  0.6924041019147886
  0.2030927789802130  0.1532750013132107  0.1496248221253159
  0.7471771984948544  0.4497311725782983  0.7172956026870640
  0.8439577667346722  0.9395041742430124  0.0403927815949233
  0.4052893431789872  0.1646930182376805  0.8754412006068378
  0.6401099177157513  0.1184203113534636  0.7397637799778884
  0.6020015563742265  0.1929540277492413  0.3765947792355204
  0.8076213883292639  0.5360958790495025  0.1816052919590783
  0.0372527474371953  0.7381223539633126  0.0989028245350092
  0.9672347226778529  0.0745521360421416  0.6612110138181228
  0.3742436380486936  0.3444703339013409  0.3109672083727978
  0.1412368165317623  0.0614974232397274  0.6432859348814238
  0.7318851001512752  0.2563537044189133  0.7162719151332635
  0.4899020441383207  0.4543367179200205  0.6304229657280624
  0.1419792399451957  0.2899930640565236  0.4128612461870857
  0.4592564278608752  0.0602883961347438  0.3357344436766822
  0.8865366158566218  0.1355063318259332  0.6643935034976076
  0.6073416270276542  0.5771875715074483  0.9637696411614305
  0.8598598908268079  0.0215328078704712  0.0912035357970596
  0.5606107123764892  0.7114780921595975  0.7549927432127346
  0.6389221789135707  0.5422859833280639  0.8735342201881873
  0.0536452515443522  0.1395938542008777  0.5206805901880468
  0.8354824718382768  0.1427610781856597  0.1894021738817747
  0.2569841449535726  0.6746911648729205  0.1976572051131900
  0.0000138925730432  0.5907739696034965  0.6724045692730427
  0.7347018437726323  0.4117311365340551  0.5146270855500810
 
  0.00000000E+00  0.00000000E+00  0.00000000E+00
  0.00000000E+00  0.00000000E+00  0.00000000E+00
  0.00000000E+00  0.00000000E+00  0.00000000E+00
  0.00000000E+00  0.00000000E+00  0.00000000E+00
  0.00000000E+00  0.00000000E+00  0.00000000E+00
  0.00000000E+00  0.00000000E+00  0.00000000E+00
  0.00000000E+00  0.00000000E+00  0.00000000E+00
  0.00000000E+00  0.00000000E+00  0.00000000E+00
  0.00000000E+00  0.00000000E+00  0.00000000E+00
  0.00000000E+00  0.00000000E+00  0.00000000E+00
  0.00000000E+00  0.00000000E+00  0.00000000E+00
  0.00000000E+00  0.00000000E+00  0.00000000E+00
  0.00000000E+00  0.00000000E+00  0.00000000E+00
  0.00000000E+00  0.00000000E+00  0.00000000E+00
  0.00000000E+00  0.00000000E+00  0.00000000E+00
  0.00000000E+00  0.00000000E+00  0.00000000E+00
  0.00000000E+00  0.00000000E+00  0.00000000E+00
  0.00000000E+00  0.00000000E+00  0.00000000E+00
  0.00000000E+00  0.00000000E+00  0.00000000E+00
  0.00000000E+00  0.00000000E+00  0.00000000E+00
  0.00000000E+00  0.00000000E+00  0.00000000E+00
  0.00000000E+00  0.00000000E+00  0.00000000E+00
  0.00000000E+00  0.00000000E+00  0.00000000E+00
  0.00000000E+00  0.00000000E+00  0.00000000E+00
  0.00000000E+00  0.00000000E+00  0.00000000E+00
  0.00000000E+00  0.00000000E+00  0.00000000E+00
  0.00000000E+00  0.00000000E+00  0.00000000E+00
  0.00000000E+00  0.00000000E+00  0.00000000E+00
  0.00000000E+00  0.00000000E+00  0.00000000E+00
  0.00000000E+00  0.00000000E+00  0.00000000E+00
  0.00000000E+00  0.00000000E+00  0.00000000E+00
  0.00000000E+00  0.00000000E+00  0.00000000E+00
  0.00000000E+00  0.00000000E+00  0.00000000E+00
  0.00000000E+00  0.00000000E+00  0.00000000E+00
  0.00000000E+00  0.00000000E+00  0.00000000E+00
  0.00000000E+00  0.00000000E+00  0.00000000E+00
  0.00000000E+00  0.00000000E+00  0.00000000E+00
  0.00000000E+00  0.00000000E+00  0.00000000E+00
  0.00000000E+00  0.00000000E+00  0.00000000E+00
  0.00000000E+00  0.00000000E+00  0.00000000E+00
  0.00000000E+00  0.00000000E+00  0.00000000E+00
  0.00000000E+00  0.00000000E+00  0.00000000E+00
  0.00000000E+00  0.00000000E+00  0.00000000E+00
  0.00000000E+00  0.00000000E+00  0.00000000E+00
  0.00000000E+00  0.00000000E+00  0.00000000E+00
  0.00000000E+00  0.00000000E+00  0.00000000E+00
  0.00000000E+00  0.00000000E+00  0.00000000E+00
  0.00000000E+00  0.00000000E+00  0.00000000E+00
  0.00000000E+00  0.00000000E+00  0.00000000E+00
  0.00000000E+00  0.00000000E+00  0.00000000E+00
  0.00000000E+00  0.00000000E+00  0.00000000E+00
  0.00000000E+00  0.00000000E+00  0.00000000E+00
  0.00000000E+00  0.00000000E+00  0.00000000E+00
  0.00000000E+00  0.00000000E+00  0.00000000E+00
  0.00000000E+00  0.00000000E+00  0.00000000E+00
  0.00000000E+00  0.00000000E+00  0.00000000E+00
  0.00000000E+00  0.00000000E+00  0.00000000E+00
  0.00000000E+00  0.00000000E+00  0.00000000E+00
  0.00000000E+00  0.00000000E+00  0.00000000E+00
  0.00000000E+00  0.00000000E+00  0.00000000E+00
  0.00000000E+00  0.00000000E+00  0.00000000E+00
  0.00000000E+00  0.00000000E+00  0.00000000E+00
  0.00000000E+00  0.00000000E+00  0.00000000E+00
  0.00000000E+00  0.00000000E+00  0.00000000E+00
  0.00000000E+00  0.00000000E+00  0.00000000E+00
  0.00000000E+00  0.00000000E+00  0.00000000E+00
  0.00000000E+00  0.00000000E+00  0.00000000E+00
  0.00000000E+00  0.00000000E+00  0.00000000E+00
  0.00000000E+00  0.00000000E+00  0.00000000E+00
  0.00000000E+00  0.00000000E+00  0.00000000E+00
  0.00000000E+00  0.00000000E+00  0.00000000E+00
  0.00000000E+00  0.00000000E+00  0.00000000E+00
  0.00000000E+00  0.00000000E+00  0.00000000E+00
  0.00000000E+00  0.00000000E+00  0.00000000E+00
  0.00000000E+00  0.00000000E+00  0.00000000E+00
  0.00000000E+00  0.00000000E+00  0.00000000E+00
  0.00000000E+00  0.00000000E+00  0.00000000E+00
  0.00000000E+00  0.00000000E+00  0.00000000E+00
  0.00000000E+00  0.00000000E+00  0.00000000E+00
  0.00000000E+00  0.00000000E+00  0.00000000E+00
  0.00000000E+00  0.00000000E+00  0.00000000E+00
  0.00000000E+00  0.00000000E+00  0.00000000E+00
  0.00000000E+00  0.00000000E+00  0.00000000E+00
  0.00000000E+00  0.00000000E+00  0.00000000E+00
  0.00000000E+00  0.00000000E+00  0.00000000E+00
  0.00000000E+00  0.00000000E+00  0.00000000E+00
  0.00000000E+00  0.00000000E+00  0.00000000E+00
  0.00000000E+00  0.00000000E+00  0.00000000E+00
  0.00000000E+00  0.00000000E+00  0.00000000E+00
  0.00000000E+00  0.00000000E+00  0.00000000E+00
  0.00000000E+00  0.00000000E+00  0.00000000E+00
  0.00000000E+00  0.00000000E+00  0.00000000E+00
  0.00000000E+00  0.00000000E+00  0.00000000E+00
  0.00000000E+00  0.00000000E+00  0.00000000E+00
  0.00000000E+00  0.00000000E+00  0.00000000E+00
  0.00000000E+00  0.00000000E+00  0.00000000E+00
  0.00000000E+00  0.00000000E+00  0.00000000E+00
  0.00000000E+00  0.00000000E+00  0.00000000E+00
  0.00000000E+00  0.00000000E+00  0.00000000E+00
  0.00000000E+00  0.00000000E+00  0.00000000E+00
  0.00000000E+00  0.00000000E+00  0.00000000E+00
  0.00000000E+00  0.00000000E+00  0.00000000E+00
  0.00000000E+00  0.00000000E+00  0.00000000E+00
  0.00000000E+00  0.00000000E+00  0.00000000E+00
  0.00000000E+00  0.00000000E+00  0.00000000E+00
  0.00000000E+00  0.00000000E+00  0.00000000E+00
  0.00000000E+00  0.00000000E+00  0.00000000E+00
  0.00000000E+00  0.00000000E+00  0.00000000E+00
  0.00000000E+00  0.00000000E+00  0.00000000E+00
  0.00000000E+00  0.00000000E+00  0.00000000E+00
  0.00000000E+00  0.00000000E+00  0.00000000E+00
  0.00000000E+00  0.00000000E+00  0.00000000E+00
  0.00000000E+00  0.00000000E+00  0.00000000E+00
  0.00000000E+00  0.00000000E+00  0.00000000E+00
  0.00000000E+00  0.00000000E+00  0.00000000E+00
  0.00000000E+00  0.00000000E+00  0.00000000E+00
  0.00000000E+00  0.00000000E+00  0.00000000E+00
  0.00000000E+00  0.00000000E+00  0.00000000E+00
  0.00000000E+00  0.00000000E+00  0.00000000E+00
  0.00000000E+00  0.00000000E+00  0.00000000E+00
  0.00000000E+00  0.00000000E+00  0.00000000E+00
  0.00000000E+00  0.00000000E+00  0.00000000E+00
  0.00000000E+00  0.00000000E+00  0.00000000E+00
  0.00000000E+00  0.00000000E+00  0.00000000E+00
  0.00000000E+00  0.00000000E+00  0.00000000E+00
  0.00000000E+00  0.00000000E+00  0.00000000E+00
  0.00000000E+00  0.00000000E+00  0.00000000E+00
  0.00000000E+00  0.00000000E+00  0.00000000E+00
  0.00000000E+00  0.00000000E+00  0.00000000E+00
  0.00000000E+00  0.00000000E+00  0.00000000E+00
  0.00000000E+00  0.00000000E+00  0.00000000E+00
  0.00000000E+00  0.00000000E+00  0.00000000E+00
  0.00000000E+00  0.00000000E+00  0.00000000E+00
  0.00000000E+00  0.00000000E+00  0.00000000E+00
  0.00000000E+00  0.00000000E+00  0.00000000E+00
  0.00000000E+00  0.00000000E+00  0.00000000E+00
  0.00000000E+00  0.00000000E+00  0.00000000E+00
  0.00000000E+00  0.00000000E+00  0.00000000E+00
  0.00000000E+00  0.00000000E+00  0.00000000E+00
  0.00000000E+00  0.00000000E+00  0.00000000E+00
  0.00000000E+00  0.00000000E+00  0.00000000E+00
  0.00000000E+00  0.00000000E+00  0.00000000E+00
  0.00000000E+00  0.00000000E+00  0.00000000E+00
  0.00000000E+00  0.00000000E+00  0.00000000E+00
  0.00000000E+00  0.00000000E+00  0.00000000E+00
  0.00000000E+00  0.00000000E+00  0.00000000E+00
  0.00000000E+00  0.00000000E+00  0.00000000E+00
  0.00000000E+00  0.00000000E+00  0.00000000E+00
  0.00000000E+00  0.00000000E+00  0.00000000E+00
  0.00000000E+00  0.00000000E+00  0.00000000E+00
  0.00000000E+00  0.00000000E+00  0.00000000E+00
  0.00000000E+00  0.00000000E+00  0.00000000E+00
  0.00000000E+00  0.00000000E+00  0.00000000E+00
  0.00000000E+00  0.00000000E+00  0.00000000E+00
  0.00000000E+00  0.00000000E+00  0.00000000E+00
  0.00000000E+00  0.00000000E+00  0.00000000E+00
  0.00000000E+00  0.00000000E+00  0.00000000E+00
  0.00000000E+00  0.00000000E+00  0.00000000E+00
  0.00000000E+00  0.00000000E+00  0.00000000E+00
  0.00000000E+00  0.00000000E+00  0.00000000E+00
  0.00000000E+00  0.00000000E+00  0.00000000E+00
  0.00000000E+00  0.00000000E+00  0.00000000E+00
  0.00000000E+00  0.00000000E+00  0.00000000E+00
  0.00000000E+00  0.00000000E+00  0.00000000E+00
  0.00000000E+00  0.00000000E+00  0.00000000E+00
  0.00000000E+00  0.00000000E+00  0.00000000E+00
  0.00000000E+00  0.00000000E+00  0.00000000E+00
  0.00000000E+00  0.00000000E+00  0.00000000E+00
  0.00000000E+00  0.00000000E+00  0.00000000E+00
  0.00000000E+00  0.00000000E+00  0.00000000E+00
  0.00000000E+00  0.00000000E+00  0.00000000E+00
  0.00000000E+00  0.00000000E+00  0.00000000E+00
  0.00000000E+00  0.00000000E+00  0.00000000E+00
  0.00000000E+00  0.00000000E+00  0.00000000E+00
  0.00000000E+00  0.00000000E+00  0.00000000E+00
  0.00000000E+00  0.00000000E+00  0.00000000E+00
  0.00000000E+00  0.00000000E+00  0.00000000E+00
  0.00000000E+00  0.00000000E+00  0.00000000E+00
  0.00000000E+00  0.00000000E+00  0.00000000E+00
  0.00000000E+00  0.00000000E+00  0.00000000E+00
  0.00000000E+00  0.00000000E+00  0.00000000E+00
  0.00000000E+00  0.00000000E+00  0.00000000E+00
  0.00000000E+00  0.00000000E+00  0.00000000E+00
  0.00000000E+00  0.00000000E+00  0.00000000E+00
  0.00000000E+00  0.00000000E+00  0.00000000E+00
  0.00000000E+00  0.00000000E+00  0.00000000E+00
  0.00000000E+00  0.00000000E+00  0.00000000E+00
  0.00000000E+00  0.00000000E+00  0.00000000E+00
  0.00000000E+00  0.00000000E+00  0.00000000E+00
  0.00000000E+00  0.00000000E+00  0.00000000E+00
  0.00000000E+00  0.00000000E+00  0.00000000E+00
  0.00000000E+00  0.00000000E+00  0.00000000E+00
  0.00000000E+00  0.00000000E+00  0.00000000E+00
  0.00000000E+00  0.00000000E+00  0.00000000E+00
  0.00000000E+00  0.00000000E+00  0.00000000E+00
  0.00000000E+00  0.00000000E+00  0.00000000E+00
  0.00000000E+00  0.00000000E+00  0.00000000E+00
  0.00000000E+00  0.00000000E+00  0.00000000E+00
  0.00000000E+00  0.00000000E+00  0.00000000E+00
  0.00000000E+00  0.00000000E+00  0.00000000E+00
  0.00000000E+00  0.00000000E+00  0.00000000E+00
  0.00000000E+00  0.00000000E+00  0.00000000E+00
  0.00000000E+00  0.00000000E+00  0.00000000E+00
  0.00000000E+00  0.00000000E+00  0.00000000E+00
  0.00000000E+00  0.00000000E+00  0.00000000E+00
  0.00000000E+00  0.00000000E+00  0.00000000E+00
  0.00000000E+00  0.00000000E+00  0.00000000E+00
