# Supplementary material for: Towards an atomistic understanding of disordered carbon electrode materials
Source: Chem Commun (Camb). 2018 May 23;54(47):5988–91. doi: 10.1039/c8cc01388h (PMC5994876; doi:10.1039/c8cc01388h)
Supplement: Supplementary file 1 [file CC-054-C8CC01388H-s001.zip › structures_Na/Fig3a_AIRSS_like/POSCAR6]

 C                                      
   1.00000000000000     
    14.3182550000000006    0.0000000000000000    0.0000000000000000
     0.0000000000000000   14.3182550000000006    0.0000000000000000
     0.0000000000000000    0.0000000000000000   14.3182550000000006
   C    Na
   206     1
Direct
  0.8915745928390324  0.6423112339824992  0.0772547894437468
  0.5335804594436334  0.7952342766819073  0.0988629818343539
  0.0719643393572324  0.3051254657352689  0.4819049111080166
  0.1252432922724667  0.9190354496689167  0.7407048190500418
  0.4790981776905907  0.1562604797412655  0.7098746645178925
  0.7905969900991446  0.0813262110537157  0.1300358055313578
  0.2284887472230424  0.4156362657649554  0.4914261200530090
  0.6715514151630432  0.5933215726640594  0.7750234109544326
  0.7570100305376536  0.5458341462107226  0.7322829101100008
  0.3032873437123562  0.5129188508796367  0.2436428832621610
  0.6336075615611695  0.9955281478537812  0.1410434726036357
  0.9589712937287218  0.2787212813555508  0.5925835309805766
  0.6402771415315777  0.5309513173823989  0.1764284952546083
  0.6969488762149629  0.0691206801498785  0.1623372577934025
  0.4174667558303951  0.5255379371772001  0.6402500038328847
  0.4274462039055487  0.3804021802683259  0.3835946800735414
  0.2714404462478703  0.3464052959650268  0.3234048369990964
  0.8048963715281628  0.4613010494902923  0.2438409211472954
  0.3977432245452209  0.3287367776699990  0.2086935018312238
  0.1287942695320766  0.2516409738886687  0.3138005561138678
  0.4164003906293042  0.6278804491179599  0.1835279622344948
  0.3202506706627917  0.4423516959307175  0.5196079162955836
  0.7716519724763864  0.1866379023722458  0.2495305263003997
  0.2140746743876190  0.0893782913335221  0.4966627497490569
  0.8152291055872267  0.2962659865172695  0.6778882864275938
  0.4572316672371641  0.3824808469593091  0.1501283741327864
  0.8899427057175396  0.4133961572855153  0.2604397426469757
  0.3657225236638740  0.2411761903591816  0.0640282395051474
  0.6281790375774616  0.0223292816372641  0.7433281838342535
  0.1492713706621914  0.4572243165898068  0.2594186508109888
  0.9189639446550465  0.5325286419180718  0.6685609887043231
  0.8706088484612527  0.6813204088888818  0.7253508530473266
  0.1589641482540249  0.5206436330238443  0.6085151472914087
  0.5379156791152486  0.1679606836061418  0.4503417412930434
  0.2668674670713654  0.9930824698093813  0.8554612000175374
  0.4143066660916156  0.1056095504487464  0.7778264187649638
  0.0184241561084613  0.2322339695846087  0.5230789593653850
  0.5662417414729821  0.1789094418088546  0.7531592961520420
  0.8232035331983765  0.3955954713113826  0.6772699117047334
  0.0615321524162239  0.4095673411551779  0.2659183562423208
  0.9772005365100250  0.3757063731631482  0.5964382269231524
  0.3309494967222146  0.5047324626380714  0.5956058927522506
  0.8815113226623539  0.3169066759226863  0.2787250382794084
  0.0275476504710040  0.9937642485677655  0.1202795256584211
  0.9796698748968502  0.8352340047945320  0.7423858254623101
  0.1768863364444470  0.7275421558405326  0.1694762589887668
  0.1996704831496571  0.0262981108710326  0.3149451921629288
  0.6387947918968555  0.4703779671919218  0.2526243468982282
  0.6229943530378634  0.4490784546795880  0.8500273850221299
  0.4827591320592111  0.4736308373388324  0.1952188946286439
  0.1458162426307024  0.4447467638898280  0.5446639314161184
  0.7061787993622739  0.9622130678413283  0.7382926931723530
  0.1067502193861196  0.0205320881419165  0.1737519422216688
  0.5266605056929949  0.3044363210431271  0.8658981626607959
  0.3101309387351115  0.1120433215816325  0.6346501717079960
  0.1260640863286963  0.1030293698749986  0.4532676676121929
  0.2506926872192988  0.0406533283321081  0.7684816779410019
  0.5625042096765638  0.5128632626699302  0.0244257763491796
  0.9072632770059588  0.7886184946616090  0.0072609752148551
  0.9799070931377521  0.5446120790107901  0.1928822167249729
  0.9662465675801515  0.2667907970626708  0.2802774246196459
  0.8731003168721259  0.9470134529204336  0.7276499235886160
  0.5162864670472028  0.6305560679441908  0.7214182892733725
  0.7204725094590470  0.6358614346428977  0.0657370292862579
  0.7144645247584565  0.3298209455010515  0.3197542008351229
  0.9484507940040330  0.0513493910637283  0.1277409831963283
  0.6854660984544075  0.1350955002111839  0.2367934088406606
  0.3825340276950990  0.1040509843034005  0.4821030194830113
  0.5829155207217771  0.3483849847846643  0.4285853854001713
  0.7215103512396511  0.7761239287042053  0.7567813995273600
  0.5625905495563218  0.3915434756768030  0.9042260503116499
  0.6401442227266224  0.2870661569343131  0.3741819959989909
  0.3451470471436740  0.7632043725098068  0.7542288889793307
  0.9771581843469908  0.4582526757749613  0.2418383914887979
  0.1266440001100860  0.1194349325168495  0.1928044360000463
  0.6581342173260624  0.3119464814271551  0.7514318777029890
  0.1762390825933403  0.9760560868285134  0.2275792858602673
  0.2195395410667581  0.3491152740420387  0.4169683800351641
  0.5289485133617720  0.2215936686440797  0.5366903061404451
  0.3986739301195411  0.9129279206493879  0.8030342370986298
  0.7219059720972633  0.5697225489194124  0.1402055293970207
  0.6593512727619535  0.9259798360397763  0.0704713678247369
  0.1625687484369483  0.8249032820030872  0.1500092626535248
  0.7205153833389355  0.4245784417651860  0.2828315338699624
  0.1702879172594522  0.0089672983911499  0.7224334838431258
  0.7940903497599098  0.0014558636164189  0.7224460591661802
  0.5795993335340764  0.8758319394063152  0.7690777963135034
  0.9104158407064376  0.4366765673379332  0.6458660644800106
  0.8953436695959828  0.5750783972183567  0.1490479935010611
  0.0256004134699758  0.7512432625165225  0.7318084971719501
  0.7295984952216746  0.1595049851291394  0.7253814933693856
  0.0525339785503992  0.0888030851092125  0.6083432206966449
  0.2661014576287816  0.8258623394214399  0.7802970301930213
  0.5460488405890801  0.4472813956049692  0.2798519203701640
  0.2553980255605900  0.2302423864220340  0.1944151678743969
  0.0879815659476931  0.1522444812282082  0.2845442445436621
  0.0753250927668249  0.8321129426915678  0.1008284809922201
  0.4726039195527215  0.9311904480445495  0.1917510989073460
  0.8416042418386305  0.5863145186155257  0.7070730480583338
  0.4542780543578092  0.9960906757481632  0.7904090563070970
  0.0982503982057624  0.5852500133361437  0.6587840254348905
  0.5844432552122188  0.5603150408188621  0.7190079278848804
  0.1724662017015702  0.8290707776652193  0.7517640852971555
  0.8872798054266210  0.2357093543574304  0.6447894497438660
  0.4637879210311167  0.1063650902188215  0.4240330002141843
  0.1465699669280578  0.5488673391058769  0.2264501479892498
  0.8226646742981402  0.7670743142395440  0.7441351704895381
  0.6590749069553695  0.6990361496081049  0.7665875151743394
  0.3512269013833259  0.7044483186056726  0.1842402290551745
  0.3961187936338301  0.5352444617898757  0.2150185556615537
  0.2459675698470844  0.1153419388914310  0.0681733252710896
  0.4692605621871193  0.1745621530786469  0.6143367405834684
  0.2895090986239279  0.0324282421098999  0.3556267182004837
  0.4662109224955643  0.8385939769260402  0.1546512170492797
  0.5403397067316361  0.0611821841599767  0.2766132174047397
  0.8190199585714837  0.7557857366573152  0.9845877229893398
  0.9613193767837973  0.9896374009309725  0.7105537378451346
  0.0690790072747070  0.5913749299167284  0.1867527670202428
  0.3026750810189350  0.9042982052034831  0.8255647203960678
  0.3862719485474789  0.1334814381950710  0.5748282679727966
  0.9328429677504202  0.1269721686829957  0.1932538848650495
  0.0133638664476580  0.9057598791965162  0.0767603920522715
  0.5462896226353653  0.5358190194697263  0.1297399582797674
  0.1594563298611197  0.6593302509463352  0.6970722502201628
  0.5741133936576596  0.4697584343327249  0.6892201036314188
  0.5242060164823548  0.4045971047821376  0.3630738839933695
  0.1228788137192923  0.7451694303410437  0.7284212849397053
  0.4790539477651465  0.3933534477997231  0.5509865138061759
  0.5434605192257221  0.3193174142640061  0.5156426963775783
  0.4567426986644958  0.2500367451671996  0.9132823425863260
  0.5026770565739139  0.6297340511871016  0.1345946544137175
  0.2216251603717644  0.2705255804424667  0.2725071804234156
  0.6301552365031385  0.6743536428789938  0.0201177907192987
  0.2209062658815806  0.8909312622751600  0.1978094622974651
  0.7905428059433901  0.2738973353653773  0.2900217614365036
  0.0630287928839602  0.3878592282901434  0.5368913996931861
  0.5355301714760209  0.4235192692237618  0.9950057136975213
  0.4364578737721425  0.2833061788474313  0.0092918023635598
  0.2839408523356246  0.0443565377419101  0.9339480242400120
  0.5471954283867780  0.9714720700372741  0.7678770520119728
  0.3846365992277925  0.9491382793308750  0.2356174629079173
  0.6768970406825061  0.8665355992281213  0.7555233506049752
  0.0921872357132290  0.6797415153581092  0.1518833748634892
  0.7503099174452180  0.9073489067216125  0.0235011568158475
  0.4785578015695335  0.3626282775627002  0.0537909115545920
  0.0513816797722516  0.3156755328315063  0.2848446226939353
  0.6541463163854876  0.4144122317371748  0.7491686018001577
  0.5473575588459960  0.6975206531065813  0.0856343022412804
  0.8056125203495595  0.6672129257017475  0.0330931365147768
  0.8053394312306659  0.1002005778280800  0.7053965034302645
  0.4247929148111605  0.8193607764222999  0.7714053002738183
  0.5801150187680375  0.2683278504214305  0.7899367807681344
  0.2468331075261008  0.0268514751881238  0.0251314668190411
  0.8827184401986595  0.8473585408813257  0.7426186669756387
  0.7420241384642997  0.8153859554470484  0.9806274960927355
  0.3412613070510208  0.6721572486131498  0.7112068408185751
  0.9872004821436984  0.1716677975507320  0.2600399194135801
  0.3759434802387711  0.0139972789509576  0.3073980845187955
  0.3202665262228840  0.0971780190459768  0.7309937782113628
  0.3427811921831838  0.2645226788863432  0.1576445565392287
  0.6093267629838711  0.1307766308671648  0.2975474357757723
  0.3331086363327621  0.1348149407716432  0.9320355218579631
  0.1259928739023124  0.0838474681161378  0.3569294044327349
  0.2544319359926835  0.6325640881209178  0.6840636620771077
  0.9681992088855869  0.6768070089503334  0.7121784341037624
  0.2446111666540713  0.4351593880359057  0.2735171951046566
  0.4051930527649144  0.4023196085057333  0.4842447523369753
  0.2223829245701156  0.0952609558885417  0.5939900834365589
  0.9263221647068995  0.8833345032996383  0.0301800090243609
  0.5199406800498759  0.7998987403396777  0.7652447726558504
  0.2960467748396536  0.0743667785945598  0.4443899291554678
  0.2376059695156620  0.5853711125961936  0.2227046617543397
  0.5495363251209719  0.9950250379721919  0.1997634136596330
  0.9550645697988631  0.7167383563791957  0.0566632099685966
  0.3755516791655529  0.8000615119120382  0.1767794494518279
  0.6537976411005718  0.7768318364417399  0.9942513890187105
  0.3180984913522828  0.8765431538177511  0.2093627196776239
  0.2510954678641797  0.5501252452314170  0.6277619329473060
  0.0292400048586470  0.9191041919503132  0.7293377430573054
  0.6055401039545101  0.8422613919229135  0.0501716478129208
  0.3130228797150789  0.1713839980711367  0.0214553015577641
  0.4240945029746392  0.6117816192187494  0.6923376482555639
  0.2033514933939881  0.1554285755340274  0.1496190377636851
  0.7486861487227804  0.4508233849205593  0.7176975779396213
  0.8448564317334102  0.9419374212562117  0.0395889077935409
  0.4060063814676952  0.1661339941791575  0.8755957484721545
  0.6410674505794912  0.1198844292189562  0.7409901582122104
  0.6032969194780208  0.1926041949986131  0.3775860754150168
  0.8075443704157605  0.5369100298207353  0.1794687995773010
  0.0370768780883241  0.7402553410306555  0.0988255482030921
  0.9684633814557009  0.0757469147160881  0.6618954570015362
  0.3743884102973470  0.3470564599821388  0.3106447051132374
  0.1420237294457512  0.0629910199225908  0.6437293123105271
  0.7332495776269442  0.2579732694322894  0.7172898232100550
  0.4917037616132071  0.4559048352389126  0.6297375371330896
  0.1422914878755063  0.2922277113079095  0.4130179657094061
  0.4602248057560722  0.0602849288197741  0.3365999952966782
  0.8880181382248113  0.1370285708912043  0.6657206637983022
  0.6073803168110842  0.5790688698880330  0.9628714912010553
  0.8604715082584321  0.0246417703728700  0.0893457193813872
  0.5617990497506282  0.7126936254148858  0.7550189965426143
  0.6395816899674857  0.5438118184739497  0.8730360509866455
  0.0546733229177831  0.1415216797029425  0.5212752462645814
  0.8354997371910919  0.1462813842057180  0.1870680566137918
  0.2567567984897707  0.6767955027748370  0.1971974265074246
  0.0013575783128790  0.5915538618081266  0.6739008970273024
  0.7207258553356407  0.0433915827555594  0.9076537110678731
 
  0.00000000E+00  0.00000000E+00  0.00000000E+00
  0.00000000E+00  0.00000000E+00  0.00000000E+00
  0.00000000E+00  0.00000000E+00  0.00000000E+00
  0.00000000E+00  0.00000000E+00  0.00000000E+00
  0.00000000E+00  0.00000000E+00  0.00000000E+00
  0.00000000E+00  0.00000000E+00  0.00000000E+00
  0.00000000E+00  0.00000000E+00  0.00000000E+00
  0.00000000E+00  0.00000000E+00  0.00000000E+00
  0.00000000E+00  0.00000000E+00  0.00000000E+00
  0.00000000E+00  0.00000000E+00  0.00000000E+00
  0.00000000E+00  0.00000000E+00  0.00000000E+00
  0.00000000E+00  0.00000000E+00  0.00000000E+00
  0.00000000E+00  0.00000000E+00  0.00000000E+00
  0.00000000E+00  0.00000000E+00  0.00000000E+00
  0.00000000E+00  0.00000000E+00  0.00000000E+00
  0.00000000E+00  0.00000000E+00  0.00000000E+00
  0.00000000E+00  0.00000000E+00  0.00000000E+00
  0.00000000E+00  0.00000000E+00  0.00000000E+00
  0.00000000E+00  0.00000000E+00  0.00000000E+00
  0.00000000E+00  0.00000000E+00  0.00000000E+00
  0.00000000E+00  0.00000000E+00  0.00000000E+00
  0.00000000E+00  0.00000000E+00  0.00000000E+00
  0.00000000E+00  0.00000000E+00  0.00000000E+00
  0.00000000E+00  0.00000000E+00  0.00000000E+00
  0.00000000E+00  0.00000000E+00  0.00000000E+00
  0.00000000E+00  0.00000000E+00  0.00000000E+00
  0.00000000E+00  0.00000000E+00  0.00000000E+00
  0.00000000E+00  0.00000000E+00  0.00000000E+00
  0.00000000E+00  0.00000000E+00  0.00000000E+00
  0.00000000E+00  0.00000000E+00  0.00000000E+00
  0.00000000E+00  0.00000000E+00  0.00000000E+00
  0.00000000E+00  0.00000000E+00  0.00000000E+00
  0.00000000E+00  0.00000000E+00  0.00000000E+00
  0.00000000E+00  0.00000000E+00  0.00000000E+00
  0.00000000E+00  0.00000000E+00  0.00000000E+00
  0.00000000E+00  0.00000000E+00  0.00000000E+00
  0.00000000E+00  0.00000000E+00  0.00000000E+00
  0.00000000E+00  0.00000000E+00  0.00000000E+00
  0.00000000E+00  0.00000000E+00  0.00000000E+00
  0.00000000E+00  0.00000000E+00  0.00000000E+00
  0.00000000E+00  0.00000000E+00  0.00000000E+00
  0.00000000E+00  0.00000000E+00  0.00000000E+00
  0.00000000E+00  0.00000000E+00  0.00000000E+00
  0.00000000E+00  0.00000000E+00  0.00000000E+00
  0.00000000E+00  0.00000000E+00  0.00000000E+00
  0.00000000E+00  0.00000000E+00  0.00000000E+00
  0.00000000E+00  0.00000000E+00  0.00000000E+00
  0.00000000E+00  0.00000000E+00  0.00000000E+00
  0.00000000E+00  0.00000000E+00  0.00000000E+00
  0.00000000E+00  0.00000000E+00  0.00000000E+00
  0.00000000E+00  0.00000000E+00  0.00000000E+00
  0.00000000E+00  0.00000000E+00  0.00000000E+00
  0.00000000E+00  0.00000000E+00  0.00000000E+00
  0.00000000E+00  0.00000000E+00  0.00000000E+00
  0.00000000E+00  0.00000000E+00  0.00000000E+00
  0.00000000E+00  0.00000000E+00  0.00000000E+00
  0.00000000E+00  0.00000000E+00  0.00000000E+00
  0.00000000E+00  0.00000000E+00  0.00000000E+00
  0.00000000E+00  0.00000000E+00  0.00000000E+00
  0.00000000E+00  0.00000000E+00  0.00000000E+00
  0.00000000E+00  0.00000000E+00  0.00000000E+00
  0.00000000E+00  0.00000000E+00  0.00000000E+00
  0.00000000E+00  0.00000000E+00  0.00000000E+00
  0.00000000E+00  0.00000000E+00  0.00000000E+00
  0.00000000E+00  0.00000000E+00  0.00000000E+00
  0.00000000E+00  0.00000000E+00  0.00000000E+00
  0.00000000E+00  0.00000000E+00  0.00000000E+00
  0.00000000E+00  0.00000000E+00  0.00000000E+00
  0.00000000E+00  0.00000000E+00  0.00000000E+00
  0.00000000E+00  0.00000000E+00  0.00000000E+00
  0.00000000E+00  0.00000000E+00  0.00000000E+00
  0.00000000E+00  0.00000000E+00  0.00000000E+00
  0.00000000E+00  0.00000000E+00  0.00000000E+00
  0.00000000E+00  0.00000000E+00  0.00000000E+00
  0.00000000E+00  0.00000000E+00  0.00000000E+00
  0.00000000E+00  0.00000000E+00  0.00000000E+00
  0.00000000E+00  0.00000000E+00  0.00000000E+00
  0.00000000E+00  0.00000000E+00  0.00000000E+00
  0.00000000E+00  0.00000000E+00  0.00000000E+00
  0.00000000E+00  0.00000000E+00  0.00000000E+00
  0.00000000E+00  0.00000000E+00  0.00000000E+00
  0.00000000E+00  0.00000000E+00  0.00000000E+00
  0.00000000E+00  0.00000000E+00  0.00000000E+00
  0.00000000E+00  0.00000000E+00  0.00000000E+00
  0.00000000E+00  0.00000000E+00  0.00000000E+00
  0.00000000E+00  0.00000000E+00  0.00000000E+00
  0.00000000E+00  0.00000000E+00  0.00000000E+00
  0.00000000E+00  0.00000000E+00  0.00000000E+00
  0.00000000E+00  0.00000000E+00  0.00000000E+00
  0.00000000E+00  0.00000000E+00  0.00000000E+00
  0.00000000E+00  0.00000000E+00  0.00000000E+00
  0.00000000E+00  0.00000000E+00  0.00000000E+00
  0.00000000E+00  0.00000000E+00  0.00000000E+00
  0.00000000E+00  0.00000000E+00  0.00000000E+00
  0.00000000E+00  0.00000000E+00  0.00000000E+00
  0.00000000E+00  0.00000000E+00  0.00000000E+00
  0.00000000E+00  0.00000000E+00  0.00000000E+00
  0.00000000E+00  0.00000000E+00  0.00000000E+00
  0.00000000E+00  0.00000000E+00  0.00000000E+00
  0.00000000E+00  0.00000000E+00  0.00000000E+00
  0.00000000E+00  0.00000000E+00  0.00000000E+00
  0.00000000E+00  0.00000000E+00  0.00000000E+00
  0.00000000E+00  0.00000000E+00  0.00000000E+00
  0.00000000E+00  0.00000000E+00  0.00000000E+00
  0.00000000E+00  0.00000000E+00  0.00000000E+00
  0.00000000E+00  0.00000000E+00  0.00000000E+00
  0.00000000E+00  0.00000000E+00  0.00000000E+00
  0.00000000E+00  0.00000000E+00  0.00000000E+00
  0.00000000E+00  0.00000000E+00  0.00000000E+00
  0.00000000E+00  0.00000000E+00  0.00000000E+00
  0.00000000E+00  0.00000000E+00  0.00000000E+00
  0.00000000E+00  0.00000000E+00  0.00000000E+00
  0.00000000E+00  0.00000000E+00  0.00000000E+00
  0.00000000E+00  0.00000000E+00  0.00000000E+00
  0.00000000E+00  0.00000000E+00  0.00000000E+00
  0.00000000E+00  0.00000000E+00  0.00000000E+00
  0.00000000E+00  0.00000000E+00  0.00000000E+00
  0.00000000E+00  0.00000000E+00  0.00000000E+00
  0.00000000E+00  0.00000000E+00  0.00000000E+00
  0.00000000E+00  0.00000000E+00  0.00000000E+00
  0.00000000E+00  0.00000000E+00  0.00000000E+00
  0.00000000E+00  0.00000000E+00  0.00000000E+00
  0.00000000E+00  0.00000000E+00  0.00000000E+00
  0.00000000E+00  0.00000000E+00  0.00000000E+00
  0.00000000E+00  0.00000000E+00  0.00000000E+00
  0.00000000E+00  0.00000000E+00  0.00000000E+00
  0.00000000E+00  0.00000000E+00  0.00000000E+00
  0.00000000E+00  0.00000000E+00  0.00000000E+00
  0.00000000E+00  0.00000000E+00  0.00000000E+00
  0.00000000E+00  0.00000000E+00  0.00000000E+00
  0.00000000E+00  0.00000000E+00  0.00000000E+00
  0.00000000E+00  0.00000000E+00  0.00000000E+00
  0.00000000E+00  0.00000000E+00  0.00000000E+00
  0.00000000E+00  0.00000000E+00  0.00000000E+00
  0.00000000E+00  0.00000000E+00  0.00000000E+00
  0.00000000E+00  0.00000000E+00  0.00000000E+00
  0.00000000E+00  0.00000000E+00  0.00000000E+00
  0.00000000E+00  0.00000000E+00  0.00000000E+00
  0.00000000E+00  0.00000000E+00  0.00000000E+00
  0.00000000E+00  0.00000000E+00  0.00000000E+00
  0.00000000E+00  0.00000000E+00  0.00000000E+00
  0.00000000E+00  0.00000000E+00  0.00000000E+00
  0.00000000E+00  0.00000000E+00  0.00000000E+00
  0.00000000E+00  0.00000000E+00  0.00000000E+00
  0.00000000E+00  0.00000000E+00  0.00000000E+00
  0.00000000E+00  0.00000000E+00  0.00000000E+00
  0.00000000E+00  0.00000000E+00  0.00000000E+00
  0.00000000E+00  0.00000000E+00  0.00000000E+00
  0.00000000E+00  0.00000000E+00  0.00000000E+00
  0.00000000E+00  0.00000000E+00  0.00000000E+00
  0.00000000E+00  0.00000000E+00  0.00000000E+00
  0.00000000E+00  0.00000000E+00  0.00000000E+00
  0.00000000E+00  0.00000000E+00  0.00000000E+00
  0.00000000E+00  0.00000000E+00  0.00000000E+00
  0.00000000E+00  0.00000000E+00  0.00000000E+00
  0.00000000E+00  0.00000000E+00  0.00000000E+00
  0.00000000E+00  0.00000000E+00  0.00000000E+00
  0.00000000E+00  0.00000000E+00  0.00000000E+00
  0.00000000E+00  0.00000000E+00  0.00000000E+00
  0.00000000E+00  0.00000000E+00  0.00000000E+00
  0.00000000E+00  0.00000000E+00  0.00000000E+00
  0.00000000E+00  0.00000000E+00  0.00000000E+00
  0.00000000E+00  0.00000000E+00  0.00000000E+00
  0.00000000E+00  0.00000000E+00  0.00000000E+00
  0.00000000E+00  0.00000000E+00  0.00000000E+00
  0.00000000E+00  0.00000000E+00  0.00000000E+00
  0.00000000E+00  0.00000000E+00  0.00000000E+00
  0.00000000E+00  0.00000000E+00  0.00000000E+00
  0.00000000E+00  0.00000000E+00  0.00000000E+00
  0.00000000E+00  0.00000000E+00  0.00000000E+00
  0.00000000E+00  0.00000000E+00  0.00000000E+00
  0.00000000E+00  0.00000000E+00  0.00000000E+00
  0.00000000E+00  0.00000000E+00  0.00000000E+00
  0.00000000E+00  0.00000000E+00  0.00000000E+00
  0.00000000E+00  0.00000000E+00  0.00000000E+00
  0.00000000E+00  0.00000000E+00  0.00000000E+00
  0.00000000E+00  0.00000000E+00  0.00000000E+00
  0.00000000E+00  0.00000000E+00  0.00000000E+00
  0.00000000E+00  0.00000000E+00  0.00000000E+00
  0.00000000E+00  0.00000000E+00  0.00000000E+00
  0.00000000E+00  0.00000000E+00  0.00000000E+00
  0.00000000E+00  0.00000000E+00  0.00000000E+00
  0.00000000E+00  0.00000000E+00  0.00000000E+00
  0.00000000E+00  0.00000000E+00  0.00000000E+00
  0.00000000E+00  0.00000000E+00  0.00000000E+00
  0.00000000E+00  0.00000000E+00  0.00000000E+00
  0.00000000E+00  0.00000000E+00  0.00000000E+00
  0.00000000E+00  0.00000000E+00  0.00000000E+00
  0.00000000E+00  0.00000000E+00  0.00000000E+00
  0.00000000E+00  0.00000000E+00  0.00000000E+00
  0.00000000E+00  0.00000000E+00  0.00000000E+00
  0.00000000E+00  0.00000000E+00  0.00000000E+00
  0.00000000E+00  0.00000000E+00  0.00000000E+00
  0.00000000E+00  0.00000000E+00  0.00000000E+00
  0.00000000E+00  0.00000000E+00  0.00000000E+00
  0.00000000E+00  0.00000000E+00  0.00000000E+00
  0.00000000E+00  0.00000000E+00  0.00000000E+00
  0.00000000E+00  0.00000000E+00  0.00000000E+00
  0.00000000E+00  0.00000000E+00  0.00000000E+00
  0.00000000E+00  0.00000000E+00  0.00000000E+00
  0.00000000E+00  0.00000000E+00  0.00000000E+00
  0.00000000E+00  0.00000000E+00  0.00000000E+00
  0.00000000E+00  0.00000000E+00  0.00000000E+00
  0.00000000E+00  0.00000000E+00  0.00000000E+00
  0.00000000E+00  0.00000000E+00  0.00000000E+00
  0.00000000E+00  0.00000000E+00  0.00000000E+00
  0.00000000E+00  0.00000000E+00  0.00000000E+00
