# Supplementary material for: Towards an atomistic understanding of disordered carbon electrode materials
Source: Chem Commun (Camb). 2018 May 23;54(47):5988–91. doi: 10.1039/c8cc01388h (PMC5994876; doi:10.1039/c8cc01388h)
Supplement: Supplementary file 1 [file CC-054-C8CC01388H-s001.zip › structures_Na/Fig3a_AIRSS_like/POSCAR7]

 C                                      
   1.00000000000000     
    14.3182550000000006    0.0000000000000000    0.0000000000000000
     0.0000000000000000   14.3182550000000006    0.0000000000000000
     0.0000000000000000    0.0000000000000000   14.3182550000000006
   C    Na
   206     1
Direct
  0.8912245125816063  0.6398476202902867  0.0773254706814000
  0.5330672015538052  0.7934911210481429  0.1002844970049084
  0.0714140915169595  0.3035765586908867  0.4825361538253759
  0.1240020726530168  0.9180078496247727  0.7415282377505328
  0.4779964959168600  0.1550963093411452  0.7106538265282589
  0.7904620957170808  0.0767345391757227  0.1351279407965507
  0.2278641822084568  0.4141727332722953  0.4920550703398155
  0.6703740237055240  0.5921771985936608  0.7754775276547003
  0.7556453642884620  0.5444615645716748  0.7325423677347777
  0.3028148595990567  0.5109178617590648  0.2443630854312187
  0.6331224734990738  0.9931098947802183  0.1427051446529495
  0.9580502321310872  0.2774472322043432  0.5929087592035516
  0.6397418805400722  0.5289697397319428  0.1769542610465015
  0.6962486791894927  0.0666162932883232  0.1647168555460123
  0.4166483107209399  0.5242762986927102  0.6408462229758279
  0.4269689214909188  0.3788938892119796  0.3844318498604982
  0.2711318067984367  0.3445099297951090  0.3242711675225143
  0.8044997771519171  0.4587725458010437  0.2441580115379509
  0.3974508554859242  0.3268348033728676  0.2095561117304847
  0.1286574890963634  0.2496960616505672  0.3147450285547527
  0.4159705921750402  0.6259738646738948  0.1847498904287764
  0.3195636233286999  0.4409815633059778  0.5202320090617294
  0.7712436645574923  0.1842676749980086  0.2520893824540226
  0.2131455584354013  0.0876634626813806  0.4978815972899560
  0.8140212778926520  0.2949845272396504  0.6777889219253448
  0.4568377219420772  0.3805744054197582  0.1509086485509049
  0.8895143023147369  0.4110904643031946  0.2613401819958147
  0.3653815665099279  0.2392182000835187  0.0649566797908271
  0.6271871334004154  0.0213913950299855  0.7428768997601425
  0.1489223918211500  0.4550335982267956  0.2599890653956939
  0.9181115323913294  0.5312981015148834  0.6686361870249465
  0.8687761660674106  0.6805864175124562  0.7236004577057856
  0.1582520300737222  0.5194882482878649  0.6088413100472676
  0.5366546214296686  0.1666303001627117  0.4513810663291571
  0.2659516715752070  0.9916351744396268  0.8564059696873534
  0.4134641318762941  0.1042998733220396  0.7786269974267490
  0.0177424131826058  0.2308595586723060  0.5235480434715746
  0.5654989065242191  0.1774869615788892  0.7532457119871978
  0.8223490865282737  0.3942740892529782  0.6776322654241991
  0.0611545832405261  0.4073580525308594  0.2666516728110604
  0.9763963636412013  0.3744264138596606  0.5968020682099067
  0.3302548569079101  0.5034769604963303  0.5961590303144355
  0.8811341332993328  0.3146348933819832  0.2804763620476926
  0.0270700431644570  0.9916776453781895  0.1218921946878547
  0.9783183712258270  0.8345854608411548  0.7414909113102813
  0.1765817434316292  0.7254995535394810  0.1702067939809999
  0.1991359568194475  0.0241844475640976  0.3162513118938162
  0.6382984611494654  0.4684218278810066  0.2531739615494414
  0.6221052916091214  0.4475164745872210  0.8506228290087872
  0.4822739559014206  0.4717551853325630  0.1959716061048828
  0.1450903770310415  0.4433055891220625  0.5451989170784273
  0.7048657000203251  0.9616020342740276  0.7382072111297751
  0.1065584557519170  0.0184993319574588  0.1749644497975115
  0.5259127259914553  0.3026968272876116  0.8664878181246342
  0.3089757711340675  0.1109879510082107  0.6358525816607929
  0.1253280233658768  0.1012908209429753  0.4542730289803342
  0.2495266283830904  0.0396436188785865  0.7697123255588382
  0.5616699551163546  0.5111345235514259  0.0250800871255559
  0.9066446723206273  0.7870120944985948  0.0081357666635156
  0.9795033780546935  0.5419680168089716  0.1930697074682764
  0.9658953534023448  0.2646014400494922  0.2820195932886476
  0.8714472298053459  0.9463180640253155  0.7271466749611800
  0.5152255540037306  0.6294126588567249  0.7221505145870619
  0.7195156779296151  0.6337605148070585  0.0662934117321103
  0.7137652772857637  0.3279329016882241  0.3206677061969873
  0.9478807104502532  0.0486831253674829  0.1302048438385902
  0.6843301808104423  0.1332118548229917  0.2383182231966641
  0.3815278067315850  0.1023851364819075  0.4833973906362215
  0.5822606043812506  0.3468933001507815  0.4295078777179114
  0.7200118844330957  0.7756162997513202  0.7567929945739345
  0.5618041957598505  0.3898160301937305  0.9048191239590616
  0.6392983176801782  0.2853008035223804  0.3751082743510903
  0.3441543076904787  0.7622557504127291  0.7544613748619498
  0.9767259244195375  0.4558591649321156  0.2424656136022387
  0.1263933414788165  0.1175275241438247  0.1939086212237081
  0.6570742585114187  0.3104745959171012  0.7516607152118328
  0.1757118609553213  0.9739014147539612  0.2289321608835878
  0.2191374562455720  0.3474453079947415  0.4177711307738335
  0.5278329192280105  0.2203336036557916  0.5375631313860472
  0.3978633599773986  0.9118462983507385  0.8034040575657567
  0.7213716984326508  0.5676239603084151  0.1405339509533260
  0.6590158257955853  0.9239561472536106  0.0727402410809023
  0.1621790451668793  0.8227573327256190  0.1512518855589332
  0.7199545644681989  0.4223499572778659  0.2832712019419028
  0.1690617408639567  0.0080676583291420  0.7236417325650710
  0.7923916254394920  0.0005863114835555  0.7219028188099135
  0.5784627355792213  0.8749928008404820  0.7692148309446819
  0.9094711315941688  0.4351331769706110  0.6461639009107499
  0.8950365796745078  0.5720468800350179  0.1492068389639869
  0.0245263253414651  0.7506952245801956  0.7303854552646127
  0.7280412591001474  0.1581565016765593  0.7238483314717098
  0.0513923245731941  0.0876084864798612  0.6090140135906060
  0.2651761323451657  0.8247683406572724  0.7804674734275919
  0.5456392524516066  0.4454807081728349  0.2805260766255622
  0.2552660188683901  0.2281300721567823  0.1954872813953748
  0.0879806632923896  0.1504001980799467  0.2856650178577007
  0.0746898178527164  0.8301181186848321  0.1020130669862647
  0.4717850171496984  0.9292352217791969  0.1932722289428036
  0.8401764374083455  0.5852926606393378  0.7066023957982150
  0.4536083229543576  0.9948649924714187  0.7905835812891528
  0.0977753045085871  0.5841414143092730  0.6586327879136447
  0.5832873587251826  0.5590937478031549  0.7197785062890336
  0.1713216845530306  0.8282134108327767  0.7520919034798225
  0.8861426393771200  0.2344939426223553  0.6446883926840006
  0.4627658139980472  0.1047916440414327  0.4253301794254523
  0.1461552413377807  0.5466831052090780  0.2268622669567406
  0.8210056008549156  0.7667660286517851  0.7431027232454790
  0.6579002852987826  0.6980352082906005  0.7669171251361921
  0.3507609730161531  0.7023667883220708  0.1854051052795778
  0.3956762236204382  0.5333077937442756  0.2159216635678766
  0.2457862194503017  0.1131156636331809  0.0692796003968849
  0.4679907499955043  0.1735673373222398  0.6151943068703707
  0.2887519948779229  0.0302220256161837  0.3571693717924510
  0.4655258652924457  0.8366525632914842  0.1561817771235999
  0.5393848452629187  0.0591004683896690  0.2779954824987327
  0.8180603718219597  0.7540521383529497  0.9850565312072160
  0.9598311583088744  0.9887649296406742  0.7109475784919806
  0.0688190449619264  0.5890106681892904  0.1869009935542214
  0.3018158851149269  0.9031099911294391  0.8258315473167244
  0.3850866997565944  0.1322991216605029  0.5759079596222897
  0.9326321319502974  0.1240091699344366  0.1962218876718227
  0.0125683257016648  0.9037031166403517  0.0780986246643176
  0.5456935581587798  0.5339615899727361  0.1304133515809563
  0.1585337361633338  0.6581891398904819  0.6970117462237242
  0.5731181626927574  0.4685160587081346  0.6900104406788931
  0.5237510692385526  0.4030608608917687  0.3639594890990134
  0.1219510554963972  0.7443288847333821  0.7280980233437545
  0.4782607772186125  0.3919938618236943  0.5518192566478571
  0.5428436307275694  0.3180666745404678  0.5166181812494903
  0.4560493750670209  0.2483837497232649  0.9139836031972457
  0.5022332694199322  0.6279222791273279  0.1356442172876517
  0.2214761021478656  0.2684954368938010  0.2734974290268982
  0.6293094040801167  0.6727398701673711  0.0209380655962697
  0.2202599281767073  0.8886331402317070  0.1993865642816227
  0.7901233877062686  0.2718137467754040  0.2918315708161716
  0.0623778866255888  0.3865000929617267  0.5374443686741902
  0.5348185978131612  0.4217719809065228  0.9956518086467315
  0.4359182990769808  0.2815024298235581  0.0100499112783525
  0.2834677650297628  0.0424985145134533  0.9350475569735518
  0.5462215859871468  0.9705978886335201  0.7677263281790099
  0.3838426524240407  0.9471143507598642  0.2371394078296488
  0.6757122600640885  0.8659490621989783  0.7556320619261734
  0.0919920848670699  0.6774999115320974  0.1522750337330255
  0.7497507070907343  0.9052402807126686  0.0259528757278095
  0.4780148113823028  0.3607985553409934  0.0545429215448371
  0.0511069154534223  0.3136038675001676  0.2858750476770218
  0.6531620271550189  0.4129504560950940  0.7498211755924069
  0.5466909223224050  0.6957340762542978  0.0866910848626989
  0.8048718469884154  0.6653819287261429  0.0335690868124233
  0.8036891799361813  0.0989786202800498  0.7044304432668310
  0.4238209690086428  0.8183577623378617  0.7717393016367260
  0.5792741824605045  0.2667281969724321  0.7903499653146459
  0.2461046661665111  0.0246187689053168  0.0260974551426265
  0.8811256708444041  0.8467906621286418  0.7414356726489320
  0.7410130168181828  0.8140278924208052  0.9820496156208033
  0.3404323789073762  0.6710557028841748  0.7114409989000500
  0.9871867917861750  0.1695238759205255  0.2620258890103145
  0.3752067276830344  0.0118497683729913  0.3089079739797119
  0.3191780218504655  0.0960325708013377  0.7320902706304176
  0.3425792644236572  0.2624770867828867  0.1586377835434153
  0.6084640960566545  0.1290319490771113  0.2989406418095517
  0.3325818926844235  0.1330059288923393  0.9330550866031991
  0.1255578292685260  0.0819359847124887  0.3580114948506390
  0.2537414487454123  0.6314295986670760  0.6842038511775829
  0.9670165915299042  0.6762048869192578  0.7097200225645945
  0.2441322465238750  0.4330969085280487  0.2742199656536357
  0.4045261536657267  0.4008299517012282  0.4850164689287420
  0.2212510458110210  0.0941075757809433  0.5952015798507271
  0.9255705094242186  0.8817808001368735  0.0313643056273522
  0.5189985769299850  0.7990024443054207  0.7654615961299986
  0.2951497351232251  0.0723108237225005  0.4458113687155059
  0.2371817770349798  0.5832535088597633  0.2233518766972036
  0.5486107602181345  0.9929792481693134  0.2013616254503509
  0.9544036844610028  0.7150153007302584  0.0577736867253451
  0.3750378007814310  0.7981529078750284  0.1781071009304107
  0.6529500721681990  0.7754258703531574  0.9952887202136309
  0.3174563665950954  0.8743261687058106  0.2109884209780328
  0.2504715668957629  0.5490306248936627  0.6281635229347439
  0.0278891923126913  0.9184175230319690  0.7298361556094313
  0.6048361852374967  0.8406369130545063  0.0519692300212142
  0.3126746491710647  0.1693718391839837  0.0225261882943532
  0.4230950491147765  0.6106305819423365  0.6929125240380862
  0.2031442037256212  0.1532810191858317  0.1507371231174200
  0.7476257683013546  0.4495069719763502  0.7182920570356183
  0.8434291886045490  0.9396431643909797  0.0416271967992984
  0.4052425478207212  0.1645646959660521  0.8764946926570039
  0.6400844838726150  0.1185575903816352  0.7399259174778149
  0.6022094703599965  0.1911369320806915  0.3786140630552163
  0.8072218398082385  0.5342748452356663  0.1795438787804322
  0.0368817369540070  0.7383795984504437  0.0996962822161876
  0.9672037005323980  0.0749235854338489  0.6622842509744894
  0.3740575184845392  0.3453475872957569  0.3114856709139865
  0.1409552398777975  0.0618107351717114  0.6448108937678757
  0.7318769984096216  0.2565385999759368  0.7165918760381531
  0.4907744794594350  0.4546512798943478  0.6305184990840357
  0.1419377059737227  0.2905160982806214  0.4138856952837978
  0.4593132483671237  0.0583997472634167  0.3379507470519186
  0.8865550839923384  0.1357783039880806  0.6653343486140735
  0.6064081518256226  0.5775085659619208  0.9635486977244205
  0.8594978169524116  0.0216440799010561  0.0926426860527284
  0.5607061391226077  0.7116014852374135  0.7555815560094178
  0.6386520900352665  0.5423329338265789  0.8736883045848369
  0.0538277611245792  0.1400099295012224  0.5219201197222766
  0.8352954820107565  0.1421781146534785  0.1917730472866485
  0.2564691654080200  0.6746936468802350  0.1980533209728377
  0.0001864265864112  0.5903731055735758  0.6731406794021954
  0.9352050443616909  0.6391980525114177  0.8860163721944714
 
  0.00000000E+00  0.00000000E+00  0.00000000E+00
  0.00000000E+00  0.00000000E+00  0.00000000E+00
  0.00000000E+00  0.00000000E+00  0.00000000E+00
  0.00000000E+00  0.00000000E+00  0.00000000E+00
  0.00000000E+00  0.00000000E+00  0.00000000E+00
  0.00000000E+00  0.00000000E+00  0.00000000E+00
  0.00000000E+00  0.00000000E+00  0.00000000E+00
  0.00000000E+00  0.00000000E+00  0.00000000E+00
  0.00000000E+00  0.00000000E+00  0.00000000E+00
  0.00000000E+00  0.00000000E+00  0.00000000E+00
  0.00000000E+00  0.00000000E+00  0.00000000E+00
  0.00000000E+00  0.00000000E+00  0.00000000E+00
  0.00000000E+00  0.00000000E+00  0.00000000E+00
  0.00000000E+00  0.00000000E+00  0.00000000E+00
  0.00000000E+00  0.00000000E+00  0.00000000E+00
  0.00000000E+00  0.00000000E+00  0.00000000E+00
  0.00000000E+00  0.00000000E+00  0.00000000E+00
  0.00000000E+00  0.00000000E+00  0.00000000E+00
  0.00000000E+00  0.00000000E+00  0.00000000E+00
  0.00000000E+00  0.00000000E+00  0.00000000E+00
  0.00000000E+00  0.00000000E+00  0.00000000E+00
  0.00000000E+00  0.00000000E+00  0.00000000E+00
  0.00000000E+00  0.00000000E+00  0.00000000E+00
  0.00000000E+00  0.00000000E+00  0.00000000E+00
  0.00000000E+00  0.00000000E+00  0.00000000E+00
  0.00000000E+00  0.00000000E+00  0.00000000E+00
  0.00000000E+00  0.00000000E+00  0.00000000E+00
  0.00000000E+00  0.00000000E+00  0.00000000E+00
  0.00000000E+00  0.00000000E+00  0.00000000E+00
  0.00000000E+00  0.00000000E+00  0.00000000E+00
  0.00000000E+00  0.00000000E+00  0.00000000E+00
  0.00000000E+00  0.00000000E+00  0.00000000E+00
  0.00000000E+00  0.00000000E+00  0.00000000E+00
  0.00000000E+00  0.00000000E+00  0.00000000E+00
  0.00000000E+00  0.00000000E+00  0.00000000E+00
  0.00000000E+00  0.00000000E+00  0.00000000E+00
  0.00000000E+00  0.00000000E+00  0.00000000E+00
  0.00000000E+00  0.00000000E+00  0.00000000E+00
  0.00000000E+00  0.00000000E+00  0.00000000E+00
  0.00000000E+00  0.00000000E+00  0.00000000E+00
  0.00000000E+00  0.00000000E+00  0.00000000E+00
  0.00000000E+00  0.00000000E+00  0.00000000E+00
  0.00000000E+00  0.00000000E+00  0.00000000E+00
  0.00000000E+00  0.00000000E+00  0.00000000E+00
  0.00000000E+00  0.00000000E+00  0.00000000E+00
  0.00000000E+00  0.00000000E+00  0.00000000E+00
  0.00000000E+00  0.00000000E+00  0.00000000E+00
  0.00000000E+00  0.00000000E+00  0.00000000E+00
  0.00000000E+00  0.00000000E+00  0.00000000E+00
  0.00000000E+00  0.00000000E+00  0.00000000E+00
  0.00000000E+00  0.00000000E+00  0.00000000E+00
  0.00000000E+00  0.00000000E+00  0.00000000E+00
  0.00000000E+00  0.00000000E+00  0.00000000E+00
  0.00000000E+00  0.00000000E+00  0.00000000E+00
  0.00000000E+00  0.00000000E+00  0.00000000E+00
  0.00000000E+00  0.00000000E+00  0.00000000E+00
  0.00000000E+00  0.00000000E+00  0.00000000E+00
  0.00000000E+00  0.00000000E+00  0.00000000E+00
  0.00000000E+00  0.00000000E+00  0.00000000E+00
  0.00000000E+00  0.00000000E+00  0.00000000E+00
  0.00000000E+00  0.00000000E+00  0.00000000E+00
  0.00000000E+00  0.00000000E+00  0.00000000E+00
  0.00000000E+00  0.00000000E+00  0.00000000E+00
  0.00000000E+00  0.00000000E+00  0.00000000E+00
  0.00000000E+00  0.00000000E+00  0.00000000E+00
  0.00000000E+00  0.00000000E+00  0.00000000E+00
  0.00000000E+00  0.00000000E+00  0.00000000E+00
  0.00000000E+00  0.00000000E+00  0.00000000E+00
  0.00000000E+00  0.00000000E+00  0.00000000E+00
  0.00000000E+00  0.00000000E+00  0.00000000E+00
  0.00000000E+00  0.00000000E+00  0.00000000E+00
  0.00000000E+00  0.00000000E+00  0.00000000E+00
  0.00000000E+00  0.00000000E+00  0.00000000E+00
  0.00000000E+00  0.00000000E+00  0.00000000E+00
  0.00000000E+00  0.00000000E+00  0.00000000E+00
  0.00000000E+00  0.00000000E+00  0.00000000E+00
  0.00000000E+00  0.00000000E+00  0.00000000E+00
  0.00000000E+00  0.00000000E+00  0.00000000E+00
  0.00000000E+00  0.00000000E+00  0.00000000E+00
  0.00000000E+00  0.00000000E+00  0.00000000E+00
  0.00000000E+00  0.00000000E+00  0.00000000E+00
  0.00000000E+00  0.00000000E+00  0.00000000E+00
  0.00000000E+00  0.00000000E+00  0.00000000E+00
  0.00000000E+00  0.00000000E+00  0.00000000E+00
  0.00000000E+00  0.00000000E+00  0.00000000E+00
  0.00000000E+00  0.00000000E+00  0.00000000E+00
  0.00000000E+00  0.00000000E+00  0.00000000E+00
  0.00000000E+00  0.00000000E+00  0.00000000E+00
  0.00000000E+00  0.00000000E+00  0.00000000E+00
  0.00000000E+00  0.00000000E+00  0.00000000E+00
  0.00000000E+00  0.00000000E+00  0.00000000E+00
  0.00000000E+00  0.00000000E+00  0.00000000E+00
  0.00000000E+00  0.00000000E+00  0.00000000E+00
  0.00000000E+00  0.00000000E+00  0.00000000E+00
  0.00000000E+00  0.00000000E+00  0.00000000E+00
  0.00000000E+00  0.00000000E+00  0.00000000E+00
  0.00000000E+00  0.00000000E+00  0.00000000E+00
  0.00000000E+00  0.00000000E+00  0.00000000E+00
  0.00000000E+00  0.00000000E+00  0.00000000E+00
  0.00000000E+00  0.00000000E+00  0.00000000E+00
  0.00000000E+00  0.00000000E+00  0.00000000E+00
  0.00000000E+00  0.00000000E+00  0.00000000E+00
  0.00000000E+00  0.00000000E+00  0.00000000E+00
  0.00000000E+00  0.00000000E+00  0.00000000E+00
  0.00000000E+00  0.00000000E+00  0.00000000E+00
  0.00000000E+00  0.00000000E+00  0.00000000E+00
  0.00000000E+00  0.00000000E+00  0.00000000E+00
  0.00000000E+00  0.00000000E+00  0.00000000E+00
  0.00000000E+00  0.00000000E+00  0.00000000E+00
  0.00000000E+00  0.00000000E+00  0.00000000E+00
  0.00000000E+00  0.00000000E+00  0.00000000E+00
  0.00000000E+00  0.00000000E+00  0.00000000E+00
  0.00000000E+00  0.00000000E+00  0.00000000E+00
  0.00000000E+00  0.00000000E+00  0.00000000E+00
  0.00000000E+00  0.00000000E+00  0.00000000E+00
  0.00000000E+00  0.00000000E+00  0.00000000E+00
  0.00000000E+00  0.00000000E+00  0.00000000E+00
  0.00000000E+00  0.00000000E+00  0.00000000E+00
  0.00000000E+00  0.00000000E+00  0.00000000E+00
  0.00000000E+00  0.00000000E+00  0.00000000E+00
  0.00000000E+00  0.00000000E+00  0.00000000E+00
  0.00000000E+00  0.00000000E+00  0.00000000E+00
  0.00000000E+00  0.00000000E+00  0.00000000E+00
  0.00000000E+00  0.00000000E+00  0.00000000E+00
  0.00000000E+00  0.00000000E+00  0.00000000E+00
  0.00000000E+00  0.00000000E+00  0.00000000E+00
  0.00000000E+00  0.00000000E+00  0.00000000E+00
  0.00000000E+00  0.00000000E+00  0.00000000E+00
  0.00000000E+00  0.00000000E+00  0.00000000E+00
  0.00000000E+00  0.00000000E+00  0.00000000E+00
  0.00000000E+00  0.00000000E+00  0.00000000E+00
  0.00000000E+00  0.00000000E+00  0.00000000E+00
  0.00000000E+00  0.00000000E+00  0.00000000E+00
  0.00000000E+00  0.00000000E+00  0.00000000E+00
  0.00000000E+00  0.00000000E+00  0.00000000E+00
  0.00000000E+00  0.00000000E+00  0.00000000E+00
  0.00000000E+00  0.00000000E+00  0.00000000E+00
  0.00000000E+00  0.00000000E+00  0.00000000E+00
  0.00000000E+00  0.00000000E+00  0.00000000E+00
  0.00000000E+00  0.00000000E+00  0.00000000E+00
  0.00000000E+00  0.00000000E+00  0.00000000E+00
  0.00000000E+00  0.00000000E+00  0.00000000E+00
  0.00000000E+00  0.00000000E+00  0.00000000E+00
  0.00000000E+00  0.00000000E+00  0.00000000E+00
  0.00000000E+00  0.00000000E+00  0.00000000E+00
  0.00000000E+00  0.00000000E+00  0.00000000E+00
  0.00000000E+00  0.00000000E+00  0.00000000E+00
  0.00000000E+00  0.00000000E+00  0.00000000E+00
  0.00000000E+00  0.00000000E+00  0.00000000E+00
  0.00000000E+00  0.00000000E+00  0.00000000E+00
  0.00000000E+00  0.00000000E+00  0.00000000E+00
  0.00000000E+00  0.00000000E+00  0.00000000E+00
  0.00000000E+00  0.00000000E+00  0.00000000E+00
  0.00000000E+00  0.00000000E+00  0.00000000E+00
  0.00000000E+00  0.00000000E+00  0.00000000E+00
  0.00000000E+00  0.00000000E+00  0.00000000E+00
  0.00000000E+00  0.00000000E+00  0.00000000E+00
  0.00000000E+00  0.00000000E+00  0.00000000E+00
  0.00000000E+00  0.00000000E+00  0.00000000E+00
  0.00000000E+00  0.00000000E+00  0.00000000E+00
  0.00000000E+00  0.00000000E+00  0.00000000E+00
  0.00000000E+00  0.00000000E+00  0.00000000E+00
  0.00000000E+00  0.00000000E+00  0.00000000E+00
  0.00000000E+00  0.00000000E+00  0.00000000E+00
  0.00000000E+00  0.00000000E+00  0.00000000E+00
  0.00000000E+00  0.00000000E+00  0.00000000E+00
  0.00000000E+00  0.00000000E+00  0.00000000E+00
  0.00000000E+00  0.00000000E+00  0.00000000E+00
  0.00000000E+00  0.00000000E+00  0.00000000E+00
  0.00000000E+00  0.00000000E+00  0.00000000E+00
  0.00000000E+00  0.00000000E+00  0.00000000E+00
  0.00000000E+00  0.00000000E+00  0.00000000E+00
  0.00000000E+00  0.00000000E+00  0.00000000E+00
  0.00000000E+00  0.00000000E+00  0.00000000E+00
  0.00000000E+00  0.00000000E+00  0.00000000E+00
  0.00000000E+00  0.00000000E+00  0.00000000E+00
  0.00000000E+00  0.00000000E+00  0.00000000E+00
  0.00000000E+00  0.00000000E+00  0.00000000E+00
  0.00000000E+00  0.00000000E+00  0.00000000E+00
  0.00000000E+00  0.00000000E+00  0.00000000E+00
  0.00000000E+00  0.00000000E+00  0.00000000E+00
  0.00000000E+00  0.00000000E+00  0.00000000E+00
  0.00000000E+00  0.00000000E+00  0.00000000E+00
  0.00000000E+00  0.00000000E+00  0.00000000E+00
  0.00000000E+00  0.00000000E+00  0.00000000E+00
  0.00000000E+00  0.00000000E+00  0.00000000E+00
  0.00000000E+00  0.00000000E+00  0.00000000E+00
  0.00000000E+00  0.00000000E+00  0.00000000E+00
  0.00000000E+00  0.00000000E+00  0.00000000E+00
  0.00000000E+00  0.00000000E+00  0.00000000E+00
  0.00000000E+00  0.00000000E+00  0.00000000E+00
  0.00000000E+00  0.00000000E+00  0.00000000E+00
  0.00000000E+00  0.00000000E+00  0.00000000E+00
  0.00000000E+00  0.00000000E+00  0.00000000E+00
  0.00000000E+00  0.00000000E+00  0.00000000E+00
  0.00000000E+00  0.00000000E+00  0.00000000E+00
  0.00000000E+00  0.00000000E+00  0.00000000E+00
  0.00000000E+00  0.00000000E+00  0.00000000E+00
  0.00000000E+00  0.00000000E+00  0.00000000E+00
  0.00000000E+00  0.00000000E+00  0.00000000E+00
  0.00000000E+00  0.00000000E+00  0.00000000E+00
  0.00000000E+00  0.00000000E+00  0.00000000E+00
  0.00000000E+00  0.00000000E+00  0.00000000E+00
  0.00000000E+00  0.00000000E+00  0.00000000E+00
  0.00000000E+00  0.00000000E+00  0.00000000E+00
  0.00000000E+00  0.00000000E+00  0.00000000E+00
  0.00000000E+00  0.00000000E+00  0.00000000E+00
