# Supplementary material for: Towards an atomistic understanding of disordered carbon electrode materials
Source: Chem Commun (Camb). 2018 May 23;54(47):5988–91. doi: 10.1039/c8cc01388h (PMC5994876; doi:10.1039/c8cc01388h)
Supplement: Supplementary file 1 [file CC-054-C8CC01388H-s001.zip › structures_Na/Fig3a_AIRSS_like/POSCAR8]

 C                                      
   1.00000000000000     
    14.3182550000000006    0.0000000000000000    0.0000000000000000
     0.0000000000000000   14.3182550000000006    0.0000000000000000
     0.0000000000000000    0.0000000000000000   14.3182550000000006
   C    Na
   206     1
Direct
  0.8908698014965695  0.6414503633462860  0.0774585721701490
  0.5329639710025877  0.7945699876464911  0.0996060480501576
  0.0714806811658332  0.3040395865325397  0.4830572834985001
  0.1239300779185340  0.9189858957165316  0.7417663414820376
  0.4781109701330203  0.1560434372031969  0.7106171180224671
  0.7904754684559953  0.0778362852561018  0.1346680210105259
  0.2277509029114514  0.4163174858803455  0.4913902036264886
  0.6708123194732003  0.5930990596934677  0.7758291414726917
  0.7562603876851716  0.5456541808716866  0.7329192647398243
  0.3026530292164522  0.5122238601112894  0.2440813162116991
  0.6330835659007525  0.9941842586365243  0.1419001550659685
  0.9575230662564764  0.2781104352682191  0.5922823313163603
  0.6397044996306138  0.5302287109012239  0.1768757049598946
  0.6961776296088046  0.0677478551923389  0.1640233836983262
  0.4168852071083030  0.5252276595790626  0.6411622704193085
  0.4270415986504831  0.3800978808011308  0.3842031745743280
  0.2710628592750977  0.3459237607237435  0.3238468539674379
  0.8043682609382858  0.4601983731228177  0.2440649476897401
  0.3973394326158491  0.3281552868863200  0.2093484959061514
  0.1285715042361210  0.2506982566213813  0.3145761548922950
  0.4157302839998084  0.6271491404943486  0.1840396059881099
  0.3199908328214504  0.4425462129651407  0.5201688879317744
  0.7711266352383902  0.1853368693731103  0.2514933190720672
  0.2132039419859443  0.0875546823129818  0.4974447900697170
  0.8142171765487275  0.2958333172163752  0.6780704227912036
  0.4567643602292427  0.3819472580752618  0.1507231505869189
  0.8894323266663057  0.4122780763882533  0.2607793076638112
  0.3652679483510443  0.2406218728243042  0.0647672763289079
  0.6273520652003038  0.0223053957136554  0.7443045009586325
  0.1486870514231936  0.4563348817579025  0.2597458873517380
  0.9180272520095090  0.5322692518135806  0.6691802393565135
  0.8697013989867191  0.6812865642534262  0.7260273661980264
  0.1581673994462416  0.5207567068959699  0.6091625635468626
  0.5365346458648798  0.1676258161826660  0.4507101743674825
  0.2661030366228408  0.9927540729503112  0.8562834937924901
  0.4136901324555908  0.1053694097638579  0.7789610974209930
  0.0167066104242946  0.2313818452501813  0.5231743584769211
  0.5654680377364623  0.1785981045246761  0.7533445817586065
  0.8223242869759181  0.3953347912798499  0.6777473026470807
  0.0610460734545425  0.4085645214041037  0.2663197156034959
  0.9761725624360877  0.3754608267919019  0.5965315596500126
  0.3304785068835043  0.5047295486957870  0.5963621238478001
  0.8810497625840296  0.3158629536309152  0.2799015447304390
  0.0270423073900931  0.9929031130693093  0.1210153065292166
  0.9787167002594747  0.8351844180498632  0.7425467524531778
  0.1761878198280329  0.7265347399801931  0.1693514984970217
  0.1988370959617370  0.0250802573794874  0.3158983697323468
  0.6382767560976008  0.4696601264181533  0.2530908020402220
  0.6223640162348336  0.4486072045497932  0.8506524772198546
  0.4822718195298494  0.4730447986375363  0.1958584413541945
  0.1445803721283772  0.4453147046322130  0.5448951712705389
  0.7050040675462061  0.9625069481169902  0.7399274068707040
  0.1065471202235279  0.0197376720526008  0.1743000829124676
  0.5260521136301567  0.3038257543237748  0.8663999150920259
  0.3094835775163250  0.1114975021626336  0.6357075602386630
  0.1249993378882439  0.1015286974985190  0.4543017689376624
  0.2498446545542847  0.0404483271266490  0.7694414746182526
  0.5619158630078523  0.5122285177692587  0.0250098820405473
  0.9065122084933593  0.7880996733036231  0.0078317455216512
  0.9793713107136308  0.5434475993969137  0.1928484104916008
  0.9658424841553085  0.2657648469543956  0.2817024582958328
  0.8715367571731574  0.9469260144593846  0.7284974323054269
  0.5155819260545391  0.6303989243068425  0.7222336775892795
  0.7197505563869818  0.6352221080231155  0.0663106671448050
  0.7137019157905617  0.3289710478467694  0.3201079308862388
  0.9479548063594537  0.0498949017881295  0.1297764795978759
  0.6841731885612364  0.1344024003588223  0.2375567523267560
  0.3817341907449102  0.1029055515087707  0.4828529447868100
  0.5825071033778783  0.3480514981339453  0.4292652992803868
  0.7205916326678233  0.7763292894023076  0.7579214589865252
  0.5620501782310789  0.3909182174002997  0.9047952723392364
  0.6391372199572403  0.2863141794730441  0.3745012065711285
  0.3442997758473779  0.7628463738585288  0.7550056855057765
  0.9766302121365308  0.4571069007701205  0.2419337902964618
  0.1262991380760046  0.1187183370459991  0.1936432971179732
  0.6574741990593030  0.3115225949748739  0.7519488236103045
  0.1754436878400812  0.9750849424279855  0.2281879393165116
  0.2190999264489837  0.3488721370977407  0.4173522069780006
  0.5280048080418398  0.2212179272330556  0.5370878423264144
  0.3978593636308934  0.9126400402784715  0.8032328892693066
  0.7213263675846623  0.5688855856034770  0.1406320406945363
  0.6590839181856928  0.9252298579256003  0.0718766126000361
  0.1617993154994024  0.8240236116109787  0.1501999935357165
  0.7199666792491650  0.4237664756439561  0.2831894583323068
  0.1693078150297007  0.0087485627747214  0.7236140505927854
  0.7925315918130084  0.0013755024101805  0.7234994679164505
  0.5786602148236542  0.8756528472114521  0.7699850644154264
  0.9094879725341666  0.4365719244597391  0.6463806382988225
  0.8947469991985354  0.5740263645405209  0.1491111830385969
  0.0247375711029169  0.7511026490115943  0.7325038122813287
  0.7281080819067456  0.1590900300174920  0.7248923981107825
  0.0516755250588181  0.0883694328431871  0.6094004801102334
  0.2650892762598260  0.8254872552908971  0.7811577143188081
  0.5455860174023196  0.4468690755312348  0.2804947183627588
  0.2551089790823875  0.2294419831691019  0.1952717916304702
  0.0878530289710262  0.1513314649381632  0.2854952376624426
  0.0745315344828489  0.8313262025243985  0.1011466726191155
  0.4716543647335332  0.9303351411564179  0.1923502457785762
  0.8407359220735576  0.5861186393001244  0.7077053266742792
  0.4537724278792518  0.9959071993825775  0.7911405717996641
  0.0973677503470273  0.5853101114313450  0.6598283633607164
  0.5838029932841984  0.5600627645528850  0.7198179655699336
  0.1714328422472187  0.8286924502308121  0.7529500314741070
  0.8859323418332836  0.2353316613599248  0.6451319916466391
  0.4628969245807361  0.1055521719007351  0.4246306854285783
  0.1459283156406615  0.5478746139488904  0.2264658575603337
  0.8216879155563236  0.7669953084409592  0.7449662886564781
  0.6582052175732600  0.6988869182492716  0.7674477959839534
  0.3504879447158635  0.7035985347359478  0.1845165785975287
  0.3955563668981313  0.5346075893853760  0.2155728811909813
  0.2457491298522405  0.1145278360417888  0.0691445192019637
  0.4684530017224597  0.1741833447190922  0.6149978826020309
  0.2886953914830712  0.0309528840094738  0.3565043785406363
  0.4653580293932892  0.8378193121441312  0.1552214580162311
  0.5392224037958444  0.0601684467777979  0.2771730738528200
  0.8180913569611519  0.7554833269196947  0.9855359227132854
  0.9594991783900906  0.9894156047416192  0.7107789086927884
  0.0684304870564552  0.5902874852696639  0.1866787990047653
  0.3019362531303824  0.9041578911418555  0.8257923345092422
  0.3854903085358420  0.1331418503682072  0.5753032343872930
  0.9326755323541670  0.1251761050551020  0.1958629980601506
  0.0125650323323031  0.9049980929316492  0.0771925187700866
  0.5457111160906704  0.5351741595637189  0.1302830255485511
  0.1586063339994879  0.6589609601572538  0.6981150604157621
  0.5737358522079888  0.4695793075346884  0.6899636965810553
  0.5238122041698647  0.4043618108660365  0.3638254731968281
  0.1218613724199725  0.7450338538110659  0.7294241996339456
  0.4787233726382593  0.3930256981603724  0.5517676519020559
  0.5432066275285334  0.3190308522542630  0.5163283124078858
  0.4562442468649215  0.2495343749254866  0.9140756693230393
  0.5021123290939752  0.6290737365492015  0.1351685393988094
  0.2213685170396334  0.2697240802237692  0.2733288787374289
  0.6294384127665623  0.6738080449601648  0.0207563476111815
  0.2199602585556480  0.8898120255085474  0.1984010008582223
  0.7900163742492547  0.2730076180059063  0.2914374550602102
  0.0617293419329340  0.3878045314222284  0.5374656280572588
  0.5350293959150988  0.4228937066425805  0.9955825471680489
  0.4360154222551877  0.2827233179269897  0.0099937648663719
  0.2832318237691739  0.0437908284320908  0.9348761915688931
  0.5463554652672882  0.9715270938346359  0.7687205829158474
  0.3836557581645201  0.9481021769088606  0.2363794038874076
  0.6760053379118025  0.8666489260337298  0.7568689207778336
  0.0915089890431021  0.6787100564494809  0.1518076225704756
  0.7497407236156488  0.9066386352285327  0.0252649982461750
  0.4780247076363535  0.3620949149201861  0.0544573460478323
  0.0509491299320252  0.3147206726854097  0.2856818354088143
  0.6536674771051494  0.4139475535108122  0.7499343001606809
  0.5466673085176259  0.6968043850400042  0.0862605760904323
  0.8048497334164076  0.6665717244877370  0.0337050225789934
  0.8037285781175550  0.0997854456627108  0.7056729887445868
  0.4239396622580677  0.8192008261223908  0.7718677313955880
  0.5792996637925497  0.2678599377132120  0.7901662699090048
  0.2462457736164935  0.0261528560734129  0.0260617159922255
  0.8817411810917055  0.8473689532586682  0.7430684617320813
  0.7413244072373918  0.8150995292118682  0.9818918498171920
  0.3405644885055737  0.6718593237350088  0.7122089946103759
  0.9870377928459402  0.1705546232394902  0.2618491942513024
  0.3751012396873050  0.0127212920702074  0.3081849344202971
  0.3193587915554223  0.0976851418159120  0.7323793306187897
  0.3424341896819642  0.2638721978536956  0.1584024211305995
  0.6082412000046952  0.1301548582395465  0.2981449501767604
  0.3323671458810986  0.1343932057065061  0.9328385374456591
  0.1254333105075991  0.0826530792590815  0.3577072883392181
  0.2534993087714735  0.6322744871988666  0.6851007892793296
  0.9672985293161043  0.6766998359768817  0.7130698142567773
  0.2440849029572836  0.4345199026469367  0.2740196733771572
  0.4047818274704659  0.4019283295786455  0.4848834117830195
  0.2215410753057102  0.0942535674942426  0.5948778013125952
  0.9253822663663377  0.8827757163368569  0.0308808918571834
  0.5191980406194844  0.7998644273234290  0.7657291570177489
  0.2952794314776246  0.0726768822399277  0.4452385377211884
  0.2369015737683923  0.5844324903105199  0.2227685684524800
  0.5484426476305938  0.9940221074529374  0.2005203578580153
  0.9543968372476629  0.7159888382662596  0.0567263856034606
  0.3747516539308083  0.7992533472336684  0.1771675961559278
  0.6529506847397681  0.7764236857082274  0.9949847803695216
  0.3171694321422689  0.8755288271939726  0.2099428943935580
  0.2502935917502412  0.5501261052343688  0.6284025036443830
  0.0281578303483710  0.9187977317247218  0.7295246417550914
  0.6048059470101472  0.8415832296373839  0.0511625270418461
  0.3124670023054350  0.1708266241133833  0.0223063013737880
  0.4233463593289399  0.6115665008797608  0.6933776814528118
  0.2030198875463793  0.1546533445383438  0.1505584607442918
  0.7480499076152189  0.4504987825717506  0.7182880102823841
  0.8434623911364303  0.9409242493575251  0.0409951343754317
  0.4053864271951677  0.1656752127633664  0.8765157714632361
  0.6401091915147643  0.1195122479378090  0.7408870894167896
  0.6020156479440024  0.1922120250752120  0.3778840700883253
  0.8070077177309555  0.5358643763622579  0.1796592701652966
  0.0363833590844617  0.7393482927381935  0.0989116619217813
  0.9666339129234560  0.0752285894914985  0.6629332493426249
  0.3740248203032791  0.3465829140852740  0.3112743097942549
  0.1405326803326876  0.0631154554549339  0.6450823540717809
  0.7321292688617155  0.2575073505531814  0.7173179348888286
  0.4911714887548537  0.4556693318003093  0.6304924888121483
  0.1418468858840675  0.2914615053821875  0.4138349798973283
  0.4592659582558291  0.0592844812715381  0.3372707529281029
  0.8865575968446615  0.1365766653110227  0.6663853909786347
  0.6066914217291456  0.5785491186518353  0.9634998228617229
  0.8594954940815341  0.0227479347084785  0.0922572925266121
  0.5610876539350622  0.7124776870664447  0.7557884574473346
  0.6388925676961200  0.5433691422933616  0.8737162111028614
  0.0536438463647633  0.1401356978868772  0.5221983019990288
  0.8352282209270395  0.1433565736933212  0.1913353044437973
  0.2560302356188293  0.6758603728945923  0.1971764771881086
  0.0004909973924451  0.5914857235893050  0.6747550129497205
  0.2222797365578367  0.2774477324438342  0.6073996648031875
 
  0.00000000E+00  0.00000000E+00  0.00000000E+00
  0.00000000E+00  0.00000000E+00  0.00000000E+00
  0.00000000E+00  0.00000000E+00  0.00000000E+00
  0.00000000E+00  0.00000000E+00  0.00000000E+00
  0.00000000E+00  0.00000000E+00  0.00000000E+00
  0.00000000E+00  0.00000000E+00  0.00000000E+00
  0.00000000E+00  0.00000000E+00  0.00000000E+00
  0.00000000E+00  0.00000000E+00  0.00000000E+00
  0.00000000E+00  0.00000000E+00  0.00000000E+00
  0.00000000E+00  0.00000000E+00  0.00000000E+00
  0.00000000E+00  0.00000000E+00  0.00000000E+00
  0.00000000E+00  0.00000000E+00  0.00000000E+00
  0.00000000E+00  0.00000000E+00  0.00000000E+00
  0.00000000E+00  0.00000000E+00  0.00000000E+00
  0.00000000E+00  0.00000000E+00  0.00000000E+00
  0.00000000E+00  0.00000000E+00  0.00000000E+00
  0.00000000E+00  0.00000000E+00  0.00000000E+00
  0.00000000E+00  0.00000000E+00  0.00000000E+00
  0.00000000E+00  0.00000000E+00  0.00000000E+00
  0.00000000E+00  0.00000000E+00  0.00000000E+00
  0.00000000E+00  0.00000000E+00  0.00000000E+00
  0.00000000E+00  0.00000000E+00  0.00000000E+00
  0.00000000E+00  0.00000000E+00  0.00000000E+00
  0.00000000E+00  0.00000000E+00  0.00000000E+00
  0.00000000E+00  0.00000000E+00  0.00000000E+00
  0.00000000E+00  0.00000000E+00  0.00000000E+00
  0.00000000E+00  0.00000000E+00  0.00000000E+00
  0.00000000E+00  0.00000000E+00  0.00000000E+00
  0.00000000E+00  0.00000000E+00  0.00000000E+00
  0.00000000E+00  0.00000000E+00  0.00000000E+00
  0.00000000E+00  0.00000000E+00  0.00000000E+00
  0.00000000E+00  0.00000000E+00  0.00000000E+00
  0.00000000E+00  0.00000000E+00  0.00000000E+00
  0.00000000E+00  0.00000000E+00  0.00000000E+00
  0.00000000E+00  0.00000000E+00  0.00000000E+00
  0.00000000E+00  0.00000000E+00  0.00000000E+00
  0.00000000E+00  0.00000000E+00  0.00000000E+00
  0.00000000E+00  0.00000000E+00  0.00000000E+00
  0.00000000E+00  0.00000000E+00  0.00000000E+00
  0.00000000E+00  0.00000000E+00  0.00000000E+00
  0.00000000E+00  0.00000000E+00  0.00000000E+00
  0.00000000E+00  0.00000000E+00  0.00000000E+00
  0.00000000E+00  0.00000000E+00  0.00000000E+00
  0.00000000E+00  0.00000000E+00  0.00000000E+00
  0.00000000E+00  0.00000000E+00  0.00000000E+00
  0.00000000E+00  0.00000000E+00  0.00000000E+00
  0.00000000E+00  0.00000000E+00  0.00000000E+00
  0.00000000E+00  0.00000000E+00  0.00000000E+00
  0.00000000E+00  0.00000000E+00  0.00000000E+00
  0.00000000E+00  0.00000000E+00  0.00000000E+00
  0.00000000E+00  0.00000000E+00  0.00000000E+00
  0.00000000E+00  0.00000000E+00  0.00000000E+00
  0.00000000E+00  0.00000000E+00  0.00000000E+00
  0.00000000E+00  0.00000000E+00  0.00000000E+00
  0.00000000E+00  0.00000000E+00  0.00000000E+00
  0.00000000E+00  0.00000000E+00  0.00000000E+00
  0.00000000E+00  0.00000000E+00  0.00000000E+00
  0.00000000E+00  0.00000000E+00  0.00000000E+00
  0.00000000E+00  0.00000000E+00  0.00000000E+00
  0.00000000E+00  0.00000000E+00  0.00000000E+00
  0.00000000E+00  0.00000000E+00  0.00000000E+00
  0.00000000E+00  0.00000000E+00  0.00000000E+00
  0.00000000E+00  0.00000000E+00  0.00000000E+00
  0.00000000E+00  0.00000000E+00  0.00000000E+00
  0.00000000E+00  0.00000000E+00  0.00000000E+00
  0.00000000E+00  0.00000000E+00  0.00000000E+00
  0.00000000E+00  0.00000000E+00  0.00000000E+00
  0.00000000E+00  0.00000000E+00  0.00000000E+00
  0.00000000E+00  0.00000000E+00  0.00000000E+00
  0.00000000E+00  0.00000000E+00  0.00000000E+00
  0.00000000E+00  0.00000000E+00  0.00000000E+00
  0.00000000E+00  0.00000000E+00  0.00000000E+00
  0.00000000E+00  0.00000000E+00  0.00000000E+00
  0.00000000E+00  0.00000000E+00  0.00000000E+00
  0.00000000E+00  0.00000000E+00  0.00000000E+00
  0.00000000E+00  0.00000000E+00  0.00000000E+00
  0.00000000E+00  0.00000000E+00  0.00000000E+00
  0.00000000E+00  0.00000000E+00  0.00000000E+00
  0.00000000E+00  0.00000000E+00  0.00000000E+00
  0.00000000E+00  0.00000000E+00  0.00000000E+00
  0.00000000E+00  0.00000000E+00  0.00000000E+00
  0.00000000E+00  0.00000000E+00  0.00000000E+00
  0.00000000E+00  0.00000000E+00  0.00000000E+00
  0.00000000E+00  0.00000000E+00  0.00000000E+00
  0.00000000E+00  0.00000000E+00  0.00000000E+00
  0.00000000E+00  0.00000000E+00  0.00000000E+00
  0.00000000E+00  0.00000000E+00  0.00000000E+00
  0.00000000E+00  0.00000000E+00  0.00000000E+00
  0.00000000E+00  0.00000000E+00  0.00000000E+00
  0.00000000E+00  0.00000000E+00  0.00000000E+00
  0.00000000E+00  0.00000000E+00  0.00000000E+00
  0.00000000E+00  0.00000000E+00  0.00000000E+00
  0.00000000E+00  0.00000000E+00  0.00000000E+00
  0.00000000E+00  0.00000000E+00  0.00000000E+00
  0.00000000E+00  0.00000000E+00  0.00000000E+00
  0.00000000E+00  0.00000000E+00  0.00000000E+00
  0.00000000E+00  0.00000000E+00  0.00000000E+00
  0.00000000E+00  0.00000000E+00  0.00000000E+00
  0.00000000E+00  0.00000000E+00  0.00000000E+00
  0.00000000E+00  0.00000000E+00  0.00000000E+00
  0.00000000E+00  0.00000000E+00  0.00000000E+00
  0.00000000E+00  0.00000000E+00  0.00000000E+00
  0.00000000E+00  0.00000000E+00  0.00000000E+00
  0.00000000E+00  0.00000000E+00  0.00000000E+00
  0.00000000E+00  0.00000000E+00  0.00000000E+00
  0.00000000E+00  0.00000000E+00  0.00000000E+00
  0.00000000E+00  0.00000000E+00  0.00000000E+00
  0.00000000E+00  0.00000000E+00  0.00000000E+00
  0.00000000E+00  0.00000000E+00  0.00000000E+00
  0.00000000E+00  0.00000000E+00  0.00000000E+00
  0.00000000E+00  0.00000000E+00  0.00000000E+00
  0.00000000E+00  0.00000000E+00  0.00000000E+00
  0.00000000E+00  0.00000000E+00  0.00000000E+00
  0.00000000E+00  0.00000000E+00  0.00000000E+00
  0.00000000E+00  0.00000000E+00  0.00000000E+00
  0.00000000E+00  0.00000000E+00  0.00000000E+00
  0.00000000E+00  0.00000000E+00  0.00000000E+00
  0.00000000E+00  0.00000000E+00  0.00000000E+00
  0.00000000E+00  0.00000000E+00  0.00000000E+00
  0.00000000E+00  0.00000000E+00  0.00000000E+00
  0.00000000E+00  0.00000000E+00  0.00000000E+00
  0.00000000E+00  0.00000000E+00  0.00000000E+00
  0.00000000E+00  0.00000000E+00  0.00000000E+00
  0.00000000E+00  0.00000000E+00  0.00000000E+00
  0.00000000E+00  0.00000000E+00  0.00000000E+00
  0.00000000E+00  0.00000000E+00  0.00000000E+00
  0.00000000E+00  0.00000000E+00  0.00000000E+00
  0.00000000E+00  0.00000000E+00  0.00000000E+00
  0.00000000E+00  0.00000000E+00  0.00000000E+00
  0.00000000E+00  0.00000000E+00  0.00000000E+00
  0.00000000E+00  0.00000000E+00  0.00000000E+00
  0.00000000E+00  0.00000000E+00  0.00000000E+00
  0.00000000E+00  0.00000000E+00  0.00000000E+00
  0.00000000E+00  0.00000000E+00  0.00000000E+00
  0.00000000E+00  0.00000000E+00  0.00000000E+00
  0.00000000E+00  0.00000000E+00  0.00000000E+00
  0.00000000E+00  0.00000000E+00  0.00000000E+00
  0.00000000E+00  0.00000000E+00  0.00000000E+00
  0.00000000E+00  0.00000000E+00  0.00000000E+00
  0.00000000E+00  0.00000000E+00  0.00000000E+00
  0.00000000E+00  0.00000000E+00  0.00000000E+00
  0.00000000E+00  0.00000000E+00  0.00000000E+00
  0.00000000E+00  0.00000000E+00  0.00000000E+00
  0.00000000E+00  0.00000000E+00  0.00000000E+00
  0.00000000E+00  0.00000000E+00  0.00000000E+00
  0.00000000E+00  0.00000000E+00  0.00000000E+00
  0.00000000E+00  0.00000000E+00  0.00000000E+00
  0.00000000E+00  0.00000000E+00  0.00000000E+00
  0.00000000E+00  0.00000000E+00  0.00000000E+00
  0.00000000E+00  0.00000000E+00  0.00000000E+00
  0.00000000E+00  0.00000000E+00  0.00000000E+00
  0.00000000E+00  0.00000000E+00  0.00000000E+00
  0.00000000E+00  0.00000000E+00  0.00000000E+00
  0.00000000E+00  0.00000000E+00  0.00000000E+00
  0.00000000E+00  0.00000000E+00  0.00000000E+00
  0.00000000E+00  0.00000000E+00  0.00000000E+00
  0.00000000E+00  0.00000000E+00  0.00000000E+00
  0.00000000E+00  0.00000000E+00  0.00000000E+00
  0.00000000E+00  0.00000000E+00  0.00000000E+00
  0.00000000E+00  0.00000000E+00  0.00000000E+00
  0.00000000E+00  0.00000000E+00  0.00000000E+00
  0.00000000E+00  0.00000000E+00  0.00000000E+00
  0.00000000E+00  0.00000000E+00  0.00000000E+00
  0.00000000E+00  0.00000000E+00  0.00000000E+00
  0.00000000E+00  0.00000000E+00  0.00000000E+00
  0.00000000E+00  0.00000000E+00  0.00000000E+00
  0.00000000E+00  0.00000000E+00  0.00000000E+00
  0.00000000E+00  0.00000000E+00  0.00000000E+00
  0.00000000E+00  0.00000000E+00  0.00000000E+00
  0.00000000E+00  0.00000000E+00  0.00000000E+00
  0.00000000E+00  0.00000000E+00  0.00000000E+00
  0.00000000E+00  0.00000000E+00  0.00000000E+00
  0.00000000E+00  0.00000000E+00  0.00000000E+00
  0.00000000E+00  0.00000000E+00  0.00000000E+00
  0.00000000E+00  0.00000000E+00  0.00000000E+00
  0.00000000E+00  0.00000000E+00  0.00000000E+00
  0.00000000E+00  0.00000000E+00  0.00000000E+00
  0.00000000E+00  0.00000000E+00  0.00000000E+00
  0.00000000E+00  0.00000000E+00  0.00000000E+00
  0.00000000E+00  0.00000000E+00  0.00000000E+00
  0.00000000E+00  0.00000000E+00  0.00000000E+00
  0.00000000E+00  0.00000000E+00  0.00000000E+00
  0.00000000E+00  0.00000000E+00  0.00000000E+00
  0.00000000E+00  0.00000000E+00  0.00000000E+00
  0.00000000E+00  0.00000000E+00  0.00000000E+00
  0.00000000E+00  0.00000000E+00  0.00000000E+00
  0.00000000E+00  0.00000000E+00  0.00000000E+00
  0.00000000E+00  0.00000000E+00  0.00000000E+00
  0.00000000E+00  0.00000000E+00  0.00000000E+00
  0.00000000E+00  0.00000000E+00  0.00000000E+00
  0.00000000E+00  0.00000000E+00  0.00000000E+00
  0.00000000E+00  0.00000000E+00  0.00000000E+00
  0.00000000E+00  0.00000000E+00  0.00000000E+00
  0.00000000E+00  0.00000000E+00  0.00000000E+00
  0.00000000E+00  0.00000000E+00  0.00000000E+00
  0.00000000E+00  0.00000000E+00  0.00000000E+00
  0.00000000E+00  0.00000000E+00  0.00000000E+00
  0.00000000E+00  0.00000000E+00  0.00000000E+00
  0.00000000E+00  0.00000000E+00  0.00000000E+00
  0.00000000E+00  0.00000000E+00  0.00000000E+00
  0.00000000E+00  0.00000000E+00  0.00000000E+00
  0.00000000E+00  0.00000000E+00  0.00000000E+00
  0.00000000E+00  0.00000000E+00  0.00000000E+00
  0.00000000E+00  0.00000000E+00  0.00000000E+00
  0.00000000E+00  0.00000000E+00  0.00000000E+00
  0.00000000E+00  0.00000000E+00  0.00000000E+00
  0.00000000E+00  0.00000000E+00  0.00000000E+00
