# Supplementary material for: Towards an atomistic understanding of disordered carbon electrode materials
Source: Chem Commun (Camb). 2018 May 23;54(47):5988–91. doi: 10.1039/c8cc01388h (PMC5994876; doi:10.1039/c8cc01388h)
Supplement: Supplementary file 1 [file CC-054-C8CC01388H-s001.zip › structures_Na/Fig3a_AIRSS_like/POSCAR9]

 C                                      
   1.00000000000000     
    14.3182550000000006    0.0000000000000000    0.0000000000000000
     0.0000000000000000   14.3182550000000006    0.0000000000000000
     0.0000000000000000    0.0000000000000000   14.3182550000000006
   C    Na
   206     1
Direct
  0.8927440833982901  0.6417395113307125  0.0783128148500315
  0.5347335303646590  0.7951039212126457  0.0987479389347801
  0.0732275199584416  0.3036384883745414  0.4820306831481600
  0.1256638602305669  0.9196499516649029  0.7405449354489856
  0.4799507485104038  0.1562489681550883  0.7095794799753119
  0.7922768851566341  0.0784723122731819  0.1331780061286276
  0.2299547345934151  0.4133745766619052  0.4915950611932280
  0.6724077317810252  0.5935782783525774  0.7748099002264297
  0.7578001484252332  0.5461767109527381  0.7316504778400347
  0.3044902023259189  0.5132873764096161  0.2465324185955411
  0.6351294421174049  0.9946582511109680  0.1410040302022340
  0.9588673487494547  0.2786746296758164  0.5908894448752486
  0.6413264976103974  0.5304203480152142  0.1766578183456523
  0.6981063376243715  0.0682256048898311  0.1628520906461750
  0.4186572983627568  0.5257877005383383  0.6394067033732730
  0.4288865531716535  0.3791409083445321  0.3833790083490429
  0.2728193839372239  0.3451808683263485  0.3235459979325274
  0.8059085417787000  0.4611929476883608  0.2450285427740386
  0.3986205588133385  0.3283445748647602  0.2082464598184001
  0.1300338326955684  0.2508793295915307  0.3136486229345256
  0.4174277637541159  0.6275878783243264  0.1840800072872459
  0.3218711114971722  0.4412326925277023  0.5194032995026300
  0.7728975815614053  0.1860238995157174  0.2500719880631279
  0.2149941927449952  0.0891380349955257  0.4965695570576918
  0.8156546129638472  0.2964213443540707  0.6768476249086994
  0.4578614399950806  0.3824033847318546  0.1497717350867580
  0.8910351045171316  0.4131119368073463  0.2616826506025825
  0.3662998791991056  0.2413873216753294  0.0633258471823291
  0.6291509857000285  0.0227403789982235  0.7428067527062397
  0.1501170400338904  0.4579162998574489  0.2632808632388797
  0.9194434059308055  0.5329795772059409  0.6670412675703318
  0.8712165239823930  0.6819094692417182  0.7242498738517854
  0.1596371732515534  0.5220968641562156  0.6053923211519442
  0.5387230010392651  0.1678750217166850  0.4500615301855299
  0.2679019585450763  0.9930740894931737  0.8550797945810187
  0.4153289040442453  0.1056785371540855  0.7775110773120240
  0.0182024235953627  0.2317052699621532  0.5219255230732264
  0.5672860002261833  0.1788626945320458  0.7524068021908701
  0.8238545603022727  0.3959204431788441  0.6763586698388666
  0.0624016788957135  0.4095627485081477  0.2681695909187299
  0.9774838662334694  0.3758420265390585  0.5948279747596280
  0.3324028909276071  0.5050934213775194  0.5943313920249875
  0.8827364314366655  0.3164851166282771  0.2792086531231890
  0.0288071375412288  0.9931420066624478  0.1199480963947263
  0.9802817639480176  0.8358207137769839  0.7416100597974469
  0.1780015817498439  0.7277211130996672  0.1706516101312213
  0.2007626815866894  0.0260533374740585  0.3149263494395308
  0.6398433472196465  0.4698026419013205  0.2528550931556602
  0.6240077008511744  0.4490376732318379  0.8498053728073917
  0.4838052023571129  0.4732108003744757  0.1953419236990974
  0.1464092526517800  0.4438449933506797  0.5438010846208062
  0.7068431303083645  0.9629419584303446  0.7383726358029997
  0.1080827767083664  0.0200841743710232  0.1734822689825605
  0.5275890055014297  0.3043099511557997  0.8654660475026422
  0.3110343275653564  0.1120897283684767  0.6344773213624710
  0.1269566603022431  0.1026578068146400  0.4531902868256116
  0.2515193077726190  0.0409087416094014  0.7682788524657952
  0.5637312789041793  0.5125077835543018  0.0244096098948591
  0.9087009349761137  0.7878477200436204  0.0074529182610520
  0.9808969175517540  0.5451772410719595  0.1954292139135781
  0.9675161717099119  0.2663528722618199  0.2805962013135636
  0.8733744575395554  0.9475760837885221  0.7271969452952859
  0.5171822354339898  0.6309145787649262  0.7209398568901898
  0.7216388321291777  0.6354472677985937  0.0663624286432277
  0.7156855828753791  0.3292779267588345  0.3200683957924309
  0.9496892685851833  0.0502449378798039  0.1284112147412757
  0.6861898809332465  0.1349338684212781  0.2365335245481091
  0.3835041060135631  0.1038683972871319  0.4819438528767828
  0.5844753617999077  0.3482893859686315  0.4288696021939489
  0.7222274657590309  0.7767887118982741  0.7566110201021037
  0.5636482976457112  0.3913607983755429  0.9039425257843366
  0.6414735477681056  0.2866024847142603  0.3742501505340059
  0.3460127689410508  0.7636075071665837  0.7530552782575995
  0.9781663447684963  0.4583680154787426  0.2440013667873432
  0.1276925102143263  0.1191257060092418  0.1924641112698266
  0.6588539844599892  0.3119582790603311  0.7508409644263320
  0.1773275022933682  0.9758862827973217  0.2273991537266426
  0.2214866118346533  0.3462052778429771  0.4174735281991505
  0.5300690252104512  0.2213098510803528  0.5365743977096412
  0.3996558702838465  0.9130767320989653  0.8022719531640230
  0.7230250140374882  0.5692727554462202  0.1408200407524803
  0.6611105682377414  0.9253684561766425  0.0711810225807312
  0.1638658692549659  0.8248736609010321  0.1495004688488802
  0.7216465453521905  0.4244787801372097  0.2836108575097904
  0.1709329247100854  0.0094829152872914  0.7223372376919120
  0.7943676384694628  0.0018954514841847  0.7219637972435141
  0.5804139408035681  0.8762128274232922  0.7686293655115523
  0.9108798875188873  0.4370161597403527  0.6445133898103644
  0.8964149027549850  0.5750318562934261  0.1503658770609205
  0.0262484968354509  0.7518384071528866  0.7304160068961250
  0.7298961514230612  0.1595688882362613  0.7234359210301887
  0.0533508306908163  0.0887886407432821  0.6078149997040968
  0.2668397449313386  0.8262055397522385  0.7792570255756731
  0.5471776405993939  0.4465739212727536  0.2798201094210847
  0.2559786740977095  0.2302235680959957  0.1936308234182916
  0.0893348036161266  0.1517650690312388  0.2842844293206790
  0.0768051676949309  0.8316001053611624  0.1003690828405249
  0.4735015781769715  0.9313403550359692  0.1912950332067722
  0.8422372298104309  0.5867208108309337  0.7060335821317076
  0.4554907844666011  0.9962392453249055  0.7898170846532336
  0.0988733579752321  0.5866756051031814  0.6561382792260273
  0.5852722642157235  0.5605015697182096  0.7189431175177866
  0.1731086571299209  0.8295334857069332  0.7510206664885617
  0.8875013081005237  0.2358557055790630  0.6436461506793868
  0.4647429948984925  0.1063105821658969  0.4238321916609317
  0.1470464799123435  0.5504924896449342  0.2320751284700028
  0.8233537700505161  0.7675488237087223  0.7435347831751770
  0.6598383407947077  0.6993531707567325  0.7662898733082495
  0.3523629684722649  0.7043695020807463  0.1845723038072261
  0.3976097183067824  0.5353868255476635  0.2160626635636786
  0.2465961150586533  0.1154392103227897  0.0672525870920648
  0.4701964124931464  0.1743754593269667  0.6140630688109646
  0.2905759397426491  0.0321320058191066  0.3555726719878589
  0.4670778967113717  0.8385414558591919  0.1541619718957254
  0.5412194969357976  0.0608752257614490  0.2763040894015878
  0.8203505697873904  0.7551660409226927  0.9852684909330233
  0.9615577368193106  0.9901786198053274  0.7100309970999337
  0.0693968690429649  0.5924233080495603  0.1904891937695013
  0.3036350735627458  0.9044403275904895  0.8246693997654274
  0.3872088288563696  0.1333954495360731  0.5745944200881561
  0.9343933750849170  0.1258803216797300  0.1943235809495226
  0.0145669352776970  0.9052914391716881  0.0759792169463564
  0.5473887553956047  0.5353998016052601  0.1297804453434121
  0.1601386627825584  0.6602625768669915  0.6946204385320001
  0.5751463012442100  0.4699665632681854  0.6891035045219517
  0.5254878289086000  0.4038132155720991  0.3631096944109124
  0.1234739214768112  0.7459464743439889  0.7269516881447902
  0.4804122488654334  0.3928446104498471  0.5510357451857854
  0.5451703137336953  0.3190891851361314  0.5158604799802593
  0.4577429422436111  0.2501592238726445  0.9128178783594192
  0.5038696105525515  0.6294100071861297  0.1346376151529617
  0.2226226579050268  0.2699511820534818  0.2720970221106396
  0.6314190798395923  0.6739102521561464  0.0203702616260607
  0.2220626683163398  0.8908816001332018  0.1975357967526178
  0.7916514484658269  0.2735020157519357  0.2901990652076676
  0.0634294147503221  0.3873532679478336  0.5360272290339858
  0.5365703110415814  0.4232836442413820  0.9947445964852261
  0.4372163503514799  0.2833920687749680  0.0087653435653366
  0.2853832134005260  0.0443290605600724  0.9334376166639268
  0.5481345236212913  0.9719613080671932  0.7673216849221492
  0.3856868940051567  0.9492560195928079  0.2352999635132118
  0.6777722235588758  0.8671489375871614  0.7554412235558129
  0.0931712291791753  0.6797655226548265  0.1536746371549658
  0.7518349056326957  0.9065392592084330  0.0246547965697250
  0.4792375851073307  0.3626432559345658  0.0533716809658083
  0.0525086064831786  0.3151949560468896  0.2852939667663776
  0.6552306216303824  0.4144173136412690  0.7490071804445165
  0.5483245248226204  0.6970452872172840  0.0856444410831083
  0.8068486034881629  0.6667060096366136  0.0340473240807853
  0.8055809883035554  0.1003086783682229  0.7040422459115083
  0.4256932072972520  0.8197120811071940  0.7705834929731358
  0.5809749180777357  0.2682464726613856  0.7891910277928545
  0.2485134070995235  0.0266240759887795  0.0245884556256015
  0.8833472120283365  0.8480355283708765  0.7419520368457279
  0.7434563147321342  0.8148833942572503  0.9813578251299390
  0.3423156023925975  0.6729022169132418  0.7095178583227431
  0.9886094850364332  0.1711134442761433  0.2603602814090122
  0.3769927917147680  0.0138591932481709  0.3072186105783989
  0.3211732646648278  0.0972831405276543  0.7307706397777487
  0.3433684315638167  0.2645285984983186  0.1569074724868843
  0.6103573190798099  0.1306807099800859  0.2973128338200996
  0.3340302410614657  0.1349958974335372  0.9313254727312934
  0.1271299614963386  0.0833481018646634  0.3567428861357025
  0.2552550238912429  0.6338257429870229  0.6813630048130579
  0.9688080854604677  0.6774786543801582  0.7105021219676597
  0.2459968040254270  0.4352677970973138  0.2758411754443905
  0.4067190320932780  0.4010174085719702  0.4840803810087864
  0.2233128791779028  0.0952527888185564  0.5938574195317095
  0.9275504418147912  0.8828184829228283  0.0300339945465620
  0.5209298300961545  0.8003980249509226  0.7643908206869016
  0.2970200880446334  0.0740990877208511  0.4442958754451067
  0.2385839812367596  0.5864839148317155  0.2270922567318389
  0.5504204571694723  0.9946849647109989  0.1995944765866499
  0.9563390573368623  0.7161834169524122  0.0573108906948967
  0.3767728641893402  0.8001755206707466  0.1763757879514702
  0.6552139482308150  0.7763766691916966  0.9946051988979467
  0.3192573241949250  0.8765031776132830  0.2091493500846832
  0.2522177497004872  0.5516308073362861  0.6248619631800884
  0.0297768767127263  0.9196183654011291  0.7288932570556947
  0.6068788519189044  0.8418187185224161  0.0506778851424666
  0.3135364253807503  0.1715881827083120  0.0207003932447550
  0.4250381723101741  0.6122930500773723  0.6913455270317794
  0.2038544317929440  0.1553903182309103  0.1487591066315054
  0.7495626419491274  0.4510709518973170  0.7170929137969073
  0.8454862661814093  0.9410122457222592  0.0401241138794833
  0.4069259077417528  0.1662087114196250  0.8751246479715029
  0.6419623894775083  0.1199482326868907  0.7395811845677707
  0.6042366832281646  0.1924406185387348  0.3773192473531267
  0.8086339920862768  0.5367033671976370  0.1804653423025440
  0.0383566651177114  0.7397916603906820  0.0994119923724560
  0.9688953056370981  0.0760035355679006  0.6614420110002569
  0.3757356499790039  0.3459237705454441  0.3103294857047280
  0.1429049911809758  0.0632290995654066  0.6434612098573176
  0.7337350690277850  0.2579295302876412  0.7158892452391095
  0.4927453637800162  0.4559310661573218  0.6294837540893768
  0.1437994230288655  0.2902692811746040  0.4132627238486429
  0.4612084085730448  0.0601778259318819  0.3363275141671350
  0.8882204284516393  0.1371584330106349  0.6646740383188287
  0.6085873256427339  0.5787813047342192  0.9629506848385284
  0.8614352575205042  0.0231242113247757  0.0909319453700387
  0.5627087991783186  0.7129815967884516  0.7545322881600875
  0.6405839357917467  0.5437852389646814  0.8728998015038300
  0.0553059530184267  0.1407994442990642  0.5209052691412966
  0.8370247100680419  0.1441177475106298  0.1896133321843200
  0.2580461209017058  0.6775993818003422  0.1988669377312225
  0.0017910566789832  0.5923955643770779  0.6717977631653110
  0.2035599889733080  0.5742254022046690  0.4136343257767833
 
  0.00000000E+00  0.00000000E+00  0.00000000E+00
  0.00000000E+00  0.00000000E+00  0.00000000E+00
  0.00000000E+00  0.00000000E+00  0.00000000E+00
  0.00000000E+00  0.00000000E+00  0.00000000E+00
  0.00000000E+00  0.00000000E+00  0.00000000E+00
  0.00000000E+00  0.00000000E+00  0.00000000E+00
  0.00000000E+00  0.00000000E+00  0.00000000E+00
  0.00000000E+00  0.00000000E+00  0.00000000E+00
  0.00000000E+00  0.00000000E+00  0.00000000E+00
  0.00000000E+00  0.00000000E+00  0.00000000E+00
  0.00000000E+00  0.00000000E+00  0.00000000E+00
  0.00000000E+00  0.00000000E+00  0.00000000E+00
  0.00000000E+00  0.00000000E+00  0.00000000E+00
  0.00000000E+00  0.00000000E+00  0.00000000E+00
  0.00000000E+00  0.00000000E+00  0.00000000E+00
  0.00000000E+00  0.00000000E+00  0.00000000E+00
  0.00000000E+00  0.00000000E+00  0.00000000E+00
  0.00000000E+00  0.00000000E+00  0.00000000E+00
  0.00000000E+00  0.00000000E+00  0.00000000E+00
  0.00000000E+00  0.00000000E+00  0.00000000E+00
  0.00000000E+00  0.00000000E+00  0.00000000E+00
  0.00000000E+00  0.00000000E+00  0.00000000E+00
  0.00000000E+00  0.00000000E+00  0.00000000E+00
  0.00000000E+00  0.00000000E+00  0.00000000E+00
  0.00000000E+00  0.00000000E+00  0.00000000E+00
  0.00000000E+00  0.00000000E+00  0.00000000E+00
  0.00000000E+00  0.00000000E+00  0.00000000E+00
  0.00000000E+00  0.00000000E+00  0.00000000E+00
  0.00000000E+00  0.00000000E+00  0.00000000E+00
  0.00000000E+00  0.00000000E+00  0.00000000E+00
  0.00000000E+00  0.00000000E+00  0.00000000E+00
  0.00000000E+00  0.00000000E+00  0.00000000E+00
  0.00000000E+00  0.00000000E+00  0.00000000E+00
  0.00000000E+00  0.00000000E+00  0.00000000E+00
  0.00000000E+00  0.00000000E+00  0.00000000E+00
  0.00000000E+00  0.00000000E+00  0.00000000E+00
  0.00000000E+00  0.00000000E+00  0.00000000E+00
  0.00000000E+00  0.00000000E+00  0.00000000E+00
  0.00000000E+00  0.00000000E+00  0.00000000E+00
  0.00000000E+00  0.00000000E+00  0.00000000E+00
  0.00000000E+00  0.00000000E+00  0.00000000E+00
  0.00000000E+00  0.00000000E+00  0.00000000E+00
  0.00000000E+00  0.00000000E+00  0.00000000E+00
  0.00000000E+00  0.00000000E+00  0.00000000E+00
  0.00000000E+00  0.00000000E+00  0.00000000E+00
  0.00000000E+00  0.00000000E+00  0.00000000E+00
  0.00000000E+00  0.00000000E+00  0.00000000E+00
  0.00000000E+00  0.00000000E+00  0.00000000E+00
  0.00000000E+00  0.00000000E+00  0.00000000E+00
  0.00000000E+00  0.00000000E+00  0.00000000E+00
  0.00000000E+00  0.00000000E+00  0.00000000E+00
  0.00000000E+00  0.00000000E+00  0.00000000E+00
  0.00000000E+00  0.00000000E+00  0.00000000E+00
  0.00000000E+00  0.00000000E+00  0.00000000E+00
  0.00000000E+00  0.00000000E+00  0.00000000E+00
  0.00000000E+00  0.00000000E+00  0.00000000E+00
  0.00000000E+00  0.00000000E+00  0.00000000E+00
  0.00000000E+00  0.00000000E+00  0.00000000E+00
  0.00000000E+00  0.00000000E+00  0.00000000E+00
  0.00000000E+00  0.00000000E+00  0.00000000E+00
  0.00000000E+00  0.00000000E+00  0.00000000E+00
  0.00000000E+00  0.00000000E+00  0.00000000E+00
  0.00000000E+00  0.00000000E+00  0.00000000E+00
  0.00000000E+00  0.00000000E+00  0.00000000E+00
  0.00000000E+00  0.00000000E+00  0.00000000E+00
  0.00000000E+00  0.00000000E+00  0.00000000E+00
  0.00000000E+00  0.00000000E+00  0.00000000E+00
  0.00000000E+00  0.00000000E+00  0.00000000E+00
  0.00000000E+00  0.00000000E+00  0.00000000E+00
  0.00000000E+00  0.00000000E+00  0.00000000E+00
  0.00000000E+00  0.00000000E+00  0.00000000E+00
  0.00000000E+00  0.00000000E+00  0.00000000E+00
  0.00000000E+00  0.00000000E+00  0.00000000E+00
  0.00000000E+00  0.00000000E+00  0.00000000E+00
  0.00000000E+00  0.00000000E+00  0.00000000E+00
  0.00000000E+00  0.00000000E+00  0.00000000E+00
  0.00000000E+00  0.00000000E+00  0.00000000E+00
  0.00000000E+00  0.00000000E+00  0.00000000E+00
  0.00000000E+00  0.00000000E+00  0.00000000E+00
  0.00000000E+00  0.00000000E+00  0.00000000E+00
  0.00000000E+00  0.00000000E+00  0.00000000E+00
  0.00000000E+00  0.00000000E+00  0.00000000E+00
  0.00000000E+00  0.00000000E+00  0.00000000E+00
  0.00000000E+00  0.00000000E+00  0.00000000E+00
  0.00000000E+00  0.00000000E+00  0.00000000E+00
  0.00000000E+00  0.00000000E+00  0.00000000E+00
  0.00000000E+00  0.00000000E+00  0.00000000E+00
  0.00000000E+00  0.00000000E+00  0.00000000E+00
  0.00000000E+00  0.00000000E+00  0.00000000E+00
  0.00000000E+00  0.00000000E+00  0.00000000E+00
  0.00000000E+00  0.00000000E+00  0.00000000E+00
  0.00000000E+00  0.00000000E+00  0.00000000E+00
  0.00000000E+00  0.00000000E+00  0.00000000E+00
  0.00000000E+00  0.00000000E+00  0.00000000E+00
  0.00000000E+00  0.00000000E+00  0.00000000E+00
  0.00000000E+00  0.00000000E+00  0.00000000E+00
  0.00000000E+00  0.00000000E+00  0.00000000E+00
  0.00000000E+00  0.00000000E+00  0.00000000E+00
  0.00000000E+00  0.00000000E+00  0.00000000E+00
  0.00000000E+00  0.00000000E+00  0.00000000E+00
  0.00000000E+00  0.00000000E+00  0.00000000E+00
  0.00000000E+00  0.00000000E+00  0.00000000E+00
  0.00000000E+00  0.00000000E+00  0.00000000E+00
  0.00000000E+00  0.00000000E+00  0.00000000E+00
  0.00000000E+00  0.00000000E+00  0.00000000E+00
  0.00000000E+00  0.00000000E+00  0.00000000E+00
  0.00000000E+00  0.00000000E+00  0.00000000E+00
  0.00000000E+00  0.00000000E+00  0.00000000E+00
  0.00000000E+00  0.00000000E+00  0.00000000E+00
  0.00000000E+00  0.00000000E+00  0.00000000E+00
  0.00000000E+00  0.00000000E+00  0.00000000E+00
  0.00000000E+00  0.00000000E+00  0.00000000E+00
  0.00000000E+00  0.00000000E+00  0.00000000E+00
  0.00000000E+00  0.00000000E+00  0.00000000E+00
  0.00000000E+00  0.00000000E+00  0.00000000E+00
  0.00000000E+00  0.00000000E+00  0.00000000E+00
  0.00000000E+00  0.00000000E+00  0.00000000E+00
  0.00000000E+00  0.00000000E+00  0.00000000E+00
  0.00000000E+00  0.00000000E+00  0.00000000E+00
  0.00000000E+00  0.00000000E+00  0.00000000E+00
  0.00000000E+00  0.00000000E+00  0.00000000E+00
  0.00000000E+00  0.00000000E+00  0.00000000E+00
  0.00000000E+00  0.00000000E+00  0.00000000E+00
  0.00000000E+00  0.00000000E+00  0.00000000E+00
  0.00000000E+00  0.00000000E+00  0.00000000E+00
  0.00000000E+00  0.00000000E+00  0.00000000E+00
  0.00000000E+00  0.00000000E+00  0.00000000E+00
  0.00000000E+00  0.00000000E+00  0.00000000E+00
  0.00000000E+00  0.00000000E+00  0.00000000E+00
  0.00000000E+00  0.00000000E+00  0.00000000E+00
  0.00000000E+00  0.00000000E+00  0.00000000E+00
  0.00000000E+00  0.00000000E+00  0.00000000E+00
  0.00000000E+00  0.00000000E+00  0.00000000E+00
  0.00000000E+00  0.00000000E+00  0.00000000E+00
  0.00000000E+00  0.00000000E+00  0.00000000E+00
  0.00000000E+00  0.00000000E+00  0.00000000E+00
  0.00000000E+00  0.00000000E+00  0.00000000E+00
  0.00000000E+00  0.00000000E+00  0.00000000E+00
  0.00000000E+00  0.00000000E+00  0.00000000E+00
  0.00000000E+00  0.00000000E+00  0.00000000E+00
  0.00000000E+00  0.00000000E+00  0.00000000E+00
  0.00000000E+00  0.00000000E+00  0.00000000E+00
  0.00000000E+00  0.00000000E+00  0.00000000E+00
  0.00000000E+00  0.00000000E+00  0.00000000E+00
  0.00000000E+00  0.00000000E+00  0.00000000E+00
  0.00000000E+00  0.00000000E+00  0.00000000E+00
  0.00000000E+00  0.00000000E+00  0.00000000E+00
  0.00000000E+00  0.00000000E+00  0.00000000E+00
  0.00000000E+00  0.00000000E+00  0.00000000E+00
  0.00000000E+00  0.00000000E+00  0.00000000E+00
  0.00000000E+00  0.00000000E+00  0.00000000E+00
  0.00000000E+00  0.00000000E+00  0.00000000E+00
  0.00000000E+00  0.00000000E+00  0.00000000E+00
  0.00000000E+00  0.00000000E+00  0.00000000E+00
  0.00000000E+00  0.00000000E+00  0.00000000E+00
  0.00000000E+00  0.00000000E+00  0.00000000E+00
  0.00000000E+00  0.00000000E+00  0.00000000E+00
  0.00000000E+00  0.00000000E+00  0.00000000E+00
  0.00000000E+00  0.00000000E+00  0.00000000E+00
  0.00000000E+00  0.00000000E+00  0.00000000E+00
  0.00000000E+00  0.00000000E+00  0.00000000E+00
  0.00000000E+00  0.00000000E+00  0.00000000E+00
  0.00000000E+00  0.00000000E+00  0.00000000E+00
  0.00000000E+00  0.00000000E+00  0.00000000E+00
  0.00000000E+00  0.00000000E+00  0.00000000E+00
  0.00000000E+00  0.00000000E+00  0.00000000E+00
  0.00000000E+00  0.00000000E+00  0.00000000E+00
  0.00000000E+00  0.00000000E+00  0.00000000E+00
  0.00000000E+00  0.00000000E+00  0.00000000E+00
  0.00000000E+00  0.00000000E+00  0.00000000E+00
  0.00000000E+00  0.00000000E+00  0.00000000E+00
  0.00000000E+00  0.00000000E+00  0.00000000E+00
  0.00000000E+00  0.00000000E+00  0.00000000E+00
  0.00000000E+00  0.00000000E+00  0.00000000E+00
  0.00000000E+00  0.00000000E+00  0.00000000E+00
  0.00000000E+00  0.00000000E+00  0.00000000E+00
  0.00000000E+00  0.00000000E+00  0.00000000E+00
  0.00000000E+00  0.00000000E+00  0.00000000E+00
  0.00000000E+00  0.00000000E+00  0.00000000E+00
  0.00000000E+00  0.00000000E+00  0.00000000E+00
  0.00000000E+00  0.00000000E+00  0.00000000E+00
  0.00000000E+00  0.00000000E+00  0.00000000E+00
  0.00000000E+00  0.00000000E+00  0.00000000E+00
  0.00000000E+00  0.00000000E+00  0.00000000E+00
  0.00000000E+00  0.00000000E+00  0.00000000E+00
  0.00000000E+00  0.00000000E+00  0.00000000E+00
  0.00000000E+00  0.00000000E+00  0.00000000E+00
  0.00000000E+00  0.00000000E+00  0.00000000E+00
  0.00000000E+00  0.00000000E+00  0.00000000E+00
  0.00000000E+00  0.00000000E+00  0.00000000E+00
  0.00000000E+00  0.00000000E+00  0.00000000E+00
  0.00000000E+00  0.00000000E+00  0.00000000E+00
  0.00000000E+00  0.00000000E+00  0.00000000E+00
  0.00000000E+00  0.00000000E+00  0.00000000E+00
  0.00000000E+00  0.00000000E+00  0.00000000E+00
  0.00000000E+00  0.00000000E+00  0.00000000E+00
  0.00000000E+00  0.00000000E+00  0.00000000E+00
  0.00000000E+00  0.00000000E+00  0.00000000E+00
  0.00000000E+00  0.00000000E+00  0.00000000E+00
  0.00000000E+00  0.00000000E+00  0.00000000E+00
  0.00000000E+00  0.00000000E+00  0.00000000E+00
  0.00000000E+00  0.00000000E+00  0.00000000E+00
  0.00000000E+00  0.00000000E+00  0.00000000E+00
  0.00000000E+00  0.00000000E+00  0.00000000E+00
  0.00000000E+00  0.00000000E+00  0.00000000E+00
  0.00000000E+00  0.00000000E+00  0.00000000E+00
  0.00000000E+00  0.00000000E+00  0.00000000E+00
