# Supplementary material for: Towards an atomistic understanding of disordered carbon electrode materials
Source: Chem Commun (Camb). 2018 May 23;54(47):5988–91. doi: 10.1039/c8cc01388h (PMC5994876; doi:10.1039/c8cc01388h)
Supplement: Supplementary file 1 [file CC-054-C8CC01388H-s001.zip › structures_Na/Fig4a_MD_annealed/POSCAR_Na14_annealed]

14Na MD3ps                              
   1.00000000000000     
    14.3182554245000002    0.0000000000000000    0.0000000000000000
     0.0000000000000000   14.3182554245000002    0.0000000000000000
     0.0000000000000000    0.0000000000000000   14.3182554245000002
   C    Na
   206    14
Direct
  0.9094008248894738  0.6479930286662636  0.0796168016891059
  0.5519125320373774  0.8011308976278073  0.1008785352566335
  0.0933413408772594  0.3046962615525004  0.4904567753052760
  0.1477532123563563  0.9174817928814178  0.7500563911453284
  0.5035613335457683  0.1624293750375188  0.7164832044454883
  0.8109660166506956  0.0857219526959696  0.1333166270455806
  0.2459750100714402  0.4206982425164014  0.4943312341952577
  0.6945125955716733  0.5898673133879342  0.7844636253040633
  0.7838922490901936  0.5417795850337512  0.7511829389660392
  0.3209339203569357  0.5196090256953738  0.2508547761321793
  0.6532921275175170  0.0007959896464556  0.1434110315788288
  0.9849871042016858  0.2762472345975482  0.6033259174832679
  0.6578223842427278  0.5364969457474231  0.1807680986129867
  0.7179540601298342  0.0730355039874198  0.1656475509645787
  0.4361415003813178  0.5324089378779533  0.6392983519235287
  0.4441318760180764  0.3847374507910786  0.3836635567152484
  0.2879881352124443  0.3513679385459909  0.3271681597352156
  0.8231441579017655  0.4673101928471581  0.2465980879023917
  0.4125296746171188  0.3340452667085785  0.2112147823142720
  0.1466402422881217  0.2553837501994494  0.3188129350265285
  0.4345846121341310  0.6341189744603213  0.1892394494739307
  0.3382146647900584  0.4497707430337741  0.5198414007142063
  0.7927102687814553  0.1901793877244060  0.2544303775632457
  0.2367130353393136  0.0914931661161233  0.5013374755503932
  0.8532302190005581  0.2915317449773056  0.7079205799463963
  0.4721914276316923  0.3882299147202630  0.1539225449018033
  0.9085463218942920  0.4184882535566246  0.2606314863067993
  0.3810152106728211  0.2464868636881690  0.0670239138209965
  0.6495162658524833  0.0229871549450849  0.7374506730049148
  0.1669063981129710  0.4640103318920623  0.2660316671083365
  0.9423124914255325  0.5317522174993030  0.6756074901914673
  0.8891483164090417  0.6809186502584126  0.7255355359827149
  0.1786408161878370  0.5245526084525025  0.6138793410308452
  0.5593890151562846  0.1735867928680932  0.4536319449046147
  0.2892369337455420  0.9940842413080233  0.8622641169695484
  0.4380995501250950  0.1093609455751476  0.7841889070717727
  0.0397423265559951  0.2318613986988680  0.5305262906024169
  0.5927297565526430  0.1836384898606056  0.7594029199156012
  0.8612115192466305  0.3905449003876598  0.7088002767151664
  0.0797494071002731  0.4147028148070646  0.2701419749472791
  0.0031605665603109  0.3744374649899100  0.6084419817369451
  0.3497669812116797  0.5111045107575194  0.5965681950908319
  0.9006546108967868  0.3213906872304548  0.2793121505165033
  0.0475663317251218  0.9988001913346949  0.1201123798204549
  0.0003442341010143  0.8341763589940356  0.7485590130947131
  0.1958919420314444  0.7344170800022809  0.1722845700342432
  0.2193563680031474  0.0301604229999981  0.3186634280228873
  0.6570251871795776  0.4754026695223033  0.2560521454484359
  0.6534883566887828  0.4469565644906126  0.8691570003122919
  0.4998502684024544  0.4786380754891368  0.1992204189468225
  0.1650319965997369  0.4486257451090978  0.5497907303115142
  0.7263363644652969  0.9609880613557777  0.7309318029233367
  0.1270623805161506  0.0257028374898951  0.1744840272647536
  0.5534267451376778  0.3041949551346406  0.8792898743278528
  0.3342668869296261  0.1114482011448317  0.6396610402182148
  0.1484647656028102  0.1056471828217553  0.4586098849667763
  0.2755079062439876  0.0397521863505546  0.7735999373520031
  0.5781659267084081  0.5180961016924996  0.0303763187972663
  0.9269222406808240  0.7932263894354250  0.0071201868040589
  0.9985139785780532  0.5515425900010911  0.1966661007010444
  0.9849699302406165  0.2709366116066434  0.2838670187638925
  0.8941273712317255  0.9442689067790724  0.7259536639450417
  0.5365908827367463  0.6254090207613601  0.7357864308095401
  0.7374196063182268  0.6418314035678279  0.0696693933644568
  0.7349174249550501  0.3354006438033892  0.3236266562118075
  0.9686026535938126  0.0560255497414062  0.1281007183637328
  0.7067653665064881  0.1383620184804784  0.2411199207370132
  0.4048560452388941  0.1081401700223452  0.4860406775598065
  0.6014790286626592  0.3545829717466091  0.4303165428630038
  0.7414747919129923  0.7753194807006807  0.7570799236507852
  0.5838658286339893  0.3924775131511922  0.9161519006727517
  0.6611548924824362  0.2924923534305393  0.3777946252118412
  0.3656562096068043  0.7627076015494652  0.7668510693169992
  0.9959193320358182  0.4637083070056178  0.2438273514089886
  0.1441227290121532  0.1243971827062467  0.1959775434372801
  0.7031342856770806  0.3031210571316976  0.7942026559058135
  0.1951399517159231  0.9802449502229251  0.2316897069976633
  0.2374312626016604  0.3523531593374756  0.4213268041166103
  0.5490633703816314  0.2281757237344735  0.5409243782426216
  0.4216727230500936  0.9137036758620738  0.8098083423244233
  0.7394685660337004  0.5763461855641978  0.1436671503038411
  0.6796345173419880  0.9303732763501387  0.0722187128574703
  0.1834796823093399  0.8312026451585552  0.1483391354288273
  0.7397554510783593  0.4303708884425745  0.2875102281960551
  0.1947546259808988  0.0066059028389631  0.7286297332239116
  0.8152505708389839  0.9983475133042674  0.7168713804921509
  0.6004060209561430  0.8756036085280314  0.7679248123184763
  0.9388859116714769  0.4338560165418670  0.6618358036798142
  0.9135109232827503  0.5811379827115246  0.1516371791409554
  0.0452792713207231  0.7494054526388254  0.7416717957859476
  0.7562794944678188  0.1553360961415180  0.7325260688311701
  0.0781551934799225  0.0868442118516981  0.6131439754863024
  0.2881551125518200  0.8245290432342571  0.7929248252773391
  0.5639696388636608  0.4515679045106609  0.2823208756545981
  0.2706768104139243  0.2368373331112821  0.1973380572347310
  0.1069775592271185  0.1556339942456972  0.2893789532169819
  0.0951631203969399  0.8374120235918596  0.1004467607398922
  0.4917302112250397  0.9382938637062921  0.1920301564873910
  0.8614711492773992  0.5852438324821279  0.7113988567987590
  0.4772801455468425  0.9970455324306826  0.7943527702250748
  0.1194494704905864  0.5865887865336248  0.6675342386105569
  0.6073611239503478  0.5565345186718531  0.7213665126354556
  0.1927267848450498  0.8278219763187806  0.7657045357337964
  0.9180790659423863  0.2328816928800066  0.6606202086926203
  0.4857572895454041  0.1116339493276826  0.4270109391871912
  0.1638970818336389  0.5567426220680289  0.2343789972441215
  0.8421944502937180  0.7667473241078611  0.7439716408771702
  0.6810427470510376  0.6969609601474929  0.7729154128923170
  0.3695010210184293  0.7107931897596487  0.1884812418586037
  0.4143352070158031  0.5414380502517346  0.2214378244872321
  0.2612476736343226  0.1217693247376417  0.0714688717686798
  0.4919738818069419  0.1790018196773602  0.6200468615967552
  0.3102896617543252  0.0379182588035079  0.3582181970893288
  0.4852189914178027  0.8451190496459944  0.1570336884308787
  0.5605962859769136  0.0675815327848639  0.2781948414109934
  0.8370334339435459  0.7603194491274436  0.9858713839974484
  0.9837445265503177  0.9870413142738030  0.7142618857234240
  0.0864794359976955  0.5987490883201403  0.1925155070389835
  0.3255639006705593  0.9050394190993316  0.8337744272249026
  0.4092553281318487  0.1365920296206724  0.5795993462241498
  0.9533834940311081  0.1315161690796813  0.1953864973553792
  0.0328081788953369  0.9110554139201952  0.0758599616807061
  0.5633778779742116  0.5414205908451635  0.1345445879578477
  0.1793139781780937  0.6579494593526150  0.7090878036753026
  0.6020820695420213  0.4804490016911345  0.6618118912108315
  0.5413704905682053  0.4080674315290054  0.3646938039362055
  0.1424585504022247  0.7433462590462980  0.7432000860626999
  0.4955123611877710  0.4020384119478351  0.5468458021366800
  0.5590556792229577  0.3258697170267268  0.5158252298195407
  0.4768833756915996  0.2516302224130840  0.9207036617867814
  0.5203517429084741  0.6356202987474404  0.1388476690144032
  0.2380729661572971  0.2756761817442737  0.2763604525409491
  0.6470102559986586  0.6795110260964634  0.0230610226072230
  0.2402075671509039  0.8978178094346632  0.1989933168581146
  0.8093161293937001  0.2786010317205694  0.2905864215854095
  0.0836955678954752  0.3892587894971413  0.5448243662947192
  0.5501847248419196  0.4293249393128988  0.0020380738618115
  0.4530036686169012  0.2876516304017613  0.0139667421105401
  0.2994574458008117  0.0470035939859699  0.9407188712728427
  0.5685709734878017  0.9714423550632887  0.7656260646306094
  0.4045328812500628  0.9573591883339745  0.2351579400708061
  0.6969121411874468  0.8659670589833155  0.7517684676276204
  0.1106207334327749  0.6863754425787576  0.1553586861569869
  0.7684079430172872  0.9124238128472157  0.0247829626872687
  0.4930578379129784  0.3681142126922552  0.0589388196042080
  0.0696698998407186  0.3198294186778057  0.2889715499611043
  0.7160872412053862  0.3992576773084267  0.8082239040321753
  0.5648081521214650  0.7031615114623904  0.0888948551867443
  0.8233141947787317  0.6728820059514362  0.0354641424242601
  0.8294190353145297  0.0958539207492493  0.7059791512488047
  0.4467354096023328  0.8192436431871926  0.7809460264249068
  0.6131487567458862  0.2643179995862965  0.8106035459188305
  0.2531557205445623  0.0342772400241600  0.0291955503095949
  0.9029139919186662  0.8461685587920655  0.7432623524461093
  0.7599979801737646  0.8200273120769879  0.9814523489131375
  0.3619427176918535  0.6724679173595121  0.7215553045152134
  0.0054640214777137  0.1738384989513335  0.2661935124720785
  0.3962918537849305  0.0217057819940081  0.3084015941198714
  0.3443798531794116  0.0974091863228495  0.7360743642635867
  0.3575535930962204  0.2706009403906222  0.1601955137343296
  0.6302475411473765  0.1354381335432606  0.3005967467173107
  0.3513143414028903  0.1372796728971437  0.9372340962625785
  0.1463384270029877  0.0870580669071188  0.3610842693109007
  0.2752053496977709  0.6333948618518832  0.6926358713779308
  0.9876090401007787  0.6766145852993617  0.7162698012117659
  0.2621768222052410  0.4416216073226380  0.2798758042641012
  0.4211267803643537  0.4084590761192075  0.4823470475204630
  0.2469168210940396  0.0926279861880062  0.5987360397716870
  0.9456981182449979  0.8886616649847596  0.0299714965545874
  0.5413981510105899  0.7981397009062334  0.7724964935936001
  0.3181246602216063  0.0782443900545928  0.4477796621199417
  0.2551717859554614  0.5926851213661735  0.2298267522398092
  0.5698897491092865  0.0013623478010061  0.2004008773949764
  0.9737207196687692  0.7224743148594825  0.0575329737155741
  0.3946488780594279  0.8066843650415763  0.1789018388901198
  0.6713744987496284  0.7815354368438960  0.9953285234483502
  0.3380830149047114  0.8834050462455068  0.2109335287623537
  0.2707429832946460  0.5543009847289753  0.6324496910136546
  0.0510621126766893  0.9169197124529518  0.7361386519782940
  0.6242103587324266  0.8473642534286370  0.0520078809962499
  0.3299003656292641  0.1759866865683435  0.0245482954658485
  0.4447466301567431  0.6128598868939932  0.7004430402031119
  0.2187055280776775  0.1628375773866750  0.1519228583810275
  0.7897480592066231  0.4439725528306084  0.7577478090377525
  0.8641539589563791  0.9480910516857506  0.0392153869324474
  0.4272121294545030  0.1683074339023563  0.8823199472456267
  0.6649283782010329  0.1206921231610991  0.7411660701699248
  0.6250227068637173  0.1983093929805264  0.3812354659156654
  0.8257136731379688  0.5429301222370526  0.1822411700431203
  0.0562494727180578  0.7458385364010667  0.1004869134891067
  0.9938402076888337  0.0731519740828475  0.6674826391467761
  0.3903450240579787  0.3514142473759634  0.3121163345694811
  0.1676709031376902  0.0591889553444176  0.6483277461138570
  0.7721173640533152  0.2505061006728866  0.7471413217626335
  0.5116626653715812  0.4699215708927156  0.6191068236613475
  0.1614740956895133  0.2938699859405034  0.4186830563676622
  0.4806894808337674  0.0667302656440611  0.3380333388684065
  0.9141960917529488  0.1338306214194560  0.6729724308064817
  0.6245075282725452  0.5839545851906180  0.9679783639775437
  0.8804190689600944  0.0294012603873597  0.0896601161454313
  0.5827895283035147  0.7094507390922900  0.7670072408832240
  0.6603797850954578  0.5466076627410530  0.8825740705783645
  0.0781834566987811  0.1399154271896350  0.5274325163483482
  0.8562378900289573  0.1506113510791423  0.1896227385305735
  0.2753006311015085  0.6839049440950262  0.2016045654826044
  0.0216340263926895  0.5920691187682010  0.6797444174498821
  0.4962915908687577  0.7231649060860406  0.5596530833303746
  0.6989680266135849  0.3480335028009947  0.6140221527747443
  0.0835658465161728  0.8324641186922861  0.3161420344718877
  0.0117725041775216  0.9164958043294291  0.5400242596192797
  0.5842810539287271  0.6434985348105400  0.3399307212867555
  0.9437625855838192  0.4018280234747493  0.4377849041199227
  0.7820064748891511  0.8015675297945748  0.4354879521141228
  0.7179828594089557  0.5894014427689527  0.5745255418892299
  0.2455930430095421  0.5954315617510275  0.4214766434850858
  0.8096089707268206  0.8060594756908870  0.1729590691577911
  0.5432860932681152  0.0013619038861137  0.5833059324299370
  0.2436990617121282  0.7954360790322070  0.5868081068998663
  0.8764820402431468  0.0271565291514619  0.3312901784144060
  0.3586008416808824  0.8357093716942074  0.3853068436062443
