# Supplementary material for: Towards an atomistic understanding of disordered carbon electrode materials
Source: Chem Commun (Camb). 2018 May 23;54(47):5988–91. doi: 10.1039/c8cc01388h (PMC5994876; doi:10.1039/c8cc01388h)
Supplement: Supplementary file 1 [file CC-054-C8CC01388H-s001.zip › structures_pure_large/POSCAR/POSCAR.aC1000_opt_1.00]

 C 
 1.0000000000000000
    26.9601914200000010    0.0000000000000000    0.0000000000000000
     0.0000000000000000   26.9601914200000010    0.0000000000000000
     0.0000000000000000    0.0000000000000000   26.9601914200000010
 930
Cartesian
 -6.2114908399999997 -5.3253596999999999 -2.7426254399999999
  5.2156564000000003 -9.3875022000000001 10.2454772399999996
  2.2653645800000000 -9.3154493200000008 12.4153204899999992
  3.1059789599999998 11.6011750300000003  5.9561768099999997
  5.9926904199999997 -15.0907732299999999 17.9233037300000007
  3.5228008800000001  6.6024591099999999 10.4257121500000007
  1.1127704300000001  7.9646393099999999 28.4523485700000016
  2.8379162500000001 -9.0928822100000009 25.1026587899999996
 -5.6149130400000002  4.1901155899999996 23.1751119400000007
 -1.1491339199999999  1.1714390200000000 24.5143146700000010
 -5.9061882399999996  1.7426740400000000 -4.8078011700000003
  0.5776844799999999 -0.4029717400000000  0.4201131700000000
  5.4683945600000001  6.1612781099999996 11.9417194200000001
 -1.2257041500000001  9.1764234699999996  5.3654267200000003
  5.2505793199999999  6.8814786899999998 14.3448222699999999
 -1.4771889700000000  9.2806243700000000 14.2226134700000006
  9.6155254899999996  6.0715033700000003 17.9692653299999989
 -0.1582343400000000 12.7212087599999997 22.2404660499999984
  6.4043176300000004  6.5624275499999998 15.0564728900000002
 28.2177597099999993 10.0854078099999995 16.4202452500000007
 -2.2359412399999998 14.7118324000000005  6.3964342600000004
 -0.7544509100000000  9.5807767599999991  3.0328228099999999
  3.8804653400000002  4.4827142699999998  6.3489866700000004
  8.8877848799999999  8.9640006799999998  6.6044255200000004
  5.5096949600000000  9.6563446000000006  8.1974556799999991
  8.2677558999999992 11.3072170900000000  2.7047036800000002
 -2.1272709500000002 15.3535963399999993 15.4073098799999997
 14.2492739000000004 14.0611792900000001 17.3807237999999984
 -6.0064796700000000  5.7882212300000004 24.9777652299999993
  1.9721185500000000 -9.0325987800000007 32.3832200200000031
 -0.0593380500000000  8.6430907700000006  5.8968001399999999
  1.1134188000000000  8.3587050999999999  2.8602905299999999
  4.8677878899999998 10.2896242400000002  7.0876122099999996
 -1.6743148000000001  9.3312731299999996  3.9562503100000002
 -3.4988616900000000  9.0153163400000000 15.5343092400000007
 -1.1637743400000000  9.4572268000000008 16.4633170200000016
  8.3774225399999995  5.9397418000000002 17.3400648100000012
 -3.7431964899999999 20.5418975099999983 15.3450877099999996
 -0.6103210700000000 14.1733792899999997 20.3792739400000009
  1.4579224399999999 20.1813596199999985 27.8413573700000008
  2.0763902200000000 12.5339369600000001  3.2664134200000001
  2.2362786200000002  3.4792319900000002  2.7311404000000001
 -3.1616174199999998  9.2353081800000005  4.0183531900000000
  5.3924316399999999  5.3352452000000001  9.6134845799999997
  8.2327389699999998 25.2236359800000010 17.5364116900000013
  0.8478482899999999 18.5490685400000004 17.6743698000000009
 -7.5015398600000003 11.2441672300000004 22.6694157599999997
  5.0395991499999999  9.6688048799999997  9.5330417700000005
 -1.0970475700000000 14.2785449000000000 32.6452783599999989
 -4.2666812299999997 16.1954287500000014 30.4793264999999991
  4.7080417600000004 11.9389103900000002  2.6739044500000002
  3.9812987899999999 10.4156636700000007 10.1536559200000003
  1.5789550000000001 24.4197347899999997  2.4324863500000000
 -2.6537722300000000 16.1180380300000010 16.4767798799999987
 -0.1362201800000000 13.5048419899999992  7.7837826899999998
  2.6178224800000001 17.7262778200000000 16.1274583100000015
  4.2358917700000003 18.1374381000000007 13.7798740199999994
 -5.3461711100000002 19.6938753300000009 25.4661252699999991
 -1.3783300300000001  5.6243859699999996 22.6041637900000012
 12.3508050500000000 16.5621718899999983 20.2414364400000011
  1.4025849699999999 12.0448968199999999  2.1044832499999999
 -6.7130773100000001 14.6453427400000002 15.1882208500000004
 -1.0165127500000000 17.1088771999999985  8.6785254500000004
 -4.1925087999999997 19.8532265400000014 14.1535154300000006
 -0.1349531800000000 19.5688872200000006 19.8109387599999991
  6.4959809599999998 19.1846050300000002 18.2865416799999991
  0.0324505500000000 13.1967053799999992 12.0476820300000007
 -2.6099689399999999 21.6591413800000012 20.4295765600000010
 -6.5400162799999997  8.0965793799999997 24.3662183200000015
  4.0305751000000001 17.7315928000000014 16.1384541800000001
  6.5796927500000004 17.8621791099999996 10.4034588699999997
 -2.9567216200000002 15.8326081799999994  1.3367655800000000
  1.1733728299999999 17.7166726499999996  6.4969070499999999
 -8.0639272399999999 22.2837995299999996  1.6347256100000001
  2.8340164099999998 11.3482329699999998  8.2174266800000009
 -6.2117651299999999 18.6661515899999984 13.1911199200000002
 -8.4114863199999998 20.7181154200000002 19.4636843900000009
 -0.3953501700000000 23.6582857199999985 25.5776839500000008
 -0.6110797700000000 13.5973525300000002 26.1701827999999992
 -2.0598523900000001 15.1818950099999999 29.1617227099999994
  4.8008177800000000 32.9377517599999976 10.6735248100000000
 -8.8970290799999994 20.6784473300000009 -2.6863682199999999
 26.9033462800000009 13.6263974300000008 33.3247892999999991
 23.1827604299999983 26.1503284600000008 21.8628145399999987
  5.2100275099999998 31.7020735500000015  8.5071121699999992
  8.9295700599999996 23.9307552000000001 14.2111302500000001
 -2.2341408899999999 21.0461571700000007 19.2670438100000005
 -8.8527878599999994 20.0119013099999989 18.2922115400000003
  0.4884687100000000 19.4583444400000012 31.1858374100000013
 -4.0820961400000000 31.5315147300000014 21.2673155399999985
 -1.6993740200000000 35.0102371099999985 -7.3124995200000003
 -7.0141777899999997 27.8014536899999989  0.8738123500000000
  0.0118311200000000 13.8348251700000002  3.5347367300000001
  6.8283421700000000 19.6167330399999997 13.5548176599999994
  5.0026027700000002 18.1770571200000006 12.5846370499999995
  1.0005122500000001 18.8539386100000002 21.8325830900000000
 -5.8117301299999999 30.1150949099999998 24.0916351000000013
  1.9931612299999999 17.9937009799999998 14.8631674599999997
  0.5033021900000000 34.0309551799999994 25.7185630299999985
 -7.3582142499999996 24.8001834199999998 25.5249729199999997
 -6.7547829799999999  0.9146755400000000 -1.3917846300000001
  0.3309399200000000 -9.7380939099999999  8.7193223199999998
  0.1987167800000000 -9.5350556300000004 11.0978069300000008
  3.3203214000000001 -9.4382568100000004  5.5396779000000000
  2.9104460099999998  7.2094977499999997 11.5821851599999999
  8.4565847299999994  3.2373202800000001 17.3368479499999992
  8.9526658000000001  2.4729530999999998 15.0655091900000002
  4.7551816300000000  6.5461304199999999 13.0483700999999996
  1.3715533700000000 -8.0714097999999996 23.2175735000000003
 -0.3133207500000000  1.4158701700000000 25.6485307099999993
 14.6492291399999992  3.6999146999999999 -7.3906405099999999
  0.9477147400000000 -9.6941541400000002  9.9885261100000005
  0.6792103000000000  4.7974114500000002 -0.3740109700000000
 -1.4999001599999999 -7.3666814699999996 15.0260155199999996
  6.7944464399999998  9.7283282500000006  5.6647086900000003
  6.8953601000000004  6.3100237799999999 12.0463366900000004
 11.6599625899999992 -4.6604675100000001 11.4956744999999998
 -2.2231718100000002  7.0364139000000003 20.4600138800000018
 24.7623262699999991 14.4251585299999991 12.2067681700000001
  2.3765601400000000  9.5079240200000008 15.7465828800000001
  0.4973806000000000 10.7855425100000009 -1.5906632700000001
  6.8591432499999998  8.0657322100000002 10.2707726600000004
  7.5526114499999997  7.0015106899999999 11.0106085999999994
 13.5499631300000001  9.8162274200000006  6.0241508300000000
  7.2165472800000003 -9.3671084800000006  9.2077561800000005
  5.7388383699999999  8.8947267300000004 10.6062574499999993
 -2.3583710299999998 15.9975809899999994 17.8422218900000011
  9.5258835800000004  1.4425314499999999 18.8943341599999997
 -9.2697611799999997 14.3907966700000003 12.7521220799999995
  5.8569325799999996  8.4705486800000003 16.5195746600000000
 -2.8920753700000001 16.1756106499999994 -1.2814834799999999
  1.0355051399999999  8.8960592300000005 13.7317279200000009
  1.7641217700000000  7.9466032499999999 11.4076352700000001
 11.4200561300000007 10.7459106299999991  4.4586508699999996
  9.4157161800000004  0.1999401300000000 14.5936235199999995
 -4.2609457199999996  9.5054271499999992 14.4008141399999996
 -2.1360095399999999  9.1891650699999996 15.4628427500000001
  0.0690586400000000  9.6736261700000004 15.8178451500000001
  0.6030226700000000  9.3974713500000000 25.1639679200000010
 -5.2578736299999997 18.9898681899999993 26.6573575100000006
 -6.3708374900000004  8.7505946899999998  0.2818086200000000
  6.6109914999999999 16.9056430199999994  6.9150530000000003
  4.2163950400000001  5.0714949799999998  7.6242165799999997
 -0.0106136200000000  8.6975637900000002 10.2744342900000003
 12.2793247399999998 17.2270592299999983  6.5598102300000001
  6.7801312500000002  9.0629588400000003  7.9672614299999998
 -1.1513623399999999 14.4042371399999993 15.4929125899999995
  4.1036118500000001 10.2660536899999997 11.6050568900000002
 -1.3467504200000000 14.5601047999999995 27.0109172199999996
 18.3631038199999992 19.3113772300000015 23.9992610299999996
  6.2159975100000002 16.8283536699999985 -7.8805934100000004
 10.1888992999999992 16.3796772299999986  6.0169053100000003
 -4.1116580599999999  8.5568280800000007 16.7257740300000002
  2.6422248200000000 17.3291048799999992  8.5516309800000005
  1.2169120300000000 12.5413522400000002 12.5979372699999992
 -1.1059763499999999 14.5093967900000003  1.4577591500000000
 -4.4867118100000001 17.2780929699999994 18.2725885300000002
  0.6101195200000000 13.1341391000000005 16.1305949599999998
 -7.2173457599999997 21.4374493599999987 19.4936024900000007
  3.5094048899999999 16.3287735699999992 19.2096773399999989
 -4.7859152800000002 17.3951418900000014  1.2499746100000000
  3.7795222399999999 17.3563786899999997  0.7646819500000001
  1.9371962100000000 12.2944798700000000  6.3253464399999997
 -1.9367347800000001 17.9717454399999994 11.9251050799999998
  5.5462910399999998 10.6586500799999992 17.4022186300000001
  5.9054190100000001 15.3188315100000008 21.2324538999999994
  7.3290931199999996 12.0180032800000003 18.3107400200000008
 -5.0096064199999999 19.0527907700000014 24.2764451000000001
 -6.7947052799999996 16.9471219300000016 11.8312833800000003
  1.5824375100000001 18.6289084400000000 31.1634849600000017
 -3.2421566400000001 15.5192289599999995  4.2813273100000000
  3.9240752200000002 17.2465706200000000  7.9993046200000002
 21.1089385599999986 18.2673712200000011  1.8091945599999999
  2.3445908000000002 17.3328527699999988  9.9570158899999992
  5.0282240299999996 16.6749589500000006 18.2992125100000003
 10.0054769900000000 17.2880174099999984 20.8668040999999995
  7.2973759999999999 21.9921734899999990 16.3787822200000015
 -6.7645115200000001 22.8067010299999993 26.7600967899999986
 10.5670204699999992 18.3524912899999997 21.5281820900000014
 41.1943766799999977 18.3538405900000008 20.7957092099999983
 27.6470149999999997 18.6994951699999987 19.0628786900000016
  2.5102900600000000 28.0371230000000011  3.2238655500000002
 10.2643476000000007 39.5178882900000019  3.1692795899999999
  8.8518163399999992 36.6554199500000024  4.3586391500000001
  9.7489463000000001 22.2674862199999986 12.7129127499999992
  9.7827831399999994 21.0764334600000005 11.9876097999999995
  6.9912312300000004 20.5282316099999989 18.5733679999999985
 24.7464405200000002 14.5852575200000008 10.7615009300000004
 21.8270257299999990 17.6788806299999983 -7.4557512800000003
 -8.1478181400000000 20.8978268599999986 28.0033437599999999
 26.7247304600000000  8.9081870500000004 11.6525991500000003
  2.8012815500000001 30.8116556800000012  3.9409104899999998
  0.9510825300000000 29.6055454500000010  0.3661923400000000
  7.7679839700000004 23.9163706900000008 17.5554264700000004
  7.2481060399999997 21.1900579200000010 15.2267513399999999
 -2.8991621699999999 21.1975596199999998 18.0023170700000001
 -1.0502701900000000 20.2490987699999998 19.0133879800000010
  2.7982956699999999 18.3018281300000005 27.5383146900000000
  2.4304915500000002 17.1829864900000011 18.7159313800000007
  1.1855204200000000 30.9458374599999999 27.6072763200000004
 29.7925774700000012 17.8605484200000006 13.6919159399999995
 18.3787176899999984  0.5023966500000000  6.6079824399999998
 10.9559704000000000 -5.8873837299999998 11.2162583100000006
 12.3444150100000005 15.2591344699999993  5.0993484100000002
 18.6283568799999983 19.1962333799999989 22.6488086799999984
  8.9400776999999998  5.1863672999999997 12.6523243200000000
  9.4035427200000008  4.0877184199999999 13.3588102099999997
  3.5547555800000001 -9.2247267199999996 30.0740695699999989
  1.4087967400000001  1.7185301100000001 28.2466783300000017
 14.2290571499999992  2.5433142300000000 20.1806104200000007
  5.6706098599999999 11.2183144400000003  3.5196040700000002
  8.9323693700000000 12.6072936099999993  2.5821008999999999
 19.3058860699999997 -13.8907230100000003 18.3775720199999988
  2.9486025200000001  6.7779126400000003  9.0943029200000005
 11.0912286200000008 -0.2784069700000000 12.9101625200000001
  5.0175446900000003 10.9563167999999997  4.7364730499999999
  7.6883877700000003  5.7258412900000000 13.0783901999999994
 -5.8328956300000003  6.3205064899999996 21.0086357700000015
  0.5381512000000001 -5.4769863900000004 29.7226347199999985
  6.1847509699999996 -13.4705777500000003 26.4688785200000005
 -0.1693986900000000 13.3117479400000001 -7.6342917699999999
  7.4702500100000000  9.9429455099999995  4.4627016900000003
  2.3722376600000001 -8.4285025900000008  2.9719349799999999
 18.4944484699999983  8.4102757900000000  8.5415536000000003
  9.6487730200000001  5.6316408999999998 11.5077024399999992
 12.9153438200000004  7.6442570900000000 17.6522032200000005
 -0.7019040900000000  8.9904867300000006 19.9865318400000014
 -0.3187723700000000  9.0534175399999999 21.3057015199999995
  1.9646068200000000 -0.1356207400000000 29.5342325499999987
 11.7986117400000001  6.8881759999999996 18.0808353799999999
 10.8222211900000005  8.1124385900000000  8.0005443199999995
 11.9089728400000006  6.7096092299999999  9.6913001800000007
 19.0243403800000017 10.0284348100000003  3.2492127599999998
 -0.2600828300000000 -7.8803625100000003 15.5135493100000001
  7.4773757099999996  9.1861881299999997  6.7415132299999998
  8.9268058999999997  6.6245738400000000 10.7563283599999995
  1.7203382300000001 17.9543399100000016 21.0133808500000008
 25.5911674299999987 26.7273250900000008 24.4657611400000015
 11.9276206499999997 11.4182590499999996 17.7966989499999997
  1.1449059600000000 10.6577063600000006 28.9342879800000006
 -2.4503673099999999 15.5629242300000001 -0.0578300300000000
  2.3837790700000001 18.6287695199999987 -0.7235483800000000
 11.5798551300000003 16.2395743500000016  5.7482444499999996
 20.3624572000000015 16.0448489800000011 10.8203569999999996
  7.5547651499999997 13.3286272100000005 18.8605108900000005
 19.1227855499999997 13.3327825799999999 21.5939237400000010
  8.8521796800000008 22.5884825900000017 13.7133167700000005
 27.8902980700000001 21.4734614800000010 28.3738379899999984
  8.1527104700000006 15.8712510800000004 20.1468393200000015
  3.6937929999999999  9.6752756499999997 16.2354985599999999
  9.3092907100000009 14.5357581299999996  3.8688601899999999
 16.1595465999999988 18.2811758699999984  5.2899542700000000
  2.9249926700000000 11.1604201199999995  9.5939569700000007
 19.4872292499999986 18.4582345500000002 13.8554999300000006
 11.1319363199999994 14.1451205400000006 19.2509712800000017
  3.6736912300000002 10.9931584200000003  7.1346196900000001
 10.9546315799999991 16.3180888899999985 20.4191283599999984
 10.2022686900000004 13.1137540599999998 18.8615161100000002
 22.7409646599999995 17.8868521300000012 24.3673454999999990
  9.9843638899999991 19.5388650599999991 22.0610425300000017
 25.7633070500000017 13.9551789799999995  9.9912621000000001
  4.3149541899999999  7.7504091199999996 -12.0405183600000001
  0.5579287700000000 12.8818048300000001  1.3533267200000001
  6.0958236399999999 13.0813005800000006  0.8195343800000000
  5.8118208800000000 18.7584387600000007 17.1146617600000006
 10.4338374199999997 15.1572175700000003 19.9160494700000008
  4.9132225299999996 17.6633173399999990 17.2645087799999999
  4.2350560399999999 10.7783054800000002 16.9210301899999997
  5.3675362900000003 16.3473058900000012 29.2578357099999984
  4.5215513500000002 16.0884709900000011 24.2945251000000013
 15.6878474200000007 20.9589862400000015  7.7943386300000004
 20.3305535000000006 20.5929656200000011  0.8151137100000000
  3.0211169000000000 17.5057013499999989 11.2155235500000003
  1.7151102000000000 31.3827971999999988  1.8442543000000000
  7.7122875300000002 23.3394848000000010 16.2738946099999993
 -5.5404350899999999 19.6479637700000005 13.9794389199999998
 -1.7374046999999999 23.6467135199999987 23.3638615399999985
 21.3832229799999993 15.9648924900000004 32.5997071700000021
  3.6695906900000002 16.4532038400000005 20.6630943400000007
 -2.1026030300000000 15.0769162800000007 30.5566333400000012
  6.0367673699999997 16.3161536100000006  3.5689965400000001
  0.3507917100000000 20.5548441400000002  3.6096780100000001
 -1.7916115600000000 16.8516326399999983  9.7504237200000006
 16.3089088099999984 22.1488696000000012  8.1584203300000002
 -0.5852056000000000 32.5891747000000009 23.8271675800000011
 11.3426286500000000 20.1430758800000014 10.2872810599999998
  7.1502503400000004 21.7280251399999997 17.8062041800000017
 11.8289304099999999 36.9504631499999974 17.6073283899999993
 25.5859535499999993 14.7314326100000006 24.0334030900000002
 12.6947071499999993 26.3701656600000014 21.6111664099999992
 11.7201764799999992 32.4759736000000032 -8.4639741399999995
  1.6256124000000001 32.7265738099999979  2.1907211200000001
  2.0070090299999999 25.5152633999999985  2.9351903099999999
  8.5050367900000001 40.8429441899999972  2.8999437499999998
 10.0096913199999999 26.2517670599999988 13.7419440999999996
  8.7198958700000002 26.8051377600000009 15.7748782999999992
  7.5818837700000001 22.9455868900000013 18.4943975999999992
 -2.1894776399999998 22.8288408999999994 22.2910661400000016
 12.5430269800000005 38.4836769899999993 31.6228410599999989
 11.8364803100000007 23.9433719300000014 22.7162510299999987
  3.7644050400000002 11.5817842100000004  4.7620170000000002
 18.1832783099999986 11.1372473599999999  3.6102968600000001
  9.6649845699999997  9.3738646600000006  5.4786404700000002
 10.5614399199999998 -7.8675838300000001  9.6474432399999994
  9.8073558199999997 -2.1096374600000001 13.6085375699999993
 -0.0749226300000000  9.3192430200000000 14.4614497199999992
  2.7545753099999999 -9.7736527300000002 21.4626879399999986
  0.3716241500000000  9.1158887699999998 23.8398819999999994
  3.0584162300000002 -9.7751256299999998 22.8048477299999988
 26.2922432599999993 -0.8340475700000000 25.5044158600000017
  1.0469600900000000  7.8551810800000004  5.3330287199999997
  6.2979399300000001 -9.7703894499999997  8.2525104299999992
 10.9976763500000008  5.0431933000000004 11.2792989000000006
 12.8738488400000008 -4.1635483200000003 11.0791719900000007
  1.7713582800000001  7.6080223199999999  8.9365251899999993
  4.1827657699999996  3.3010641900000000  5.7657157100000003
 12.4480726100000005 14.3732598100000004 18.8970506799999995
  7.9884132599999997  4.6639722199999998 15.2949708599999994
 13.3843058700000004  4.9798802000000002 10.5494070700000009
  6.5015876800000001 14.3562540100000007 28.5224969500000007
 10.6233417499999998 11.9117145600000001 -8.6639663099999993
  7.3662355200000000 14.5943439900000005  2.6204860299999999
 13.7586662000000004 15.4499089900000008  5.1967734500000002
  5.1943701100000004 12.3016322500000008  1.4877016500000000
 14.7842939900000001 13.2674056799999995 16.3518337900000006
 14.8101053500000006 -1.2661964800000001 10.8333716700000000
 -0.6215844000000000 13.8504998100000005 14.2773491600000000
  0.5572192500000001 13.2052112000000008 14.7391512900000006
 13.0286106000000004 12.1857654100000001 17.4626613699999993
 16.9115665200000009  9.7387517599999995 32.1835487000000029
  8.4602403600000002 15.5329698399999998  4.4611312400000003
 19.8051516999999997  9.9676707699999998  2.0542400600000001
 14.9170314499999996 23.1806420499999994 10.0307572700000005
  9.6890631200000001 10.8552307399999997 18.1134332200000010
 12.9133565699999995 17.7358876899999984 20.8764458200000007
  1.0947362100000000 13.1619053800000003  4.1705129699999999
  3.4632949700000002 11.4748747099999999 13.7603293900000008
  8.8745830800000007 13.6497369400000004 19.2058071099999985
  8.6168469000000005 17.1603976200000012 20.5269401599999988
 13.1496741799999999 13.5128240099999992 18.0067894300000013
 15.9449200700000002  9.4561789500000000  6.1308840900000003
 11.8085674100000002 14.0418975600000007  4.5238836700000000
 22.1431302400000014 15.0124518899999995 13.0154902900000007
  4.0552849399999999 17.4085332500000014  4.3575170200000004
  8.2621281000000000 10.8786227199999992 18.1000444199999997
  0.9111882200000000  8.5798870100000002 12.3704851199999997
 14.1432252500000004 11.9850028099999992 16.4691375999999998
 15.9652882700000003  5.4249482599999999 18.8019542999999985
 -1.2289438699999999  9.2555104099999994 17.8007141199999985
  6.3455415100000003  9.5442432799999999 17.2752709600000003
  8.8389577300000006 20.1444356000000013 -5.3369841300000003
 10.5329826700000009 13.7786965099999996  3.9316232200000001
 16.9362575500000005 10.7001559900000007 12.5508169200000008
  7.1417106600000002 18.5705456600000005 11.4162262099999996
  5.5212533500000003 10.2731192700000005  5.8253443400000000
  8.4028442000000005  8.4085572800000001 17.5529448399999985
 17.6315379199999995  8.4000401100000008  9.6385913700000003
  3.8476762199999999 16.8402179200000006 25.3270966500000014
 -0.6660727900000000 20.7554815200000000 21.9814983700000006
 14.0776821299999995 13.1397017399999996 31.8171441500000007
  9.0727920100000006 14.9015027300000007 -7.1058808800000000
 16.4632798899999990 12.6018188200000001 13.6705467299999999
 14.5657373299999993 20.4783147499999991  8.4771933599999993
 13.5838541599999996 19.9537583100000013 22.5808399900000012
 17.9418375400000016 20.4511267600000011 20.6683130400000010
 15.8658890899999996 19.9460151299999993 21.7389211600000003
 33.9884302500000004 37.8007247500000005  3.4189659500000000
  3.4765006199999999  7.1618588100000000 12.8674224899999992
  2.1412081700000001 19.0608404399999998 28.5732078200000004
  4.6584392899999996 15.9554956400000005 21.5962466000000006
  8.4365299000000000 19.1285533699999988 11.1486486199999995
  7.2512444499999997 15.5933449399999997  3.6397981000000001
 13.7230900200000008 37.8909535399999982  5.2065370900000003
 18.5318722999999999 23.2590586100000003  3.8357727300000000
 30.3905844400000014 12.0868791499999997 30.4453653300000013
  6.3165392499999999 18.7466528699999984 12.5778233200000003
 12.2469933999999991 19.6282823499999992 22.3803077700000017
 15.9534927900000003 17.1392926099999983 17.6689852800000011
  8.7830579300000000 21.5792869200000013 21.5222030900000014
 13.1135142299999998 24.3992896299999984 23.0256790100000011
  3.3014643000000001 33.0861677299999997  7.8923867000000003
 10.5226989199999998 38.1530228700000009  3.4765697000000002
  8.5306346400000006 17.8734290400000013  8.9602180600000008
  3.8908874400000002 12.1687533800000001 16.9965881900000007
 13.6945574400000005 27.8248430199999994 11.3651859500000008
 27.5538658900000009 11.2760362300000008 26.6394779799999988
  1.2826812000000001 27.2878251300000016 28.3297101500000004
  6.5432094699999999 14.6120011600000002 22.2924574699999987
 17.6644077099999990 18.0827650899999988 16.0532458200000008
 38.4128141600000035 18.5946363900000016  8.5855913200000007
 10.4558160600000001 36.6444287899999992 -9.1159389799999992
  9.4742727099999993 34.1762465199999994  9.6367168999999997
  1.1297962600000000 34.8384350800000036  7.7031023400000000
 26.9838101200000011 19.7143783299999988 21.2265913099999999
 -4.8928493499999997 17.0902427599999989 16.8993062700000003
  8.2775031600000002 24.2813977399999992 15.3982202299999997
  1.5775899000000000 39.3565271399999972 16.8272550000000010
 29.0773531299999988 29.1093720699999992 29.3640824599999988
  5.6572487699999998 14.6469269700000009 25.9548033400000016
 18.0160497500000005 26.3413636099999984 34.3286358800000002
 12.9968387900000000  1.7356288700000000 -6.6143871399999998
 16.5249800799999988  7.4796455599999998  9.4579223399999997
  8.6921234799999993  7.9616788100000004  8.7632390299999994
 18.3004297999999999  6.1993418100000000  7.2935538600000003
 24.7256714500000001 14.6859318699999992  7.8315903999999996
  8.7777569100000008  3.7440566500000001 14.5594646599999997
 -3.4277113199999998  7.9995168100000003 17.8811500599999995
 21.9419127600000010  9.2337333699999995  7.1650435500000000
 14.9962967299999992 -1.2769009300000000 22.6175829600000000
 -5.5270522000000000  7.7009907499999999 19.0114455500000012
 14.2124121700000003  6.8888890700000003 -9.3428373199999992
  9.4868509700000008  8.4020551399999999  7.6974913599999999
 12.7150028099999997 12.9404157800000004  4.5813642999999997
  7.4093457400000000  8.3631583000000003  9.0011755299999994
 12.8203675199999996 -1.5836012699999999 11.7847491499999997
  9.6481156800000001  1.5396626700000000 14.2940595100000003
 14.5959915700000007  5.7177962100000004 18.3990832500000003
 -1.9445453900000000  4.2972726100000003 22.5309072400000012
  0.2814580600000000 10.3209690399999996 23.1630744100000001
 13.3092622499999997  0.5815082400000000 21.1188974899999984
 17.6483692199999993  4.1798165599999999  8.0080750599999995
 21.8570872999999999  8.2868047699999998  2.3096832500000000
 15.4194610700000005 10.4827651199999998 14.7384393599999992
 10.7833382699999998  7.2872693300000000  9.1712009900000009
 16.7203225400000015  6.0363069700000000  9.2663352400000001
 20.8186244400000007 16.5100387200000007 16.4457657799999986
 24.6239163000000012  9.3774592600000002  6.2224295100000004
  4.1664682099999997 -10.6195999899999993 22.9607874999999986
 19.8106998300000008  9.7960280599999994 20.0157872499999989
 -1.4334160899999999  6.7715926299999998 21.7053100599999986
 19.2028962300000003 11.9784381999999994  0.6354358100000000
 15.2223012700000009  7.8263825799999998  9.0003381400000002
 17.0985907600000004 10.9868481800000009  4.5423977400000002
 22.5796798299999999  9.7142952900000008  9.5099673100000004
 19.0578998499999983  9.0021772700000007  4.1910912800000002
 14.6885153000000006 15.2736653699999998 17.7047309499999983
 14.1986628800000005 16.0533839200000017 18.7493025899999992
  7.6898773100000000  9.6135698400000003 17.6633776299999994
 25.5318737700000007 15.1461437100000005 18.4934499300000006
  8.8262970700000007 16.2127082000000016 32.5857085499999997
 19.2302708200000012 12.4824348700000005 -0.7174940700000000
 23.5246962999999987  2.4352653700000002 -5.0266305700000000
 12.0720599400000008  5.5874853900000003 10.5428377300000005
  3.2075574800000002  7.9145408399999999 14.0634314899999993
 16.0286439899999991 14.5129146900000006  4.9773820300000002
 20.7742140299999996 15.9489751700000006 15.0669877600000000
 18.6263658999999997 20.6101883400000006 21.9701042000000015
  9.8063393800000007  8.4555393100000007 17.7717192900000001
 22.2482860900000006  9.1646745900000006  5.7884333699999999
 13.0122673899999999 15.6551419700000007 19.3575005000000004
 17.3273229200000003 18.2685491099999986  3.1319533100000001
 14.3631318100000005 18.6442666099999990  6.8850414400000002
 14.5382127800000003 24.3290067500000013 10.7514657499999995
 11.0867698099999998  9.7290547499999995  5.4138497699999997
  4.9544949400000000 12.8590688699999998 17.7961924799999984
 16.4409065500000011 23.6381547800000007 23.3259229200000000
 19.1106757199999997 14.3906396300000008 20.6332119600000006
 19.5002424199999993 13.1877304899999999 16.9444259700000011
  6.6503101100000004  7.3283409900000001 16.2496518899999991
  5.3358113300000003 16.8869105499999996 31.5911303100000005
 19.1328805899999992 15.8330080100000004 -6.0553158099999997
 10.1234220300000004 17.1954439100000016  7.1572698099999998
 16.6037846900000012 15.8148435500000009  5.0383651599999997
 13.8848984499999997 22.2154090999999987 10.2241916899999996
 18.0816934200000006 24.9794237000000017  6.9643761199999998
 23.6416979100000013 15.2756466000000000  5.6927212699999998
 15.1917987599999993 18.1688288699999987 19.7483193099999994
  9.7696290000000001 22.4440629999999999 21.9375233399999985
 27.9842845300000000 13.0655340500000001  5.6021516299999998
  4.2762491699999998 17.1867384899999998 29.0136928199999993
 19.3938046600000007 26.6907733200000017  2.9316849800000000
 11.3362744800000002 17.7401709399999987  7.5040737000000002
 12.6801939600000004 19.2362887600000008  8.6836721899999993
 13.6341690000000000 17.5461630200000016  6.3433612200000002
 14.3845913000000003 16.6421160599999993  5.5869157200000004
 27.5960302599999991 18.3866373799999998 14.6429676099999995
 17.7100383299999997 17.0986381799999982 14.8974440399999999
  7.7720720500000002 18.2772834499999988 20.2333401899999998
 11.5957435699999998 30.2636102700000009 19.2704936999999994
 10.4064515199999992 32.0059785600000026 18.4222478099999982
 17.9134739500000002 20.9226025699999987  3.2845834500000000
 18.9206943400000007 23.5386318099999983 -3.2732893800000000
 15.9821826300000005 23.1252086800000001  9.1624753699999992
 16.1378289399999986 20.3177557499999999  6.5954621400000004
 23.4669378199999983 36.5761126000000019 10.6072532899999992
 10.8031983700000005 24.3919311699999994 12.7207196699999994
  5.1748391399999996 14.1852964400000001 18.4043218300000007
 11.0206071699999999 20.3656607799999989 22.5825511699999986
  2.3894786300000002 17.9938107900000013 23.7449842999999987
 19.3801889100000011 19.3673630599999989 14.9184465599999996
 20.2985662399999995 29.1056884899999986  0.5119114200000000
 10.4192193599999996 34.1975050499999966 -9.0411620199999998
 15.4378982300000001 26.8801230400000009 -4.8649835299999999
 22.5269362499999986 17.6509898900000017 11.5177664300000000
  8.4050431299999993 25.5143219399999985 16.1482390900000006
  5.7857139999999996 19.1180149200000002 15.7040706799999992
 12.8943206999999997 36.0392303699999985 17.2432889200000012
 20.1827012400000001 27.8018073799999996 24.1513361199999999
 26.5066130599999994 13.8549237099999996 16.6764929200000012
 24.6069629100000000 24.8885064900000010 23.1936140699999989
 14.6720012000000004  0.7592082600000000 -5.5410957800000000
 20.9692524099999993  1.8495847400000001 -3.3866882299999999
 20.5673667000000009  8.9137073999999998  7.3590920999999998
 20.7025935499999996 -5.4667689299999997 -0.2386146300000000
 14.5135911899999996  8.5301352099999992  7.9228553200000000
 13.8365285799999995  4.6449896800000001 18.9502440400000012
 13.2988624800000004 -2.8487582499999999 11.3658892399999996
  7.4778730900000001 -6.2559658699999998 19.8813206800000017
 15.8537115400000008  3.6922472599999998  9.6841979600000005
 20.2929992299999995 -8.6097173199999997 21.1524381599999991
 18.9203155999999986 12.7631308400000005  1.7946688399999999
 16.2243117000000012 -1.9540717100000000 -3.8923637400000000
 21.0653264299999989  6.5028990400000000  0.7554980400000000
  8.0881895099999994  4.5992531600000000 16.7564990800000011
  7.8018315400000002  7.1972934999999998 17.0432850599999988
  8.4926518499999997  2.1699606000000000 16.3708385599999993
 22.5794666399999997  5.8031379899999997 20.7035867700000011
 14.5048253200000001 10.7839445699999992 15.8601613199999996
 23.6726454299999993 -2.1270865799999998 22.0946486799999988
 32.4621617800000024 16.9226371399999991  6.0496385699999999
 16.3778251799999985  8.2925773100000004 12.5209477499999995
 12.1829622999999998  9.3818849199999992  6.2675281900000002
 30.1898234899999984 28.3827048300000016 31.2767177200000006
 20.5402293900000004 13.6334427999999992 14.2706682800000006
 23.6766234699999991 15.2703558200000007  8.5430718399999996
 17.3699009000000011 12.9667719300000002 12.6304394500000008
 12.4832436599999994  4.4453815499999996 18.9589714600000008
 20.5276714399999989  2.2195577499999999 26.1230639800000013
 27.1522451300000007 12.6129852699999994 26.9678098800000008
 19.5916552000000017 10.6960770899999993 27.7985856600000005
 27.0429977100000016 11.6745059300000005 -5.7441075100000001
 14.7370939100000005  9.2849916500000003  6.7083490299999999
 16.7775434300000015 -2.6687144599999999  8.9144654400000007
 16.2792412300000002 13.7046437799999996 14.4153330700000009
 20.9086731199999996  9.8743224200000004 16.0123178599999996
 16.8460342199999999  0.8966113000000000  9.0119246600000000
 14.0168799499999999  9.5235269900000006 16.4209539599999985
 20.2391773599999993  5.2532618900000001 20.3959360799999985
 20.0912225699999993  8.8004690500000002 22.2131788199999995
 20.8612141199999996  5.1384924099999996 27.4007575000000010
 12.0051552899999994  8.5646485899999991  7.4077351199999999
 20.0042539999999995 22.8246102700000009 -2.6263890100000000
 17.0071936100000016  9.4251412299999995 11.9031720199999995
 16.1754633400000003 12.0284719899999999  4.7801090400000001
 19.9970653799999987 16.0070670899999996  5.9882523799999996
 16.1111187499999993 15.3441987100000006 15.8762098900000002
 20.4606815299999987 17.6367426099999989 19.9379155499999996
  6.4929116799999997 14.3169948700000003 19.0152687600000014
  6.2720213800000000 14.5779850500000006 23.5155244100000012
 18.0441916499999984  8.8946980000000000 32.1005532900000006
 26.7867184199999997 12.6388801999999991 -3.2557027199999999
  7.9846336200000003 21.9228099599999986 -6.5236403599999999
 28.8997361200000000 11.8059784099999998 10.4224385300000009
 15.7545766500000006 16.9008998199999994  5.3053648600000001
 15.0640569499999994 17.1876355099999998 18.7975263499999983
 10.6042997600000000 27.9397666499999993 19.7669406499999987
 28.3496394800000004 17.3825105399999984  7.7752905099999996
 15.4811614899999999  9.0099562399999993 14.7109669800000002
 26.0717766200000014 23.1566891199999993 24.3361874100000009
 15.6835027799999995 15.9477947600000007 17.0039939999999987
  9.2241081299999994 18.7112304300000005  9.9568598999999995
 15.2396247299999992 21.5249089200000014 -3.5696306199999999
 13.8888670899999997 23.3703704300000012 23.6557139599999999
  8.0144017999999999 21.5097689500000016 14.0667699800000001
 31.2547838999999996 16.6195222899999990 -0.3239708900000000
 17.0302583500000004 14.8029525799999995 13.9223310100000006
 19.9108853799999999 15.6553041600000000 17.2532496699999989
  9.0783056900000005 24.2465046800000010 20.2773005200000007
 11.8066238099999996 22.5845099800000000 23.1026851999999998
  6.7687604600000002 18.1079959600000002 19.2248917800000001
 19.6978016499999988 27.8340092400000003  2.2582399700000000
 19.2819172300000012 16.6959861899999993  4.9433933600000000
 15.5593551899999998 19.0863877700000018  6.2721248999999997
 12.6016532600000009 20.2209982500000010  9.6638695299999995
 10.8130535400000003 23.0793972399999987 12.3324047900000000
  1.5712812800000000 19.7852671700000009 26.4095755600000004
 26.8011785700000011 20.8412201900000014 23.3027634799999994
  9.8689110899999992 23.7948984800000005 21.3969765800000005
  0.0991716100000000 37.3054502099999965 21.8026362800000015
  8.0111844500000000 16.7837224899999988 33.6418559199999976
 18.5809918600000010 26.0192824899999984 -3.4924547200000000
 20.2524692100000010 29.9472639100000002  1.5986309400000001
 13.7480719100000002 21.0361704399999994  9.5407008500000003
 17.5384218999999995 22.2638883499999984  6.0130839500000004
 21.5480810900000002 16.4583795200000012  4.3223530099999996
  8.7770136700000005 26.0760779000000014 18.5348950300000013
 26.6443301800000008 24.9104576199999990 26.0727797800000012
 10.4767011399999994 26.5256222100000016 20.2845224199999983
 18.8123602599999984 28.1050331699999987 22.1396205299999984
 17.4573959300000006 28.1777070499999986 21.7226055600000016
 19.5160682100000002 32.4083280199999990  5.0197243599999997
 19.6679159199999987 25.5606131999999988 -0.2046293400000000
 15.9835724500000005 31.1214546600000013 -7.3947326499999999
  8.7248910399999993 20.1795527399999983 12.0646669200000005
 17.0875777599999985 19.0465685299999983 18.3613926700000007
 15.8161561400000004 26.3038179200000002 10.1962136200000000
  7.9738869399999999 19.5996084400000008 20.6403388999999997
 22.3196639300000008 21.0724273099999984 16.3100458999999987
 25.7353565899999985 41.8056630100000035 22.6198857800000006
  6.5522539499999999 19.9617701799999985 14.9214859499999992
 20.0091341999999983  9.9179930699999996 -0.2701854600000000
 17.2950440699999994 -0.9978208400000000 -4.0341286800000002
 21.2897098800000002  6.9713195199999998  2.0816904900000002
 10.3208014200000004  3.7107629200000001 18.8148030000000013
 14.5127542300000005  5.6976681300000003 10.1181890200000009
  9.3008499199999992  2.8085447000000001 18.5025499400000015
 11.3284423699999994  3.7824778000000001 11.8894203399999991
 14.8014013599999998  1.5329120700000001 10.6231137899999997
 16.7824836700000013  0.1232530900000000 22.2554846899999994
 20.4647646499999993 21.5086331900000012 18.3117976599999999
 20.8087750000000007  7.5901036499999996 -6.6842028600000001
 18.2225001400000011  7.5929134999999999  7.3924850400000004
 18.5710095899999992  8.1993816699999993  6.2073510100000000
 14.2913138600000007  6.9662474400000001  9.6024669100000004
 18.1946724000000017  6.1392285600000003 19.1967182799999989
 13.0342976000000004  7.3166330899999998  9.1883936599999991
  8.8328170799999999  0.4774291700000000 18.1387602799999996
 27.5631841599999987  9.7145028599999996 29.9371717900000007
 15.2696361500000002  1.8638924600000000 20.8436950699999990
 19.4369438999999993 11.1945342799999992 20.1891293400000009
 22.8028121599999984 17.4935139799999995 -6.3826210600000000
 20.6734534799999992  6.2391419199999998  3.1188087100000002
  9.3231293700000002 10.4681107499999992  3.2700488399999998
 16.1619953500000015 11.2284769699999991 13.7428317799999995
  7.3521457999999997  5.6515025799999998 14.4830248400000006
 19.3061520599999987 15.0779552900000002 10.8144964399999992
 22.1582762200000012  2.4168994800000001 21.6701117699999983
 26.2621516300000017 13.6431037699999997 24.6776538300000006
 25.5707895699999987  3.4487349300000001 23.5376114600000008
 17.0668215600000011  6.2605005599999997 18.6195271799999986
 20.1424719000000003  6.6251316800000000  4.3862189599999999
 15.9523620200000007  8.2175866699999993 13.7128863899999995
 23.0120678699999992  9.4557016899999997  8.1455661799999994
 19.8866432099999990 12.6024501099999995 11.0689178600000009
 19.2676196299999987 14.2426264899999993 19.1859759700000012
 17.7128512399999991 11.7839630300000007 11.9726171899999994
 19.9891860200000018  9.5626991900000000 18.6371237799999996
 18.7775915399999995 16.1742158399999987 23.3287359199999997
 25.6211211600000013 15.2385754700000007 19.8882977700000012
  4.6009382099999998  8.6139475099999991 15.9420390199999993
 16.7324632999999992 13.3325191800000002  4.6489346600000001
 21.2976387799999998 15.5226754899999992  8.6869463800000002
 18.8575823500000013 10.2975601000000001 10.4643431200000006
 19.9129512999999996 15.1216856400000008  8.3132660400000002
 15.6662369300000002 13.9992814200000009 15.5786858600000002
  2.1241045999999999 11.7865208999999993 11.8135834600000003
 18.8896601100000012 16.6572129099999984 22.0333985000000006
 18.3536850600000001 16.8939782100000002 27.8360213899999991
 18.8378793000000009 25.3401800600000016  4.6328959300000001
 23.4381216600000002 33.6014692099999976 19.9869482900000008
 18.4296074200000000 22.2117327399999986  2.9731466800000002
 19.7162420000000012  9.1371039100000004  8.5069487899999991
 14.6325376600000006 14.3858823099999995  4.9883667799999998
 22.7191175399999992 16.6077739300000005 10.4800927799999997
 14.5663852699999996 19.3770577899999985 21.7302723100000001
 21.5031575400000001 16.0156534899999983 10.0069725599999995
 21.4367395199999997 19.6002965300000014 23.0656816900000017
 27.6506518800000016 22.7073517100000011 27.6279300399999990
 15.0151206699999999  7.3914554700000004 16.6453847300000000
 10.9774209099999993 24.5911934199999997 21.8144036099999994
 -0.1101383800000000 13.8256929799999995  2.1141142099999999
  8.8789070399999996 17.3279899399999984  7.6942847299999997
 18.9263520300000003 14.7493242599999999 -3.3017401999999998
 23.7406655499999992 16.7478520599999996 18.6591968199999982
 25.9975458699999997 20.0380879999999983 17.6237931299999993
 21.4563511700000014 18.7383861299999985 21.9482254499999989
 19.8714318500000005 12.1174443400000005 16.0517010499999984
 10.8095475200000006 21.7716591100000016 22.6438933599999999
 23.6860825400000010 23.4836509800000002 21.6140500099999997
 27.2287280600000017 21.5381170500000003 25.4373544299999992
 20.5452096500000003 31.2957743199999996  1.6112526300000001
 18.1805540299999997 23.2293811999999988  5.2110957999999998
 26.5785110499999995 21.8538494499999985 24.2344295500000015
 18.7361582400000017 15.9644508999999992 -0.0594948300000000
 12.5649425499999996 28.5677198300000015 11.8841720100000003
 19.2544855599999991 27.2388092099999994 23.2124953500000011
 10.4419632799999995 30.2400389700000005 12.8444159399999993
 25.2654267499999996 29.0145048999999986 23.5813253399999994
 20.9453512900000014 20.8268600500000005 16.0820876900000016
 25.2190655799999988 21.6782907999999992 21.5913437399999992
 17.0357465099999992 20.9568192099999990  5.6856316500000004
 27.7613114100000011 33.1323094899999973 26.7746995299999995
 27.7172809600000001 19.9091043499999998 -3.0230866900000000
 17.2507665599999989 22.7285204000000007  7.3022333899999996
 13.8656251499999996 19.3645007599999985  7.9536276399999997
 18.9906964000000009 16.5785187399999998 12.6014254799999996
 21.0962483600000006 32.4639625399999971 23.5685788999999986
  8.1361765899999998 23.1631982900000004 19.7739930500000014
 19.0683258500000008 18.0935126799999999 21.8662673599999984
 19.7569281900000000 31.2861008399999996 31.0036851099999993
 19.0624250099999983 24.9114966399999993 -2.7581411600000001
  7.8855991000000003 20.4412405499999998 13.1565820500000008
 20.2407828000000016 35.0874370100000021  4.7421639700000000
 18.4080865699999983 30.9719598699999992  6.8095547999999999
 17.5341075599999989 24.0072020899999998  7.7662466500000003
 10.5282045300000000 28.9165058299999984 13.2782242700000008
 11.6313784899999995 25.4989380600000004 12.4052192500000000
 16.6518911000000003 29.1352333899999998 20.9209406300000005
 11.3614037200000002 25.8851472200000003 21.2557212299999989
 18.0756616299999990 18.2452430099999994 27.6447083499999984
 18.7456608899999999 15.0789878999999996  2.4710791500000000
 24.7379154300000010  9.3242352600000000 13.0631143299999994
 24.2163388600000005 16.4377313399999991 23.1917783200000009
 18.9014508200000009  0.7389866500000000  5.2753814200000004
 17.5982127599999991  5.5174129499999998  8.3131727899999994
 19.0751866999999997 -0.2804024000000000  4.3367302399999996
 20.8173880199999992 -6.0804478399999997 23.0372261599999995
 21.9235575300000001 -4.7925599500000002 20.0480583699999997
 17.0258394200000005  3.4129246499999999 20.2321036399999983
 23.3513890300000000  9.5961797299999994 13.1326707900000006
 19.8713103099999984  0.0178407100000000 -0.2731653900000000
 17.6960770200000006 22.9262066500000010 -3.7233561800000001
 28.3392469300000016  7.4678598500000000  3.9625306999999999
 24.9810883799999992 19.1459741100000009 13.8358300300000003
 15.8342450499999998  0.7423872100000000 10.0252822500000001
 12.4993785899999992  3.0025080100000001 11.5583356599999991
 26.3844454100000014  7.8682293200000002 22.1022260300000006
  8.5527979599999995  0.8313584800000000 16.7862488700000014
 27.1738855800000003 11.9939945600000009 19.7648901899999991
 23.9932217399999992  0.0821292100000000 22.6253031399999998
 13.1395667599999992  8.2287321099999993  8.1528548900000004
 19.1370780499999995 -12.4228408300000002  9.3716418499999996
 25.7509149199999996 17.4262273900000011 10.9156411200000001
 21.3069161099999995 10.1471386100000007 10.1360783399999992
 19.9875710200000007  9.9325900800000007  9.6503131500000006
 19.7820303600000003  9.9239672500000005 23.0083178299999993
 19.6723661900000018 10.7144224500000007 17.9390921299999988
 20.1802515000000007  8.7311515400000008 20.8423420200000002
 19.3198482200000008 11.9018604799999999 21.3808357499999993
 26.3359586700000001 14.0226444600000004 18.0608680899999996
 20.8709163400000008  7.4834154799999997 -0.2328124200000000
 28.1636577300000006 33.5824754900000002  1.1423412100000001
 18.4047912599999997 14.7627230800000007  3.7666945300000001
 21.1909246600000003 17.8635058399999984 12.1213604999999998
 19.5300086200000003 15.3289877499999996  7.0395314200000003
 28.1349246599999994 38.0970014299999988 17.5055498199999988
 21.4535404199999995 10.1094364999999993 14.7161083399999999
 20.5910967400000011  3.9964135500000002 20.8028104899999988
 22.7887013500000002  7.3334501699999999 18.8925213300000010
 19.4017771500000009 11.7197287899999996 25.0664862900000003
 15.2406498900000003 22.9355804100000000 -3.4087157100000001
 17.9490596400000015 16.0741466600000003  4.4311122799999998
 18.8307564899999988 11.5448726900000000 11.1241678299999993
 25.7756027199999984 18.3989422400000002 13.0282728799999994
 23.6638997599999996 19.1534285000000004 13.3458242200000008
 19.7007813700000014 14.4718002499999994 16.4686429499999996
 16.7173605300000006 19.7757616899999995 20.6443279100000012
 22.4032839999999993 17.7727701600000003 26.8175697100000008
 26.3656179199999983 13.9430723600000004 21.7540224500000008
 19.0908338499999992 13.5047858900000008 23.0283283499999989
 20.0403313499999989 10.8405852800000009 -10.3546361200000003
 17.7950948400000009  9.3827233900000007 10.6617830700000003
 27.8344361599999992 17.6580291100000011 12.2982152599999992
 18.5134671399999995 15.3177008600000004 12.0542219599999996
 28.7542936199999986 12.1349479799999997  7.7080498400000002
 21.4789014300000005  8.8873673300000000 16.8669339399999991
 27.8557783599999986 10.2706051100000000 27.6328382599999998
 17.6634919900000007 21.3815980799999998 23.0272586799999992
 11.9730061899999995 18.4527324099999994 21.6511154999999995
 18.4375946500000012 18.3515426999999995 25.0201908199999998
  6.6860871099999999 15.6026883099999996 -7.0883702800000004
 19.7835033399999993 10.3680628099999996 -1.5856961500000000
 19.5001877400000012 13.6755892899999996 10.3312151199999995
 18.6434398799999990 16.9891045799999993 24.5738401800000013
 21.1035111099999995 20.9989159799999996 -1.5028828100000000
 25.9937778900000005 13.8726374999999997 12.8690732400000005
 14.7907098900000005 29.9048491299999988 10.4098615900000002
 18.2796994499999990 20.3980554199999986 26.6042505300000016
 18.9776153200000017 14.6267209099999995 27.2292849600000011
 22.9076560899999997 16.4678244199999995 28.9936138399999983
 26.8389898900000006 13.2224089100000004 10.6367670299999997
 18.7687926999999988 16.0211675699999994 -1.4274451300000000
  4.3420173100000001 15.3517210899999998 18.3681405700000013
 17.3412395699999990 26.5998903899999988  8.5758904600000001
 23.1646912100000009 16.8326779000000002 16.0275085900000001
 27.0828705999999997 18.1375472500000008 13.3487662199999999
 24.9010590500000006 20.6294281899999987 17.0404564699999987
 13.7446199900000003 26.4112941100000000 11.4285336900000001
 21.8048613799999984 16.0231297400000017 14.0755551200000006
 17.7241254999999995 16.9674842000000012 30.1860702600000010
 19.0741755399999988 13.8393347900000006 -0.8721258100000000
 18.2926640499999991 16.3476953800000011  2.1390317699999999
 19.9516886800000002 35.2263433299999988  6.2456595699999999
 11.7231350400000007 28.9556783799999984 19.8241402899999990
 20.5439660800000006 20.1349439799999992 14.9612886100000004
 16.8995612000000008 18.0831199900000001 17.3025674100000018
 23.1934419200000015 22.5365689099999997 20.6122668500000010
 21.8026384600000007 21.8275786499999995 18.6253954499999992
 24.7821079100000006 26.2122043699999985 23.5201685900000008
 19.5051152799999983 24.7940116199999991 28.0146779399999986
 27.1504868500000001  2.5980231200000001 26.1158545599999989
 18.1122954299999996 28.7087858900000015  7.1919605600000001
 23.2200266599999985 17.4090420299999984 23.1138017399999995
 16.6944904600000008 25.6150727899999993  9.3211005900000004
 18.6180565300000005 17.3570178199999994 13.7479484599999999
 23.9670088899999989 30.7635399300000003 21.7728792899999988
 18.0440171400000011 20.2130856799999989 29.0343310899999985
 24.2653096400000017 28.4486846299999989 22.6498324500000017
 13.0570221499999999 22.1884784800000006 23.6413155099999983
 18.9654600699999989 24.5495376000000007 30.4380187999999983
 21.5997069400000008  8.7263333000000003  4.6120232799999998
 19.0629969700000004  2.1755608000000000  5.1143835500000003
 20.7680061400000007  8.9608230100000004  1.6846056400000000
 20.4226882299999986 17.9768834899999987 29.8864062399999995
 18.8855130600000010  5.1859002900000002 19.8976935200000007
 19.5337591999999987 -3.6293304800000001  0.9440765600000000
 18.3796507899999995  3.8403266999999999 20.3043247099999995
 20.8742749900000000  8.6301644100000008 18.1178501300000008
 20.9962280600000000 -7.6006579800000003 27.8221485000000008
 20.7504765700000000  7.1467083100000002 25.3572816199999984
 19.5404360799999992  2.8962028000000002  3.9901014099999998
 19.8283405600000009  2.2485316100000001  2.7373823599999998
 17.3159609000000003  1.9790280000000000  8.3237895999999996
 25.7955232800000012 14.0992282299999996  8.5485439200000002
 26.8743860900000016  8.5706838300000001  7.3604009899999996
 27.4043224499999987 10.9542150199999995 18.7311633600000000
 27.2107193199999990 11.3854675099999998 24.1033024000000005
 14.8604456999999996  8.5166164799999997 15.8996907200000006
 19.3630355799999982 11.7531092200000007 18.8480024300000011
 29.7868266000000013 12.4364046600000009 16.1110949099999985
 18.5771992300000015  2.7480360099999999  6.3266871000000000
 18.1323527499999990 21.1377668099999987 -1.4486422200000000
 13.9017444599999997 21.0701627299999998 -3.5951164100000002
 19.5796382199999996 15.5489909500000003 18.6308164400000003
 25.4019010499999993  9.2391576499999992 11.8510955300000003
 32.0403345400000035  9.2907632200000005 11.7690866900000000
 24.8448324999999990 16.0535765499999989 20.7201984800000005
 20.8759332300000011  3.4028453200000000 25.4507020299999986
 19.2933993299999997 12.2108692899999998 23.7097688899999994
 18.9448818199999991 14.1221649899999999 28.4809051099999984
  5.5254119700000004 15.0822697600000009 -2.3787825800000002
 14.7906494599999991 11.9171773699999992  5.0425053300000000
 24.0573399499999994 15.6041021499999992 14.2417397000000001
 27.8331738199999990 12.5780277500000004  9.8591113600000000
 21.2010898599999997 13.8931287200000000 12.9973745600000008
 26.6215905500000005  9.7595918200000007 18.8290330099999998
 27.7881250299999998 12.7418107500000009  8.4631291700000002
 19.5034208999999983  3.1209403400000002 20.8392075299999995
 19.9984132700000004  9.4757150200000009 24.3519914100000001
 16.3287212799999999 18.9980493000000017 19.5581175800000011
 24.4350879399999990  9.3137570800000002  7.6113547900000000
 22.5064431800000015  8.7407692699999995  3.4905166599999999
 20.3507310100000005  4.9039040500000004  2.8849746700000001
 29.7152134600000011 12.2060414399999999 14.6544279700000004
 18.4202612399999985 12.4254388599999999  3.0932183100000001
 23.0907629000000014 17.2733991099999997 25.6529532899999992
 23.0077054200000006 16.5082042599999994 14.6486255900000000
 24.6472840399999988 15.7905841299999992 24.4263267000000006
 18.9564375200000015 14.7263601200000007 25.0269955300000007
 23.8889548500000011 16.8034965800000009 20.0517944399999983
 17.9341754299999998 13.4724124199999995  3.9526375900000001
 17.2904479400000000 20.3360581099999997  4.4271975100000001
 17.6868821099999991 18.9164455999999994  1.9149218299999999
 16.9291686199999987 18.9502576199999986  4.3039489000000000
 31.3683320600000002 17.7240512099999989 11.3578857099999997
 21.2278361500000017 11.4739007599999994 12.6103754600000002
 16.9898680300000002 15.8555847799999992 14.8714319699999997
 19.5983973300000009 16.4989060300000006 19.7257615199999989
 22.4498534399999983 15.5075419300000004 33.3867022100000028
 28.4871216199999999 12.6366275199999993 13.9690145599999997
 23.5342458000000008  9.4314389799999994  5.4003186599999999
 18.2429013100000006 18.9279751000000012 -0.5552910200000000
 21.5877096399999999 10.4662087199999991 11.6052056399999994
 20.8729014399999997 12.7740118000000002 12.1180215499999999
 20.3571977000000004 12.3084580199999998 14.7297062699999994
 20.0759789200000007 23.4845140800000003 25.5801686199999985
 22.5777890499999998 17.8490335699999996 21.8940390299999983
 26.9055140100000010 19.2489272999999983 16.8926132399999993
 25.9230342699999987 14.4194058100000007 31.2361733999999984
 20.5588885200000000 21.7608410600000006 20.6425053600000012
 19.7694820600000014 28.9195662200000001 -5.3930171400000004
 32.1389368800000028 15.5764154599999998 -0.0268839900000000
 28.8449620399999986 33.1293633599999993  3.5574494799999998
 28.9493744600000014 17.7009125300000001 17.4118650700000011
 18.5487457800000008 19.2264483300000002 16.0143538800000016
 18.8381212600000012 20.1089869499999985 17.1065452700000016
 23.6911791799999989 14.9564270100000005 13.0457732199999992
 22.7496510200000017 21.4863022800000003 17.6402134799999999
 27.1972604300000000 22.6134480199999999 26.3162297500000015
 26.3692258099999997 31.2586731200000010 24.4000874000000003
 27.3870833500000010 25.1219419200000011  0.3301099800000000
 26.8817586300000002 27.1403740199999994 -0.6821997400000001
 20.0554960999999992 21.2581124599999995 -5.0940095000000003
 24.5491713500000017 20.3604962600000015 15.7512881300000007
 13.5833295900000000 30.5895377699999997 10.8737104500000008
 16.2584713699999988 20.8853393599999997 22.7268392500000012
 20.0207514099999990 20.9108115000000012 17.1355829499999999
 32.6470466399999992 15.4538190800000006 28.2354999000000007
 20.9073135100000016 33.4586028700000000 22.5754147100000004
 27.8501605000000012 24.0785618700000015 28.1680497099999982
 30.4336793999999990 29.7377528499999997  4.7072947300000001
 27.0160857499999985 30.9067822600000000 -1.3694369600000000
 29.6130196300000001 33.3350723400000035  6.6494052600000000
 29.5222665800000001 32.1548341199999967  4.3933965800000001
 23.6279474600000015 18.3014358399999999 12.1546863900000002
 31.9860041099999997 17.2542306900000000  8.8555380100000001
  9.3898675100000002 25.6174242200000002 19.7525584599999995
 19.3105591899999993 25.3407486700000000 29.3300876300000013
 13.5992735699999994 25.5331707700000017 22.4377624800000000
 27.8959598799999995 20.3288770899999989 25.3062320700000001
 20.9200642700000010  4.7505452400000001 -0.9722561800000000
 18.4170762699999990 -2.4049530400000001  5.6912335000000001
 31.1646423400000003 -9.7524950599999993  6.6121418199999997
 28.6596050399999989  7.3354778100000004  6.4999332299999999
 29.9739808399999994  5.4085380499999998  5.7042883000000000
 20.9797964199999996 11.2428839299999996 13.9849421100000004
 16.9085844399999985  3.2654761300000001  8.7487273200000004
 27.8466621500000002  8.8840812600000003 27.4119495600000000
 26.9267351700000006  7.8756520900000000 23.4043936399999986
 20.4700266400000004  7.7127024000000004 23.0125364300000008
 28.1830939700000016  8.1078051299999991 10.1007823499999994
 20.3171383299999988 -9.8105551700000007  3.9756182299999998
 25.7244742399999993  8.9829502699999999  8.1756516300000008
 38.4141550599999988  1.0586352400000001 12.6734311799999997
 24.7932252800000015  9.3112381200000005 10.5682957200000001
 22.8112182600000004  9.8504868499999994 11.8656045300000006
 30.2537342400000000 11.1300100900000007 12.4443604400000005
 24.7954365599999988  8.3602348400000004 18.3604934799999988
 21.6797558300000013 30.7822651900000004 21.7081268099999996
 27.6639489199999993  8.4185550100000004 26.1037137100000010
 31.7150464899999989 18.3383199599999998 15.0754253800000004
 18.8186541500000004  5.2857639299999999  6.2764968799999998
 22.4528455399999984 15.4361707500000005  7.8651292799999997
 25.7946345800000003  8.9991401999999994  9.5712668900000004
 15.7464190500000001  5.1178666300000000  9.7743775999999993
 29.1662687299999988  8.7623812999999995 14.5148518299999996
 26.9536923299999991  6.7961828600000000 24.3584699200000010
 28.5632271600000003 17.8661155299999983 19.6481964500000004
 24.9247668800000000 15.8736384299999997 22.1102792199999989
 23.9932832400000002 15.8254865099999993  9.9225043799999995
