# Supplementary material for: Towards an atomistic understanding of disordered carbon electrode materials
Source: Chem Commun (Camb). 2018 May 23;54(47):5988–91. doi: 10.1039/c8cc01388h (PMC5994876; doi:10.1039/c8cc01388h)
Supplement: Supplementary file 1 [file CC-054-C8CC01388H-s001.zip › structures_pure_large/POSCAR/POSCAR.aC1000_opt_1.50]

 C 
 1.0000000000000000
    23.7808722199999991    0.0000000000000000    0.0000000000000000
     0.0000000000000000   23.7808722199999991    0.0000000000000000
     0.0000000000000000    0.0000000000000000   23.7808722199999991
 991
Cartesian
 12.5823978800000003 -0.8068274000000000 -5.1497736900000000
  1.3516437800000001 -0.1373289100000000  8.1790810999999994
 -4.9882533200000001 -12.8705016600000004  5.3268375800000003
 -6.0754945300000003 -11.4586108600000003  3.4886543900000002
 -5.1420153099999997 -11.5851037899999998  2.4307117900000001
 -5.7244785800000004  4.1574012299999996 21.4097902699999985
 -2.1051567599999998  4.5101012500000000 12.9809019200000009
 -2.2587349600000000 -1.0780054900000000  3.1638881300000001
 -9.3459204099999997  3.3155858299999998 14.6389583299999995
  5.2238296799999997  0.0164670100000000  9.6168552199999997
 -6.3206618700000003  5.3983347500000001 -2.0084506200000001
  3.0847168400000000  2.8505487399999998 -0.2734767700000000
 -3.4619132800000001  8.5257221800000007 -2.8816163600000002
  3.3270956699999998  2.4125921199999998  6.3970905100000000
 -1.5778967399999999  7.7114028799999996 -0.4715366200000000
  7.2333560500000003  7.3841876099999997  3.5351840100000000
 -1.1030912300000000  8.4393994400000008 10.6695654799999993
 -6.8349117699999997  0.8048898799999999 13.4541050200000001
 -5.0668832699999999 -1.7349155400000000  9.4443826699999995
 -8.5635650999999999  2.5231980300000001 13.7752713000000000
  4.7070209700000003  4.7139467000000002 -6.1201481500000003
  8.3327113399999995  0.1190098200000000 -5.8718728899999997
  4.4653289100000002 -0.8368803700000000  1.4232701900000000
 -5.2786895700000001  6.3608718499999997 14.6618431299999994
 -4.7380733199999998  8.7658060800000008 11.7613858800000006
 14.2535413599999998 13.9074212900000003  4.0014199799999997
 -0.9711653600000000  4.5585849100000004 13.7222694300000008
 -7.4892356500000004  5.7613991300000000 11.7381851699999995
  4.7423897300000002  3.2116209900000001 13.2137920799999993
 -9.2261433700000008  9.9768865600000005  7.5778360700000000
  0.8642282999999999  5.6747982300000004 -2.4042031700000002
 -0.8565644400000000 15.2307228000000006  7.9419113499999998
 -3.0158784999999999  9.2539519699999992  0.8399846399999999
  1.1825632900000000  4.4476449000000002  2.5743819399999999
  1.6225784999999999  9.2336470500000001  6.8444408200000000
  7.0145041299999997  5.2851297300000004  9.2873723199999993
  0.1739846400000000 12.9626763700000005  8.4807475399999994
 -0.1262069400000000 10.5085112600000006 18.5906824300000011
 -2.3027628500000001  8.8655376799999992 28.2519282400000016
 -10.3900224899999998 11.6871616199999995 10.3589077399999994
  8.2344182400000001  6.4342989199999998 -3.1904318400000000
  2.0987445000000000  9.0475902799999997  4.0482220499999997
 -5.8774647000000000 30.0322046900000004 -0.9840645800000000
 -1.4084057999999999  7.1568625399999997 -3.0305911600000002
  1.4785266500000001 10.3751631700000004  6.0525021800000003
  0.2883692800000000  1.5390444000000001  9.5582844500000004
 -2.8841668199999999 19.2740118400000000  7.9491972100000003
  0.4379662100000000 12.1435191400000004 10.7930388100000005
 -3.2488311699999999  9.3905860299999997 29.1390764299999994
 -6.2126834700000000  8.6884672900000002 27.4401401199999988
  1.0944091800000000  9.2892971899999992 -15.5993575500000006
 -1.5320553900000000 18.2822606000000007  1.5265701300000001
 -6.4949418999999997  8.0331866699999992  7.9505224900000000
  9.4462245399999993 16.3452331899999983  8.5353929999999991
 -0.8026763500000000  7.9838655999999997  9.3401090000000000
  2.0259806400000002  8.0013668199999994  6.2079750799999998
  7.2577398000000004  8.4278694499999993 14.6837073900000004
 -8.8242562499999995  6.7805079700000004 13.4100394400000003
  6.3000793899999996  9.8115220500000007 18.1387628899999989
 -0.6677170900000000 11.3707101599999998 23.9979207599999995
 -0.1726610300000000 10.9706004099999994 -2.7834681600000000
 -2.0794296299999999 22.1107503200000011  4.3875229200000003
  0.7423016700000000 11.7263063200000008  8.0141075199999996
 -4.6774241900000000  6.8874102900000000  3.9687346300000002
  0.9453101600000000 10.5946239900000005  8.8816812100000000
  1.0162678700000001 15.9694783299999994  3.1509492099999998
  1.4460992300000000  9.8143436200000007  0.4497998700000000
 -2.9367997500000000 19.2205906499999983 23.4162402599999986
 -4.3039006799999999 20.1307656299999991 21.4083302800000013
 -2.4250211699999999 14.8200569200000007 17.1431957500000003
 -3.6099168800000001 10.8413430500000008 -6.6057249699999998
  7.9847669100000003  7.4965847500000002  0.9994039400000000
  1.5508440600000000  6.8387584500000003  6.8412585699999999
 11.4144769400000001  9.4845952499999999  5.6099656400000004
  2.6124147099999999  8.0022752500000003  4.8662848500000004
  3.9549007999999999 14.4787162600000006 19.6655989499999997
  6.9817153300000001 21.8507757699999985  8.2994112199999996
 -1.2730940700000000 14.1785503899999998 16.4980095800000015
  4.6835381199999997 23.1950593100000013 23.8131845099999992
 -3.6235709200000001 19.0971568400000002 22.1586509900000017
  1.7045224400000001 13.7074829200000003 -4.9338210800000004
 -2.4617783000000002 19.4816146400000001  6.6302019200000002
 -4.9752512299999996 10.2744806999999998  6.6589517899999997
  5.3707635500000004 19.2644413099999987  5.2248568899999999
 -3.9381713700000001 10.4152065399999998  4.6245906500000000
 -6.0962069500000000 23.3515682899999995  7.6454689399999998
 -6.7832537799999999 23.6904323499999983  9.8966181800000008
 -1.0381004800000000 13.9690087300000005 15.1025658699999994
 11.7351286100000003 24.3495231200000006 20.6514875000000018
 -1.7676185099999999 14.4809112899999999 13.9459316399999995
 -2.1890130700000001 11.4118535899999998 -4.2028867400000003
 -4.9824292400000001 19.7548750800000015 -3.5798173800000002
 -3.2293010700000000 21.7551574899999984 -0.1986426700000000
  4.1023963500000002 26.3305177800000010 12.1087770900000002
 -4.6070294499999997 27.5490463500000011 -1.5791017700000001
 -0.8822938600000000 14.2563463000000006 10.2359989599999999
  3.9904677400000002 26.8383074599999993  7.4676115799999998
 -5.0301115000000003 18.4277253499999993 19.8035054399999986
 -6.1445417500000001 23.4953795300000010 14.0127707600000004
  4.1748204900000001 18.1515258300000006 26.4901077600000008
  6.9957783400000002 -0.7180743200000000 -4.0393506900000000
  6.9611618599999998 -4.4529307100000004 -4.5424388499999999
  2.8566945000000001  9.5958091700000008 -7.4157871100000001
  3.9136972499999998  1.4087364000000000  5.6198672800000002
  5.1767758199999996 -7.1718338099999999 -2.8945134200000000
 -3.7612842600000000  3.7556438100000000  9.9337076799999995
 19.9059068799999999 23.8191033099999991 -1.4721186200000000
 -6.0482959899999997  0.5803362900000000  5.1833922899999996
 14.4754147199999998  4.2431407099999996 18.1918012000000004
  7.6232550999999997  0.3631258700000000 19.0908975800000000
 -1.1593035899999999  6.0831557600000004 -6.5850071500000000
  1.3918469400000000  4.6831627200000003 -8.7210325999999991
  1.4859591700000001  5.4635433200000003 -4.6676898099999997
 -10.1917744599999995  1.0146325800000000  2.5551572500000002
  0.3529226900000000  8.1027411199999992  8.5124838799999996
  1.0726203000000001  5.3325223599999996  4.9687600200000004
 -2.0628189199999998  3.8380673999999999 11.7026172000000006
  6.2695313600000002 13.2975755099999997 24.0086173699999996
  6.2578832400000000  8.4495875399999996 13.6738004400000008
  4.4677544600000001  7.3703205100000000 22.4283736199999986
  7.6067763800000003  1.7191829500000000 -4.1747307999999999
  7.6607367799999997  5.4429319400000002 -5.9714295799999997
  0.2457724200000000  0.6352300600000000  8.4309011399999996
 -0.9068593300000000  7.4686053599999997  3.1570823400000001
  5.0233358600000004 -1.9647816400000000  2.2422863300000002
  5.2045867599999998 -1.6360761900000000 23.0045885400000003
 -2.8475401900000001  9.3582912799999995 14.3046103700000007
 -2.0237836400000000  7.4814913699999996  8.7624857899999995
  5.2127052500000000  9.1378556900000003 15.6104381799999992
  1.3637343900000001  4.0792793700000001 13.8132776899999996
 11.2732140800000007 -1.7505688200000000 -11.3197001200000003
  5.6863614599999996  6.6662406000000001 -1.8075921800000001
  7.0026206300000000  5.9358045500000003 -3.6427934000000000
  0.3924881600000000  5.6092149200000003  2.1840233499999999
  3.4222104299999998 -5.7471767600000003  1.5056938200000001
  2.4799961700000002  3.3624559100000000  5.8428433799999997
  8.8073923599999997 15.9903906500000002 13.9949295199999995
 -0.1023645400000000 13.1236522299999994  9.8769781900000009
  6.6112585900000003  8.9319150999999994 15.8671198499999999
 -3.3833241699999999  5.1205250500000004 13.3100464699999996
  0.0233122000000000  6.1810378000000004 -1.4228930399999999
  9.2438811600000008  6.2025690500000001 -4.2228218599999998
  4.2727693300000000 19.8389521799999997  4.4904886099999999
  0.2355672800000000  3.1800004199999998 11.8826793800000008
  9.1155410999999997 13.0099776800000004  9.9485145399999997
 -7.5134021400000002  9.3111438999999994 11.0259301999999995
  8.9307598899999991  5.7942904200000003 18.2224030699999986
 -5.3206045499999997  8.3838916799999996 10.5211074000000000
 -0.3685391200000000 13.9074951099999993 17.5909953600000009
  1.6146001600000000 12.1386121899999999 23.9835090599999994
  1.8437392699999999  4.8469719199999997 -1.7670249899999999
  1.0893151299999999 12.5500923400000008  4.3950680200000001
  0.0731990200000000  6.1638402599999997  4.6093453200000001
 -3.5534265800000000  6.4469890799999998  3.2899447700000000
 -1.4383985699999999 14.5747561500000007 11.5077643799999993
  0.9217971000000000  9.8498781100000006 11.4835886899999995
  0.3085449300000000 13.9277533200000008  6.2248656400000000
  5.3716366899999999 11.9997522300000004 22.1688054900000004
 -6.6957580500000002  9.0584109099999992 19.5661087699999996
  6.1038621400000004 10.8671313299999994 20.3008536799999995
 -0.0297609800000000 15.6609325500000001 -1.5639752600000001
  5.0108668099999996 21.1071522400000013  6.9415080099999997
  0.0268408800000000  9.7667224299999997 -7.4018986399999998
  1.5846570000000000 16.8817463200000013  0.3576973500000000
 13.7095722500000008 18.7608792800000010  9.0963374500000000
  9.4428079900000004 17.7544138400000016  8.6346331400000000
  4.2987504300000001  9.5221987099999996 16.6232109399999999
  1.5281123400000001 22.7677560300000010  7.0577574399999996
 -4.3144137100000002 10.4732313200000000 16.0100084000000003
 -7.0046550099999996  6.8808016900000002 23.4467498300000017
  6.5744743000000003 16.9539225199999990 -4.6667011199999999
 11.9490533699999997 23.1756732300000010 -3.9107006599999998
 -1.7678416100000001 17.4170159899999994  7.1394590200000003
  0.8110666500000000 12.6930343499999996  5.7633585299999996
  9.6367934399999999 14.1072680899999998  9.1714524300000004
  8.5950242200000009 24.9876380199999986 10.8269921799999995
 -4.5656671600000003 20.3645032999999991 11.0168285600000004
 10.1159893099999998 19.2943071900000014 13.2305428200000001
 -0.2576478900000000 14.5162861700000008 20.0389767499999998
  2.0963231200000001 21.3239547300000005 28.4451408900000011
 13.6144232600000006 14.3305924000000005 -1.7572248600000000
 -7.0916439599999999 11.3698636000000004  7.0225376500000003
 -4.8571118799999997 33.3609555399999991 -1.0906820200000000
 -5.7733087999999997 22.3442582700000010 13.2024725600000004
  3.6706281999999999 14.2099269300000000  0.9717691899999999
  1.2393689200000000 12.7833948799999995 15.0522294100000007
  5.9004279700000000 23.8126843599999987  5.1419575699999998
  4.5724203799999996 20.4523898300000013  2.0018498400000002
  3.6969597400000000 21.3472018299999995  6.4436033699999999
 -12.1228394300000009 16.1183131400000015 21.2031236599999993
  7.0847463299999998 16.7455913599999988 -5.9399212400000003
 -8.4176607699999995 28.5554156600000013 -2.9305864300000000
  3.8222500199999998 13.1984097200000008 -0.0503451400000000
 -0.1266345400000000 14.0383633400000001  7.5643483099999997
 12.3489963100000004 22.9319387500000005 12.9105061800000005
 -3.8646714300000000 19.6445052599999990 10.0238854600000007
  7.6293197299999997 20.7117132099999992  7.7397411399999996
  6.6851254000000004 27.7969936100000012 14.5119295000000008
 34.3400718299999994 26.1868855600000003 11.8112746600000005
  3.3989311099999999 28.6868032200000016 18.0216377500000000
 -2.8964766599999998  5.0247280999999999  1.5353593800000001
 -0.9767771700000000  7.2707221700000000  0.7661472000000000
 -2.4423373499999999 -5.8215474100000000  8.3084006699999993
  5.7718048000000000 -3.7070068200000001  6.3351396600000003
  4.8975947199999998  1.7473615199999999 11.2817838100000003
 17.6780328100000013 24.6046696800000007 17.6185766900000012
 11.1438938299999997  5.5815849699999998 18.3452125600000002
  2.9768822300000002 -11.0108495600000005 16.6155208799999983
  2.8059917900000002  0.9228721100000000  9.9255342700000000
  0.5430899700000000  5.9056041800000001 20.0299340999999984
  6.1399998199999999 -9.5500041699999993  1.2956597000000001
 11.4672450300000008 -2.4208218200000000 -0.7256162300000000
  4.1178953299999996 -5.7054390499999998 -0.8575927200000000
 -3.1902367599999999  4.7648710100000002  5.0947935500000003
  6.1005011400000004  3.3300227400000000 13.4218968200000006
 11.7675163400000002  1.8629402399999999 20.0201314900000007
  4.9411835499999999  4.4998994899999998 16.2524980300000017
  2.5496368600000001  3.5866750000000001 13.3667453500000004
 -1.3703414000000000  7.8602716099999999 28.2303153599999987
  6.3278316099999996  1.8174981800000001 11.4951742499999998
  3.0552056300000001  4.3435149700000002 -2.1846713000000002
 10.0511912500000005  5.4584202900000003 -6.3459382099999999
 -0.1300261300000000  6.3363960099999996  3.2515966299999999
  0.9882678400000000 11.5893489299999999  6.6170543799999999
  5.2108904799999998  2.5531297500000001  7.7466634399999998
 -0.8181473000000000  6.9512406899999997  5.3951188500000002
 -4.3147287099999998 11.6639080300000000 18.2079859599999985
  9.7278115100000004  8.2333356099999992 15.1887037100000004
  7.5558699300000001 12.5447826500000001 11.8629266300000005
 13.9954957899999997 -2.4003263600000002 14.9140609699999995
  5.9028040400000004 12.5450312999999998 -9.9647000899999991
 -6.2495641500000003  9.5600772099999993  2.5473143899999999
  4.3576287000000002  7.5051956300000002  0.0687379000000000
  6.0292804699999998 -2.9249560799999998 -2.5795914500000001
  9.9673532100000006 -3.3284261800000001 14.0288506799999997
  7.9134478899999996 11.3869071200000000 21.8642347000000008
 -8.8429563200000008  3.5123308700000000 15.9380079400000003
  8.8494798899999996  7.5216672300000003 13.0446858999999993
  8.7368963500000003  2.4305929000000002 19.2535174600000012
  2.5826535000000002  8.9538204199999996 22.1647715000000005
  0.3466319300000000  7.0907720799999998 -16.2511812300000003
  3.5441286200000000 12.1922800200000001 -9.4723292499999996
 12.7595181100000001 -1.2285757900000001  2.7010295400000000
  3.1915747300000001  1.3187995900000000  1.5611060600000000
  6.1284916300000001  3.3986362600000000  8.3158817500000008
 -7.8359707700000003 10.5739074300000002 12.9582003900000000
  5.4693349099999997  7.1987285800000000  0.9361713000000000
 10.6268451200000005 10.3692603900000009  7.8465292399999997
 -4.7396934300000000  5.9344606600000001 23.5412312200000002
 -3.5521544199999999  6.2461247699999998 25.6249265500000014
  3.4619697000000000  8.0129414299999997 -2.0591956699999998
  5.9837395899999999  0.8609144200000000 -2.5619406400000000
 11.2130056299999996  9.2267562400000003  1.7506955600000000
  7.0703189899999996 22.1191752599999987  4.1064909199999997
 15.4756005499999993  9.5458085399999995  3.5387596299999999
  4.8908696400000000  9.8712473299999992 17.9266200900000001
 -4.5011448400000003  7.8680741899999997  9.5045402600000006
  6.0654087099999998  7.5444608899999999  8.0414770799999999
 11.1915837000000007  6.5561355199999998 20.9082943000000014
 -0.9767518100000000  9.0124878400000004 12.9475806200000001
  1.5236023700000001 12.3132242499999993  1.6128859499999999
 -0.0674014400000000  6.1697860400000000  0.9423056800000000
 10.9994246600000007 16.4402378400000018 -0.3490986800000000
  8.3640262500000002 11.9732580899999999 -0.6661722300000000
  2.5953521500000001  4.5902516499999999  6.5802921500000000
 -4.5509262899999996 16.0333924799999998 17.1068310799999992
  6.5512698599999997 11.4877835899999994 21.5112737900000006
  3.4472722999999998 22.8699686799999995  8.3335937900000001
  1.8607694100000001 10.4219820300000006 19.9910969600000001
  3.8881907500000001 12.4966622300000001 15.5983099500000009
  3.1203929399999999 13.7332380399999998 -4.9660948600000001
 -0.6993902300000000 17.1272747000000010  4.4205623999999997
  3.4502771900000000 16.8649411499999999 -1.2697783899999999
 10.1967673899999998 12.1423987800000006  1.0101479600000001
  0.2211379300000000 15.0101638499999996  5.2885956900000002
  8.9287412199999991 22.9870506600000013  9.4242117899999993
 21.3162990500000014 20.6424899599999989  5.9512093699999999
  2.1119186299999999  9.4143935600000006 15.0232156000000003
  5.1579682199999999 12.8625435899999996 23.2690022700000014
 -3.7976976699999998  5.7813646099999998 29.6839150600000004
  0.4985438300000000 10.6250459799999994 -3.9776496400000001
  5.0249518200000001 16.9850724799999995  3.0378500900000001
  9.4816561600000000 13.0852670300000007  1.7754749800000000
 -5.5131298500000003  7.6194274100000001  1.5747872400000000
  9.1843033599999995  8.9780632499999999  6.3387867099999999
 12.2330120600000001 28.1111298500000011 15.3243158200000007
  3.8157041100000000 23.9730008999999988  2.1592958599999998
  7.1092446400000000 14.1527912199999992 15.0567780599999992
  5.5249370600000001 28.6236010800000003 18.7860174499999992
  4.0146535300000004 16.1313746699999996 21.4528541699999984
 -6.0583479799999997 18.4527277800000000 -6.1952126500000002
  5.7761974599999997 22.2909643700000011  3.4014829099999999
 -8.4707281699999992 28.0551681899999998  2.4171840599999999
  3.5498097000000000 25.4077097700000003  0.2486171700000000
 10.1511337899999994 30.8867833999999988 12.6459602400000009
  9.2563048499999994 29.9013292399999990 10.6627191200000002
  6.9590384600000004 30.2851868800000013  9.9963588399999992
  8.7987665800000006 20.7719985200000004 16.2090246200000010
  3.3480150599999998 15.0654554899999997 20.7973593399999999
  5.8343955899999997 22.2063327400000006 21.6957385299999999
 11.9196220700000008  1.2993062799999999 -6.2182234100000002
  5.1331332099999996 -0.4440847000000000  4.0529949500000004
 12.2041923099999998  8.0703269300000002 -8.2295600199999992
  2.0784575599999999  3.2484981500000001  4.5129751999999996
 -2.5394528699999999  4.4344096799999999  2.7561136400000001
  5.8820343700000004  4.7357997699999999  8.6472335800000000
 -0.9743586900000000  3.1039443800000002 11.1015099500000005
 13.6179025899999999  1.0332340600000001 10.2096330799999997
 17.3769150900000007  6.3449182100000003 13.8180658699999999
 11.2695822200000002 10.0432399399999994 20.6610003400000011
  8.3068689599999992 -1.1531708500000000 -6.3866949999999996
  2.5401391900000001  2.1636006600000002  3.7327662600000000
  5.8704211600000002  1.5301301599999999  7.0135737000000002
  3.7655792099999998  7.2356083199999999  2.7740301800000000
  4.7032325000000004 11.8766733400000000 13.4673976999999994
  3.8312985799999999  4.3005941800000000 15.3445422199999992
  6.9230951500000000  2.6911193299999998 12.4582337100000000
  7.9969092100000001  6.6930757099999996 10.9513850999999995
  6.2464398399999999  4.4827915000000003 15.7981783399999998
 11.1789322500000008  1.8580664600000001 18.6433214800000009
  0.6948317000000001 10.0813805199999997 -6.2605320400000002
  5.6038998099999997  3.1393452499999999 -3.0177437399999998
  3.3900868900000001  1.1928054699999999  4.3318708299999997
  5.0666109300000004 -5.0948655299999999 -1.7563838899999999
 12.4267457500000003  0.0145710800000000  5.9322895600000001
  5.2012957699999998  6.6631257499999998  7.3080786900000003
  0.1350265800000000  5.6033381499999999 16.9455356399999992
  7.8014619400000003  7.4609023800000003 12.1008575199999999
  7.6163043799999999 -4.6326263100000000 17.9218050899999994
  9.6759413799999994 11.6322751600000007 23.5653769900000007
  9.2679247300000007  7.8212636199999999  0.3483623500000000
  6.7956777300000004  7.2107261999999999  0.2888428400000000
  5.5691983299999999  6.9019370400000000  5.9023260100000003
  7.3849264100000003  9.8420167200000002  9.4679589699999998
  1.5909138700000001 10.2179791000000009  4.6459246399999996
  5.1204183499999996  7.0510472300000000  2.3120774599999998
 10.7079851200000000 -3.6045314199999998 11.0083981800000004
 14.7228794399999998  2.2339910000000001 12.4940693100000004
  0.8870176400000001 10.8441689500000003 10.3333367799999998
 -1.4677574600000001  6.6165460899999999 18.4629757199999993
  6.9096852599999998 10.2862871899999995 -4.4294208099999999
  3.6398547099999998  7.1804243600000000  4.2086686799999997
  3.1531087900000001  8.0596146999999991  0.5982688200000000
  6.0420973099999999 13.2441009399999992 -8.7291294300000004
  2.6865711999999999  2.8238988599999999 12.1906996099999994
  8.9078059700000001  8.4028986900000007  5.0779294100000003
  0.2481547400000000  5.1592538000000001 15.6298634599999993
  4.0482652999999997  9.5627165099999996 13.3236313800000001
  7.3724832600000001 15.2702683799999992 15.8966368300000003
  8.0781722899999995  4.2038434999999996 14.5141670999999999
  8.0859836299999994  7.6521295000000000  2.4331706500000001
  7.3319959800000003 17.6998705700000016  5.7916563400000003
 11.1066135799999994 17.4262286899999985 -2.4094063200000000
  4.3397353699999996 19.5071651899999985  3.0800504499999999
 13.0450955600000000 15.4690301800000007  2.5779330699999998
 11.4697097699999997 19.7723256800000016 -2.6368830999999999
  5.8832234699999999  6.9868639300000002  3.4939690300000001
  7.7197869499999996 13.9369134599999995 13.8138538700000009
  7.2548101200000001 16.0849830599999990 27.8826191299999984
  6.7648767500000000  5.4186837299999997 18.8578875500000009
  7.9130350700000003 16.4570944899999994  5.3422019699999996
  7.6248123899999998 12.8482029499999992  0.1899455000000000
 12.5370296499999991 20.5397940599999984 -4.6824612099999996
  4.5237743799999999 20.0178934700000006  0.6498960400000000
  2.0926193899999999  8.9317036200000004  2.6350786600000000
 12.7450118999999997  6.3206157300000001 11.7657254699999996
 18.3647971699999992  7.0003831700000001 15.9486181600000005
  2.3054802799999998  8.8913756599999996 23.5771955800000015
 10.3972815500000006 19.7083112800000002  9.7160478599999998
  3.6682665700000001  3.3261269400000000 22.3388861500000004
 11.5444521099999999 22.4056876900000006 -1.7237034400000000
  2.1075159999999999  9.9646773199999998 -6.2157413500000001
 -3.9632381400000001  9.1903448399999998  6.5739559200000004
  0.8880041300000000 14.9076551700000000  4.0546735500000004
  2.1506689699999999 15.8774422000000008  2.2568765399999999
  5.7593372399999998 16.0276726799999985 19.7631510599999984
 -4.0311201600000004 18.2418687499999983 11.7583358600000007
 -4.6829939899999999 19.4974703500000004 12.0977613099999992
 -1.8459791400000001 18.3665418900000006  6.0751121599999998
 15.1783605200000000 14.6223494499999997 18.7003669600000002
  5.1189849699999996 13.0588805800000003 -7.7943109200000000
  2.5386186500000001 23.7554074399999990  8.9159550799999998
  4.8885418400000002 14.8312044000000007  1.5066405599999999
  2.6824268299999998 10.2108252499999992 -4.9051746600000001
 14.8587189300000002 13.9945771000000008  1.6761918000000000
  2.4674324099999998 14.5501367899999998  1.6987482199999999
  2.1615734299999998 12.2152446599999998 14.0659466999999996
 20.3165176599999988 18.3561440500000010 10.4613874599999992
 -9.3540967300000002 25.8532614299999999 26.7001390399999998
 11.3312730199999994 18.9761695999999986 24.7118837599999992
 11.0821933300000008 21.4972049299999988 11.1707423699999993
 16.4655388800000004 23.8859436100000018  7.1273504299999999
 20.9678423000000009 22.5888555099999984  0.8458881499999999
  7.7396107199999999 10.9953303299999998 10.1716717899999995
  7.7488189299999997 18.5945980700000000  6.7545408900000004
  9.2751321799999999 19.9812883499999998 15.2279512500000003
  6.4622467300000004 32.7012203800000023  9.9838796599999995
  7.3605498699999998 26.6460411099999988  7.9850957999999999
 13.9946479400000001 28.3335275700000011 21.1652336599999984
  1.6142259100000000 12.9500918800000004 16.4352303800000001
 13.0325036099999991 -6.8865046400000001 -4.3744762799999997
 12.6016675399999993 21.3898980999999999  3.4963782499999998
 12.7667324700000009  9.3098885899999999 -4.7825677500000001
 13.6745123599999996  7.1490317299999999 13.8506696100000006
 13.4510697500000003 13.0580185899999996 10.7838784400000005
 13.0138475800000002 -3.6119836300000001  5.5856505299999997
 10.4358635000000000 -4.6246870900000001 11.9141785599999999
 13.5606844700000000 -4.8126904799999997 17.5715199099999992
  6.6393375099999998  0.0166351600000000  9.8488045199999998
  7.1281134699999997 -2.0456297100000000 19.2732060800000014
 13.8821247600000000 -0.0396052700000000  7.8664138799999996
 -12.1372488700000005  0.0455941500000000 -1.7507151400000001
 11.7166451499999997 -3.5601163200000001  1.4944548700000000
  9.1142178299999994 14.4468012699999999  3.7873104199999998
 -0.8570963500000000  6.8578112700000000  6.8082216400000002
 11.0610540099999994  7.9099662700000000 14.7321019000000000
 13.0140186700000005 -7.1921012099999997  4.7590528100000000
 18.0858465899999992 -0.3687635900000000 -5.5185119299999998
  4.2798819899999998  0.9133542300000000 10.2809208999999999
 13.1021381100000003  8.7995304999999995 17.7273730699999987
 19.4041087499999989 -2.1974163700000000 -2.3688845199999999
 26.7853126000000010 11.5238352699999993 -1.7341668800000001
 13.0330888500000004 10.0452726099999996  7.4086356300000000
 12.5373244199999991 11.6733461100000007  9.1534316800000006
  9.6090546999999997  1.7983196900000000  7.1146798300000000
 10.8195407800000005  4.4456028200000004 15.0478820800000008
 10.3663832599999992  6.4382269399999998 11.4273147500000007
 13.3683218499999992  2.4790577699999998 12.1770719399999994
  7.6866609099999996  7.7497455100000003  4.8396536299999999
 17.0734718900000004  7.5258865000000004 16.3299539600000010
  3.6225961999999998  4.6635343699999998 -3.4102802400000001
 11.4444239799999998 11.7046168200000000  1.5095980499999999
  7.0853180000000000  8.0538470800000006  7.1807703700000003
  1.7327616299999999  5.5796408900000003  6.1937916299999998
 10.0830354500000006  8.4370134100000005  1.4895409200000000
  1.4098877500000000  4.3437027300000004  3.9890506999999999
  8.5997797899999995  8.0597978999999995 14.3420281700000007
 17.4244771100000015  5.7906462400000001 12.5326050099999993
 14.2229355000000002 10.0548239699999993 22.9050062700000012
 10.1643861399999995 10.4909982500000005 21.4226145599999995
 16.4115393400000009  2.8617780900000001 -5.9671318700000002
 14.2694814500000007 14.1022958500000009  0.4348708500000000
  1.3273498100000001 11.1813479600000001  2.4304839000000000
  9.1621218700000000 25.9801030900000001 11.6877066999999997
 13.1838951200000007  9.6616721000000005  2.8588727899999999
  5.8418298100000001  5.7987931599999998 -2.8927920600000001
 15.7169013199999998  9.1209615799999995 19.4182654600000006
  4.7476225799999998  5.4134488000000003  7.9634792599999997
 13.1255111299999996 15.2213744799999997  9.2965956700000003
  9.4606581999999992  7.3797162199999997 22.6864335900000000
 13.5037030399999995  7.6877875500000004 -8.6421874899999995
  8.5832291400000003 14.8155386199999999 -10.5437531000000000
 14.8873567500000004 11.2561088999999992 12.2961537700000001
 13.8393780700000004 15.9101319799999992 11.4884270599999994
  0.7142698700000000 10.7213664400000006 -1.7157328400000000
  8.5087773799999997  9.2095464400000004 17.3381676400000018
  0.9463405499999999 13.4569321599999991 17.6060912000000016
 14.7298171900000003 15.7107316099999998 16.4984229900000017
  4.7810028899999999 10.7165312000000004 12.6382553099999999
  3.7175844499999999  4.4785884500000002  7.4969660100000004
 15.1410363799999992 14.5531687000000005 -7.9073717600000002
 18.2913712400000001 18.6014191999999987 -9.7183222600000008
 15.1093559200000005  9.8208796899999999 10.3232479599999998
  0.1825455600000000 16.8506290499999984  0.5927963900000000
 11.5108910299999998 16.4893270500000000  0.9546623700000000
  9.3708878500000008 15.5570152999999998  7.3435757300000004
 18.4723005600000008 23.4063833800000012 19.6599844899999994
 11.3048451900000000 13.2416198499999993  3.3934949799999998
  7.7306237900000001 17.8560860699999999 17.2188344800000017
 11.7260252499999993 22.0673102499999985 20.7050467400000002
  4.2409569300000003 11.5001210500000006 -2.3494818199999998
 12.3920204900000002 15.4385775699999996  1.3534590300000000
  9.7812094799999993  8.5830281999999993  3.9982747100000000
  8.9148340899999994 15.6339892200000001  5.9711861500000003
 13.9142533799999999 21.8190344399999994 11.1936450500000007
 13.5587242700000008 16.2709847799999991 10.1420960999999998
  9.8467852199999992 23.2187933400000013  5.5715881999999999
  1.1352506499999999 14.2718858300000004 20.0170612900000009
  4.7804374100000002 22.8472880300000014  8.6557271500000006
  6.7726179699999998 15.4856361299999996 17.1968790399999989
 11.0851460799999995  9.1080782399999993  4.2537046099999998
  4.6970525700000003 10.8712040299999995 -3.5770754800000000
  5.7715443799999999 14.6415878399999997 -5.9274246899999996
 11.7022652199999992 23.4141173299999998  9.6099352000000007
  6.2595194599999999  7.6220535299999996  9.4503901999999993
  6.0948328199999997 32.9227021900000025 11.3278110900000009
  7.8154202000000002 14.9875639500000002  3.2870637899999999
 12.3727545600000006 26.7366382400000013 20.6955745499999999
  9.7700263599999992 20.6099780800000012  8.8607646899999999
 14.2439608500000006 19.8578428799999998 13.2398649299999995
 14.5640006799999995 15.5987607300000004 -5.8653248700000002
  6.2822015599999999 23.3019052900000005 -2.8408720000000001
 11.7944597099999999 34.2463959999999972 -0.4788520400000000
 11.2231354299999992 20.0442961100000012 -1.2672308999999999
  9.0458072800000000  9.6503984400000000 18.5959414900000013
  5.2209935400000003 24.7065211299999987  5.9571664400000000
  8.0630825099999992 21.2489707800000005  3.9225063499999999
 19.0323794699999986 31.9789745799999992 18.7383773900000001
  1.9627860699999999 14.8654732700000007 21.0290062099999986
 13.8636970399999999 21.2578778700000015  8.9701545599999992
 12.9265058100000001 -2.1416299300000001 -5.4559804999999999
  5.3909759800000003 -3.7576864400000001 -1.6126210100000000
  3.9939168500000002  0.1999035900000000  3.5538141200000002
 13.7619142199999995 -1.4341339799999999  9.8747722499999995
  7.1897505600000002  0.9969507000000000 10.7395584500000005
 14.0096416200000000  5.9412660199999996 11.2944871899999999
 15.3843699699999998  0.2485467300000000  8.0970861099999993
 10.0545574400000000  0.6218785800000000 16.2903659099999985
  8.0381410500000001 -3.4257867200000001 17.3699090500000004
  6.4675339999999997  1.9993028399999999 20.4458346900000016
 13.5122306800000000 -0.1710457700000000  3.2843613199999999
  9.8863242099999997  4.9537850600000004 -7.7089878499999998
 17.7059773199999988  8.4395329199999995 -5.3088913099999999
  7.2182444400000003 -0.5321494000000000  5.1226618100000003
 20.6630475500000017  3.3555935899999998  5.2758045600000001
  9.8910558599999998 -1.8069929499999999  9.1559407700000008
 10.3051814099999994  3.8419235500000002 13.8121239899999999
 14.1372688899999996  4.1805355400000002 16.8329114599999983
 19.8679556300000009  5.8525789100000001 14.4554386000000008
 15.6166606600000009  6.1465600599999997 23.0056631200000012
 16.4181022699999986  8.9582532399999995  4.4393987099999999
 21.7939750699999983  2.2480093900000000  8.8537663999999996
 12.5826388500000004 10.0028159500000005 -2.6232522299999999
  8.4258178600000004 -0.0546699200000000  5.8000267599999997
 12.5003785000000001 13.0312334900000000  8.7489668599999995
 13.8966973800000009  9.4139733400000001  5.3375445900000003
 16.0861373999999984  6.8587972500000003 14.2445920400000006
 20.2693001200000005  2.7220564100000000  6.5055088100000003
 16.7783335600000001  8.1706710200000003 17.5213086599999990
 11.5955411999999995 -5.3046888599999997 20.6291294200000017
 15.9136918499999993 12.1525878899999995 -8.9722955300000002
 10.7564934399999999  8.9456809400000008 -6.5736464600000000
 11.8382317100000005  5.1677475700000004  9.8521951100000003
 14.3259229799999996  1.6777309000000000  6.1968528699999998
 20.5065266699999995  8.6791638500000001 11.9183240099999992
 10.4252359899999991  9.4390462100000008 18.4636655699999999
 15.8303476399999994  4.2486536399999997  8.3899175100000001
  9.6189754199999999 15.4598331499999997  9.6804408899999999
  8.2111727000000005  8.8673614799999996  7.3660592500000002
 10.5317869099999992 10.8301617799999992 22.7784821199999996
  8.5272390700000003  4.8193291000000000 -8.0948860600000003
 12.0442831199999993 10.6514169499999998  8.2138326799999994
  8.2262036700000003 13.4422841099999992  1.3478543000000001
 12.8531169900000002  1.1540463900000000  1.4012249900000000
 14.1225561299999995  9.5456525800000005  3.9243506500000001
 10.8491655399999996  3.6219253299999998  8.2962719499999995
 12.8004519899999991 15.8809860300000008 20.3704743400000012
 15.2110407399999996  9.3751203499999995  8.9174207699999997
  8.3143147000000006 10.2149837800000007 19.6548995700000013
 12.5630428599999995  6.9561977600000002 13.0189249100000008
 17.1350577599999987 13.2800571699999992  0.7484019100000000
 14.6213109600000006  7.8494035000000002 -7.8053069900000001
  4.9959814199999997  6.8859921000000002  4.6404016099999996
 11.5185387800000001 15.4790232799999998 -1.3119924999999999
 14.9251675099999996  9.1663327300000006  6.2780547200000001
  5.8752408200000001 10.5241761500000006 11.7237974499999993
  9.9345309700000008 13.5764388999999994  3.0116295499999999
 18.7111574000000012  4.1801807000000002  9.5583043500000002
 -0.2933648700000000  8.9953420699999995 11.7058553599999993
  4.0913171100000003 10.3131927900000004 19.0375514000000017
 -2.2624925199999999  8.9531052399999993  1.9714578800000000
 12.1858596699999993 17.7606303899999993  2.8666449599999999
 12.7230744100000006 16.5579110199999988  3.4173178599999998
 17.5608424700000008  5.1944742499999998  5.2284146399999996
  7.1403023100000000  9.2900538499999996 17.1138092099999994
 19.6868728399999995 28.6158538699999987 12.1171575300000001
 15.8727014200000003 13.6287956799999996 16.6692391700000009
 16.4500847899999982  8.5778168800000003  8.9017301500000006
 11.4067506600000002  9.6067838400000003 19.3410928400000017
 14.2744596099999992 19.0660970899999995 14.4457655599999999
 21.6125388899999997 16.2111163199999986 10.0623287799999996
 15.0813671399999993  6.2251453699999999 12.1323920699999999
 18.8181859600000010 23.1433238699999997  6.8435121399999996
  6.1425311999999996 17.0452815099999988  3.9571814600000002
  9.5521576600000007 14.6702438999999991  5.1125544200000004
 11.0380496499999996 13.8641483200000000  6.9209785300000002
 20.3446368900000003 12.5958150900000003 21.7799459700000000
 10.0378485200000007 18.3394928499999992  9.7807338399999999
 14.9690305699999993 14.4642665099999999 20.0862458199999985
 16.0977876900000005 13.7631215299999994 18.0428017700000005
  9.7321184400000007 25.7730922500000013 -5.3729977299999998
 25.6448095500000015 27.2366727799999992  1.7555525700000001
 23.2783615799999986 16.1717393800000018  5.5513959300000000
  1.6988820700000000 13.5174068799999993  2.2608620799999999
 12.9693204699999995 21.3912668299999993  4.8762848500000002
 12.7913563700000008 25.5161908100000012 11.1047732299999993
 13.9996982899999995 20.0544129200000008  9.6419822699999997
 12.2313691299999991 23.8854427600000001 24.4838421900000007
  9.4465379800000004 24.1292274700000000 10.1192083499999992
 12.5101223400000006 14.6044850000000004 22.8415254200000000
 25.9570178700000014 16.4102412999999991 -0.8390166100000001
  8.2824966599999996 28.4644098399999983 -14.7016611899999994
 14.1140130999999993 20.4327434799999992 10.9740196300000008
 13.2176139100000007 17.5489099599999996  6.8823223899999997
  5.0418140700000000  1.3203954499999999 22.1724207500000006
 26.2609960300000012 17.0297337599999992  1.4481730100000001
  7.7471905300000001 21.5516854400000000 18.0591088800000001
  7.2604233400000000 25.4766848000000010  7.1964190200000004
 10.1217232900000003 17.9713472299999992 11.1673168100000009
 13.4159787300000009 18.7337933200000002 31.4482643099999990
 24.2338104200000011  5.6398303500000004 -0.1926380100000000
 26.2535419499999989  2.2857153399999999  2.3353956800000000
 17.9421644899999997 -1.4806426100000001 -7.7035644100000003
 14.1949591099999992 -4.3380332700000004 11.9140147499999998
 18.1581124500000008 -2.6780839799999998 13.8577394100000006
 21.5678120000000000 -8.8707315799999993 18.5990393500000017
 12.3334056899999993  5.0447996200000000 17.9318206400000015
 14.0601993899999993 -5.6320872900000003 11.4228231299999994
 13.7590289899999991  3.3378741299999999 24.6823102699999986
  6.4736832299999998 -5.5979540600000002 19.8313535499999993
 19.6089749200000014 -10.9912717700000009  0.4335236700000000
 26.1839261599999986  5.0310982400000004 -6.6842693899999999
  9.2783113999999998  1.0293806900000000 -6.3816188299999999
 11.5915389599999994 -6.0380703000000002  1.6113065000000000
 12.3282375000000002 -4.7949619700000001  3.5336049500000000
 12.3065421599999993  0.4309621600000000 15.3366530700000006
 21.5903312400000011 -0.8451002600000000  5.6846075500000000
 19.7724379500000005 -1.6207130100000000  7.2942084800000000
 16.1596904300000013  3.9576374300000001 19.9521933800000006
 14.2313430200000006  5.1958428000000003 33.8823738299999988
 15.5178428200000003  8.6080674899999998 -5.7219185299999999
 10.8469051099999998  0.5652050000000000 10.2162428399999996
 10.8556370599999994  1.3117974100000001  6.8067417700000004
 13.3412130700000002 -1.1129617500000000  5.5643197899999999
  8.3198397800000006  2.8857276199999999 12.5528846200000004
  6.8426360700000002  7.5359423300000001  5.9136629699999999
 11.3887187700000005  1.6191033699999999 10.9959875399999998
 18.4380173300000010  5.1708209199999997 11.7820001399999992
 14.0305915100000007 -2.4867326699999999 13.5171512000000007
 16.5783061200000006  9.8953225800000002 22.4217806000000017
  3.9477802500000001 -5.0604361100000004  0.3862182600000000
 12.7130311299999992  9.6690246900000005  6.0664256400000003
 12.8691752200000007 -4.5504479499999997 -5.0214746300000002
 11.8265756399999997  9.2764824499999996  3.0560944100000000
 13.1735745600000005  1.0001885100000001  6.8244021100000003
  7.4096103299999996  4.9572349999999998 16.5294196500000012
  8.9121058299999998  3.6872161299999999 13.5693747400000007
 12.5435208800000009  3.1909129200000002 13.0957306399999993
 11.6385203100000005  5.9975355199999996 10.9912144000000005
 15.4614300999999994 13.2131376399999994 27.9625463100000005
 15.0111241700000004  2.8107616499999999  6.6790923600000003
 15.8276430599999998 10.0525337599999993  0.9789779100000000
 14.9058757699999997  5.3735272800000002  0.2168290400000000
 14.6958880999999995 12.5374666799999996  6.5171129700000003
 21.4676750500000004 15.7125885499999995 11.4186697499999994
 14.3853875000000002 10.8511773399999996 10.9946456999999995
  9.8203681300000003 -0.6478521900000000 15.6157849300000002
 18.1489509099999999 10.9418247100000006 15.8878360700000005
 25.0104257300000015  5.4304928500000003 17.7290294599999996
 13.0908876200000002  3.7035398200000000 14.3175233399999993
 12.9289545300000004 14.5703729499999994  0.4010102400000000
 21.6409823000000010 18.1759435499999995  0.1981641200000000
 22.1805191199999996 11.9161412099999993 -0.6421267300000000
 10.5627453199999994  7.0632835800000002 -1.8805145200000000
 14.4676044400000006 10.0824729699999995  0.5505371700000000
 17.1006119299999995  8.6093858399999998 10.1845069699999993
  9.5823437800000004  8.7672901000000003 16.4759234499999998
 16.0452089600000001  4.1883126300000004  3.6123203300000002
 21.2374932600000008  9.5023646500000005 26.9854124999999989
 17.4114352200000013  3.3677841399999999 20.3933042600000007
  9.4695574699999998 16.9703350800000017 -10.5189661799999996
 15.0629003000000008 12.9746673099999992 -9.7111219799999997
 18.4331840800000002 20.9227380099999998 -4.3094202199999998
 11.9700455800000007 10.3453552500000008  0.9783961200000000
 17.0526098600000005 13.4031778900000003 -0.7172172800000000
 15.5485090100000001  4.8654529200000001  9.6317900600000002
 10.4056662400000004  9.6171774299999999  6.6132282399999998
  4.9917573700000002 15.8556546199999993 26.1221645199999983
 19.7119614100000007  9.7755486800000000 14.7511881200000001
  6.9708416800000004 11.3913628399999993 11.2604703199999996
 19.6507321499999996 30.7080859500000010 -7.1603793800000002
 14.1037273800000005 17.0621096299999984 12.2531452800000000
 18.5296864399999990 24.7264995399999989 -3.4764878600000002
 21.3384855199999990 24.7135265599999983  1.8639589599999999
 14.4045720399999997 15.2627038600000002 13.6133599499999995
 13.1483472599999995 23.5175156700000016 16.2582131499999996
  8.7971229700000002 18.6647789199999998  7.7484637699999999
  8.8062898100000009 20.0520553600000007  8.0881583999999993
  8.2354181799999999 16.2669390800000002 15.3076552600000007
 14.1539946800000003 20.0523846299999988 15.4286314400000002
 17.8417182300000015  9.6767106300000005 -1.9933598500000000
 20.2576497999999994 17.7701277900000001 -2.2010092600000002
  9.9617779599999992 14.2962770199999998  7.7550320299999997
  8.9978984099999995 22.2030473700000002 -7.5167567399999999
 16.0760161299999993 27.1099863700000014  5.8379042500000002
 11.9278778400000007 24.4685706399999994 -0.5973906800000000
 18.6410948400000009 21.6241288000000011 10.8079079000000000
  5.0177799199999997 13.6453894899999995 17.2437228699999991
 13.8494426399999995 16.7225939900000000 18.3119848500000018
  9.4803140399999997 15.6444560900000003 11.1059878100000002
 14.7015766100000000 13.9443950300000008 -0.9325990199999999
 20.8832867899999997 20.4440768000000013  0.2956971500000000
 13.7530717800000009 17.7121800600000014 10.0634218900000008
 15.5210157700000000 25.2703261899999987 11.6160521699999997
  5.6095049000000001 17.9442655600000016 -2.7997013800000001
 12.1370431300000003 26.8983799599999998  7.8891140200000001
  9.5986450800000007 18.1854955199999999 13.8957591100000002
 15.0034425599999999 24.9544162000000007 10.3456670000000006
 21.6328501200000005 15.7553333200000001 21.0015266800000013
 11.7321006099999998 21.4268510499999998 24.4889345799999987
 19.6887451999999996  4.6939095300000000 -0.5586114200000000
 18.4095374700000001 -10.9343591000000000  1.2088793799999999
 15.9121761100000008  7.4129228999999999 -8.2661220699999998
 15.2242519299999994  1.9451813200000001  4.0482253899999998
 25.2709030599999984  2.5602528900000001 11.4447460000000003
 17.1623359399999984  4.2066394499999999  7.6789188599999996
 18.7755641799999999 -1.6789143099999999 20.2162455500000000
 12.9301183599999998  2.2923795700000000 24.3858023499999987
  9.4363936699999993  5.1958021700000003  9.6250754900000004
 12.6405594600000004  2.9530560900000000 22.1025004799999998
 16.0602281900000001  2.8092059300000001 -7.3333235300000004
 14.6739250000000006  3.6030592200000000  7.8117086000000002
  8.4770471500000006  3.5470324099999999  8.2908867900000001
 19.5593401100000008 -2.3506934799999999  8.4830671100000004
 24.2850911300000014 -1.1633763800000001  6.0567966699999998
 14.0969805600000004 -0.2307829100000000  4.5790382100000002
 22.9544868800000010  0.4568708600000000  7.5003276400000001
 20.5608952100000018  6.2137125299999996 15.6949766299999993
 13.6815454800000005 -1.5471085300000000 16.0362335999999992
 14.3968440300000005  8.4310057300000008 17.2689982899999990
 16.0507954599999998  5.5405553400000001 -2.0250609100000001
 12.0274129700000003  8.6010819600000001 -6.9530988499999999
 20.9357827500000013  2.8887276399999999  0.4876589000000000
 13.4913617000000006 13.2490638700000005  6.3734123499999997
 15.2555833599999993  9.8514132399999994 -1.8773172100000000
 16.2889488399999998  6.3650626399999997 25.7022545499999993
 21.8818621299999982  5.8662731399999997 15.9327417699999998
 19.2343031899999986  8.7297684699999998 20.0461813299999996
 17.5411485200000001 11.8869242800000006 16.6741107600000014
 13.3204065699999994  4.6518294400000002 18.8986853299999993
 14.8716426800000008  9.5388238399999992 -3.2856162699999998
 17.3220964299999984  1.9475277499999999 -5.3814014999999999
 21.3511544300000011  3.0659740599999998  2.9131719199999999
 14.0402525800000006 14.4599116999999993  2.7728785700000000
  9.3660885999999994  8.1988022600000008  2.7066806099999998
  8.3386752200000007  9.7203479700000006  8.4342000899999992
  7.0654148200000000 12.9042816800000004 13.0993210700000002
 16.7513649300000012  9.6434932599999996 12.2789192499999995
 10.6808695199999999  6.1300045900000004 19.6690349799999993
 16.5672048099999998  5.1581409799999998 10.5099523200000000
 21.9467662799999985 11.9694917800000002  0.7414383700000000
 20.3105679700000010 15.3499643900000002 -7.3576102299999997
 16.8694902700000000 10.0124550699999997  0.0167140000000000
 22.2607629799999991 10.7830076500000001 -5.2741174700000002
 16.8679396100000005  5.2383379300000001  4.0104585500000001
 14.0277660399999995 14.8111528000000003 12.3164801100000005
 13.0506844199999996  4.1547149200000000 20.1825970699999999
 12.9223926999999996 15.1861916299999997  7.9312669700000002
 19.6084542800000001  2.4101222099999999 22.1847726600000001
 26.6332174500000001  5.0641702799999999 19.3094478500000015
 19.5413575500000007 10.0089868299999996  1.2038217700000000
 18.2134367899999994 13.1868743300000002 -1.4767740800000000
 16.9141435400000013  7.2380896100000003  1.0069382000000000
 16.4671136300000001  0.4545282200000000  5.7138229500000000
 19.0344390899999993 16.4364147000000003 14.8248681700000002
 16.4607306599999994 13.0000769500000004  3.1620075999999999
 13.3345883300000008  3.7800900000000000  8.3343419200000000
 23.2630571300000000  9.2309019200000009 14.2699781899999998
 18.9591504600000000 17.3723434200000000 13.7917309499999998
 20.6578281900000000 12.1773320599999995 25.0097732199999996
 17.9220578199999991 21.1537116900000015 -8.5117178399999993
  8.8142140799999993 10.6837638599999991 -2.8206069199999999
 12.7658606100000007 18.9897947800000004  4.8672782400000001
 10.7504365199999992 17.6620037900000000 -1.0405325999999999
 25.1112613799999984 11.3076704199999991  3.8239896600000001
 21.3989957599999983 20.5239677900000004  1.6670695000000000
 17.2700824100000006 23.6005102300000011 11.2688392499999992
 17.7001847300000001 19.8558887199999994 17.3432565099999998
 18.1340988400000001  9.3436241399999993 12.6830008799999998
 17.7957423000000006 25.8777960399999998 19.7460585100000010
 11.0302331099999993 23.9112749499999993  6.0555173499999997
 17.7786925800000013 10.6741209300000008  7.4039071800000000
 17.1285384000000001  8.0162284800000005  6.5426643699999998
 13.3733968399999998 20.0298485399999997  6.9567660499999997
 12.0775855500000002  1.9019767700000001  7.1975912199999996
 23.0072732500000008 23.3217021699999982  6.3666810099999998
  7.3587274499999999 14.3483187900000004  2.0475489300000000
 14.3563144999999999 17.0435372500000000 16.0470179100000010
 14.5655381599999991 12.5210415299999998 12.8408358000000007
 13.9037680699999999 17.6730256600000004 17.2552463600000010
 19.6118751099999997 12.5313267899999996 -3.2273290200000000
 10.9903797200000000 18.9259101399999992 -0.4368737200000000
 12.2158913200000008 22.6231429400000010  1.3438883699999999
 27.0954553800000006 20.7981212800000002  5.1245114699999998
 17.6670024400000010 18.7498084499999997 15.2963559300000007
 14.3383446499999998 16.7142152499999987 13.6131996999999991
 14.3693809100000003 17.6323065700000008 14.7108249999999998
 20.9293860999999985 15.3391372199999996 13.8376890600000007
 22.0621711900000008 19.4893657599999983 27.6246757800000005
 12.9758365500000004 17.7811851800000014  5.4997124700000004
 13.1819145599999992 23.6521753299999986  9.3403649899999994
 20.7212335100000011 24.2592610499999992  5.5496354999999999
 10.7001791199999996 28.4565772999999993  9.2302064700000006
  6.6789322699999998 20.5801986899999996 -3.8297357600000002
 12.3603056400000000 25.8319406700000016 -0.6521993900000000
 11.8421718499999997 23.5214134699999988 14.1642411700000004
 18.0139689099999991 22.2337425599999996 17.4914676699999987
  8.3528781599999995 17.5954161900000017 15.9238893000000008
 21.1413551499999990 24.8979379999999999 28.0712365699999999
 17.1505323999999995 13.2864036199999997 20.1259165499999995
 14.0444073399999994  4.3008880800000000 -0.1026282100000000
 20.2154121000000018 -11.8805127699999993 -4.3599174900000000
 18.9643579299999985  0.1282293000000000  5.6340985600000000
 29.3678370700000002 -1.8887899600000000  7.9977271500000002
 19.7040006199999986  3.2118940000000000  7.7276080000000000
 22.8551584599999984  2.3055649900000001  9.8552755500000000
 13.8162125600000003 -3.7349762800000001 16.7605334299999988
 13.5495685800000008 -2.4214105099999998 17.1401650699999983
 17.8158248999999991 -0.7638210900000000  8.9981423100000004
 15.0449834100000004  0.8855024700000000 28.8844138199999989
 25.5835837300000009 10.2423417600000004 -11.1877026199999996
 13.5088853100000001  9.5971439899999993 -3.6009193499999999
 21.7398983500000007 -3.0743639300000001  4.5963796099999996
 20.1784032899999985 -3.6170232599999999  8.7739445099999998
 20.8561518399999990 -1.9104746800000001  6.4538196399999999
 11.3739771699999999  1.1267094700000000 16.2231619400000007
 18.4745781200000003 -3.9916262900000001 13.2962255700000007
 16.4143562400000000 11.0112972300000003 14.1936418500000006
 21.1189120400000014  7.3122457799999996 18.7875612300000014
  8.5698836099999998 13.3534347600000007 11.2409283700000007
 18.0253147300000016  7.3660443000000004  3.1385426700000001
 20.3667270699999996 -13.2061285399999999  3.3474632899999999
 25.2756619899999997  4.6827227799999998 -0.3987276000000000
 15.9271175300000003  3.0748568900000000  4.4615535299999998
 17.9309854100000017  4.8132210100000004 10.4857875099999998
 15.8391121100000003  0.5431105300000000  9.4069284900000003
 21.3426956399999987  8.9640605000000004 13.0099255700000001
  8.4035196800000005  1.0969486600000000  6.6902186199999996
 19.0930188500000000 16.5865506799999984 18.3832991499999991
 17.7653455200000003 -0.2742432100000000 15.4208528499999993
 21.2402174499999994  7.7382073499999997 -3.5979910400000001
 14.4758986899999993  3.2234574500000002  2.0957691999999999
 13.2198940399999998 14.0800125400000002  5.1139108999999996
 18.6744925200000012  6.2906606399999996  5.2980441100000002
 12.4788124099999997 13.7477610200000004  7.4468384500000004
 13.5211591400000000  4.0494612500000002 22.4101954100000000
 22.2883608200000012 11.4818439399999992 20.8243925899999986
 11.1379638500000002  3.2077958099999999 12.8631105600000009
 20.7006817900000009 16.0682175700000016 12.5697917300000004
 13.1926132700000007 16.0858689499999983  6.9588704999999997
 17.1528299400000002 13.0600415600000002 -5.0671400799999997
 20.9255985399999993  1.4636730300000000  6.6849073600000004
 20.4824787099999988 25.8537474600000010 -0.5367341799999999
 15.9998066800000007 13.7878486500000008 -2.9698868400000000
 25.2895787799999994  9.9256392000000009 25.6283197600000001
 23.6823179900000014 13.1924497800000005 13.0650735999999998
 18.6372744200000007  7.7338480199999999  8.2827857700000003
 20.9664867900000012 15.5842940700000003 19.7184565200000002
  9.6707889300000005  3.0025583600000001  7.8607207600000004
 21.5621824599999989 10.4705973199999995 17.3246340799999992
 16.9760632399999984  6.3075784500000003  3.1197091800000001
 26.5542661899999999 12.3717990400000009 -0.5765382900000000
 23.9609416700000004  3.9293571900000002 -10.6756379100000007
 15.9259177899999997 13.6980433200000000 -1.5418909800000000
 10.7524202599999992 14.0199856500000006  5.5542934500000003
 18.4316610200000000 16.6188164799999996 16.0853283100000013
 21.6129603500000016 12.0645779599999994 21.9085579499999987
 22.7184979300000016 16.2413544799999983  6.9003062899999996
 19.8490436899999985 16.4016128499999994 19.5570553999999994
 22.0898493900000013  9.4838087699999996 15.0499343299999992
 15.2806447799999994 11.4414465900000000  7.3647602000000001
 12.8837736899999999 10.1712753300000003 -1.3040849500000000
 14.8520396699999999 14.3002571300000003 -9.2629606800000008
 20.1493124500000000 15.5909963999999999 14.9797006899999996
  9.7360478599999993 16.8317732199999988 11.8546528099999993
  8.8813516900000007 11.6350310500000003  9.5586587299999994
 16.4370097599999987 12.5324823399999996 16.0593199599999998
 26.4342816300000010  9.5637558400000007 13.6462567799999999
 18.1048261599999982 12.2272944599999995 17.9481933399999996
 19.8304576200000007 11.2570817699999992 25.9506085700000000
 12.1485153300000004 20.2087306799999986  2.8523225100000000
 28.7921650400000004  8.9259858100000002 -9.5788045799999999
 13.3814445400000004 10.0243057300000000  1.4673041400000000
 13.2369526200000003 15.5312366100000006  5.6170366100000004
 21.0818264000000006 17.4614094599999987  9.6172370199999992
 11.9376577000000008 12.3866579800000007  2.5484989400000000
 22.4509590699999997  7.9323363899999997  1.9313766600000000
  9.4023607800000004 10.6797228600000000  8.5710074800000005
 20.1908831599999985  8.9789990199999998 22.2979631100000013
 18.2834983800000010 12.9868825799999996 20.8906908499999986
 21.1206126699999999  2.5257052199999999  4.1969677100000000
 18.3342525700000003  9.8681113800000002  0.1994075600000000
 12.4425986599999998 18.1803267599999998 -4.2256997900000002
 13.6573173699999995 22.2874243900000018 12.5394328799999997
 18.4595524600000012 27.6516429300000013  8.2054643100000000
 12.7956243000000001 28.3868670099999996 16.6112695600000002
 31.3071366200000014 22.8668857699999997  9.1836123500000006
 17.6307208799999984 20.0026833400000008 15.9334954700000004
  8.9372047600000002 14.5785426099999995 11.8711475899999996
 28.5435081500000010 26.4481677700000013 21.8059346800000000
  9.3830352099999992 21.2317125299999994  4.0594973799999998
 16.1504438899999982  9.8650988099999992  2.3266481799999998
 30.6944334199999993 30.7481505599999991 -1.1214060600000000
 13.7440037400000001 22.4996049599999992  6.9975989399999996
 18.3276918699999989  7.4539499700000000  6.0783297500000000
 17.8419020800000006 11.8126688000000009  4.8432573799999998
 21.0372478899999997 23.9341717000000003  0.7388739200000000
 22.6426942699999998 14.0565469099999998 12.7415062300000006
 26.3445044400000015 28.4767675400000009 15.7995184500000008
 19.9548023199999989 22.3781205499999984 22.4148589200000004
 21.9212232900000004 -4.3772091099999999  2.3867799100000000
 16.1487695600000016 -10.3610295499999996  1.8269734600000000
 33.7758686399999988 -1.6887779900000000  4.8563054899999996
 23.2965114699999987 -6.4213304899999999  1.8115725100000000
 15.4145588500000006  5.3656176699999998  1.5363774699999999
 21.3999422800000012  0.3415632400000000  3.1259420200000001
 34.4100259000000008 -0.9642589200000000 14.5121094599999996
 27.5505948899999993  3.7646216099999998 14.0488826200000005
 15.6660633499999999  3.6872388300000001 18.6786809699999985
 17.4509693100000014  0.8494822600000000 16.2137309300000005
 28.7867391999999995 -3.0259976200000001 -0.4573362500000000
 26.6629442400000016 -1.5486890799999999  7.1970809700000000
 21.8730263100000002  1.3410235200000000  7.7201932099999997
 13.1245217400000005  4.7365811200000003  9.3970557199999991
 30.0001508699999988 -5.6889373200000000  4.9344813399999996
 20.6842855400000012  7.8024996299999998  9.6465196199999994
  9.0497780799999994 -5.2244113199999997 15.1370959299999992
 25.3332812700000005  1.6778014500000000 10.3108328500000006
 22.8082627699999989  5.1945430200000002 14.9911491800000007
 20.9218399700000006  5.2923516700000004 27.6121024999999989
 25.8881311899999993  3.6735881600000000  0.3737552500000000
 23.0984592199999987  6.5205776300000000 -4.0839556300000002
 28.2184399500000005  0.7482637800000000 -0.4742197300000000
 21.3200287899999985  2.3108785699999999  1.7294403300000001
 17.0084395300000004  4.3139910400000003  6.2447208500000002
 16.6963344400000011  1.8787411999999999 15.6194975700000001
 20.4640349099999987  4.0881834000000001 11.1773616300000000
 13.6623167900000002 -2.5199127899999998  7.6090962500000003
 34.2697356099999979 -2.0867433900000001 13.6486780900000007
 23.8395859299999984 -10.5457604200000006 14.5018214400000005
 20.6146985500000000  4.2476283300000004  0.3987047200000000
 18.4406197399999989  9.1053493400000001  1.5396209400000000
 17.5790691700000004 10.4918213199999997 14.7028952200000003
 20.4269123499999985  6.6575214999999996  6.8840764600000002
 11.2651308500000003  7.3252521300000000 13.4735946999999996
 18.5220357299999989  9.7808931300000008 13.9544024300000000
 21.1176476400000013  8.6787519100000008 23.3610621999999992
 12.8073535199999995  0.1624578000000000 17.6098709299999996
 19.2619010000000017  1.1136439300000001 21.5135290599999998
  8.2173736300000009  6.9151826300000003 21.9891754400000003
 18.0254781299999998 20.9697308999999983 -5.6434486799999997
 22.7408032499999990  7.0761954899999999 -1.6539345500000000
 18.0312164999999993  9.2674760099999993 -3.2573289000000001
 19.4196404700000009  7.7421216199999998  7.0330478100000002
 35.6552660600000024 -2.9982382300000001 -3.4890919600000001
 20.5918700200000018  3.0203402499999998  8.8754004500000008
 13.9652361500000008 13.4643944799999993 12.0001038399999995
 28.8772118499999983  4.5652273399999999 20.2093519199999996
 22.3915640499999995  9.9007613200000009 16.3208650599999991
 24.5011804300000016 10.9552442299999999 23.5391343400000004
 15.6505856699999999 12.7020027700000000  5.4614255900000002
 19.7997916399999987 17.1878376099999990 12.6618094200000009
 16.8457139399999996 12.0916605500000003  5.7838500599999998
 19.4885450599999999 12.9684652600000003 -0.9350987900000000
 28.9991245900000010 14.9411849500000002 19.1453723599999996
 23.7338861100000003 16.9266151700000016  3.1315065600000001
 24.4225186299999990  9.3936071299999995 15.1347358599999993
 22.8430981099999997 14.3699476700000002 18.8196438400000012
 27.4994004799999985 13.2979512100000008 17.6761633499999995
 25.0180349699999987 13.6621036999999994 27.3631431999999997
 21.2289654500000005 16.8044589000000002 -1.8456809900000000
 25.8720690200000014 10.3891553900000009 -2.2598912800000002
 16.1299386300000016  8.6238853599999992  5.7800726500000001
 30.3604632099999989  8.2152584799999993 12.3306739899999993
 11.7742228699999991 13.7532602199999996  4.6204933099999996
 25.4083084600000007 11.6099660300000007 12.8779540699999995
 21.2701314400000001  8.2760965500000001 10.8249032300000003
 22.9237585700000004 15.1984556800000004 21.1493489100000005
 24.3934072499999992 12.3710734700000007 12.1984049300000006
 19.5635689600000013 17.4786311499999982 20.4396061600000003
 20.5880161000000008 24.4862636400000007 -0.4366308900000000
 23.2063814499999985 16.4690225400000010 -0.5220665900000000
 22.3476629299999985 18.3109939699999984  4.7145400799999999
 30.7832750600000011 19.8081203099999996  6.8723089899999996
 24.7330011700000014 21.8468265700000011  4.8755069300000002
 22.4578748799999985 15.2809614299999996  9.3006087100000006
 18.0195923799999989 22.4975673399999998 11.7787570600000002
 18.3456465199999990 17.8106297699999985 18.6014107600000003
 26.6792831600000007  7.9756276599999998  1.9811152500000000
 13.7732573100000000 14.8794328599999996 20.7465325599999986
 21.3461053400000011 21.9065082599999990  2.0115882200000001
 21.9571175899999993 17.0802977399999989 -0.6693900300000000
 25.1550701200000013 15.5717367000000007 -1.6809157100000001
 36.7938094300000031 13.8747695800000006  9.7401753299999996
 21.6835776799999991 30.6872538500000012  7.4868972500000002
 16.6271083900000001 24.5414150100000015 12.0933178199999993
 19.9597286800000013 31.2418303000000002 17.9542577200000011
 11.1105884199999991 22.1630541100000009  9.8689418900000003
 17.7234894300000008 17.7736978299999997 16.3159742600000008
 16.3388008000000013 25.5805207699999997 14.2605125800000003
 19.2274845700000014 30.4117724500000008  0.9880030100000000
