# Supplementary material for: Towards an atomistic understanding of disordered carbon electrode materials
Source: Chem Commun (Camb). 2018 May 23;54(47):5988–91. doi: 10.1039/c8cc01388h (PMC5994876; doi:10.1039/c8cc01388h)
Supplement: Supplementary file 1 [file CC-054-C8CC01388H-s001.zip › structures_pure_large/POSCAR/POSCAR.aC1000_opt_2.00]

 C 
 1.0000000000000000
    21.4656294800000005    0.0000000000000000    0.0000000000000000
     0.0000000000000000   21.4656294800000005    0.0000000000000000
     0.0000000000000000    0.0000000000000000   21.4656294800000005
 989
Cartesian
 -4.2111668299999998  8.4622337299999995  1.3627304200000001
 -4.3142582899999997 -7.2230173400000002  1.0966082900000000
  0.4322571200000000  1.9240873100000000  2.9770061800000001
 -0.9532560900000000 -2.1484028300000002 -1.8525993300000001
 -0.8382370000000000 -8.1221447900000001  8.0592345299999995
 -0.5948222900000000  7.1153719700000000 13.1589665900000004
  6.6925864600000002 -0.0809093100000000 14.8400863800000007
 -8.8371586600000001 -3.7363022500000000 11.9912511599999991
 -7.8788328200000004 -8.1048526800000005 17.6146093099999987
  3.3662556399999999 -4.3310286800000002 24.0311494400000001
  0.3356840700000000  7.3277754699999997 -2.1794529200000001
 -4.4976751200000002 12.8043952900000004  5.3022623400000004
  6.0409509799999999  2.4854873999999998 10.9185361899999993
  5.3063278599999997  8.0934002300000003  2.9768344899999999
 -12.2857874900000006 -7.8636805399999998 26.2609993800000012
  6.1816017099999998  3.3503884300000002 12.0004829500000003
  9.0394460799999994  4.6384762300000002 16.5970690900000015
  3.2571037100000000 -0.4382959400000000  7.9755893699999998
 -2.0093544500000000  8.5136473600000002 23.9940763799999992
  8.9888150000000007 -3.8201459600000001 17.1114562499999998
  2.7113887399999999  3.6627600999999999  0.7726551600000000
 -14.2397438100000002 -5.0614617199999996 10.1007871199999997
 -2.1131062100000002  0.3191932600000000 10.5406913299999996
  4.2117872900000002 -2.8034530000000002  6.2229533699999999
 -0.0882181700000000  3.6812793500000001  4.3998334899999998
 -6.5686657799999999  1.8991240300000001 12.8995918700000001
 -4.8652810400000002  4.3109405699999996 14.7480022300000009
  5.2777813399999998  8.8601091200000006  4.2470070000000000
 -3.5729269800000001  0.8169876500000000 27.8948076200000017
 -2.5040781700000001  2.5286829300000000 29.2928168500000012
 -1.1455530500000000  0.7859798500000000 -14.7094843999999991
 -0.6945756900000000  7.9623259600000003  5.0900968000000004
 -3.4397983700000001  2.0400090000000000 12.2297935599999992
  9.1412744000000004  0.4891969200000000  3.3496139600000001
 -2.1651160200000001 14.0772251799999992  2.2459706399999999
 -0.0137498400000000  6.4102511900000003 18.1884418399999994
 -1.2125705499999999  6.3634259899999996 17.3969850699999995
 -5.7913020299999998  9.5201351899999995  9.2278900400000001
  8.2315112500000005 11.1985601500000005 22.4537266600000009
  8.5224908300000006  4.7471447700000002 21.9549457799999992
  4.2070150899999996 10.6782506799999997  6.6932628300000001
  8.3532950600000007  7.9763189299999997 -1.7153259000000001
  2.9562363999999999  6.1921268899999999  4.7621258400000004
 -2.3057205199999999  8.6758040300000001 14.4072394199999998
  2.9215306100000000  3.9776177300000000  9.5580746699999999
 -0.1044981700000000 12.9810815999999996 18.6668114100000011
 -5.9719758699999996  0.7383278300000000  6.3903271400000001
  7.9776244500000004  5.4983674899999997 17.0845945300000004
 -1.1553627099999999 15.7145279200000001 20.7688371899999993
 -2.4444673500000000  9.8357156200000002 15.3071140999999997
 -1.1413062100000000 17.7500450600000015 -8.3835458500000009
 -3.5461568500000000  8.1997176399999994 13.7846194400000002
  1.1042479599999999 15.3176768600000006  5.7980424199999998
 -0.1087784000000000  9.7881127499999998  9.6080483700000006
 -11.8363869200000007 12.1797211599999997 11.4885202199999998
  4.9547934099999997  1.9214124299999999  0.8622992400000000
  6.8386301300000003  5.4503593099999996 16.2446780900000007
  7.0677342999999997 10.8788252199999995 21.7410432500000006
 -2.5540957500000001  8.1151440099999999 28.0125417399999996
 -2.4453425800000002  4.1830438399999998 14.5452981000000001
  3.2635682500000001 14.3425259999999994  5.1444813900000002
  7.5791778699999997  9.6400035699999993  7.4883049499999998
  6.7578257900000001  4.1785906099999996  6.7158396299999996
  2.2097155399999999 14.5045021300000005 11.3265123499999998
  0.7782504900000000  1.1714156400000000 12.4576191000000005
  9.7299239600000007  3.0460294999999999  8.7900761599999999
  2.1560048100000002  5.2284962400000001 18.5314562900000013
 -4.8540368699999998 15.5297438799999998 15.3476657799999998
 -4.1275187200000003 16.2237608599999987 25.7061495099999995
 -5.9073023600000001  7.6758563899999999 14.5914965199999997
  3.7714929000000001 13.9990233199999992 -5.0803352500000001
 -1.4784266900000000 14.9769768899999995 10.1089051199999993
 -5.8032875199999996 19.0380138300000006 14.2559102899999992
 -1.2557388700000001 16.4470805200000001 16.6853995499999996
  5.6988216500000002 19.0807591899999984 12.0657362700000004
  1.4459871000000000 21.6552594399999982  1.7637753599999999
  3.5649105699999999 10.4666761099999999  5.5233727999999997
 11.5692062799999995 12.1029412399999998 19.4123919899999997
 -1.4123699100000000 11.7203915199999997 12.0829230800000005
  4.3649600700000004  5.6626222000000004 14.0035577799999995
 -8.0384228100000001 16.8515582200000011 -4.3022768899999999
 -4.4774187400000001 11.1546594399999996  3.5936008300000002
  0.3934934100000000 20.4652051700000008 -0.0743228200000000
 -0.1314494100000000 24.0896096399999990  8.0877803799999999
 -2.3744770399999999 11.6095919199999997  4.8185841800000002
 -6.4821213499999999 15.3996685899999992  8.7783769100000004
  0.0601300200000000  0.5169456800000000 17.5687979699999985
  9.0837801299999992 27.2922374400000010 23.8164883799999991
 19.0650074700000012 20.0871956800000007 15.4337998499999998
  3.7087532599999999 13.4950676900000008 24.3698041200000013
  7.0791195399999998 15.0774405999999992  8.0696082100000002
  6.0798037899999997 17.1118344600000007 10.4456105800000003
  4.7240771900000000 16.9586415799999983  3.0935377700000002
  7.3416107100000003 12.1020585199999999 10.6803321300000000
 -3.7575341099999999 11.8768130500000009  4.5795106499999996
  3.6080894799999998 12.9460298300000005 10.0330539299999995
  6.6961263799999999 24.2576697999999986 18.7395194099999998
 -4.2648222000000002 23.5987477299999995 22.6550565100000014
  1.9280267700000000 22.5948298600000008 19.0536199400000008
  7.7820719100000000 15.1597832199999996 19.8646346399999985
 -0.7972735300000000  5.1289768899999997  0.1029158700000000
 -6.7801248599999999  2.6522708300000000  0.7052779500000000
 24.0401662099999989 22.5315678300000002  3.7524813600000000
  2.4854764600000001 -8.7129349600000001  9.2543959900000008
  0.0016966100000000  1.3777872400000000  7.4217485200000004
  3.4062182299999999 -7.6887414200000004 11.0634417900000006
  2.5122306100000000 -6.8917400700000000 16.2904091700000002
  6.0554261599999997  2.3148008400000002 17.5861954400000009
 -3.9743711500000001 -5.8633268500000000 10.0877758899999996
 -3.5791394099999998 -0.2202507000000000 26.9284849699999995
  4.4625578800000003 15.4801007399999992 -3.1704459200000001
 13.4091693799999998  5.7363211999999999  4.2187293800000001
  7.0776919400000002  2.7608780700000000  4.4311838799999999
  4.7791117600000002  0.4846816500000000  4.9243745800000003
  3.2086817700000001  5.5010466600000001 11.8441977900000008
 -4.7790393499999997  5.4740707100000003 15.4601109099999992
 -1.3965767200000001 12.1015098000000005  5.8079493700000002
 -4.1872000800000002 -7.7540667599999997 20.2434317099999994
 -4.8902641500000001 11.4442788499999999 20.4218562699999993
 -2.2493623000000000 -1.6913236599999999 25.5056058400000012
  4.5530572700000000  5.2622339499999997 -1.2454655600000000
 10.6350535300000004  3.5929298099999998 -0.0397405500000000
  3.0570512600000002  9.7577969099999997 -3.0988123000000001
  4.7044341300000001  2.9660846099999998  1.7386585800000001
 10.2847948099999993  2.4904175500000001 14.0790251499999997
  2.4471868600000000  0.7011655700000000  8.1982290199999994
 -3.8741606599999998  3.8886281299999998  9.2289211600000005
 -2.8937472000000000 -2.8128217200000001 18.5560850100000003
  2.0186335500000001  5.6146435300000004 11.1047459199999992
  3.3853426600000001  2.2430861900000001 27.2269096099999999
 11.2483655400000000 -7.2068197300000003  5.8669218900000004
  6.4585516199999997  7.2338722100000004  2.7303286400000002
 10.7430123999999996 -3.5110435199999999 -2.9202922299999998
  1.3327067399999999 12.1423121999999992  7.3643948699999999
  2.5339544300000001  0.1427071300000000  2.6575971500000000
  7.1297942299999999 10.5200846099999996  8.5554275700000009
  3.3916492100000002  7.1489974800000002 21.3398234900000006
  0.2327258200000000  2.2076302800000001 13.1759045500000003
  4.0777560599999996  2.2948262599999998 16.1570232800000007
 -7.0805625499999998 -1.6893765100000000 23.8113090499999984
  5.1851836999999996 -0.4880327200000000  4.0642607899999996
  0.9369408299999999  3.2760793499999998  8.6723598600000003
  7.4649257599999999  7.3827933300000002 18.8102614300000006
  0.1644009600000000  8.1721936399999997  6.1807905300000003
  2.0137323100000000  6.5710681800000001 13.5833586499999992
  0.7883237200000000  6.6831548300000003 12.9022390199999997
 10.0376636700000006  1.7171601200000000 12.9148328299999999
  6.5187606799999998  4.3431723199999999 14.0706949399999992
  9.9464878199999998  5.6213473100000000 11.3570886800000004
 -3.5302081400000000  5.7134645900000001 16.0346589100000010
  2.7765761900000001 19.1114944199999996 -5.7711233499999999
  5.0680895100000001 14.5809427700000001  6.7674239299999996
 -3.0657131199999998 14.6013517700000008 -1.6105405699999999
 -6.3605209599999997 16.0295962500000009 10.0331403800000007
  8.4220109500000007  3.6757695699999999  8.6451356599999993
 11.2925980999999993  5.6675930299999999 11.8296611499999997
  4.7714489899999997  2.7958104499999998 17.2734713299999996
 -0.2845838000000000  2.3423816300000002 19.2394191499999998
  2.2038202099999999  3.8026885899999998 16.6955978800000011
  8.6018381599999998 -0.2869935200000000 22.5120456699999991
 -2.4187119300000002  9.7288771700000005  3.2122119100000002
  3.9946345200000000 15.1448427399999996 12.6886226799999999
  3.4603805500000000  6.9290481100000001  7.0574824800000000
 -9.8388707300000000 12.8287583900000008 16.5612647300000013
  2.7664952199999999 17.2591994399999997 13.9326492099999992
  3.2045139900000001 16.1329650999999998 18.0134760299999996
  3.5413430899999998 10.6679193100000003 12.7534465000000008
 -0.2925871600000000 14.7415102400000002 20.2519351100000016
 -3.7749271200000001 10.1096947600000000 24.4422997500000001
  5.4261662800000003  8.9355313600000006 19.1348816399999997
  9.4565491300000009 14.2560804900000004 -3.1282057499999998
  3.9863094900000000 12.9278560099999993 15.5353365199999995
  5.4974607799999999 10.2578167800000006  6.9709949299999998
 -5.2804232300000002 14.8971178599999998  8.1879004799999997
  7.2320740700000004 13.9974908599999992  5.9420590100000004
  8.6389408700000008 20.8452639499999997  9.8430681500000006
 -7.1256525599999998  9.2424006399999996  8.9375705700000001
  0.2048007100000000 17.7652000100000009 13.3394036699999994
  2.1622377400000001 18.3606082899999983 14.6129840899999994
  4.2372129200000002 22.2668649700000003 20.2538512699999984
 -0.4976232700000000 13.1958262400000006 -7.6573778399999997
 -0.8466045100000000 13.5272840199999997  2.3596412400000002
  9.2452836800000000 14.6258609199999992  7.0942027599999999
  5.5171557099999999 13.6143733800000000  4.5059662300000003
 -0.0136290800000000 22.0441734099999991 11.4685179700000006
 23.5355668400000013 16.4586624700000002 12.9634561599999998
  0.4866822400000000 20.2157909599999996 15.9507335700000006
  1.0951786800000001 23.6057243200000002 19.6874623000000000
  7.0369080899999998  8.7503307199999991 12.2120615299999997
 -1.6746294700000000 10.6873120999999998 25.4321596300000010
  0.2900331500000000 19.4937465199999984 -1.1869190700000001
  8.1297278700000000 16.5239970700000001  3.1993274500000002
  0.2989525500000000 16.8500379299999992  1.0415230600000001
 -0.2819910200000000 10.9714476100000002  4.1100080999999999
  4.5536566699999996 21.1339327899999994 13.5270419099999994
  8.1862596799999992 24.2858558299999991 13.3612441799999999
  6.6751443999999998 23.9476444499999985  3.0881280900000001
  5.4907767200000004 21.5446198299999985 20.2955858000000013
 -0.7814608300000000 14.2474614099999997 14.7163936399999997
  0.9853069100000000 14.3861992700000005 20.8311405299999990
  5.4740024600000003  1.1724630800000000  6.0371940899999998
 14.0928020000000007 -13.1455537600000003  7.8091808399999998
  1.4905429200000000  1.9895536800000000  3.8708915099999999
  7.0263611700000004  3.4217884900000000 13.1234098800000005
  2.0648300000000002 -2.6113247799999999  5.3849312100000004
 14.4753432699999998  5.5278653999999996 11.8175240499999994
 -0.1016407000000000  4.5694365000000001 15.9383684100000007
 12.7719584000000008  3.1628012499999998  9.5561834599999997
  8.2340048400000008 -4.5398107799999998 10.8797517700000004
  5.6447835299999998 -9.0662372500000004 23.0084203800000004
  1.4406243299999999  8.9368703400000005  0.0881367700000000
  2.1666908000000000  8.3917382099999998 -4.9236304600000000
 11.0475166100000006  9.2529817800000007  8.6273941000000001
  1.3013186000000001  3.0727759799999999  4.8317089099999997
 12.3043149700000001  1.0838602200000000 12.5026739700000000
  7.7625018700000004 -3.5782248200000000 11.6959605199999999
 -0.7477563300000000 -0.1255864000000000 21.6530606699999986
  6.8394107999999996 -3.6544787900000002 16.2784677900000005
  1.3998173400000000  0.4199566200000000 17.9414245200000018
 27.3190969999999993 20.1265160999999999  3.2644506700000000
  4.8736177899999999  2.6648514799999998 10.1201962200000004
  9.2850013699999998  1.6591679399999999  6.8886674000000001
  5.9300295500000004  7.4316249799999996 10.2859743899999998
 11.9253877999999993  9.8415640700000004  9.5409162500000004
  4.3089044500000000  7.9360153699999998 17.4609334800000013
  3.3835313400000002  6.8629022300000004 15.5489355800000002
  0.4600066800000000 -8.5207155300000004  8.2671368800000007
  4.6165780800000000 -0.6166018200000000  8.3572970200000007
 -3.6201048100000000  6.7597225200000004 16.9537383599999991
  4.4245012499999996  7.2654423399999999 22.3045895099999996
 15.1388164599999993  7.7337298499999996  7.0239326100000001
  6.6886160700000001  6.3437483500000003  1.6018475200000000
 -1.5131508199999999  9.9452137100000009  9.5806180100000002
  5.5420448999999996 -1.6695283700000001  7.9382761400000001
  0.5171597500000000  9.0365581299999995  8.4736924899999995
  7.2106658100000001  4.5585840700000002 15.2118180800000005
  2.7666083100000001  2.8098361399999998 15.8492472400000004
 13.1151655599999994  7.7945167000000000 14.3717995599999995
 -1.2039903000000001  5.3969460900000001 16.3129055799999989
  1.5299396999999999  7.0894615800000000 19.9511019800000007
  7.8516587800000002  6.6742050400000004 11.0200510099999995
 12.8226659200000004 -0.5341185300000000  4.1576969500000001
  7.9725697599999998  5.6551865699999997  1.4391282100000000
  8.8625702900000007  9.1323498300000008  7.5511691499999998
  0.3824393400000000 -0.5892940700000000 10.7773073200000002
  8.1451174200000001 13.3749104100000000 16.8325991100000003
 10.4775613700000001 16.0311981000000010 15.0114234900000003
  6.4041000400000003 15.4803651299999991 20.2543070699999994
  0.0694116300000000  8.5139861000000003 15.1960560099999995
 -0.1416294900000000  9.6443901099999998 16.0649590599999996
 -1.3398856400000001 10.3725925399999994 -5.4297632399999998
 11.0136598200000009  6.4743974000000000  4.5323818999999999
 -5.0791677200000001 10.3259587800000006 10.2071939300000007
 -0.7578643100000000  0.8806432199999999  1.1737382400000000
  3.4876805399999999 16.0674612299999993  8.3508597600000005
  0.7126114800000000  4.4670214699999997  9.4332852099999993
  1.1722049000000001 11.6070587700000001  6.0456852599999999
  2.9262069500000001  4.2690788000000000 17.8131178800000001
  6.4399682199999999 21.7159289999999991 21.3957837399999988
 -3.9051379300000000  5.8044850300000004 20.5746010900000016
  4.8583485199999998  4.1947119099999997  3.6587544799999998
  4.1491604899999999  9.1045364099999997 11.0722544200000002
 -0.4057480400000000 17.1517775899999982  7.4610267800000001
  0.7810877200000000 12.5442371900000005 13.6725290400000006
  1.8546746300000001 10.0577534100000001 11.1182888599999998
 11.3296905300000006 15.3461976799999995 29.5774701100000001
  3.2886394700000001 13.1209335500000002 22.1620461999999989
 10.4220511299999998 17.3575827999999994 11.2594735499999992
 -2.6060484100000001  8.1095116199999993 18.5933913100000012
  2.0339377299999999  9.4295040100000005 17.3816415500000012
 -0.6993462100000000 15.0958587099999999  4.3152075900000000
 -0.0874776500000000 19.3978650100000003 -6.4952978899999998
 -6.2087836200000002 13.9664892999999992  6.1266812499999999
  6.2100666200000001 12.9350246999999996 16.0437907799999984
  6.5559089799999999  3.8095084699999999  5.2956841900000002
 -2.3831091099999999 15.9275876200000006 15.9496116899999993
  0.5335100300000000 17.2895810800000014 17.9091081900000013
  5.0336700499999996 19.3055288199999993 17.1368259400000014
  7.0602669599999999 20.0245656499999996 19.2403547099999983
 -4.0846183800000002 13.5088368100000000 27.9332817700000007
  3.3885007699999998 20.5177161900000016  2.2460985999999998
 11.9994669799999993 17.8942992200000006 -2.3767524799999999
  9.6432616299999996  6.8859107100000001  4.4544745800000003
  2.6841338700000001 19.8463601199999999  1.1387244100000000
  8.6151864899999993 18.6194633299999985 12.4514914500000007
  4.7281129300000000 17.6714854800000012 15.2345657699999997
 -0.9920547199999999 16.5391399399999983  6.3313388899999996
 10.6748254800000009 12.8257662299999993 12.1695159099999994
 12.8219201900000002 15.8672801400000001 15.0927424099999996
  4.9227234099999997 10.9579619899999994 20.7717715600000012
  4.1717705799999996 13.7519485600000007  4.1833712800000002
 -3.7757548299999999 17.2877973199999992 12.4016663299999994
  3.7274099399999998 14.7468410799999994  6.4025340000000002
 13.6403545699999995 10.8877886200000003 10.7974807500000001
 -4.6264088299999999 17.9891888900000012  6.6823832100000002
  8.5755393400000006 18.5111369400000001 18.1420598099999992
  2.7887395800000001  8.5392605800000005  9.3182567200000008
 11.4126959400000008 15.2518429900000001 21.3371623499999998
 -0.6730976400000001 31.7892899000000000 21.4080589000000003
  1.5038262300000000 20.6199730300000006 22.2760858699999993
  6.5121666100000004 -3.3452877600000002  6.2274703499999999
  4.7564759499999996 -1.1679791700000000 -3.2779178899999999
  0.8345603000000000  6.0695100000000002 11.6528845899999993
  3.7752140800000000 -10.0110326799999996  7.8055829699999997
 10.3325625100000007 -16.8003592899999994 17.1641348200000010
  2.4895340699999999 -0.4860094900000000 12.1521410900000006
  3.4079212499999998 -2.7442769400000002 10.7903717399999994
  8.2391178600000003  0.5430065600000000 23.6585612599999990
  5.7743523400000001 -7.7905591500000000 11.8121678100000000
  9.6963799300000009  0.9867737600000001 27.1817514100000004
  0.7593654300000000 11.1994378399999999 -3.7440804499999998
 -1.8747743900000000  1.6675232400000000  1.5147020800000000
  9.8745030000000007  4.4390261799999999  0.7620621900000000
  6.0056662400000000  9.7251437099999993 12.6483467899999997
  0.8760954100000000 -4.7493901400000000  7.8328328000000003
  2.7102693699999998  1.2333061000000001 13.9355213800000008
  3.3334652600000001  7.7000305100000004 16.6001423499999987
  4.0223344799999996  1.7765253200000000 21.2505693600000001
 14.2345890799999992 -3.8631704999999998 19.3026798500000005
  4.9173816700000001  5.3289716299999998 27.4010447699999986
  7.6981329799999996 -0.4373745500000000 -0.0694941100000000
  6.7011822499999996 14.3496020200000007 12.7288850199999999
 13.3281215300000007  0.5687973800000000 11.6226372500000004
 10.3039095900000000  5.0906226400000003  1.9356717600000000
 12.1784981400000003  4.7624461800000004 11.1804815000000008
  8.3379277799999993  4.7396263300000001  9.6329174500000008
  1.0336697300000000 -7.1379929000000004 10.5075258399999996
 12.2568969899999995 -2.8597130200000000 13.0280289200000006
  9.0786868799999993  3.1773175999999999 14.4319009999999999
  0.9348636900000000  5.4026645999999996 17.8830500500000014
 11.7728535900000004  5.8667382400000001 -2.4478370900000002
 12.5792161399999998  3.9849830800000001  1.5094649600000001
  9.2721119999999999 -3.9833962500000002  5.0772475400000001
  6.0165230100000002 13.9160769099999992 -4.3703948900000000
  1.6537348400000000 -1.1037655700000000 11.1366559800000005
 11.8759121600000004  9.0841557399999999  0.2342881600000000
  4.2237555100000002  4.6492081000000001 11.3703551199999993
 -1.5042998200000000 -3.0427234200000002 18.5646845700000007
  5.4878374100000000  7.2107964500000001 17.4282095300000002
  5.3401135499999999  4.8577444999999999 13.4955910899999996
  0.8516787700000000 10.7270855300000001  3.2710533100000001
 -0.1749685200000000 11.1344356999999992  1.0677860600000000
 -1.0739188500000001 -0.3911493500000000  5.9109588100000003
 15.1233389900000006 17.5901123199999994 12.3662786199999992
  6.4509396399999996  8.7904346699999998  5.1969850500000003
  9.0264209900000001  6.6261771700000001 11.7141782200000009
 11.9918016400000003 12.3431467399999999 11.9619979999999995
 14.4982029000000008  6.8828907199999998 20.5853821400000001
 14.1540642600000002  9.4000489300000005 15.8096993900000005
  9.3915760899999992  8.2450429500000002 28.0064433000000008
 13.7213867500000006  6.5299601500000000  5.4134476400000002
  6.3591221100000004 10.6595685600000003 13.7229437500000007
  2.9416919600000000 -2.1900886300000000  6.3738686299999996
  4.1774816699999997  3.7943169100000000 18.1023474799999988
 -4.7276149800000002  5.1503541600000000 10.8291460900000001
  8.2950961499999991 11.7013951899999995 15.1192737600000005
 10.4666388999999995 13.9660849200000001 12.9858754399999992
  2.1902079500000000  7.0670779300000000 14.8235802600000000
  3.6132243399999999 11.4358223700000003 20.3297043299999984
 -0.0133870600000000 14.2434350300000006 24.8104221299999992
  3.1218992600000002  9.7938731200000007  3.3999931800000001
 16.0890136000000012 16.7407076400000001  4.5149634000000001
  5.7306514499999999  9.8398265899999995 -1.3055738200000000
 16.5091638100000004  7.2936185099999999 -4.5846760900000003
 10.0507828200000002  9.7611185599999999 14.2922090599999994
  6.2151670699999997  7.8115165800000002 18.5215747700000009
  6.0236589399999998 17.2142196299999988 15.3512699399999999
 10.6997400799999998  7.8500093700000004 28.1337409600000008
  4.1533617500000002 18.7647821499999985 16.0660652500000012
 -1.9736018600000000 -0.3248382100000000 21.0101650400000004
  4.1542849400000001 16.5616396500000000  0.3440989500000000
 19.7840146799999985  8.6138508500000004 -1.9490583100000001
  5.6712156000000000 16.3952418699999996  2.2660769200000002
 16.2697928000000012 14.2192064299999998  6.9908089000000002
  4.9110014599999996 12.3910792199999999  9.8523981099999993
  3.9710949200000001  7.8047274399999997  9.1627725299999998
  1.7148953700000000 13.2275472999999995 20.3960522699999984
  3.2223974300000000  5.9343421100000002 13.1550528399999997
 -2.0255457400000001 20.1380912800000011 20.0526674100000015
  8.1216654199999994 16.3385822300000001 14.9832861000000008
 -1.5640206200000000  4.2365840400000003  9.3998464500000001
  3.8984727700000001 11.4272256300000006 13.8400533400000008
 -0.1020549200000000 11.5968041500000005  5.3917391500000003
  9.9553196400000008 18.5872310200000008  7.2752486899999997
  6.1622647500000003 15.4383137000000001 13.6062595300000009
  6.2851106600000000  6.3475349999999997  9.3878214100000008
 13.9343523000000005 17.2891502800000012 11.7059152900000001
 -2.1649649200000001 17.3223004899999999 22.0286098999999993
  8.6411538900000000  3.1335456900000001 20.1081400200000004
  4.3203723500000004 12.9463016399999997 23.1784617299999987
  6.7292808199999996 13.2242553600000008  3.7813708699999999
  1.6620535900000000 24.3664641400000015 -0.7515440400000000
 11.4569336199999992 20.9722241300000007 10.3963792300000009
  8.0707317300000003 13.8916956999999996 12.5993687399999992
  5.7668263099999999 20.6274435400000016 19.2310684300000005
 -3.2251184799999999 19.8406870200000007 -2.1136610000000000
  1.2293178000000000 13.3775856199999996  9.4237158200000000
  8.7945327700000000 20.1947505700000001 14.1865856499999996
 17.6741985700000015 17.6137426099999992 18.4483439400000009
  6.3499304499999996 15.6500546699999994 21.6546625199999987
 13.2559703399999993  0.5821113600000000  6.1996450000000003
  7.7554292199999999 -10.7225397600000001 14.1897609199999994
 16.6495135500000018  1.2959182600000001  6.8721129799999998
  2.0246415899999999  0.6539052200000000 12.8344609399999996
  8.2110687900000006  1.2464957299999999 11.3120960799999999
  4.8137442000000004  4.2529781299999998 19.2470622599999999
 14.5084628999999996 -12.5853678599999999 17.2668619700000008
  7.3389811800000002 -2.3277782899999999 18.1810440000000000
  0.8577763300000000  2.7978542900000001 14.2930661499999996
  3.2725442199999999  0.5690524800000000 19.2493080399999990
  5.6484585400000000  6.2310188899999996 -5.1192241999999997
 23.3803880900000003 20.1140656600000014 -5.1429063399999997
  3.5868094099999999  3.8398795500000000  1.7859721300000000
 10.0966830800000000  1.3853036900000000 18.3608267500000011
 12.0250225000000004 -15.7949410399999994  3.6768532500000002
 15.3074512200000008 -0.1230608000000000  5.2645790400000001
 18.6479647499999999  4.9664853100000004 20.2929927700000015
  3.3464457200000002 -3.9397175299999998 19.9178529900000001
  3.5230904500000002 -0.4530192900000000 18.2278632199999997
 10.7519587300000001  7.6505096600000000 20.2290685600000018
 -0.8978269500000000 12.3733889200000000  1.4155865400000001
  8.7204344700000007  1.5859103400000001 -3.2953127100000001
  5.2190103299999997  4.3258896599999996 12.2220704700000002
 19.6342118200000009 -0.4493250600000000 16.3142914899999987
 10.4314783599999998 -0.1437269500000000  3.2811865400000002
 12.1317560800000006  8.6925792200000007 14.6924898299999995
  5.2723573100000003 -5.3574891999999998 22.4025563500000011
  6.0266534099999998  0.8456297900000000 15.6674655800000000
  9.4691581500000002 -9.0767807699999992 24.1194971000000002
  3.9792235800000002  0.7183231600000000 14.2840468099999995
 13.1138145000000002  7.2899930599999996 -0.8699261100000000
 10.7804533599999992 -0.8103065500000000  2.0921331900000002
  7.9042967500000003  2.0168272500000000  6.9690214800000003
 10.2469682800000008  2.1175491200000001  7.8493002399999998
  9.5386606000000000  4.7003858899999997 10.3956131400000000
  4.0800345299999998  3.8131106600000000 10.2656572500000003
 11.9251290300000008  6.9125405200000003 19.9493753399999996
  6.7208771499999997  1.3731206800000000 16.7786006999999984
  5.9264557699999996 -0.6814491600000000 13.7928578200000000
 -2.1907174299999999  1.3091505699999999 17.8397099300000015
 10.2931751600000005 15.0316534399999995 -1.0440352200000000
  6.7652454100000003 16.2429703600000011 14.5762374099999992
  1.1019164500000000 18.5075613700000012  9.5732758699999998
 14.0141031199999997  3.5875829100000001  1.6380240800000001
 11.7629416500000001 17.1109916300000009 11.0805486000000002
  8.7781491799999998  6.5956284199999997  3.4143569199999999
  7.5285620599999996  7.2482688399999997 25.0688706199999984
 15.5139149799999991 10.8501237400000008 20.1204841499999993
  7.6110904499999998  3.3432457900000001  7.5305249600000002
  4.2379528400000002  8.1809035300000001 23.4219093399999991
  9.7087240799999996 11.7996321999999996 -6.0311870499999998
  7.8001143199999996 13.5371828900000004  4.7439879100000004
 12.8056870499999995  9.9778485799999999 -2.7206282300000000
 -2.7781839300000000  6.3586568400000001 11.9017097300000003
 14.3175649800000002  3.0776909099999998 14.7662458200000000
 17.5460582699999996  7.7260410600000000  6.5405965400000001
 10.5771572999999997  7.6201409599999996 13.1976951400000004
  0.7835145500000000 16.7249893900000011 12.6172137099999997
 20.5907416800000007 17.4589931699999994 17.7481571000000002
  2.3608654599999999 14.0697455700000003 22.6971012200000004
  9.5688662799999999  7.2896074700000000 -1.8129740999999999
 12.4283558599999999 15.7514777099999996  8.9445105399999996
 19.2364463699999995  5.1618330200000004  4.5145277100000003
 17.9892409700000009 18.2263769999999994 13.4854085000000001
 11.6822575999999998  4.9253052300000002  2.4146051599999998
 -10.6190593999999994  0.6011609600000000 17.4212868000000007
  9.6525399899999993  9.6210154299999999  8.6476423300000000
 12.6390462600000006  4.4065412200000003 17.4588140900000006
 10.2744438799999998 12.7575520499999993 16.3194452299999995
 11.4278571299999996  7.0726871100000004 27.2144749499999996
  6.3878491999999998 18.7843714700000000 -4.2819898600000004
 14.1119930799999995 15.5537463200000001  1.5516720500000001
 17.4949505499999987 15.4240937400000000  3.0947789999999999
 10.0037061699999992 11.1184408900000005 10.5712280399999994
 14.7701880400000007 11.5348064299999997 11.4639875100000008
 16.5330228400000010  9.8936946399999997 15.1365920999999997
 15.1482165200000001 14.0778923200000001 19.5290191700000015
  9.4462464199999996 13.5001863400000008 17.1336237000000011
  8.0209563100000008  2.4549846899999999 19.0383898800000004
 13.7594195199999998 16.6730925399999990 25.0765711099999997
  2.2898747699999999  7.7318097000000003  7.1788153499999998
 17.0140498499999993 17.5531044799999982 -0.5403055100000000
  4.5368575599999996  6.1581230700000003 15.3265902100000009
  4.8261766300000000 15.9682593900000001  8.7103255900000001
  6.9237970000000004 22.8831457500000006 10.6569164099999991
 10.3454214300000000 17.3409536300000013 17.2661607699999990
  5.2504580900000004 12.3847875999999992 15.3027019899999992
 12.1885120600000008 13.5690819200000004 17.5766704900000015
  9.9286710700000000 13.0986341199999998 25.2363343899999997
  2.9558089500000002 24.1097060499999998 21.2637343399999992
 11.9358477000000001 10.2208770199999996  1.0059913400000000
  5.2100941399999998 17.3315508999999999  4.3826673100000004
  5.8709569899999998 14.0294189199999995  5.8086694000000003
  2.9225091200000000 15.4912275000000008  7.2624483399999997
 -1.5055873500000001 19.3198302999999996 14.7172013800000006
  9.9899818099999997 18.3013855899999989 12.3397917100000001
 10.6035330000000005 10.8192736400000005 15.0526047100000007
 17.3708922000000001 20.9649482499999991  9.8584508500000005
  6.9092684799999997 22.7186222499999992 27.6831139300000011
  7.4330083100000000 15.6672422400000002 22.5241823500000002
  3.6562187300000000  4.6127482100000003  2.9895091699999998
  8.0418190099999993 -1.2710358399999999 -1.1766105300000000
 12.8824447000000006 -0.3231007500000000 10.5842456899999995
 16.0076829600000003 -0.3785916700000000 10.1213540500000008
 16.5173911699999998  2.2905976699999999  7.8494242999999999
 10.9481754000000002  0.9650642500000000 12.2091049700000003
 17.2271879800000001  1.1700043099999999 11.4362926399999996
  9.8755019100000005 -0.9600889700000000 22.4500959900000012
 15.7725248600000008 -1.8408447500000000 24.0507144100000012
 13.1586303999999998 -4.0912318900000004 18.4317491699999998
  8.8130726700000004  0.9817555900000000  4.6224133600000004
 10.6906818000000001  8.7580348600000004 -0.4106644100000000
 16.7017172000000009 -3.9308818099999998 -1.9251936100000000
 16.7958605200000015 -0.7627760099999999 16.0730037299999999
 13.2411751500000001 -6.6694852200000003  7.0767062699999999
  2.9327775300000001 -8.8705324599999997 20.9307202600000011
 11.5902015299999999  6.6723922199999999 12.8087497300000006
 13.4159018799999998 -2.5521196700000002 13.7185695600000006
  4.3035600000000001 -2.0830324099999999 11.7696740900000005
 20.1436329000000001  1.0466176899999999 32.8242179699999994
 13.8289206000000000 -3.2887376300000000 -0.9689159300000000
 16.0970061199999996  6.3237907699999996  5.2790108800000004
  2.4818931900000001 -1.1679144500000000  7.0910812800000000
 19.0024481600000001 -3.0530132800000001  7.7734348799999999
  5.5167476899999999  6.0618786499999997  8.2201784399999998
 12.0626195299999992  3.2610341300000001 15.6160118000000008
  2.3106922100000000  2.9190924800000002  8.8689002499999994
 15.2417201200000001  7.7326564700000002 21.5293879900000000
 10.2651570999999997 -1.5491714100000000 14.2688907999999994
  5.6738170800000001  5.4084637300000002 21.0905466600000011
 10.0077420400000001  2.9305121100000000 -1.1447610900000000
 18.4085576899999985 13.1683134899999992 -3.5267328099999999
  6.5499510399999998 17.4592956500000014  4.9427218999999996
  3.0409505999999999  1.7522673700000000  8.8125312499999993
  9.1105130800000005  0.2776168400000000 10.7813078600000001
 13.7081638399999992 -1.0682938300000000  9.6829322300000005
  8.1356153899999999 -4.2068790600000003 16.1229745599999994
 10.7121324599999994  2.0294290699999999 19.4750148299999992
  4.7711234400000002 14.4978848500000002 17.2972263599999998
 10.9977428899999996 -4.7784715899999997 16.2430508099999997
  5.4025753200000004  4.5255235699999998  4.8750143799999996
 13.0204301400000002  8.3431953900000000  0.0424254000000000
 15.8979379499999993  5.7216206999999999 11.6816647099999997
 16.1575643000000007 11.2323698699999994 11.2371345700000003
  8.2255749799999993  9.0824246700000000 20.5848061300000005
 12.3337662100000003 11.2995801000000000 11.1687653900000008
 10.4048550800000008  3.7442602699999998  9.8368852499999999
  9.6022011000000003 -2.7752804300000000 19.0858172400000008
  6.0711299800000003  3.7453997399999999 19.5176925200000007
 18.7172945499999983  6.3901472200000002 26.5227956200000001
 21.6729113499999997 18.8594007999999995  4.0264058499999997
 15.8467633200000009  5.4203355200000001  4.2705071500000003
  4.7703689899999997  8.1112891099999995 10.2542699699999993
 20.5960388700000010  7.6653226200000004  2.6755885699999999
  9.1792888900000005 14.5415855000000001 13.3260082400000002
  6.9122076999999997  7.6959055699999999 11.2447450599999996
 17.7530646800000014  7.0968403699999998 12.7958692400000000
  9.1314275600000006 10.5528668999999997  9.6424634800000000
  2.9995165899999998 17.1313164200000010 22.5716752800000009
  4.2483957900000000 16.6279802299999986 20.4266497099999995
 16.4555560900000017 14.2462918599999995 -0.0961857800000000
 14.4725796100000004 12.8462166900000003  4.3363085999999997
 22.9134102000000013 17.8254694600000008 -2.7048684199999999
  6.0242788699999998 12.6758207200000008 10.7626477000000005
 15.2077198100000004  3.5428684700000002  9.5032682600000005
  9.4681991799999992  6.2808320699999998 18.7147174199999995
 11.7090595900000007  3.8076714200000001 10.2101063199999995
 16.5979720700000009  7.6457688099999999 21.8901313000000002
 19.2966851699999999 12.5718066799999999 22.1708745799999996
 16.8536297899999994  4.6954118800000000 25.1361992100000009
 10.4971212999999999 14.4014130100000006 -2.2554969300000001
  5.5359662500000004 24.7127593599999997  2.8122540200000001
  2.8119187999999999 18.0060287199999998  4.5919990799999999
  4.1434951399999997 17.9037693800000000  5.0470812000000000
  7.9396681800000000 17.1410001100000002  4.4421081300000003
 18.6433991600000013 13.2594371300000002 13.3379688800000000
  7.9688848900000000 19.5832292499999987 13.2185198800000006
 16.8988031499999991 23.6847966599999999 18.0832762500000008
 16.4166500699999993  6.6413283800000000 12.6214237800000006
  7.0714739700000004 22.8608497600000007 23.5965348299999995
 21.8508341600000016 22.4902075299999993  1.9411990100000001
 12.0073104900000001 17.6773677499999984  5.1676628200000003
 11.5388516200000009  8.3816380899999992  7.6492529999999999
 12.0689543199999996  1.8275183100000001 -1.7430640100000001
 13.1476521700000006 11.6229894500000004  2.6194693600000001
  4.7634109300000000 15.8485180999999997 13.5515911800000008
  6.3947938899999999 18.0549526299999989 11.4583701500000004
 14.8256651500000007 25.5029531399999989 17.9780989799999986
  7.5796827000000002 23.0256628100000000 26.4607255099999996
  5.6653343400000002 15.1698488499999993 29.3972464699999989
 16.5928675199999986 18.8705181899999985  1.5866537199999999
  2.7658488399999999  5.5182715800000004  3.4802189499999998
  9.2387942299999999 15.7931988800000003  9.2657450400000005
  7.9346487500000000 25.5696072000000001 -0.5743442700000000
 12.7374349400000000  7.1167204999999996  6.1593785099999998
  8.1069518699999996 14.6588688200000004 18.6349087800000000
 18.5301582300000014 14.2757912999999999  8.3468231100000008
  9.3473209199999996 19.5160331300000003 20.2334418999999990
  7.0426276300000001  9.8563659799999996 20.7756077200000000
  3.0990320300000000 12.3741649700000007 14.6040997299999997
  7.8314760699999999 -2.3818689100000001  7.9388295199999996
 11.3262142899999994 -2.7465115400000002  7.3695027599999996
 18.2562551900000010  4.4462061999999998  3.7550562400000000
  7.7296918799999998 -3.1569645500000001  6.7984197200000001
  9.0548379000000008 -3.4154183599999999  6.3063232200000003
 15.0554510799999992  0.6053750800000000 17.8498049399999985
 17.7690299799999991  3.7745412699999998 14.1259341200000001
 17.6529940399999994 -1.5478297999999999 15.2642845499999993
 15.7663226000000005 -4.5250622900000002 17.5671094600000011
  5.1467052999999998  0.4775352600000000 30.5900485400000015
 19.9673043200000002  4.4941707600000003 -0.8955388900000000
 10.9681703400000004 -1.3348151100000001  9.3993807199999999
 13.3955163699999993 -7.8941815799999997  4.9640565600000004
  7.5673745300000004 -13.4778597500000004  4.7933160600000004
 17.6862774400000013  2.9382289199999998  8.2466395299999995
  9.5961449200000004 -1.4243661299999999  9.2160651700000003
 13.0848800900000004 -8.5271862800000005 12.4876324800000003
 13.4539329999999993 -1.6826071400000000 14.8076227800000009
 12.4076570099999994 -3.0292580800000000 20.3516777799999993
 12.4362817700000008 -4.9512737099999997 16.2553489099999986
 19.0985945999999984  5.1092525300000000 -5.8430376600000002
 12.0879538600000007 -1.3032371100000000  2.0278931700000000
 10.4910327199999998  0.2214375200000000 11.1253291000000001
 13.1582962600000002 -1.1576835999999999  2.9617714400000001
 10.9988319499999996 -0.8549533700000000 15.3323794800000002
 11.5215724300000009  4.0778312200000002 16.6766974499999989
 10.8973072500000008  8.6726162500000008 14.0706241199999997
  8.7987789799999998  0.1713256800000000 16.1530442200000017
 21.0899356699999991  8.4261712699999993 19.8581755700000002
 22.1259083399999987  5.8057932299999999 23.2548048300000012
 16.9436756499999994 13.1772260699999997 -3.5579590200000002
 15.1049653900000003 -1.1357393499999999  9.4368873600000001
 22.3474008799999986 10.5062049399999999  1.8581098000000000
 20.0649076499999985  3.1826419300000000  8.4021893300000006
 14.2810387300000006  5.0894520999999999 -2.6119910200000001
 16.7995262399999987  4.3367146999999999 -2.4154420499999998
  9.4499199100000002 10.5189019699999999 22.1133050000000004
 12.7262591100000009  9.7303453999999991 15.4032394499999992
  4.5246009999999997  2.0600498599999999  6.5052581399999996
 12.6517634799999996  2.4741775399999999 20.8620655699999986
 10.5434370400000006  5.5367791100000003 -3.1440985100000001
 13.9587351900000005  3.7646599300000001 10.0758232999999997
  4.4711523000000000 14.1343123899999998 11.8831639800000008
 15.2864075699999997 10.4576915600000007 15.6294992799999992
 11.3251482100000000 10.7027976299999992 10.4623303199999995
 13.3779647799999992  9.9183136300000001  9.7295026700000005
 22.6707941200000000 -0.5995684300000000  6.8421227900000003
  1.8468989600000001  7.0142427600000001 26.4049686000000001
 23.2726927199999984 12.9467312900000007 14.5678438999999997
 11.6986114400000005 13.5728594800000000 19.0008613000000004
 21.2681771799999986 16.1000291000000004 -9.6880777499999997
 25.6781437200000013  8.9632245200000007 -3.0686791499999999
 12.8802301099999994  5.1839235800000001 -2.8969166199999998
 11.8513279199999992 12.2157356299999993  2.8419395399999998
 17.6545947400000003 11.5931406599999995 16.4024512300000005
 16.4041880499999984  4.1875643399999998  9.8595767100000007
 13.6058188900000001  4.7118444700000000 11.1081448399999996
 14.1178708099999994 15.3672942900000002 14.8057973599999997
  8.1826240400000003  6.3208803800000002 18.1443626999999985
 22.4819207900000002 16.2742891400000005 17.0737756099999984
 13.0951327200000005 16.1375686400000014  2.4536109300000000
  9.4541242299999997  9.4401634100000003 -0.2169081500000000
 14.9839615500000001  6.8628533100000002  5.9288374599999996
 13.9324956800000006 14.1948561000000009  6.1024148800000004
 12.6134337399999996 11.9549269299999992 16.1262481999999991
 11.3410222699999998 13.0699730200000008  3.8237018900000002
  8.0917568299999996 21.0724785499999996 15.0596601900000007
 15.2066964599999999 15.8296627099999991 15.5799336000000004
 14.7818559700000005 16.5640711299999985 16.7189506299999984
 14.0086925499999992 15.0145211399999994 21.6833381900000006
 15.2062685799999997 11.7403900500000002 -5.1028683600000004
 12.0265757799999999 13.6708790699999998  4.8262952600000002
  7.4778039700000001  5.8018648500000003  9.9369169500000005
 10.6783827299999992 11.8419413799999997  2.1320193700000001
  9.9526588399999998 15.2584659400000007  8.2017918099999996
 16.4681953700000001 12.2360568700000005 16.8707077400000003
 11.9767498299999993 10.9063356599999999 19.1727686800000008
 11.9960608400000002 10.8543446699999997 15.5296980700000002
 13.9199228000000002 12.3224610400000003 16.6876113400000001
 10.2980628599999999 19.7183736500000002 21.3060567100000000
  7.5524776999999998 12.6019728799999999 -5.5819327500000000
 19.4668089699999989 15.4311366799999998  4.1434862199999998
 15.3283065700000005 15.6220550899999999  2.3266468100000002
 14.8646969400000000 25.6136210300000009  2.6358347100000001
 13.1355456999999998 19.5716108800000015  8.7080805899999998
 16.0052579600000016 22.5802835500000008 20.8196544099999983
  7.2817848100000004 20.8266206499999988  9.4267972100000001
 14.7602219300000002 18.4491395000000011 13.3943097099999999
 11.7400387100000003 16.1977799900000008 23.7861477900000011
 12.5682380600000005 16.3971498000000011 10.1288961900000007
 11.9485109099999995 22.3591222999999992  6.5387644900000002
 18.5780083199999986  8.0278953600000005  1.5796354500000001
 17.0880727999999991 18.9996413299999993 -7.1629104200000002
 15.8070725700000008 17.5361762600000013  5.7144244200000003
 12.5512946799999998 23.3273324100000004 13.6474370999999994
 18.0955868299999985 25.5723101600000007 19.3836520899999982
 22.2605351200000001 18.5508578600000007 14.2888800000000007
  8.9287534599999994 15.2807832799999996 20.7305736100000004
  9.1668806000000007 19.2187512500000004  8.2356436800000008
 19.4268683700000011 10.5323648500000004 20.8556715699999984
 12.7533467300000005 -6.5727731299999999 -0.5552232499999999
 30.1710464700000003 15.5793880700000003 22.0587987699999992
 15.9966748200000008  1.9902210700000000  0.5169800800000000
 18.3272704200000014  2.1969762500000001 18.2980012899999984
 18.6519608699999999  4.5755666100000001  9.8605493099999997
  6.6328695499999997  4.4541577999999999 20.5909433399999990
 18.7738678199999995 -5.7866121799999997 10.6469158999999998
 17.3991457999999994  6.7177666199999999 27.0272673400000016
 13.6599164999999996 -6.1323970799999996  8.2916575600000009
 22.9837338600000010 -7.4216163100000001 15.4552249400000008
  5.4070891400000001 -2.6326779600000001  6.8669578099999997
 20.2129779599999999  3.3054845099999999 -1.7711043000000000
 18.3009499200000008 -3.7754248000000001  6.7600659500000004
 10.2237983499999991 -0.0332623300000000 16.2872634699999992
 15.4113479699999996 -2.0631173000000000  8.3063356299999995
 23.0058483500000008 -4.1082172300000002  8.9006121199999999
 13.9271311799999999 -2.2548629400000002  1.0890452500000001
 13.9710279899999996  2.1654904400000001 21.0630374399999987
  6.4477482899999998  0.4326148700000000  9.7337756899999999
 15.9897435699999999  2.6254435200000001 13.3572821200000007
 16.1286523300000013 -3.1863267500000001  0.3664063900000000
  8.8661558800000009  7.7354816900000003  5.3482595999999996
 12.7611499899999998  2.2590438800000001  8.4673761299999999
 20.2849245399999987 -3.1205010799999999  2.3742373799999998
 24.5321563599999983  9.1211757700000007  2.1441280400000000
 18.3795886599999996  1.4189167300000001  0.8412524700000000
 22.3186931500000014 10.0687139699999992 17.0022564299999992
 19.3826308000000012 -3.0265900399999999 13.7783994900000000
 13.8181887999999997  3.8547408600000002 17.0155677800000014
 25.2544352799999992  6.1354551500000003 27.3468901500000001
 20.0626873699999990  6.2460018799999997  0.7885099600000000
 24.2955521400000016  9.2928730599999998 10.5171263499999998
 14.1004471700000007  1.9625239699999999  8.0095809700000000
 17.7136890700000009 10.1384680500000002  9.9141259799999997
 18.8063715000000009 11.3575508200000002 11.5068283800000000
 19.8029001899999990 12.9106665599999992  6.9327661999999997
 16.4456273599999996  9.0546395400000002 18.6659698899999995
 14.1239663699999998  6.3965056999999996 12.8776221500000005
 15.9227476699999997  6.6643576400000004 15.7161594699999991
 23.3158816400000006  9.5321404199999993 22.7952235200000004
 10.6989041399999998 10.8683560200000002  1.2058561699999999
 14.0752942399999998  9.5744374200000006 -2.9904919099999998
  3.5421680400000000  1.1656787700000000  4.7531783100000000
 22.5183227600000002  6.9411420399999999  3.8243754000000001
 18.9276788399999987 10.5240574700000007 10.4292458000000003
 13.8148652700000003 -0.1575480700000000  5.0970731699999998
  8.5513771100000007  4.0221553900000000 15.4104316899999993
 15.0430423999999991  5.8545873400000001 19.7787252699999989
 23.8499008400000001 13.9126528599999997 24.0866710600000005
 23.4007756299999983 26.3431654699999989  9.9440125100000003
 22.6147207100000003 12.6818685299999991 -2.1751860700000001
  7.2831903699999998 14.1148651600000008 -3.8217927899999999
 16.4377382200000000  8.1184384699999992  7.3004954499999997
 15.6291578500000004 13.1138216799999991  5.0882554000000004
 18.6149893800000008 16.2555903899999983  4.8718289900000000
  8.7188231199999997  9.7655870500000006 13.7568703400000008
 16.3972654200000001 13.7430629399999997 19.0573767399999987
 14.7097880799999992  1.0020030000000000 11.8388272699999995
 15.5859235500000004  3.4554560300000001 14.4181683500000002
 26.4124656999999985 16.9130070799999999  9.7764244799999993
 22.8672813099999992 14.2131371000000009  3.5712567900000001
 21.6195696499999990  9.2562561399999996 -0.5361466100000000
 13.4919581500000003  3.3248990900000002 15.7833410099999991
  2.8338947900000000 16.9968868399999984  9.1379552200000003
 23.5119189400000010 19.1735641500000007 10.5016674800000001
  7.8592964800000003 14.5051150500000006  7.0571221000000000
 11.6516724800000002 14.5443455799999999 13.4867533799999997
 14.2761766300000001  8.6755367900000007 22.0453921699999995
 15.8657626399999998  8.3027130099999997 17.5647329100000000
 18.0167181099999993 21.9000556700000004 32.0849361400000035
 20.0700222000000004 16.7830494399999992 -9.3314100999999994
 18.7721794600000003 14.9494181299999997  3.0880360699999998
 13.3553122700000007 17.3608177400000017  4.7294969399999998
  4.3687109700000004  1.6310065600000001  9.3241568299999997
 21.2609167200000009 15.6616178799999997  5.4968740499999997
 15.3292026799999999  9.8405888200000007 19.2073730500000011
 11.8711038299999991 14.8042380300000005  6.9528826099999996
 19.4161452300000015 14.8908563100000002 14.9530592200000001
  6.5425275100000002 19.8114314200000017 13.0134589799999993
 12.8548490399999995  7.9556546700000004 28.7796391100000015
 18.8960320000000017 15.7396587700000001 -0.9901315600000000
 15.4958127999999995 17.3792854699999992 18.8773723099999984
 15.1054882999999993 13.4888669700000001 13.2550732300000007
  6.8451973199999996 19.8647054400000016  8.4934637399999993
 14.1072190099999997 19.0410701899999992  7.8361784200000004
  5.2830376599999997 11.4381403400000004 14.2531684100000007
  7.7934379500000004 15.6568108600000002  9.0997332699999998
  9.4609877200000003 16.3449405600000013 24.1881729599999993
 24.3109730500000012 10.8948547700000002 19.1859810999999993
  9.2168900600000008 15.6423517600000004 14.4081214000000006
 11.4182068900000004 21.3899857699999991  4.3300477900000001
  8.1734496799999992 12.1243067399999997  2.0826923499999999
 11.0614022999999992 15.7542796299999992  1.1406657899999999
 11.8002992599999992 19.4282730800000003  8.5189506099999992
 21.2697050999999995 18.9751104999999995  9.1746803099999994
 11.6476490300000002 15.5368870000000001 14.4145254699999992
 21.4443237300000007 15.7657994800000001 16.3399812299999994
 19.6443833599999991 20.6620497100000016  9.7495587700000002
 17.6064928400000014 12.2403879500000006 20.6066614399999999
 15.1572799400000005 14.5269910099999997 20.9312685099999989
 18.5126015300000013  3.3801753699999999  2.8401443700000000
 16.5880964999999989 -0.6191322800000000  4.7871665900000000
  9.8673005299999996 -7.2955414799999998  5.9158894599999998
 17.2847149000000009  3.0708884200000002  2.1936797000000001
 16.6444645099999988 -2.5338184199999998  7.7905717900000004
 16.0992374699999985  3.4561359899999999 18.2343997000000009
 26.1600956800000013  1.2852968700000000 15.3738623600000004
 22.4363215800000013  4.5273279500000001 16.7805470099999994
 21.9764535400000014  4.8776679600000001 22.1220117800000011
 17.1606434300000004 -4.5571114499999998 17.3182940800000011
 11.0141146100000000  0.5511518300000000  5.5388866900000000
 11.9714760400000007  3.3530055000000001  0.3156153700000000
 19.7663274999999992  8.7660271999999999  7.4348414900000002
 19.1880873799999989 -0.7738319100000000  5.1530731100000002
 20.3547954299999994  2.6342112400000000 13.0671848799999992
  8.0714353499999998  1.0074820400000000 17.0542164999999990
 20.9846222400000002  4.9117028300000003 10.0006641199999997
 18.7335332799999996  0.3602610000000000 16.9933029799999993
 19.2332253999999985  9.3189983400000003  8.5445963700000007
 15.1226676799999993 -5.0876995999999997 24.9917776700000012
 20.5237093500000007  4.6536163300000002  4.6950657700000002
 15.3811600100000003 -0.8327793200000000 16.0268103199999992
 14.2804101899999996  1.1198855900000000  6.9438847900000003
 17.1938857600000006 -0.8277762100000000 -1.8085989000000000
 23.0577977700000005 -5.6702683199999999  7.0116078799999997
 19.1080987600000007 -4.6088195799999996  5.9983656600000002
 21.6828571799999992 -1.0529170200000000  5.9486378899999997
 17.8017640700000008  8.9926214699999996 19.0619081799999996
 16.4005221600000013  1.0081465400000000 17.6458523999999990
 23.8017096200000005 -0.5261473500000000 17.4017152700000004
 24.1900422100000014 -4.2600339700000003 -2.7161925199999999
 22.2426593600000011 -2.1062852500000000  5.1514643099999997
 17.4132682000000010 11.7750060300000001 11.8727381800000007
 18.7921506399999991 11.7431960800000006 -0.2770367800000000
 15.2779282900000002  2.5870487600000001  8.4596560099999998
 19.0131217499999998  7.1210857100000000 17.6592680699999995
 13.9625386099999993 13.9565147199999995 18.8653204899999984
 23.3706803699999988 14.5895960000000002 26.3230210699999994
 16.3963782800000004  5.4422443200000004 19.8045363300000012
 11.6845298999999994 -2.2758426200000001 21.2978961700000013
 19.5095120400000006  7.5055593299999996  5.4393983199999996
 27.6210056500000007 22.6078596000000012  1.0225648800000000
 11.5911424400000005  2.5363131299999999 14.5116992600000003
 19.6887549700000015  2.6851800400000001  2.5484035000000000
 21.3708108500000016 11.1911728600000000 11.7978891200000007
 20.3610608400000004 -2.3751472300000001  3.5540213399999998
 12.9016985700000006  6.8532331099999997 13.3501495099999996
 16.6852037099999997  8.7037387800000001 14.3851977699999996
 20.0275170299999985 11.5730337100000007 16.8557512799999998
 12.8305340500000007 14.3087113699999993 19.6377327599999987
 19.8987320200000006 12.7291308799999996 -8.4070769399999996
 21.1020862600000001 12.0205764199999994 -3.8119705800000001
 16.6468459399999986  8.9531244599999997  8.3675819899999997
 22.4645383800000005 11.5380348000000001 12.6918502300000000
  9.4997436200000003 16.6280440799999987 10.4460802899999994
 22.8225900300000006  7.9900258500000003 15.4650008000000003
 21.0118466099999992  5.8049079600000004 11.1386330800000000
 18.4072012299999983 14.3042019800000002 14.2403877399999992
 23.1425926500000010 11.5488572699999992 18.7277690800000016
 18.4793823900000014 13.6312183699999991 22.6932997599999986
 16.6003436099999995 15.0701682699999999  2.1276650199999998
  9.7105093199999999 15.8626286699999994  1.4546952399999999
 16.7848822099999992  9.4782853599999992  2.1017335400000001
 20.9405171400000008 20.1785336800000010  9.8607452099999993
 27.3331661100000005 10.8315364899999995  8.1922397700000005
  9.3004278800000009  7.6702358200000003 12.6146672500000001
 17.9999470600000002 19.2256823200000007  8.3230676999999993
 14.2994040899999995  8.2184868099999999 14.9472297899999997
 15.3220760800000004  6.9768872599999998 13.3631709200000000
 22.9316906399999993  7.7013488800000003 27.5451015900000016
 18.8483437500000015  6.9450997799999996  0.7416144900000000
 18.5427987300000012 13.5228013899999997  7.1601452200000004
 21.5210918500000012 17.6996672799999999  2.1258862600000001
 23.6532117500000005 10.7684887600000003 12.3098187600000006
 14.1363983399999995 14.3789616200000001 13.8333661400000008
 12.9101301799999995 14.0307714000000008 13.2713780999999997
 16.4165378699999991 13.6024458599999996 13.5016199700000001
 19.1794833099999984 13.9309167299999999 18.8883688300000010
 17.1022137100000009 21.6953037699999989 20.5440716999999999
 22.8541061399999990 18.7201631999999982 19.8748364799999990
 12.8424250099999995 22.5455356299999998 -2.6845934800000002
 13.6401547700000005 18.4257730100000003  6.7018397399999996
 17.4209394199999998 12.7848243499999992 12.8448479500000001
 18.0121657800000001 19.5800564600000016  3.2928185999999999
 19.1176166999999992 18.2045338699999988  1.6263156500000000
 17.0271404500000010 14.5720568200000002 14.3892042700000005
 10.7245214600000001 17.3010216499999991  4.5554653399999996
 24.1102927700000009 15.3773393499999997 12.3651607800000001
 23.1092435599999995 15.0156398600000003 21.9065678300000002
 24.3398557800000006 18.6207699700000013 21.9889222400000008
 10.7205075000000001 16.6598984600000009  3.2929422700000002
 23.7908448300000011 17.6516870499999996  3.3544588399999999
 18.1435562099999999  5.4332228300000001 10.9111248399999994
 15.8860261999999999 22.1188937000000010 11.1615417000000008
 17.4104379000000016 14.9268013600000007  8.8712070000000001
 18.7876581000000016 16.5661913500000004 11.7398287400000001
 23.3062409899999992  8.4893177000000009  8.3323645099999997
 27.2605304599999982 11.5183001199999993 21.8585641200000005
 14.3714437299999993 17.7881828499999983 27.1733997400000007
 22.4282998400000011 18.0085410900000014 24.6020066499999999
 12.5470948700000005 -1.9776313299999999  0.9176017000000000
 23.8496661600000017  6.0444321900000002 -1.8715282200000001
 15.6025835500000003 -10.3043162800000001  3.0743362699999999
 19.4797823100000009 23.4613327500000004 12.1891982599999995
 32.3237402199999977 -2.4781355000000000 13.2636458000000008
 21.0366689800000017 -0.3719738200000000 16.5795927700000014
 24.0590390899999989 -2.9609769400000001 20.6282003899999999
 25.2385988300000008 -0.9874440200000000 12.5060476000000005
 16.2597829199999993  3.8601998499999999 24.1730028799999985
 17.3255160500000009  0.2065772300000000 16.9069362800000000
 23.0927251499999997 -5.0809890299999996  0.7744575700000000
 16.7080875999999989 -1.4246244100000001  3.6350810800000000
 27.0578591099999990  6.3370893400000003  0.6927652300000000
 22.6383468400000005  0.6196350000000000  7.5331058500000001
 12.2375290799999998 -3.1560518900000001  6.4211556500000002
 13.0468323900000005 -0.2056600200000000 16.6650982399999990
 17.3508473300000006  2.7882506100000000 13.1737136499999998
 20.1722841600000002  3.5964005999999999 14.0910507999999997
 20.6601649000000016  1.4245535400000000 18.2151344100000010
  8.7330442599999998  1.9080399800000001 12.4526085700000007
 14.6738225300000007 -2.9455168399999998  0.1191408800000000
 21.1530681300000012  8.7072858499999999  7.3616537800000001
 17.8833432099999996  9.3742795700000006  8.7951123800000008
 19.8050615500000013 -7.2499624400000000  8.9332258800000002
 28.2932571199999998 12.6119270799999992  2.4841472499999999
 14.7767215699999994  1.3699037999999999 20.1809598600000015
 13.9213216800000001 -4.9520096300000001 10.5715836400000001
 18.3275783600000004  0.4314163700000000 21.3123386400000001
 26.0556508399999984 -1.1568225500000000 24.3254809200000004
 21.3337825400000014  7.6222721699999996 25.3121270100000011
 23.8155076200000018  3.1489680700000000  5.7554198899999998
 17.6506173000000004 16.1967712699999993 -5.2848927999999997
 15.5058931100000006 10.0937406400000000  2.1580429300000001
 17.9343718800000005 -2.6255563600000000  2.0830503000000000
 25.2086771700000014 -3.8517887200000001 10.0061346800000006
 14.5684929200000006  5.1082403899999997  3.6842906000000002
 18.9400833400000010  3.1289267900000000 19.0638347800000005
 21.3725469500000003  3.7329237900000001 14.8292535799999996
 24.9724787399999997  6.0897244400000003 20.3907521199999984
 20.9521575899999988  6.6478994499999997 23.2466834499999990
 20.5760175300000014 13.9551589800000002 -2.2639543600000001
 28.0002371799999992  9.4935294599999995  6.4552497100000004
 14.8457621700000004 -1.6429044900000001 15.0995394500000000
 17.6502279199999990  6.7593726299999997  0.0347164800000000
 14.4168425399999993 11.9015513399999993  3.3101096600000002
 14.2553193300000007  1.0214841600000000 18.9381885700000012
 12.4593834500000007 20.5371862199999988 15.5382446099999996
 13.8491785699999994  2.2358271799999998 13.7618348200000007
 29.2588385799999990 11.0506927200000007 31.1531995899999998
 11.6368083099999993  1.7269975200000001 29.1683732300000003
 28.5464515299999988 16.1745140499999991  2.3299585899999999
 13.1452278699999994 10.5630858900000000  1.6724458499999999
 24.0246959800000006 12.0251761899999998  8.0624006799999997
 14.4267304500000009 12.5684648299999999 12.3639516500000006
 20.9004987399999997  2.8337105299999998  3.2816673600000001
 21.7233052099999995 14.6865381399999997 15.5016461000000003
 14.3360660600000003  9.7709037399999996 22.9241941599999990
 25.5772038500000001  9.6782762600000005 25.8855718500000016
 18.7835397200000003 12.1552467499999999 17.0295757799999983
 19.0732622999999997  1.3919215599999999 28.4412602999999997
 16.3914848699999993 17.0411893300000017 11.8804418300000005
 25.7884374299999983  6.9080185700000003  8.1512518600000003
 23.5091154600000003 10.5451371599999995  3.9355542899999998
  4.8737556000000000 11.6049831300000008  8.7086910900000003
 20.5068805699999999  8.0577645300000000 14.2152356900000001
  8.3463441399999994  8.7266347500000006 12.8678432399999991
 26.5894748900000017 15.8032850600000003 19.5709386599999995
 20.4110660999999993 18.2574047999999998  8.1581442499999994
 26.0788851599999987  9.8203970199999997 12.1619995000000003
 21.2818988800000000 15.0879845400000008 10.7893756799999991
 18.8430981099999997  9.5792617399999997 -1.4853334199999999
 14.4635501800000004 21.3128810500000014 -4.6205980999999996
 27.2512312100000003  5.2017324199999999  7.0758738299999999
 23.0069211699999983  6.0218624199999997  2.8581490999999999
 16.3425727199999997 16.2197742699999985 10.6851112900000000
 18.2879009100000012 16.8814711899999992 21.1598037300000001
  8.3145824499999996 12.7155606599999995 11.6237844300000006
 21.9562777699999998 10.3184362899999993 10.7796037800000004
 23.7377679499999985 15.6935202100000009 17.0770003300000006
 22.8936965400000005 25.4150908400000013 21.6974051199999991
 18.3554444399999994 20.1884835000000002  9.2253312399999992
 23.6070478000000001  7.8173473299999996 -0.4474887300000000
 23.7152783400000011 10.9551249300000002  5.2696073999999999
 17.7478069100000013 10.4886749699999999 15.5443599399999997
 25.5474688500000013 16.9215769199999997 14.2388119999999994
 20.0929890100000001  6.4558559799999999 12.0553424400000004
 23.5814796999999992 23.7694090399999993 14.6911608699999992
 12.2482787500000008 21.9673283599999998 17.6134048700000001
 20.5560257399999990 16.6468282499999987 21.7808788200000016
