# Supplementary material for: Towards an atomistic understanding of disordered carbon electrode materials
Source: Chem Commun (Camb). 2018 May 23;54(47):5988–91. doi: 10.1039/c8cc01388h (PMC5994876; doi:10.1039/c8cc01388h)
Supplement: Supplementary file 1 [file CC-054-C8CC01388H-s001.zip › structures_pure_large/XYZ/aC1000_opt_1.00.xyz]

930
cutoff=-1.00000000 nneightol=1.20000000 pbc="T T T" Lattice="26.96019142       0.00000000       0.00000000       0.00000000      26.96019142       0.00000000       0.00000000       0.00000000      26.96019142" Properties=species:S:1:pos:R:3:Z:I:1
C              -6.21149084     -5.32535970     -2.74262544       6
C               5.21565640     -9.38750220     10.24547724       6
C               2.26536458     -9.31544932     12.41532049       6
C               3.10597896     11.60117503      5.95617681       6
C               5.99269042    -15.09077323     17.92330373       6
C               3.52280088      6.60245911     10.42571215       6
C               1.11277043      7.96463931     28.45234857       6
C               2.83791625     -9.09288221     25.10265879       6
C              -5.61491304      4.19011559     23.17511194       6
C              -1.14913392      1.17143902     24.51431467       6
C              -5.90618824      1.74267404     -4.80780117       6
C               0.57768448     -0.40297174      0.42011317       6
C               5.46839456      6.16127811     11.94171942       6
C              -1.22570415      9.17642347      5.36542672       6
C               5.25057932      6.88147869     14.34482227       6
C              -1.47718897      9.28062437     14.22261347       6
C               9.61552549      6.07150337     17.96926533       6
C              -0.15823434     12.72120876     22.24046605       6
C               6.40431763      6.56242755     15.05647289       6
C              28.21775971     10.08540781     16.42024525       6
C              -2.23594124     14.71183240      6.39643426       6
C              -0.75445091      9.58077676      3.03282281       6
C               3.88046534      4.48271427      6.34898667       6
C               8.88778488      8.96400068      6.60442552       6
C               5.50969496      9.65634460      8.19745568       6
C               8.26775590     11.30721709      2.70470368       6
C              -2.12727095     15.35359634     15.40730988       6
C              14.24927390     14.06117929     17.38072380       6
C              -6.00647967      5.78822123     24.97776523       6
C               1.97211855     -9.03259878     32.38322002       6
C              -0.05933805      8.64309077      5.89680014       6
C               1.11341880      8.35870510      2.86029053       6
C               4.86778789     10.28962424      7.08761221       6
C              -1.67431480      9.33127313      3.95625031       6
C              -3.49886169      9.01531634     15.53430924       6
C              -1.16377434      9.45722680     16.46331702       6
C               8.37742254      5.93974180     17.34006481       6
C              -3.74319649     20.54189751     15.34508771       6
C              -0.61032107     14.17337929     20.37927394       6
C               1.45792244     20.18135962     27.84135737       6
C               2.07639022     12.53393696      3.26641342       6
C               2.23627862      3.47923199      2.73114040       6
C              -3.16161742      9.23530818      4.01835319       6
C               5.39243164      5.33524520      9.61348458       6
C               8.23273897     25.22363598     17.53641169       6
C               0.84784829     18.54906854     17.67436980       6
C              -7.50153986     11.24416723     22.66941576       6
C               5.03959915      9.66880488      9.53304177       6
C              -1.09704757     14.27854490     32.64527836       6
C              -4.26668123     16.19542875     30.47932650       6
C               4.70804176     11.93891039      2.67390445       6
C               3.98129879     10.41566367     10.15365592       6
C               1.57895500     24.41973479      2.43248635       6
C              -2.65377223     16.11803803     16.47677988       6
C              -0.13622018     13.50484199      7.78378269       6
C               2.61782248     17.72627782     16.12745831       6
C               4.23589177     18.13743810     13.77987402       6
C              -5.34617111     19.69387533     25.46612527       6
C              -1.37833003      5.62438597     22.60416379       6
C              12.35080505     16.56217189     20.24143644       6
C               1.40258497     12.04489682      2.10448325       6
C              -6.71307731     14.64534274     15.18822085       6
C              -1.01651275     17.10887720      8.67852545       6
C              -4.19250880     19.85322654     14.15351543       6
C              -0.13495318     19.56888722     19.81093876       6
C               6.49598096     19.18460503     18.28654168       6
C               0.03245055     13.19670538     12.04768203       6
C              -2.60996894     21.65914138     20.42957656       6
C              -6.54001628      8.09657938     24.36621832       6
C               4.03057510     17.73159280     16.13845418       6
C               6.57969275     17.86217911     10.40345887       6
C              -2.95672162     15.83260818      1.33676558       6
C               1.17337283     17.71667265      6.49690705       6
C              -8.06392724     22.28379953      1.63472561       6
C               2.83401641     11.34823297      8.21742668       6
C              -6.21176513     18.66615159     13.19111992       6
C              -8.41148632     20.71811542     19.46368439       6
C              -0.39535017     23.65828572     25.57768395       6
C              -0.61107977     13.59735253     26.17018280       6
C              -2.05985239     15.18189501     29.16172271       6
C               4.80081778     32.93775176     10.67352481       6
C              -8.89702908     20.67844733     -2.68636822       6
C              26.90334628     13.62639743     33.32478930       6
C              23.18276043     26.15032846     21.86281454       6
C               5.21002751     31.70207355      8.50711217       6
C               8.92957006     23.93075520     14.21113025       6
C              -2.23414089     21.04615717     19.26704381       6
C              -8.85278786     20.01190131     18.29221154       6
C               0.48846871     19.45834444     31.18583741       6
C              -4.08209614     31.53151473     21.26731554       6
C              -1.69937402     35.01023711     -7.31249952       6
C              -7.01417779     27.80145369      0.87381235       6
C               0.01183112     13.83482517      3.53473673       6
C               6.82834217     19.61673304     13.55481766       6
C               5.00260277     18.17705712     12.58463705       6
C               1.00051225     18.85393861     21.83258309       6
C              -5.81173013     30.11509491     24.09163510       6
C               1.99316123     17.99370098     14.86316746       6
C               0.50330219     34.03095518     25.71856303       6
C              -7.35821425     24.80018342     25.52497292       6
C              -6.75478298      0.91467554     -1.39178463       6
C               0.33093992     -9.73809391      8.71932232       6
C               0.19871678     -9.53505563     11.09780693       6
C               3.32032140     -9.43825681      5.53967790       6
C               2.91044601      7.20949775     11.58218516       6
C               8.45658473      3.23732028     17.33684795       6
C               8.95266580      2.47295310     15.06550919       6
C               4.75518163      6.54613042     13.04837010       6
C               1.37155337     -8.07140980     23.21757350       6
C              -0.31332075      1.41587017     25.64853071       6
C              14.64922914      3.69991470     -7.39064051       6
C               0.94771474     -9.69415414      9.98852611       6
C               0.67921030      4.79741145     -0.37401097       6
C              -1.49990016     -7.36668147     15.02601552       6
C               6.79444644      9.72832825      5.66470869       6
C               6.89536010      6.31002378     12.04633669       6
C              11.65996259     -4.66046751     11.49567450       6
C              -2.22317181      7.03641390     20.46001388       6
C              24.76232627     14.42515853     12.20676817       6
C               2.37656014      9.50792402     15.74658288       6
C               0.49738060     10.78554251     -1.59066327       6
C               6.85914325      8.06573221     10.27077266       6
C               7.55261145      7.00151069     11.01060860       6
C              13.54996313      9.81622742      6.02415083       6
C               7.21654728     -9.36710848      9.20775618       6
C               5.73883837      8.89472673     10.60625745       6
C              -2.35837103     15.99758099     17.84222189       6
C               9.52588358      1.44253145     18.89433416       6
C              -9.26976118     14.39079667     12.75212208       6
C               5.85693258      8.47054868     16.51957466       6
C              -2.89207537     16.17561065     -1.28148348       6
C               1.03550514      8.89605923     13.73172792       6
C               1.76412177      7.94660325     11.40763527       6
C              11.42005613     10.74591063      4.45865087       6
C               9.41571618      0.19994013     14.59362352       6
C              -4.26094572      9.50542715     14.40081414       6
C              -2.13600954      9.18916507     15.46284275       6
C               0.06905864      9.67362617     15.81784515       6
C               0.60302267      9.39747135     25.16396792       6
C              -5.25787363     18.98986819     26.65735751       6
C              -6.37083749      8.75059469      0.28180862       6
C               6.61099150     16.90564302      6.91505300       6
C               4.21639504      5.07149498      7.62421658       6
C              -0.01061362      8.69756379     10.27443429       6
C              12.27932474     17.22705923      6.55981023       6
C               6.78013125      9.06295884      7.96726143       6
C              -1.15136234     14.40423714     15.49291259       6
C               4.10361185     10.26605369     11.60505689       6
C              -1.34675042     14.56010480     27.01091722       6
C              18.36310382     19.31137723     23.99926103       6
C               6.21599751     16.82835367     -7.88059341       6
C              10.18889930     16.37967723      6.01690531       6
C              -4.11165806      8.55682808     16.72577403       6
C               2.64222482     17.32910488      8.55163098       6
C               1.21691203     12.54135224     12.59793727       6
C              -1.10597635     14.50939679      1.45775915       6
C              -4.48671181     17.27809297     18.27258853       6
C               0.61011952     13.13413910     16.13059496       6
C              -7.21734576     21.43744936     19.49360249       6
C               3.50940489     16.32877357     19.20967734       6
C              -4.78591528     17.39514189      1.24997461       6
C               3.77952224     17.35637869      0.76468195       6
C               1.93719621     12.29447987      6.32534644       6
C              -1.93673478     17.97174544     11.92510508       6
C               5.54629104     10.65865008     17.40221863       6
C               5.90541901     15.31883151     21.23245390       6
C               7.32909312     12.01800328     18.31074002       6
C              -5.00960642     19.05279077     24.27644510       6
C              -6.79470528     16.94712193     11.83128338       6
C               1.58243751     18.62890844     31.16348496       6
C              -3.24215664     15.51922896      4.28132731       6
C               3.92407522     17.24657062      7.99930462       6
C              21.10893856     18.26737122      1.80919456       6
C               2.34459080     17.33285277      9.95701589       6
C               5.02822403     16.67495895     18.29921251       6
C              10.00547699     17.28801741     20.86680410       6
C               7.29737600     21.99217349     16.37878222       6
C              -6.76451152     22.80670103     26.76009679       6
C              10.56702047     18.35249129     21.52818209       6
C              41.19437668     18.35384059     20.79570921       6
C              27.64701500     18.69949517     19.06287869       6
C               2.51029006     28.03712300      3.22386555       6
C              10.26434760     39.51788829      3.16927959       6
C               8.85181634     36.65541995      4.35863915       6
C               9.74894630     22.26748622     12.71291275       6
C               9.78278314     21.07643346     11.98760980       6
C               6.99123123     20.52823161     18.57336800       6
C              24.74644052     14.58525752     10.76150093       6
C              21.82702573     17.67888063     -7.45575128       6
C              -8.14781814     20.89782686     28.00334376       6
C              26.72473046      8.90818705     11.65259915       6
C               2.80128155     30.81165568      3.94091049       6
C               0.95108253     29.60554545      0.36619234       6
C               7.76798397     23.91637069     17.55542647       6
C               7.24810604     21.19005792     15.22675134       6
C              -2.89916217     21.19755962     18.00231707       6
C              -1.05027019     20.24909877     19.01338798       6
C               2.79829567     18.30182813     27.53831469       6
C               2.43049155     17.18298649     18.71593138       6
C               1.18552042     30.94583746     27.60727632       6
C              29.79257747     17.86054842     13.69191594       6
C              18.37871769      0.50239665      6.60798244       6
C              10.95597040     -5.88738373     11.21625831       6
C              12.34441501     15.25913447      5.09934841       6
C              18.62835688     19.19623338     22.64880868       6
C               8.94007770      5.18636730     12.65232432       6
C               9.40354272      4.08771842     13.35881021       6
C               3.55475558     -9.22472672     30.07406957       6
C               1.40879674      1.71853011     28.24667833       6
C              14.22905715      2.54331423     20.18061042       6
C               5.67060986     11.21831444      3.51960407       6
C               8.93236937     12.60729361      2.58210090       6
C              19.30588607    -13.89072301     18.37757202       6
C               2.94860252      6.77791264      9.09430292       6
C              11.09122862     -0.27840697     12.91016252       6
C               5.01754469     10.95631680      4.73647305       6
C               7.68838777      5.72584129     13.07839020       6
C              -5.83289563      6.32050649     21.00863577       6
C               0.53815120     -5.47698639     29.72263472       6
C               6.18475097    -13.47057775     26.46887852       6
C              -0.16939869     13.31174794     -7.63429177       6
C               7.47025001      9.94294551      4.46270169       6
C               2.37223766     -8.42850259      2.97193498       6
C              18.49444847      8.41027579      8.54155360       6
C               9.64877302      5.63164090     11.50770244       6
C              12.91534382      7.64425709     17.65220322       6
C              -0.70190409      8.99048673     19.98653184       6
C              -0.31877237      9.05341754     21.30570152       6
C               1.96460682     -0.13562074     29.53423255       6
C              11.79861174      6.88817600     18.08083538       6
C              10.82222119      8.11243859      8.00054432       6
C              11.90897284      6.70960923      9.69130018       6
C              19.02434038     10.02843481      3.24921276       6
C              -0.26008283     -7.88036251     15.51354931       6
C               7.47737571      9.18618813      6.74151323       6
C               8.92680590      6.62457384     10.75632836       6
C               1.72033823     17.95433991     21.01338085       6
C              25.59116743     26.72732509     24.46576114       6
C              11.92762065     11.41825905     17.79669895       6
C               1.14490596     10.65770636     28.93428798       6
C              -2.45036731     15.56292423     -0.05783003       6
C               2.38377907     18.62876952     -0.72354838       6
C              11.57985513     16.23957435      5.74824445       6
C              20.36245720     16.04484898     10.82035700       6
C               7.55476515     13.32862721     18.86051089       6
C              19.12278555     13.33278258     21.59392374       6
C               8.85217968     22.58848259     13.71331677       6
C              27.89029807     21.47346148     28.37383799       6
C               8.15271047     15.87125108     20.14683932       6
C               3.69379300      9.67527565     16.23549856       6
C               9.30929071     14.53575813      3.86886019       6
C              16.15954660     18.28117587      5.28995427       6
C               2.92499267     11.16042012      9.59395697       6
C              19.48722925     18.45823455     13.85549993       6
C              11.13193632     14.14512054     19.25097128       6
C               3.67369123     10.99315842      7.13461969       6
C              10.95463158     16.31808889     20.41912836       6
C              10.20226869     13.11375406     18.86151611       6
C              22.74096466     17.88685213     24.36734550       6
C               9.98436389     19.53886506     22.06104253       6
C              25.76330705     13.95517898      9.99126210       6
C               4.31495419      7.75040912    -12.04051836       6
C               0.55792877     12.88180483      1.35332672       6
C               6.09582364     13.08130058      0.81953438       6
C               5.81182088     18.75843876     17.11466176       6
C              10.43383742     15.15721757     19.91604947       6
C               4.91322253     17.66331734     17.26450878       6
C               4.23505604     10.77830548     16.92103019       6
C               5.36753629     16.34730589     29.25783571       6
C               4.52155135     16.08847099     24.29452510       6
C              15.68784742     20.95898624      7.79433863       6
C              20.33055350     20.59296562      0.81511371       6
C               3.02111690     17.50570135     11.21552355       6
C               1.71511020     31.38279720      1.84425430       6
C               7.71228753     23.33948480     16.27389461       6
C              -5.54043509     19.64796377     13.97943892       6
C              -1.73740470     23.64671352     23.36386154       6
C              21.38322298     15.96489249     32.59970717       6
C               3.66959069     16.45320384     20.66309434       6
C              -2.10260303     15.07691628     30.55663334       6
C               6.03676737     16.31615361      3.56899654       6
C               0.35079171     20.55484414      3.60967801       6
C              -1.79161156     16.85163264      9.75042372       6
C              16.30890881     22.14886960      8.15842033       6
C              -0.58520560     32.58917470     23.82716758       6
C              11.34262865     20.14307588     10.28728106       6
C               7.15025034     21.72802514     17.80620418       6
C              11.82893041     36.95046315     17.60732839       6
C              25.58595355     14.73143261     24.03340309       6
C              12.69470715     26.37016566     21.61116641       6
C              11.72017648     32.47597360     -8.46397414       6
C               1.62561240     32.72657381      2.19072112       6
C               2.00700903     25.51526340      2.93519031       6
C               8.50503679     40.84294419      2.89994375       6
C              10.00969132     26.25176706     13.74194410       6
C               8.71989587     26.80513776     15.77487830       6
C               7.58188377     22.94558689     18.49439760       6
C              -2.18947764     22.82884090     22.29106614       6
C              12.54302698     38.48367699     31.62284106       6
C              11.83648031     23.94337193     22.71625103       6
C               3.76440504     11.58178421      4.76201700       6
C              18.18327831     11.13724736      3.61029686       6
C               9.66498457      9.37386466      5.47864047       6
C              10.56143992     -7.86758383      9.64744324       6
C               9.80735582     -2.10963746     13.60853757       6
C              -0.07492263      9.31924302     14.46144972       6
C               2.75457531     -9.77365273     21.46268794       6
C               0.37162415      9.11588877     23.83988200       6
C               3.05841623     -9.77512563     22.80484773       6
C              26.29224326     -0.83404757     25.50441586       6
C               1.04696009      7.85518108      5.33302872       6
C               6.29793993     -9.77038945      8.25251043       6
C              10.99767635      5.04319330     11.27929890       6
C              12.87384884     -4.16354832     11.07917199       6
C               1.77135828      7.60802232      8.93652519       6
C               4.18276577      3.30106419      5.76571571       6
C              12.44807261     14.37325981     18.89705068       6
C               7.98841326      4.66397222     15.29497086       6
C              13.38430587      4.97988020     10.54940707       6
C               6.50158768     14.35625401     28.52249695       6
C              10.62334175     11.91171456     -8.66396631       6
C               7.36623552     14.59434399      2.62048603       6
C              13.75866620     15.44990899      5.19677345       6
C               5.19437011     12.30163225      1.48770165       6
C              14.78429399     13.26740568     16.35183379       6
C              14.81010535     -1.26619648     10.83337167       6
C              -0.62158440     13.85049981     14.27734916       6
C               0.55721925     13.20521120     14.73915129       6
C              13.02861060     12.18576541     17.46266137       6
C              16.91156652      9.73875176     32.18354870       6
C               8.46024036     15.53296984      4.46113124       6
C              19.80515170      9.96767077      2.05424006       6
C              14.91703145     23.18064205     10.03075727       6
C               9.68906312     10.85523074     18.11343322       6
C              12.91335657     17.73588769     20.87644582       6
C               1.09473621     13.16190538      4.17051297       6
C               3.46329497     11.47487471     13.76032939       6
C               8.87458308     13.64973694     19.20580711       6
C               8.61684690     17.16039762     20.52694016       6
C              13.14967418     13.51282401     18.00678943       6
C              15.94492007      9.45617895      6.13088409       6
C              11.80856741     14.04189756      4.52388367       6
C              22.14313024     15.01245189     13.01549029       6
C               4.05528494     17.40853325      4.35751702       6
C               8.26212810     10.87862272     18.10004442       6
C               0.91118822      8.57988701     12.37048512       6
C              14.14322525     11.98500281     16.46913760       6
C              15.96528827      5.42494826     18.80195430       6
C              -1.22894387      9.25551041     17.80071412       6
C               6.34554151      9.54424328     17.27527096       6
C               8.83895773     20.14443560     -5.33698413       6
C              10.53298267     13.77869651      3.93162322       6
C              16.93625755     10.70015599     12.55081692       6
C               7.14171066     18.57054566     11.41622621       6
C               5.52125335     10.27311927      5.82534434       6
C               8.40284420      8.40855728     17.55294484       6
C              17.63153792      8.40004011      9.63859137       6
C               3.84767622     16.84021792     25.32709665       6
C              -0.66607279     20.75548152     21.98149837       6
C              14.07768213     13.13970174     31.81714415       6
C               9.07279201     14.90150273     -7.10588088       6
C              16.46327989     12.60181882     13.67054673       6
C              14.56573733     20.47831475      8.47719336       6
C              13.58385416     19.95375831     22.58083999       6
C              17.94183754     20.45112676     20.66831304       6
C              15.86588909     19.94601513     21.73892116       6
C              33.98843025     37.80072475      3.41896595       6
C               3.47650062      7.16185881     12.86742249       6
C               2.14120817     19.06084044     28.57320782       6
C               4.65843929     15.95549564     21.59624660       6
C               8.43652990     19.12855337     11.14864862       6
C               7.25124445     15.59334494      3.63979810       6
C              13.72309002     37.89095354      5.20653709       6
C              18.53187230     23.25905861      3.83577273       6
C              30.39058444     12.08687915     30.44536533       6
C               6.31653925     18.74665287     12.57782332       6
C              12.24699340     19.62828235     22.38030777       6
C              15.95349279     17.13929261     17.66898528       6
C               8.78305793     21.57928692     21.52220309       6
C              13.11351423     24.39928963     23.02567901       6
C               3.30146430     33.08616773      7.89238670       6
C              10.52269892     38.15302287      3.47656970       6
C               8.53063464     17.87342904      8.96021806       6
C               3.89088744     12.16875338     16.99658819       6
C              13.69455744     27.82484302     11.36518595       6
C              27.55386589     11.27603623     26.63947798       6
C               1.28268120     27.28782513     28.32971015       6
C               6.54320947     14.61200116     22.29245747       6
C              17.66440771     18.08276509     16.05324582       6
C              38.41281416     18.59463639      8.58559132       6
C              10.45581606     36.64442879     -9.11593898       6
C               9.47427271     34.17624652      9.63671690       6
C               1.12979626     34.83843508      7.70310234       6
C              26.98381012     19.71437833     21.22659131       6
C              -4.89284935     17.09024276     16.89930627       6
C               8.27750316     24.28139774     15.39822023       6
C               1.57758990     39.35652714     16.82725500       6
C              29.07735313     29.10937207     29.36408246       6
C               5.65724877     14.64692697     25.95480334       6
C              18.01604975     26.34136361     34.32863588       6
C              12.99683879      1.73562887     -6.61438714       6
C              16.52498008      7.47964556      9.45792234       6
C               8.69212348      7.96167881      8.76323903       6
C              18.30042980      6.19934181      7.29355386       6
C              24.72567145     14.68593187      7.83159040       6
C               8.77775691      3.74405665     14.55946466       6
C              -3.42771132      7.99951681     17.88115006       6
C              21.94191276      9.23373337      7.16504355       6
C              14.99629673     -1.27690093     22.61758296       6
C              -5.52705220      7.70099075     19.01144555       6
C              14.21241217      6.88888907     -9.34283732       6
C               9.48685097      8.40205514      7.69749136       6
C              12.71500281     12.94041578      4.58136430       6
C               7.40934574      8.36315830      9.00117553       6
C              12.82036752     -1.58360127     11.78474915       6
C               9.64811568      1.53966267     14.29405951       6
C              14.59599157      5.71779621     18.39908325       6
C              -1.94454539      4.29727261     22.53090724       6
C               0.28145806     10.32096904     23.16307441       6
C              13.30926225      0.58150824     21.11889749       6
C              17.64836922      4.17981656      8.00807506       6
C              21.85708730      8.28680477      2.30968325       6
C              15.41946107     10.48276512     14.73843936       6
C              10.78333827      7.28726933      9.17120099       6
C              16.72032254      6.03630697      9.26633524       6
C              20.81862444     16.51003872     16.44576578       6
C              24.62391630      9.37745926      6.22242951       6
C               4.16646821    -10.61959999     22.96078750       6
C              19.81069983      9.79602806     20.01578725       6
C              -1.43341609      6.77159263     21.70531006       6
C              19.20289623     11.97843820      0.63543581       6
C              15.22230127      7.82638258      9.00033814       6
C              17.09859076     10.98684818      4.54239774       6
C              22.57967983      9.71429529      9.50996731       6
C              19.05789985      9.00217727      4.19109128       6
C              14.68851530     15.27366537     17.70473095       6
C              14.19866288     16.05338392     18.74930259       6
C               7.68987731      9.61356984     17.66337763       6
C              25.53187377     15.14614371     18.49344993       6
C               8.82629707     16.21270820     32.58570855       6
C              19.23027082     12.48243487     -0.71749407       6
C              23.52469630      2.43526537     -5.02663057       6
C              12.07205994      5.58748539     10.54283773       6
C               3.20755748      7.91454084     14.06343149       6
C              16.02864399     14.51291469      4.97738203       6
C              20.77421403     15.94897517     15.06698776       6
C              18.62636590     20.61018834     21.97010420       6
C               9.80633938      8.45553931     17.77171929       6
C              22.24828609      9.16467459      5.78843337       6
C              13.01226739     15.65514197     19.35750050       6
C              17.32732292     18.26854911      3.13195331       6
C              14.36313181     18.64426661      6.88504144       6
C              14.53821278     24.32900675     10.75146575       6
C              11.08676981      9.72905475      5.41384977       6
C               4.95449494     12.85906887     17.79619248       6
C              16.44090655     23.63815478     23.32592292       6
C              19.11067572     14.39063963     20.63321196       6
C              19.50024242     13.18773049     16.94442597       6
C               6.65031011      7.32834099     16.24965189       6
C               5.33581133     16.88691055     31.59113031       6
C              19.13288059     15.83300801     -6.05531581       6
C              10.12342203     17.19544391      7.15726981       6
C              16.60378469     15.81484355      5.03836516       6
C              13.88489845     22.21540910     10.22419169       6
C              18.08169342     24.97942370      6.96437612       6
C              23.64169791     15.27564660      5.69272127       6
C              15.19179876     18.16882887     19.74831931       6
C               9.76962900     22.44406300     21.93752334       6
C              27.98428453     13.06553405      5.60215163       6
C               4.27624917     17.18673849     29.01369282       6
C              19.39380466     26.69077332      2.93168498       6
C              11.33627448     17.74017094      7.50407370       6
C              12.68019396     19.23628876      8.68367219       6
C              13.63416900     17.54616302      6.34336122       6
C              14.38459130     16.64211606      5.58691572       6
C              27.59603026     18.38663738     14.64296761       6
C              17.71003833     17.09863818     14.89744404       6
C               7.77207205     18.27728345     20.23334019       6
C              11.59574357     30.26361027     19.27049370       6
C              10.40645152     32.00597856     18.42224781       6
C              17.91347395     20.92260257      3.28458345       6
C              18.92069434     23.53863181     -3.27328938       6
C              15.98218263     23.12520868      9.16247537       6
C              16.13782894     20.31775575      6.59546214       6
C              23.46693782     36.57611260     10.60725329       6
C              10.80319837     24.39193117     12.72071967       6
C               5.17483914     14.18529644     18.40432183       6
C              11.02060717     20.36566078     22.58255117       6
C               2.38947863     17.99381079     23.74498430       6
C              19.38018891     19.36736306     14.91844656       6
C              20.29856624     29.10568849      0.51191142       6
C              10.41921936     34.19750505     -9.04116202       6
C              15.43789823     26.88012304     -4.86498353       6
C              22.52693625     17.65098989     11.51776643       6
C               8.40504313     25.51432194     16.14823909       6
C               5.78571400     19.11801492     15.70407068       6
C              12.89432070     36.03923037     17.24328892       6
C              20.18270124     27.80180738     24.15133612       6
C              26.50661306     13.85492371     16.67649292       6
C              24.60696291     24.88850649     23.19361407       6
C              14.67200120      0.75920826     -5.54109578       6
C              20.96925241      1.84958474     -3.38668823       6
C              20.56736670      8.91370740      7.35909210       6
C              20.70259355     -5.46676893     -0.23861463       6
C              14.51359119      8.53013521      7.92285532       6
C              13.83652858      4.64498968     18.95024404       6
C              13.29886248     -2.84875825     11.36588924       6
C               7.47787309     -6.25596587     19.88132068       6
C              15.85371154      3.69224726      9.68419796       6
C              20.29299923     -8.60971732     21.15243816       6
C              18.92031560     12.76313084      1.79466884       6
C              16.22431170     -1.95407171     -3.89236374       6
C              21.06532643      6.50289904      0.75549804       6
C               8.08818951      4.59925316     16.75649908       6
C               7.80183154      7.19729350     17.04328506       6
C               8.49265185      2.16996060     16.37083856       6
C              22.57946664      5.80313799     20.70358677       6
C              14.50482532     10.78394457     15.86016132       6
C              23.67264543     -2.12708658     22.09464868       6
C              32.46216178     16.92263714      6.04963857       6
C              16.37782518      8.29257731     12.52094775       6
C              12.18296230      9.38188492      6.26752819       6
C              30.18982349     28.38270483     31.27671772       6
C              20.54022939     13.63344280     14.27066828       6
C              23.67662347     15.27035582      8.54307184       6
C              17.36990090     12.96677193     12.63043945       6
C              12.48324366      4.44538155     18.95897146       6
C              20.52767144      2.21955775     26.12306398       6
C              27.15224513     12.61298527     26.96780988       6
C              19.59165520     10.69607709     27.79858566       6
C              27.04299771     11.67450593     -5.74410751       6
C              14.73709391      9.28499165      6.70834903       6
C              16.77754343     -2.66871446      8.91446544       6
C              16.27924123     13.70464378     14.41533307       6
C              20.90867312      9.87432242     16.01231786       6
C              16.84603422      0.89661130      9.01192466       6
C              14.01687995      9.52352699     16.42095396       6
C              20.23917736      5.25326189     20.39593608       6
C              20.09122257      8.80046905     22.21317882       6
C              20.86121412      5.13849241     27.40075750       6
C              12.00515529      8.56464859      7.40773512       6
C              20.00425400     22.82461027     -2.62638901       6
C              17.00719361      9.42514123     11.90317202       6
C              16.17546334     12.02847199      4.78010904       6
C              19.99706538     16.00706709      5.98825238       6
C              16.11111875     15.34419871     15.87620989       6
C              20.46068153     17.63674261     19.93791555       6
C               6.49291168     14.31699487     19.01526876       6
C               6.27202138     14.57798505     23.51552441       6
C              18.04419165      8.89469800     32.10055329       6
C              26.78671842     12.63888020     -3.25570272       6
C               7.98463362     21.92280996     -6.52364036       6
C              28.89973612     11.80597841     10.42243853       6
C              15.75457665     16.90089982      5.30536486       6
C              15.06405695     17.18763551     18.79752635       6
C              10.60429976     27.93976665     19.76694065       6
C              28.34963948     17.38251054      7.77529051       6
C              15.48116149      9.00995624     14.71096698       6
C              26.07177662     23.15668912     24.33618741       6
C              15.68350278     15.94779476     17.00399400       6
C               9.22410813     18.71123043      9.95685990       6
C              15.23962473     21.52490892     -3.56963062       6
C              13.88886709     23.37037043     23.65571396       6
C               8.01440180     21.50976895     14.06676998       6
C              31.25478390     16.61952229     -0.32397089       6
C              17.03025835     14.80295258     13.92233101       6
C              19.91088538     15.65530416     17.25324967       6
C               9.07830569     24.24650468     20.27730052       6
C              11.80662381     22.58450998     23.10268520       6
C               6.76876046     18.10799596     19.22489178       6
C              19.69780165     27.83400924      2.25823997       6
C              19.28191723     16.69598619      4.94339336       6
C              15.55935519     19.08638777      6.27212490       6
C              12.60165326     20.22099825      9.66386953       6
C              10.81305354     23.07939724     12.33240479       6
C               1.57128128     19.78526717     26.40957556       6
C              26.80117857     20.84122019     23.30276348       6
C               9.86891109     23.79489848     21.39697658       6
C               0.09917161     37.30545021     21.80263628       6
C               8.01118445     16.78372249     33.64185592       6
C              18.58099186     26.01928249     -3.49245472       6
C              20.25246921     29.94726391      1.59863094       6
C              13.74807191     21.03617044      9.54070085       6
C              17.53842190     22.26388835      6.01308395       6
C              21.54808109     16.45837952      4.32235301       6
C               8.77701367     26.07607790     18.53489503       6
C              26.64433018     24.91045762     26.07277978       6
C              10.47670114     26.52562221     20.28452242       6
C              18.81236026     28.10503317     22.13962053       6
C              17.45739593     28.17770705     21.72260556       6
C              19.51606821     32.40832802      5.01972436       6
C              19.66791592     25.56061320     -0.20462934       6
C              15.98357245     31.12145466     -7.39473265       6
C               8.72489104     20.17955274     12.06466692       6
C              17.08757776     19.04656853     18.36139267       6
C              15.81615614     26.30381792     10.19621362       6
C               7.97388694     19.59960844     20.64033890       6
C              22.31966393     21.07242731     16.31004590       6
C              25.73535659     41.80566301     22.61988578       6
C               6.55225395     19.96177018     14.92148595       6
C              20.00913420      9.91799307     -0.27018546       6
C              17.29504407     -0.99782084     -4.03412868       6
C              21.28970988      6.97131952      2.08169049       6
C              10.32080142      3.71076292     18.81480300       6
C              14.51275423      5.69766813     10.11818902       6
C               9.30084992      2.80854470     18.50254994       6
C              11.32844237      3.78247780     11.88942034       6
C              14.80140136      1.53291207     10.62311379       6
C              16.78248367      0.12325309     22.25548469       6
C              20.46476465     21.50863319     18.31179766       6
C              20.80877500      7.59010365     -6.68420286       6
C              18.22250014      7.59291350      7.39248504       6
C              18.57100959      8.19938167      6.20735101       6
C              14.29131386      6.96624744      9.60246691       6
C              18.19467240      6.13922856     19.19671828       6
C              13.03429760      7.31663309      9.18839366       6
C               8.83281708      0.47742917     18.13876028       6
C              27.56318416      9.71450286     29.93717179       6
C              15.26963615      1.86389246     20.84369507       6
C              19.43694390     11.19453428     20.18912934       6
C              22.80281216     17.49351398     -6.38262106       6
C              20.67345348      6.23914192      3.11880871       6
C               9.32312937     10.46811075      3.27004884       6
C              16.16199535     11.22847697     13.74283178       6
C               7.35214580      5.65150258     14.48302484       6
C              19.30615206     15.07795529     10.81449644       6
C              22.15827622      2.41689948     21.67011177       6
C              26.26215163     13.64310377     24.67765383       6
C              25.57078957      3.44873493     23.53761146       6
C              17.06682156      6.26050056     18.61952718       6
C              20.14247190      6.62513168      4.38621896       6
C              15.95236202      8.21758667     13.71288639       6
C              23.01206787      9.45570169      8.14556618       6
C              19.88664321     12.60245011     11.06891786       6
C              19.26761963     14.24262649     19.18597597       6
C              17.71285124     11.78396303     11.97261719       6
C              19.98918602      9.56269919     18.63712378       6
C              18.77759154     16.17421584     23.32873592       6
C              25.62112116     15.23857547     19.88829777       6
C               4.60093821      8.61394751     15.94203902       6
C              16.73246330     13.33251918      4.64893466       6
C              21.29763878     15.52267549      8.68694638       6
C              18.85758235     10.29756010     10.46434312       6
C              19.91295130     15.12168564      8.31326604       6
C              15.66623693     13.99928142     15.57868586       6
C               2.12410460     11.78652090     11.81358346       6
C              18.88966011     16.65721291     22.03339850       6
C              18.35368506     16.89397821     27.83602139       6
C              18.83787930     25.34018006      4.63289593       6
C              23.43812166     33.60146921     19.98694829       6
C              18.42960742     22.21173274      2.97314668       6
C              19.71624200      9.13710391      8.50694879       6
C              14.63253766     14.38588231      4.98836678       6
C              22.71911754     16.60777393     10.48009278       6
C              14.56638527     19.37705779     21.73027231       6
C              21.50315754     16.01565349     10.00697256       6
C              21.43673952     19.60029653     23.06568169       6
C              27.65065188     22.70735171     27.62793004       6
C              15.01512067      7.39145547     16.64538473       6
C              10.97742091     24.59119342     21.81440361       6
C              -0.11013838     13.82569298      2.11411421       6
C               8.87890704     17.32798994      7.69428473       6
C              18.92635203     14.74932426     -3.30174020       6
C              23.74066555     16.74785206     18.65919682       6
C              25.99754587     20.03808800     17.62379313       6
C              21.45635117     18.73838613     21.94822545       6
C              19.87143185     12.11744434     16.05170105       6
C              10.80954752     21.77165911     22.64389336       6
C              23.68608254     23.48365098     21.61405001       6
C              27.22872806     21.53811705     25.43735443       6
C              20.54520965     31.29577432      1.61125263       6
C              18.18055403     23.22938120      5.21109580       6
C              26.57851105     21.85384945     24.23442955       6
C              18.73615824     15.96445090     -0.05949483       6
C              12.56494255     28.56771983     11.88417201       6
C              19.25448556     27.23880921     23.21249535       6
C              10.44196328     30.24003897     12.84441594       6
C              25.26542675     29.01450490     23.58132534       6
C              20.94535129     20.82686005     16.08208769       6
C              25.21906558     21.67829080     21.59134374       6
C              17.03574651     20.95681921      5.68563165       6
C              27.76131141     33.13230949     26.77469953       6
C              27.71728096     19.90910435     -3.02308669       6
C              17.25076656     22.72852040      7.30223339       6
C              13.86562515     19.36450076      7.95362764       6
C              18.99069640     16.57851874     12.60142548       6
C              21.09624836     32.46396254     23.56857890       6
C               8.13617659     23.16319829     19.77399305       6
C              19.06832585     18.09351268     21.86626736       6
C              19.75692819     31.28610084     31.00368511       6
C              19.06242501     24.91149664     -2.75814116       6
C               7.88559910     20.44124055     13.15658205       6
C              20.24078280     35.08743701      4.74216397       6
C              18.40808657     30.97195987      6.80955480       6
C              17.53410756     24.00720209      7.76624665       6
C              10.52820453     28.91650583     13.27822427       6
C              11.63137849     25.49893806     12.40521925       6
C              16.65189110     29.13523339     20.92094063       6
C              11.36140372     25.88514722     21.25572123       6
C              18.07566163     18.24524301     27.64470835       6
C              18.74566089     15.07898790      2.47107915       6
C              24.73791543      9.32423526     13.06311433       6
C              24.21633886     16.43773134     23.19177832       6
C              18.90145082      0.73898665      5.27538142       6
C              17.59821276      5.51741295      8.31317279       6
C              19.07518670     -0.28040240      4.33673024       6
C              20.81738802     -6.08044784     23.03722616       6
C              21.92355753     -4.79255995     20.04805837       6
C              17.02583942      3.41292465     20.23210364       6
C              23.35138903      9.59617973     13.13267079       6
C              19.87131031      0.01784071     -0.27316539       6
C              17.69607702     22.92620665     -3.72335618       6
C              28.33924693      7.46785985      3.96253070       6
C              24.98108838     19.14597411     13.83583003       6
C              15.83424505      0.74238721     10.02528225       6
C              12.49937859      3.00250801     11.55833566       6
C              26.38444541      7.86822932     22.10222603       6
C               8.55279796      0.83135848     16.78624887       6
C              27.17388558     11.99399456     19.76489019       6
C              23.99322174      0.08212921     22.62530314       6
C              13.13956676      8.22873211      8.15285489       6
C              19.13707805    -12.42284083      9.37164185       6
C              25.75091492     17.42622739     10.91564112       6
C              21.30691611     10.14713861     10.13607834       6
C              19.98757102      9.93259008      9.65031315       6
C              19.78203036      9.92396725     23.00831783       6
C              19.67236619     10.71442245     17.93909213       6
C              20.18025150      8.73115154     20.84234202       6
C              19.31984822     11.90186048     21.38083575       6
C              26.33595867     14.02264446     18.06086809       6
C              20.87091634      7.48341548     -0.23281242       6
C              28.16365773     33.58247549      1.14234121       6
C              18.40479126     14.76272308      3.76669453       6
C              21.19092466     17.86350584     12.12136050       6
C              19.53000862     15.32898775      7.03953142       6
C              28.13492466     38.09700143     17.50554982       6
C              21.45354042     10.10943650     14.71610834       6
C              20.59109674      3.99641355     20.80281049       6
C              22.78870135      7.33345017     18.89252133       6
C              19.40177715     11.71972879     25.06648629       6
C              15.24064989     22.93558041     -3.40871571       6
C              17.94905964     16.07414666      4.43111228       6
C              18.83075649     11.54487269     11.12416783       6
C              25.77560272     18.39894224     13.02827288       6
C              23.66389976     19.15342850     13.34582422       6
C              19.70078137     14.47180025     16.46864295       6
C              16.71736053     19.77576169     20.64432791       6
C              22.40328400     17.77277016     26.81756971       6
C              26.36561792     13.94307236     21.75402245       6
C              19.09083385     13.50478589     23.02832835       6
C              20.04033135     10.84058528    -10.35463612       6
C              17.79509484      9.38272339     10.66178307       6
C              27.83443616     17.65802911     12.29821526       6
C              18.51346714     15.31770086     12.05422196       6
C              28.75429362     12.13494798      7.70804984       6
C              21.47890143      8.88736733     16.86693394       6
C              27.85577836     10.27060511     27.63283826       6
C              17.66349199     21.38159808     23.02725868       6
C              11.97300619     18.45273241     21.65111550       6
C              18.43759465     18.35154270     25.02019082       6
C               6.68608711     15.60268831     -7.08837028       6
C              19.78350334     10.36806281     -1.58569615       6
C              19.50018774     13.67558929     10.33121512       6
C              18.64343988     16.98910458     24.57384018       6
C              21.10351111     20.99891598     -1.50288281       6
C              25.99377789     13.87263750     12.86907324       6
C              14.79070989     29.90484913     10.40986159       6
C              18.27969945     20.39805542     26.60425053       6
C              18.97761532     14.62672091     27.22928496       6
C              22.90765609     16.46782442     28.99361384       6
C              26.83898989     13.22240891     10.63676703       6
C              18.76879270     16.02116757     -1.42744513       6
C               4.34201731     15.35172109     18.36814057       6
C              17.34123957     26.59989039      8.57589046       6
C              23.16469121     16.83267790     16.02750859       6
C              27.08287060     18.13754725     13.34876622       6
C              24.90105905     20.62942819     17.04045647       6
C              13.74461999     26.41129411     11.42853369       6
C              21.80486138     16.02312974     14.07555512       6
C              17.72412550     16.96748420     30.18607026       6
C              19.07417554     13.83933479     -0.87212581       6
C              18.29266405     16.34769538      2.13903177       6
C              19.95168868     35.22634333      6.24565957       6
C              11.72313504     28.95567838     19.82414029       6
C              20.54396608     20.13494398     14.96128861       6
C              16.89956120     18.08311999     17.30256741       6
C              23.19344192     22.53656891     20.61226685       6
C              21.80263846     21.82757865     18.62539545       6
C              24.78210791     26.21220437     23.52016859       6
C              19.50511528     24.79401162     28.01467794       6
C              27.15048685      2.59802312     26.11585456       6
C              18.11229543     28.70878589      7.19196056       6
C              23.22002666     17.40904203     23.11380174       6
C              16.69449046     25.61507279      9.32110059       6
C              18.61805653     17.35701782     13.74794846       6
C              23.96700889     30.76353993     21.77287929       6
C              18.04401714     20.21308568     29.03433109       6
C              24.26530964     28.44868463     22.64983245       6
C              13.05702215     22.18847848     23.64131551       6
C              18.96546007     24.54953760     30.43801880       6
C              21.59970694      8.72633330      4.61202328       6
C              19.06299697      2.17556080      5.11438355       6
C              20.76800614      8.96082301      1.68460564       6
C              20.42268823     17.97688349     29.88640624       6
C              18.88551306      5.18590029     19.89769352       6
C              19.53375920     -3.62933048      0.94407656       6
C              18.37965079      3.84032670     20.30432471       6
C              20.87427499      8.63016441     18.11785013       6
C              20.99622806     -7.60065798     27.82214850       6
C              20.75047657      7.14670831     25.35728162       6
C              19.54043608      2.89620280      3.99010141       6
C              19.82834056      2.24853161      2.73738236       6
C              17.31596090      1.97902800      8.32378960       6
C              25.79552328     14.09922823      8.54854392       6
C              26.87438609      8.57068383      7.36040099       6
C              27.40432245     10.95421502     18.73116336       6
C              27.21071932     11.38546751     24.10330240       6
C              14.86044570      8.51661648     15.89969072       6
C              19.36303558     11.75310922     18.84800243       6
C              29.78682660     12.43640466     16.11109491       6
C              18.57719923      2.74803601      6.32668710       6
C              18.13235275     21.13776681     -1.44864222       6
C              13.90174446     21.07016273     -3.59511641       6
C              19.57963822     15.54899095     18.63081644       6
C              25.40190105      9.23915765     11.85109553       6
C              32.04033454      9.29076322     11.76908669       6
C              24.84483250     16.05357655     20.72019848       6
C              20.87593323      3.40284532     25.45070203       6
C              19.29339933     12.21086929     23.70976889       6
C              18.94488182     14.12216499     28.48090511       6
C               5.52541197     15.08226976     -2.37878258       6
C              14.79064946     11.91717737      5.04250533       6
C              24.05733995     15.60410215     14.24173970       6
C              27.83317382     12.57802775      9.85911136       6
C              21.20108986     13.89312872     12.99737456       6
C              26.62159055      9.75959182     18.82903301       6
C              27.78812503     12.74181075      8.46312917       6
C              19.50342090      3.12094034     20.83920753       6
C              19.99841327      9.47571502     24.35199141       6
C              16.32872128     18.99804930     19.55811758       6
C              24.43508794      9.31375708      7.61135479       6
C              22.50644318      8.74076927      3.49051666       6
C              20.35073101      4.90390405      2.88497467       6
C              29.71521346     12.20604144     14.65442797       6
C              18.42026124     12.42543886      3.09321831       6
C              23.09076290     17.27339911     25.65295329       6
C              23.00770542     16.50820426     14.64862559       6
C              24.64728404     15.79058413     24.42632670       6
C              18.95643752     14.72636012     25.02699553       6
C              23.88895485     16.80349658     20.05179444       6
C              17.93417543     13.47241242      3.95263759       6
C              17.29044794     20.33605811      4.42719751       6
C              17.68688211     18.91644560      1.91492183       6
C              16.92916862     18.95025762      4.30394890       6
C              31.36833206     17.72405121     11.35788571       6
C              21.22783615     11.47390076     12.61037546       6
C              16.98986803     15.85558478     14.87143197       6
C              19.59839733     16.49890603     19.72576152       6
C              22.44985344     15.50754193     33.38670221       6
C              28.48712162     12.63662752     13.96901456       6
C              23.53424580      9.43143898      5.40031866       6
C              18.24290131     18.92797510     -0.55529102       6
C              21.58770964     10.46620872     11.60520564       6
C              20.87290144     12.77401180     12.11802155       6
C              20.35719770     12.30845802     14.72970627       6
C              20.07597892     23.48451408     25.58016862       6
C              22.57778905     17.84903357     21.89403903       6
C              26.90551401     19.24892730     16.89261324       6
C              25.92303427     14.41940581     31.23617340       6
C              20.55888852     21.76084106     20.64250536       6
C              19.76948206     28.91956622     -5.39301714       6
C              32.13893688     15.57641546     -0.02688399       6
C              28.84496204     33.12936336      3.55744948       6
C              28.94937446     17.70091253     17.41186507       6
C              18.54874578     19.22644833     16.01435388       6
C              18.83812126     20.10898695     17.10654527       6
C              23.69117918     14.95642701     13.04577322       6
C              22.74965102     21.48630228     17.64021348       6
C              27.19726043     22.61344802     26.31622975       6
C              26.36922581     31.25867312     24.40008740       6
C              27.38708335     25.12194192      0.33010998       6
C              26.88175863     27.14037402     -0.68219974       6
C              20.05549610     21.25811246     -5.09400950       6
C              24.54917135     20.36049626     15.75128813       6
C              13.58332959     30.58953777     10.87371045       6
C              16.25847137     20.88533936     22.72683925       6
C              20.02075141     20.91081150     17.13558295       6
C              32.64704664     15.45381908     28.23549990       6
C              20.90731351     33.45860287     22.57541471       6
C              27.85016050     24.07856187     28.16804971       6
C              30.43367940     29.73775285      4.70729473       6
C              27.01608575     30.90678226     -1.36943696       6
C              29.61301963     33.33507234      6.64940526       6
C              29.52226658     32.15483412      4.39339658       6
C              23.62794746     18.30143584     12.15468639       6
C              31.98600411     17.25423069      8.85553801       6
C               9.38986751     25.61742422     19.75255846       6
C              19.31055919     25.34074867     29.33008763       6
C              13.59927357     25.53317077     22.43776248       6
C              27.89595988     20.32887709     25.30623207       6
C              20.92006427      4.75054524     -0.97225618       6
C              18.41707627     -2.40495304      5.69123350       6
C              31.16464234     -9.75249506      6.61214182       6
C              28.65960504      7.33547781      6.49993323       6
C              29.97398084      5.40853805      5.70428830       6
C              20.97979642     11.24288393     13.98494211       6
C              16.90858444      3.26547613      8.74872732       6
C              27.84666215      8.88408126     27.41194956       6
C              26.92673517      7.87565209     23.40439364       6
C              20.47002664      7.71270240     23.01253643       6
C              28.18309397      8.10780513     10.10078235       6
C              20.31713833     -9.81055517      3.97561823       6
C              25.72447424      8.98295027      8.17565163       6
C              38.41415506      1.05863524     12.67343118       6
C              24.79322528      9.31123812     10.56829572       6
C              22.81121826      9.85048685     11.86560453       6
C              30.25373424     11.13001009     12.44436044       6
C              24.79543656      8.36023484     18.36049348       6
C              21.67975583     30.78226519     21.70812681       6
C              27.66394892      8.41855501     26.10371371       6
C              31.71504649     18.33831996     15.07542538       6
C              18.81865415      5.28576393      6.27649688       6
C              22.45284554     15.43617075      7.86512928       6
C              25.79463458      8.99914020      9.57126689       6
C              15.74641905      5.11786663      9.77437760       6
C              29.16626873      8.76238130     14.51485183       6
C              26.95369233      6.79618286     24.35846992       6
C              28.56322716     17.86611553     19.64819645       6
C              24.92476688     15.87363843     22.11027922       6
C              23.99328324     15.82548651      9.92250438       6
