# Supplementary material for: Towards an atomistic understanding of disordered carbon electrode materials
Source: Chem Commun (Camb). 2018 May 23;54(47):5988–91. doi: 10.1039/c8cc01388h (PMC5994876; doi:10.1039/c8cc01388h)
Supplement: Supplementary file 1 [file CC-054-C8CC01388H-s001.zip › structures_pure_large/XYZ/aC1000_opt_1.50.xyz]

991
cutoff=-1.00000000 nneightol=1.20000000 pbc="T T T" Lattice="23.78087222       0.00000000       0.00000000       0.00000000      23.78087222       0.00000000       0.00000000       0.00000000      23.78087222" Properties=species:S:1:pos:R:3:Z:I:1
C              12.58239788     -0.80682740     -5.14977369       6
C               1.35164378     -0.13732891      8.17908110       6
C              -4.98825332    -12.87050166      5.32683758       6
C              -6.07549453    -11.45861086      3.48865439       6
C              -5.14201531    -11.58510379      2.43071179       6
C              -5.72447858      4.15740123     21.40979027       6
C              -2.10515676      4.51010125     12.98090192       6
C              -2.25873496     -1.07800549      3.16388813       6
C              -9.34592041      3.31558583     14.63895833       6
C               5.22382968      0.01646701      9.61685522       6
C              -6.32066187      5.39833475     -2.00845062       6
C               3.08471684      2.85054874     -0.27347677       6
C              -3.46191328      8.52572218     -2.88161636       6
C               3.32709567      2.41259212      6.39709051       6
C              -1.57789674      7.71140288     -0.47153662       6
C               7.23335605      7.38418761      3.53518401       6
C              -1.10309123      8.43939944     10.66956548       6
C              -6.83491177      0.80488988     13.45410502       6
C              -5.06688327     -1.73491554      9.44438267       6
C              -8.56356510      2.52319803     13.77527130       6
C               4.70702097      4.71394670     -6.12014815       6
C               8.33271134      0.11900982     -5.87187289       6
C               4.46532891     -0.83688037      1.42327019       6
C              -5.27868957      6.36087185     14.66184313       6
C              -4.73807332      8.76580608     11.76138588       6
C              14.25354136     13.90742129      4.00141998       6
C              -0.97116536      4.55858491     13.72226943       6
C              -7.48923565      5.76139913     11.73818517       6
C               4.74238973      3.21162099     13.21379208       6
C              -9.22614337      9.97688656      7.57783607       6
C               0.86422830      5.67479823     -2.40420317       6
C              -0.85656444     15.23072280      7.94191135       6
C              -3.01587850      9.25395197      0.83998464       6
C               1.18256329      4.44764490      2.57438194       6
C               1.62257850      9.23364705      6.84444082       6
C               7.01450413      5.28512973      9.28737232       6
C               0.17398464     12.96267637      8.48074754       6
C              -0.12620694     10.50851126     18.59068243       6
C              -2.30276285      8.86553768     28.25192824       6
C             -10.39002249     11.68716162     10.35890774       6
C               8.23441824      6.43429892     -3.19043184       6
C               2.09874450      9.04759028      4.04822205       6
C              -5.87746470     30.03220469     -0.98406458       6
C              -1.40840580      7.15686254     -3.03059116       6
C               1.47852665     10.37516317      6.05250218       6
C               0.28836928      1.53904440      9.55828445       6
C              -2.88416682     19.27401184      7.94919721       6
C               0.43796621     12.14351914     10.79303881       6
C              -3.24883117      9.39058603     29.13907643       6
C              -6.21268347      8.68846729     27.44014012       6
C               1.09440918      9.28929719    -15.59935755       6
C              -1.53205539     18.28226060      1.52657013       6
C              -6.49494190      8.03318667      7.95052249       6
C               9.44622454     16.34523319      8.53539300       6
C              -0.80267635      7.98386560      9.34010900       6
C               2.02598064      8.00136682      6.20797508       6
C               7.25773980      8.42786945     14.68370739       6
C              -8.82425625      6.78050797     13.41003944       6
C               6.30007939      9.81152205     18.13876289       6
C              -0.66771709     11.37071016     23.99792076       6
C              -0.17266103     10.97060041     -2.78346816       6
C              -2.07942963     22.11075032      4.38752292       6
C               0.74230167     11.72630632      8.01410752       6
C              -4.67742419      6.88741029      3.96873463       6
C               0.94531016     10.59462399      8.88168121       6
C               1.01626787     15.96947833      3.15094921       6
C               1.44609923      9.81434362      0.44979987       6
C              -2.93679975     19.22059065     23.41624026       6
C              -4.30390068     20.13076563     21.40833028       6
C              -2.42502117     14.82005692     17.14319575       6
C              -3.60991688     10.84134305     -6.60572497       6
C               7.98476691      7.49658475      0.99940394       6
C               1.55084406      6.83875845      6.84125857       6
C              11.41447694      9.48459525      5.60996564       6
C               2.61241471      8.00227525      4.86628485       6
C               3.95490080     14.47871626     19.66559895       6
C               6.98171533     21.85077577      8.29941122       6
C              -1.27309407     14.17855039     16.49800958       6
C               4.68353812     23.19505931     23.81318451       6
C              -3.62357092     19.09715684     22.15865099       6
C               1.70452244     13.70748292     -4.93382108       6
C              -2.46177830     19.48161464      6.63020192       6
C              -4.97525123     10.27448070      6.65895179       6
C               5.37076355     19.26444131      5.22485689       6
C              -3.93817137     10.41520654      4.62459065       6
C              -6.09620695     23.35156829      7.64546894       6
C              -6.78325378     23.69043235      9.89661818       6
C              -1.03810048     13.96900873     15.10256587       6
C              11.73512861     24.34952312     20.65148750       6
C              -1.76761851     14.48091129     13.94593164       6
C              -2.18901307     11.41185359     -4.20288674       6
C              -4.98242924     19.75487508     -3.57981738       6
C              -3.22930107     21.75515749     -0.19864267       6
C               4.10239635     26.33051778     12.10877709       6
C              -4.60702945     27.54904635     -1.57910177       6
C              -0.88229386     14.25634630     10.23599896       6
C               3.99046774     26.83830746      7.46761158       6
C              -5.03011150     18.42772535     19.80350544       6
C              -6.14454175     23.49537953     14.01277076       6
C               4.17482049     18.15152583     26.49010776       6
C               6.99577834     -0.71807432     -4.03935069       6
C               6.96116186     -4.45293071     -4.54243885       6
C               2.85669450      9.59580917     -7.41578711       6
C               3.91369725      1.40873640      5.61986728       6
C               5.17677582     -7.17183381     -2.89451342       6
C              -3.76128426      3.75564381      9.93370768       6
C              19.90590688     23.81910331     -1.47211862       6
C              -6.04829599      0.58033629      5.18339229       6
C              14.47541472      4.24314071     18.19180120       6
C               7.62325510      0.36312587     19.09089758       6
C              -1.15930359      6.08315576     -6.58500715       6
C               1.39184694      4.68316272     -8.72103260       6
C               1.48595917      5.46354332     -4.66768981       6
C             -10.19177446      1.01463258      2.55515725       6
C               0.35292269      8.10274112      8.51248388       6
C               1.07262030      5.33252236      4.96876002       6
C              -2.06281892      3.83806740     11.70261720       6
C               6.26953136     13.29757551     24.00861737       6
C               6.25788324      8.44958754     13.67380044       6
C               4.46775446      7.37032051     22.42837362       6
C               7.60677638      1.71918295     -4.17473080       6
C               7.66073678      5.44293194     -5.97142958       6
C               0.24577242      0.63523006      8.43090114       6
C              -0.90685933      7.46860536      3.15708234       6
C               5.02333586     -1.96478164      2.24228633       6
C               5.20458676     -1.63607619     23.00458854       6
C              -2.84754019      9.35829128     14.30461037       6
C              -2.02378364      7.48149137      8.76248579       6
C               5.21270525      9.13785569     15.61043818       6
C               1.36373439      4.07927937     13.81327769       6
C              11.27321408     -1.75056882    -11.31970012       6
C               5.68636146      6.66624060     -1.80759218       6
C               7.00262063      5.93580455     -3.64279340       6
C               0.39248816      5.60921492      2.18402335       6
C               3.42221043     -5.74717676      1.50569382       6
C               2.47999617      3.36245591      5.84284338       6
C               8.80739236     15.99039065     13.99492952       6
C              -0.10236454     13.12365223      9.87697819       6
C               6.61125859      8.93191510     15.86711985       6
C              -3.38332417      5.12052505     13.31004647       6
C               0.02331220      6.18103780     -1.42289304       6
C               9.24388116      6.20256905     -4.22282186       6
C               4.27276933     19.83895218      4.49048861       6
C               0.23556728      3.18000042     11.88267938       6
C               9.11554110     13.00997768      9.94851454       6
C              -7.51340214      9.31114390     11.02593020       6
C               8.93075989      5.79429042     18.22240307       6
C              -5.32060455      8.38389168     10.52110740       6
C              -0.36853912     13.90749511     17.59099536       6
C               1.61460016     12.13861219     23.98350906       6
C               1.84373927      4.84697192     -1.76702499       6
C               1.08931513     12.55009234      4.39506802       6
C               0.07319902      6.16384026      4.60934532       6
C              -3.55342658      6.44698908      3.28994477       6
C              -1.43839857     14.57475615     11.50776438       6
C               0.92179710      9.84987811     11.48358869       6
C               0.30854493     13.92775332      6.22486564       6
C               5.37163669     11.99975223     22.16880549       6
C              -6.69575805      9.05841091     19.56610877       6
C               6.10386214     10.86713133     20.30085368       6
C              -0.02976098     15.66093255     -1.56397526       6
C               5.01086681     21.10715224      6.94150801       6
C               0.02684088      9.76672243     -7.40189864       6
C               1.58465700     16.88174632      0.35769735       6
C              13.70957225     18.76087928      9.09633745       6
C               9.44280799     17.75441384      8.63463314       6
C               4.29875043      9.52219871     16.62321094       6
C               1.52811234     22.76775603      7.05775744       6
C              -4.31441371     10.47323132     16.01000840       6
C              -7.00465501      6.88080169     23.44674983       6
C               6.57447430     16.95392252     -4.66670112       6
C              11.94905337     23.17567323     -3.91070066       6
C              -1.76784161     17.41701599      7.13945902       6
C               0.81106665     12.69303435      5.76335853       6
C               9.63679344     14.10726809      9.17145243       6
C               8.59502422     24.98763802     10.82699218       6
C              -4.56566716     20.36450330     11.01682856       6
C              10.11598931     19.29430719     13.23054282       6
C              -0.25764789     14.51628617     20.03897675       6
C               2.09632312     21.32395473     28.44514089       6
C              13.61442326     14.33059240     -1.75722486       6
C              -7.09164396     11.36986360      7.02253765       6
C              -4.85711188     33.36095554     -1.09068202       6
C              -5.77330880     22.34425827     13.20247256       6
C               3.67062820     14.20992693      0.97176919       6
C               1.23936892     12.78339488     15.05222941       6
C               5.90042797     23.81268436      5.14195757       6
C               4.57242038     20.45238983      2.00184984       6
C               3.69695974     21.34720183      6.44360337       6
C             -12.12283943     16.11831314     21.20312366       6
C               7.08474633     16.74559136     -5.93992124       6
C              -8.41766077     28.55541566     -2.93058643       6
C               3.82225002     13.19840972     -0.05034514       6
C              -0.12663454     14.03836334      7.56434831       6
C              12.34899631     22.93193875     12.91050618       6
C              -3.86467143     19.64450526     10.02388546       6
C               7.62931973     20.71171321      7.73974114       6
C               6.68512540     27.79699361     14.51192950       6
C              34.34007183     26.18688556     11.81127466       6
C               3.39893111     28.68680322     18.02163775       6
C              -2.89647666      5.02472810      1.53535938       6
C              -0.97677717      7.27072217      0.76614720       6
C              -2.44233735     -5.82154741      8.30840067       6
C               5.77180480     -3.70700682      6.33513966       6
C               4.89759472      1.74736152     11.28178381       6
C              17.67803281     24.60466968     17.61857669       6
C              11.14389383      5.58158497     18.34521256       6
C               2.97688223    -11.01084956     16.61552088       6
C               2.80599179      0.92287211      9.92553427       6
C               0.54308997      5.90560418     20.02993410       6
C               6.13999982     -9.55000417      1.29565970       6
C              11.46724503     -2.42082182     -0.72561623       6
C               4.11789533     -5.70543905     -0.85759272       6
C              -3.19023676      4.76487101      5.09479355       6
C               6.10050114      3.33002274     13.42189682       6
C              11.76751634      1.86294024     20.02013149       6
C               4.94118355      4.49989949     16.25249803       6
C               2.54963686      3.58667500     13.36674535       6
C              -1.37034140      7.86027161     28.23031536       6
C               6.32783161      1.81749818     11.49517425       6
C               3.05520563      4.34351497     -2.18467130       6
C              10.05119125      5.45842029     -6.34593821       6
C              -0.13002613      6.33639601      3.25159663       6
C               0.98826784     11.58934893      6.61705438       6
C               5.21089048      2.55312975      7.74666344       6
C              -0.81814730      6.95124069      5.39511885       6
C              -4.31472871     11.66390803     18.20798596       6
C               9.72781151      8.23333561     15.18870371       6
C               7.55586993     12.54478265     11.86292663       6
C              13.99549579     -2.40032636     14.91406097       6
C               5.90280404     12.54503130     -9.96470009       6
C              -6.24956415      9.56007721      2.54731439       6
C               4.35762870      7.50519563      0.06873790       6
C               6.02928047     -2.92495608     -2.57959145       6
C               9.96735321     -3.32842618     14.02885068       6
C               7.91344789     11.38690712     21.86423470       6
C              -8.84295632      3.51233087     15.93800794       6
C               8.84947989      7.52166723     13.04468590       6
C               8.73689635      2.43059290     19.25351746       6
C               2.58265350      8.95382042     22.16477150       6
C               0.34663193      7.09077208    -16.25118123       6
C               3.54412862     12.19228002     -9.47232925       6
C              12.75951811     -1.22857579      2.70102954       6
C               3.19157473      1.31879959      1.56110606       6
C               6.12849163      3.39863626      8.31588175       6
C              -7.83597077     10.57390743     12.95820039       6
C               5.46933491      7.19872858      0.93617130       6
C              10.62684512     10.36926039      7.84652924       6
C              -4.73969343      5.93446066     23.54123122       6
C              -3.55215442      6.24612477     25.62492655       6
C               3.46196970      8.01294143     -2.05919567       6
C               5.98373959      0.86091442     -2.56194064       6
C              11.21300563      9.22675624      1.75069556       6
C               7.07031899     22.11917526      4.10649092       6
C              15.47560055      9.54580854      3.53875963       6
C               4.89086964      9.87124733     17.92662009       6
C              -4.50114484      7.86807419      9.50454026       6
C               6.06540871      7.54446089      8.04147708       6
C              11.19158370      6.55613552     20.90829430       6
C              -0.97675181      9.01248784     12.94758062       6
C               1.52360237     12.31322425      1.61288595       6
C              -0.06740144      6.16978604      0.94230568       6
C              10.99942466     16.44023784     -0.34909868       6
C               8.36402625     11.97325809     -0.66617223       6
C               2.59535215      4.59025165      6.58029215       6
C              -4.55092629     16.03339248     17.10683108       6
C               6.55126986     11.48778359     21.51127379       6
C               3.44727230     22.86996868      8.33359379       6
C               1.86076941     10.42198203     19.99109696       6
C               3.88819075     12.49666223     15.59830995       6
C               3.12039294     13.73323804     -4.96609486       6
C              -0.69939023     17.12727470      4.42056240       6
C               3.45027719     16.86494115     -1.26977839       6
C              10.19676739     12.14239878      1.01014796       6
C               0.22113793     15.01016385      5.28859569       6
C               8.92874122     22.98705066      9.42421179       6
C              21.31629905     20.64248996      5.95120937       6
C               2.11191863      9.41439356     15.02321560       6
C               5.15796822     12.86254359     23.26900227       6
C              -3.79769767      5.78136461     29.68391506       6
C               0.49854383     10.62504598     -3.97764964       6
C               5.02495182     16.98507248      3.03785009       6
C               9.48165616     13.08526703      1.77547498       6
C              -5.51312985      7.61942741      1.57478724       6
C               9.18430336      8.97806325      6.33878671       6
C              12.23301206     28.11112985     15.32431582       6
C               3.81570411     23.97300090      2.15929586       6
C               7.10924464     14.15279122     15.05677806       6
C               5.52493706     28.62360108     18.78601745       6
C               4.01465353     16.13137467     21.45285417       6
C              -6.05834798     18.45272778     -6.19521265       6
C               5.77619746     22.29096437      3.40148291       6
C              -8.47072817     28.05516819      2.41718406       6
C               3.54980970     25.40770977      0.24861717       6
C              10.15113379     30.88678340     12.64596024       6
C               9.25630485     29.90132924     10.66271912       6
C               6.95903846     30.28518688      9.99635884       6
C               8.79876658     20.77199852     16.20902462       6
C               3.34801506     15.06545549     20.79735934       6
C               5.83439559     22.20633274     21.69573853       6
C              11.91962207      1.29930628     -6.21822341       6
C               5.13313321     -0.44408470      4.05299495       6
C              12.20419231      8.07032693     -8.22956002       6
C               2.07845756      3.24849815      4.51297520       6
C              -2.53945287      4.43440968      2.75611364       6
C               5.88203437      4.73579977      8.64723358       6
C              -0.97435869      3.10394438     11.10150995       6
C              13.61790259      1.03323406     10.20963308       6
C              17.37691509      6.34491821     13.81806587       6
C              11.26958222     10.04323994     20.66100034       6
C               8.30686896     -1.15317085     -6.38669500       6
C               2.54013919      2.16360066      3.73276626       6
C               5.87042116      1.53013016      7.01357370       6
C               3.76557921      7.23560832      2.77403018       6
C               4.70323250     11.87667334     13.46739770       6
C               3.83129858      4.30059418     15.34454222       6
C               6.92309515      2.69111933     12.45823371       6
C               7.99690921      6.69307571     10.95138510       6
C               6.24643984      4.48279150     15.79817834       6
C              11.17893225      1.85806646     18.64332148       6
C               0.69483170     10.08138052     -6.26053204       6
C               5.60389981      3.13934525     -3.01774374       6
C               3.39008689      1.19280547      4.33187083       6
C               5.06661093     -5.09486553     -1.75638389       6
C              12.42674575      0.01457108      5.93228956       6
C               5.20129577      6.66312575      7.30807869       6
C               0.13502658      5.60333815     16.94553564       6
C               7.80146194      7.46090238     12.10085752       6
C               7.61630438     -4.63262631     17.92180509       6
C               9.67594138     11.63227516     23.56537699       6
C               9.26792473      7.82126362      0.34836235       6
C               6.79567773      7.21072620      0.28884284       6
C               5.56919833      6.90193704      5.90232601       6
C               7.38492641      9.84201672      9.46795897       6
C               1.59091387     10.21797910      4.64592464       6
C               5.12041835      7.05104723      2.31207746       6
C              10.70798512     -3.60453142     11.00839818       6
C              14.72287944      2.23399100     12.49406931       6
C               0.88701764     10.84416895     10.33333678       6
C              -1.46775746      6.61654609     18.46297572       6
C               6.90968526     10.28628719     -4.42942081       6
C               3.63985471      7.18042436      4.20866868       6
C               3.15310879      8.05961470      0.59826882       6
C               6.04209731     13.24410094     -8.72912943       6
C               2.68657120      2.82389886     12.19069961       6
C               8.90780597      8.40289869      5.07792941       6
C               0.24815474      5.15925380     15.62986346       6
C               4.04826530      9.56271651     13.32363138       6
C               7.37248326     15.27026838     15.89663683       6
C               8.07817229      4.20384350     14.51416710       6
C               8.08598363      7.65212950      2.43317065       6
C               7.33199598     17.69987057      5.79165634       6
C              11.10661358     17.42622869     -2.40940632       6
C               4.33973537     19.50716519      3.08005045       6
C              13.04509556     15.46903018      2.57793307       6
C              11.46970977     19.77232568     -2.63688310       6
C               5.88322347      6.98686393      3.49396903       6
C               7.71978695     13.93691346     13.81385387       6
C               7.25481012     16.08498306     27.88261913       6
C               6.76487675      5.41868373     18.85788755       6
C               7.91303507     16.45709449      5.34220197       6
C               7.62481239     12.84820295      0.18994550       6
C              12.53702965     20.53979406     -4.68246121       6
C               4.52377438     20.01789347      0.64989604       6
C               2.09261939      8.93170362      2.63507866       6
C              12.74501190      6.32061573     11.76572547       6
C              18.36479717      7.00038317     15.94861816       6
C               2.30548028      8.89137566     23.57719558       6
C              10.39728155     19.70831128      9.71604786       6
C               3.66826657      3.32612694     22.33888615       6
C              11.54445211     22.40568769     -1.72370344       6
C               2.10751600      9.96467732     -6.21574135       6
C              -3.96323814      9.19034484      6.57395592       6
C               0.88800413     14.90765517      4.05467355       6
C               2.15066897     15.87744220      2.25687654       6
C               5.75933724     16.02767268     19.76315106       6
C              -4.03112016     18.24186875     11.75833586       6
C              -4.68299399     19.49747035     12.09776131       6
C              -1.84597914     18.36654189      6.07511216       6
C              15.17836052     14.62234945     18.70036696       6
C               5.11898497     13.05888058     -7.79431092       6
C               2.53861865     23.75540744      8.91595508       6
C               4.88854184     14.83120440      1.50664056       6
C               2.68242683     10.21082525     -4.90517466       6
C              14.85871893     13.99457710      1.67619180       6
C               2.46743241     14.55013679      1.69874822       6
C               2.16157343     12.21524466     14.06594670       6
C              20.31651766     18.35614405     10.46138746       6
C              -9.35409673     25.85326143     26.70013904       6
C              11.33127302     18.97616960     24.71188376       6
C              11.08219333     21.49720493     11.17074237       6
C              16.46553888     23.88594361      7.12735043       6
C              20.96784230     22.58885551      0.84588815       6
C               7.73961072     10.99533033     10.17167179       6
C               7.74881893     18.59459807      6.75454089       6
C               9.27513218     19.98128835     15.22795125       6
C               6.46224673     32.70122038      9.98387966       6
C               7.36054987     26.64604111      7.98509580       6
C              13.99464794     28.33352757     21.16523366       6
C               1.61422591     12.95009188     16.43523038       6
C              13.03250361     -6.88650464     -4.37447628       6
C              12.60166754     21.38989810      3.49637825       6
C              12.76673247      9.30988859     -4.78256775       6
C              13.67451236      7.14903173     13.85066961       6
C              13.45106975     13.05801859     10.78387844       6
C              13.01384758     -3.61198363      5.58565053       6
C              10.43586350     -4.62468709     11.91417856       6
C              13.56068447     -4.81269048     17.57151991       6
C               6.63933751      0.01663516      9.84880452       6
C               7.12811347     -2.04562971     19.27320608       6
C              13.88212476     -0.03960527      7.86641388       6
C             -12.13724887      0.04559415     -1.75071514       6
C              11.71664515     -3.56011632      1.49445487       6
C               9.11421783     14.44680127      3.78731042       6
C              -0.85709635      6.85781127      6.80822164       6
C              11.06105401      7.90996627     14.73210190       6
C              13.01401867     -7.19210121      4.75905281       6
C              18.08584659     -0.36876359     -5.51851193       6
C               4.27988199      0.91335423     10.28092090       6
C              13.10213811      8.79953050     17.72737307       6
C              19.40410875     -2.19741637     -2.36888452       6
C              26.78531260     11.52383527     -1.73416688       6
C              13.03308885     10.04527261      7.40863563       6
C              12.53732442     11.67334611      9.15343168       6
C               9.60905470      1.79831969      7.11467983       6
C              10.81954078      4.44560282     15.04788208       6
C              10.36638326      6.43822694     11.42731475       6
C              13.36832185      2.47905777     12.17707194       6
C               7.68666091      7.74974551      4.83965363       6
C              17.07347189      7.52588650     16.32995396       6
C               3.62259620      4.66353437     -3.41028024       6
C              11.44442398     11.70461682      1.50959805       6
C               7.08531800      8.05384708      7.18077037       6
C               1.73276163      5.57964089      6.19379163       6
C              10.08303545      8.43701341      1.48954092       6
C               1.40988775      4.34370273      3.98905070       6
C               8.59977979      8.05979790     14.34202817       6
C              17.42447711      5.79064624     12.53260501       6
C              14.22293550     10.05482397     22.90500627       6
C              10.16438614     10.49099825     21.42261456       6
C              16.41153934      2.86177809     -5.96713187       6
C              14.26948145     14.10229585      0.43487085       6
C               1.32734981     11.18134796      2.43048390       6
C               9.16212187     25.98010309     11.68770670       6
C              13.18389512      9.66167210      2.85887279       6
C               5.84182981      5.79879316     -2.89279206       6
C              15.71690132      9.12096158     19.41826546       6
C               4.74762258      5.41344880      7.96347926       6
C              13.12551113     15.22137448      9.29659567       6
C               9.46065820      7.37971622     22.68643359       6
C              13.50370304      7.68778755     -8.64218749       6
C               8.58322914     14.81553862    -10.54375310       6
C              14.88735675     11.25610890     12.29615377       6
C              13.83937807     15.91013198     11.48842706       6
C               0.71426987     10.72136644     -1.71573284       6
C               8.50877738      9.20954644     17.33816764       6
C               0.94634055     13.45693216     17.60609120       6
C              14.72981719     15.71073161     16.49842299       6
C               4.78100289     10.71653120     12.63825531       6
C               3.71758445      4.47858845      7.49696601       6
C              15.14103638     14.55316870     -7.90737176       6
C              18.29137124     18.60141920     -9.71832226       6
C              15.10935592      9.82087969     10.32324796       6
C               0.18254556     16.85062905      0.59279639       6
C              11.51089103     16.48932705      0.95466237       6
C               9.37088785     15.55701530      7.34357573       6
C              18.47230056     23.40638338     19.65998449       6
C              11.30484519     13.24161985      3.39349498       6
C               7.73062379     17.85608607     17.21883448       6
C              11.72602525     22.06731025     20.70504674       6
C               4.24095693     11.50012105     -2.34948182       6
C              12.39202049     15.43857757      1.35345903       6
C               9.78120948      8.58302820      3.99827471       6
C               8.91483409     15.63398922      5.97118615       6
C              13.91425338     21.81903444     11.19364505       6
C              13.55872427     16.27098478     10.14209610       6
C               9.84678522     23.21879334      5.57158820       6
C               1.13525065     14.27188583     20.01706129       6
C               4.78043741     22.84728803      8.65572715       6
C               6.77261797     15.48563613     17.19687904       6
C              11.08514608      9.10807824      4.25370461       6
C               4.69705257     10.87120403     -3.57707548       6
C               5.77154438     14.64158784     -5.92742469       6
C              11.70226522     23.41411733      9.60993520       6
C               6.25951946      7.62205353      9.45039020       6
C               6.09483282     32.92270219     11.32781109       6
C               7.81542020     14.98756395      3.28706379       6
C              12.37275456     26.73663824     20.69557455       6
C               9.77002636     20.60997808      8.86076469       6
C              14.24396085     19.85784288     13.23986493       6
C              14.56400068     15.59876073     -5.86532487       6
C               6.28220156     23.30190529     -2.84087200       6
C              11.79445971     34.24639600     -0.47885204       6
C              11.22313543     20.04429611     -1.26723090       6
C               9.04580728      9.65039844     18.59594149       6
C               5.22099354     24.70652113      5.95716644       6
C               8.06308251     21.24897078      3.92250635       6
C              19.03237947     31.97897458     18.73837739       6
C               1.96278607     14.86547327     21.02900621       6
C              13.86369704     21.25787787      8.97015456       6
C              12.92650581     -2.14162993     -5.45598050       6
C               5.39097598     -3.75768644     -1.61262101       6
C               3.99391685      0.19990359      3.55381412       6
C              13.76191422     -1.43413398      9.87477225       6
C               7.18975056      0.99695070     10.73955845       6
C              14.00964162      5.94126602     11.29448719       6
C              15.38436997      0.24854673      8.09708611       6
C              10.05455744      0.62187858     16.29036591       6
C               8.03814105     -3.42578672     17.36990905       6
C               6.46753400      1.99930284     20.44583469       6
C              13.51223068     -0.17104577      3.28436132       6
C               9.88632421      4.95378506     -7.70898785       6
C              17.70597732      8.43953292     -5.30889131       6
C               7.21824444     -0.53214940      5.12266181       6
C              20.66304755      3.35559359      5.27580456       6
C               9.89105586     -1.80699295      9.15594077       6
C              10.30518141      3.84192355     13.81212399       6
C              14.13726889      4.18053554     16.83291146       6
C              19.86795563      5.85257891     14.45543860       6
C              15.61666066      6.14656006     23.00566312       6
C              16.41810227      8.95825324      4.43939871       6
C              21.79397507      2.24800939      8.85376640       6
C              12.58263885     10.00281595     -2.62325223       6
C               8.42581786     -0.05466992      5.80002676       6
C              12.50037850     13.03123349      8.74896686       6
C              13.89669738      9.41397334      5.33754459       6
C              16.08613740      6.85879725     14.24459204       6
C              20.26930012      2.72205641      6.50550881       6
C              16.77833356      8.17067102     17.52130866       6
C              11.59554120     -5.30468886     20.62912942       6
C              15.91369185     12.15258789     -8.97229553       6
C              10.75649344      8.94568094     -6.57364646       6
C              11.83823171      5.16774757      9.85219511       6
C              14.32592298      1.67773090      6.19685287       6
C              20.50652667      8.67916385     11.91832401       6
C              10.42523599      9.43904621     18.46366557       6
C              15.83034764      4.24865364      8.38991751       6
C               9.61897542     15.45983315      9.68044089       6
C               8.21117270      8.86736148      7.36605925       6
C              10.53178691     10.83016178     22.77848212       6
C               8.52723907      4.81932910     -8.09488606       6
C              12.04428312     10.65141695      8.21383268       6
C               8.22620367     13.44228411      1.34785430       6
C              12.85311699      1.15404639      1.40122499       6
C              14.12255613      9.54565258      3.92435065       6
C              10.84916554      3.62192533      8.29627195       6
C              12.80045199     15.88098603     20.37047434       6
C              15.21104074      9.37512035      8.91742077       6
C               8.31431470     10.21498378     19.65489957       6
C              12.56304286      6.95619776     13.01892491       6
C              17.13505776     13.28005717      0.74840191       6
C              14.62131096      7.84940350     -7.80530699       6
C               4.99598142      6.88599210      4.64040161       6
C              11.51853878     15.47902328     -1.31199250       6
C              14.92516751      9.16633273      6.27805472       6
C               5.87524082     10.52417615     11.72379745       6
C               9.93453097     13.57643890      3.01162955       6
C              18.71115740      4.18018070      9.55830435       6
C              -0.29336487      8.99534207     11.70585536       6
C               4.09131711     10.31319279     19.03755140       6
C              -2.26249252      8.95310524      1.97145788       6
C              12.18585967     17.76063039      2.86664496       6
C              12.72307441     16.55791102      3.41731786       6
C              17.56084247      5.19447425      5.22841464       6
C               7.14030231      9.29005385     17.11380921       6
C              19.68687284     28.61585387     12.11715753       6
C              15.87270142     13.62879568     16.66923917       6
C              16.45008479      8.57781688      8.90173015       6
C              11.40675066      9.60678384     19.34109284       6
C              14.27445961     19.06609709     14.44576556       6
C              21.61253889     16.21111632     10.06232878       6
C              15.08136714      6.22514537     12.13239207       6
C              18.81818596     23.14332387      6.84351214       6
C               6.14253120     17.04528151      3.95718146       6
C               9.55215766     14.67024390      5.11255442       6
C              11.03804965     13.86414832      6.92097853       6
C              20.34463689     12.59581509     21.77994597       6
C              10.03784852     18.33949285      9.78073384       6
C              14.96903057     14.46426651     20.08624582       6
C              16.09778769     13.76312153     18.04280177       6
C               9.73211844     25.77309225     -5.37299773       6
C              25.64480955     27.23667278      1.75555257       6
C              23.27836158     16.17173938      5.55139593       6
C               1.69888207     13.51740688      2.26086208       6
C              12.96932047     21.39126683      4.87628485       6
C              12.79135637     25.51619081     11.10477323       6
C              13.99969829     20.05441292      9.64198227       6
C              12.23136913     23.88544276     24.48384219       6
C               9.44653798     24.12922747     10.11920835       6
C              12.51012234     14.60448500     22.84152542       6
C              25.95701787     16.41024130     -0.83901661       6
C               8.28249666     28.46440984    -14.70166119       6
C              14.11401310     20.43274348     10.97401963       6
C              13.21761391     17.54890996      6.88232239       6
C               5.04181407      1.32039545     22.17242075       6
C              26.26099603     17.02973376      1.44817301       6
C               7.74719053     21.55168544     18.05910888       6
C               7.26042334     25.47668480      7.19641902       6
C              10.12172329     17.97134723     11.16731681       6
C              13.41597873     18.73379332     31.44826431       6
C              24.23381042      5.63983035     -0.19263801       6
C              26.25354195      2.28571534      2.33539568       6
C              17.94216449     -1.48064261     -7.70356441       6
C              14.19495911     -4.33803327     11.91401475       6
C              18.15811245     -2.67808398     13.85773941       6
C              21.56781200     -8.87073158     18.59903935       6
C              12.33340569      5.04479962     17.93182064       6
C              14.06019939     -5.63208729     11.42282313       6
C              13.75902899      3.33787413     24.68231027       6
C               6.47368323     -5.59795406     19.83135355       6
C              19.60897492    -10.99127177      0.43352367       6
C              26.18392616      5.03109824     -6.68426939       6
C               9.27831140      1.02938069     -6.38161883       6
C              11.59153896     -6.03807030      1.61130650       6
C              12.32823750     -4.79496197      3.53360495       6
C              12.30654216      0.43096216     15.33665307       6
C              21.59033124     -0.84510026      5.68460755       6
C              19.77243795     -1.62071301      7.29420848       6
C              16.15969043      3.95763743     19.95219338       6
C              14.23134302      5.19584280     33.88237383       6
C              15.51784282      8.60806749     -5.72191853       6
C              10.84690511      0.56520500     10.21624284       6
C              10.85563706      1.31179741      6.80674177       6
C              13.34121307     -1.11296175      5.56431979       6
C               8.31983978      2.88572762     12.55288462       6
C               6.84263607      7.53594233      5.91366297       6
C              11.38871877      1.61910337     10.99598754       6
C              18.43801733      5.17082092     11.78200014       6
C              14.03059151     -2.48673267     13.51715120       6
C              16.57830612      9.89532258     22.42178060       6
C               3.94778025     -5.06043611      0.38621826       6
C              12.71303113      9.66902469      6.06642564       6
C              12.86917522     -4.55044795     -5.02147463       6
C              11.82657564      9.27648245      3.05609441       6
C              13.17357456      1.00018851      6.82440211       6
C               7.40961033      4.95723500     16.52941965       6
C               8.91210583      3.68721613     13.56937474       6
C              12.54352088      3.19091292     13.09573064       6
C              11.63852031      5.99753552     10.99121440       6
C              15.46143010     13.21313764     27.96254631       6
C              15.01112417      2.81076165      6.67909236       6
C              15.82764306     10.05253376      0.97897791       6
C              14.90587577      5.37352728      0.21682904       6
C              14.69588810     12.53746668      6.51711297       6
C              21.46767505     15.71258855     11.41866975       6
C              14.38538750     10.85117734     10.99464570       6
C               9.82036813     -0.64785219     15.61578493       6
C              18.14895091     10.94182471     15.88783607       6
C              25.01042573      5.43049285     17.72902946       6
C              13.09088762      3.70353982     14.31752334       6
C              12.92895453     14.57037295      0.40101024       6
C              21.64098230     18.17594355      0.19816412       6
C              22.18051912     11.91614121     -0.64212673       6
C              10.56274532      7.06328358     -1.88051452       6
C              14.46760444     10.08247297      0.55053717       6
C              17.10061193      8.60938584     10.18450697       6
C               9.58234378      8.76729010     16.47592345       6
C              16.04520896      4.18831263      3.61232033       6
C              21.23749326      9.50236465     26.98541250       6
C              17.41143522      3.36778414     20.39330426       6
C               9.46955747     16.97033508    -10.51896618       6
C              15.06290030     12.97466731     -9.71112198       6
C              18.43318408     20.92273801     -4.30942022       6
C              11.97004558     10.34535525      0.97839612       6
C              17.05260986     13.40317789     -0.71721728       6
C              15.54850901      4.86545292      9.63179006       6
C              10.40566624      9.61717743      6.61322824       6
C               4.99175737     15.85565462     26.12216452       6
C              19.71196141      9.77554868     14.75118812       6
C               6.97084168     11.39136284     11.26047032       6
C              19.65073215     30.70808595     -7.16037938       6
C              14.10372738     17.06210963     12.25314528       6
C              18.52968644     24.72649954     -3.47648786       6
C              21.33848552     24.71352656      1.86395896       6
C              14.40457204     15.26270386     13.61335995       6
C              13.14834726     23.51751567     16.25821315       6
C               8.79712297     18.66477892      7.74846377       6
C               8.80628981     20.05205536      8.08815840       6
C               8.23541818     16.26693908     15.30765526       6
C              14.15399468     20.05238463     15.42863144       6
C              17.84171823      9.67671063     -1.99335985       6
C              20.25764980     17.77012779     -2.20100926       6
C               9.96177796     14.29627702      7.75503203       6
C               8.99789841     22.20304737     -7.51675674       6
C              16.07601613     27.10998637      5.83790425       6
C              11.92787784     24.46857064     -0.59739068       6
C              18.64109484     21.62412880     10.80790790       6
C               5.01777992     13.64538949     17.24372287       6
C              13.84944264     16.72259399     18.31198485       6
C               9.48031404     15.64445609     11.10598781       6
C              14.70157661     13.94439503     -0.93259902       6
C              20.88328679     20.44407680      0.29569715       6
C              13.75307178     17.71218006     10.06342189       6
C              15.52101577     25.27032619     11.61605217       6
C               5.60950490     17.94426556     -2.79970138       6
C              12.13704313     26.89837996      7.88911402       6
C               9.59864508     18.18549552     13.89575911       6
C              15.00344256     24.95441620     10.34566700       6
C              21.63285012     15.75533332     21.00152668       6
C              11.73210061     21.42685105     24.48893458       6
C              19.68874520      4.69390953     -0.55861142       6
C              18.40953747    -10.93435910      1.20887938       6
C              15.91217611      7.41292290     -8.26612207       6
C              15.22425193      1.94518132      4.04822539       6
C              25.27090306      2.56025289     11.44474600       6
C              17.16233594      4.20663945      7.67891886       6
C              18.77556418     -1.67891431     20.21624555       6
C              12.93011836      2.29237957     24.38580235       6
C               9.43639367      5.19580217      9.62507549       6
C              12.64055946      2.95305609     22.10250048       6
C              16.06022819      2.80920593     -7.33332353       6
C              14.67392500      3.60305922      7.81170860       6
C               8.47704715      3.54703241      8.29088679       6
C              19.55934011     -2.35069348      8.48306711       6
C              24.28509113     -1.16337638      6.05679667       6
C              14.09698056     -0.23078291      4.57903821       6
C              22.95448688      0.45687086      7.50032764       6
C              20.56089521      6.21371253     15.69497663       6
C              13.68154548     -1.54710853     16.03623360       6
C              14.39684403      8.43100573     17.26899829       6
C              16.05079546      5.54055534     -2.02506091       6
C              12.02741297      8.60108196     -6.95309885       6
C              20.93578275      2.88872764      0.48765890       6
C              13.49136170     13.24906387      6.37341235       6
C              15.25558336      9.85141324     -1.87731721       6
C              16.28894884      6.36506264     25.70225455       6
C              21.88186213      5.86627314     15.93274177       6
C              19.23430319      8.72976847     20.04618133       6
C              17.54114852     11.88692428     16.67411076       6
C              13.32040657      4.65182944     18.89868533       6
C              14.87164268      9.53882384     -3.28561627       6
C              17.32209643      1.94752775     -5.38140150       6
C              21.35115443      3.06597406      2.91317192       6
C              14.04025258     14.45991170      2.77287857       6
C               9.36608860      8.19880226      2.70668061       6
C               8.33867522      9.72034797      8.43420009       6
C               7.06541482     12.90428168     13.09932107       6
C              16.75136493      9.64349326     12.27891925       6
C              10.68086952      6.13000459     19.66903498       6
C              16.56720481      5.15814098     10.50995232       6
C              21.94676628     11.96949178      0.74143837       6
C              20.31056797     15.34996439     -7.35761023       6
C              16.86949027     10.01245507      0.01671400       6
C              22.26076298     10.78300765     -5.27411747       6
C              16.86793961      5.23833793      4.01045855       6
C              14.02776604     14.81115280     12.31648011       6
C              13.05068442      4.15471492     20.18259707       6
C              12.92239270     15.18619163      7.93126697       6
C              19.60845428      2.41012221     22.18477266       6
C              26.63321745      5.06417028     19.30944785       6
C              19.54135755     10.00898683      1.20382177       6
C              18.21343679     13.18687433     -1.47677408       6
C              16.91414354      7.23808961      1.00693820       6
C              16.46711363      0.45452822      5.71382295       6
C              19.03443909     16.43641470     14.82486817       6
C              16.46073066     13.00007695      3.16200760       6
C              13.33458833      3.78009000      8.33434192       6
C              23.26305713      9.23090192     14.26997819       6
C              18.95915046     17.37234342     13.79173095       6
C              20.65782819     12.17733206     25.00977322       6
C              17.92205782     21.15371169     -8.51171784       6
C               8.81421408     10.68376386     -2.82060692       6
C              12.76586061     18.98979478      4.86727824       6
C              10.75043652     17.66200379     -1.04053260       6
C              25.11126138     11.30767042      3.82398966       6
C              21.39899576     20.52396779      1.66706950       6
C              17.27008241     23.60051023     11.26883925       6
C              17.70018473     19.85588872     17.34325651       6
C              18.13409884      9.34362414     12.68300088       6
C              17.79574230     25.87779604     19.74605851       6
C              11.03023311     23.91127495      6.05551735       6
C              17.77869258     10.67412093      7.40390718       6
C              17.12853840      8.01622848      6.54266437       6
C              13.37339684     20.02984854      6.95676605       6
C              12.07758555      1.90197677      7.19759122       6
C              23.00727325     23.32170217      6.36668101       6
C               7.35872745     14.34831879      2.04754893       6
C              14.35631450     17.04353725     16.04701791       6
C              14.56553816     12.52104153     12.84083580       6
C              13.90376807     17.67302566     17.25524636       6
C              19.61187511     12.53132679     -3.22732902       6
C              10.99037972     18.92591014     -0.43687372       6
C              12.21589132     22.62314294      1.34388837       6
C              27.09545538     20.79812128      5.12451147       6
C              17.66700244     18.74980845     15.29635593       6
C              14.33834465     16.71421525     13.61319970       6
C              14.36938091     17.63230657     14.71082500       6
C              20.92938610     15.33913722     13.83768906       6
C              22.06217119     19.48936576     27.62467578       6
C              12.97583655     17.78118518      5.49971247       6
C              13.18191456     23.65217533      9.34036499       6
C              20.72123351     24.25926105      5.54963550       6
C              10.70017912     28.45657730      9.23020647       6
C               6.67893227     20.58019869     -3.82973576       6
C              12.36030564     25.83194067     -0.65219939       6
C              11.84217185     23.52141347     14.16424117       6
C              18.01396891     22.23374256     17.49146767       6
C               8.35287816     17.59541619     15.92388930       6
C              21.14135515     24.89793800     28.07123657       6
C              17.15053240     13.28640362     20.12591655       6
C              14.04440734      4.30088808     -0.10262821       6
C              20.21541210    -11.88051277     -4.35991749       6
C              18.96435793      0.12822930      5.63409856       6
C              29.36783707     -1.88878996      7.99772715       6
C              19.70400062      3.21189400      7.72760800       6
C              22.85515846      2.30556499      9.85527555       6
C              13.81621256     -3.73497628     16.76053343       6
C              13.54956858     -2.42141051     17.14016507       6
C              17.81582490     -0.76382109      8.99814231       6
C              15.04498341      0.88550247     28.88441382       6
C              25.58358373     10.24234176    -11.18770262       6
C              13.50888531      9.59714399     -3.60091935       6
C              21.73989835     -3.07436393      4.59637961       6
C              20.17840329     -3.61702326      8.77394451       6
C              20.85615184     -1.91047468      6.45381964       6
C              11.37397717      1.12670947     16.22316194       6
C              18.47457812     -3.99162629     13.29622557       6
C              16.41435624     11.01129723     14.19364185       6
C              21.11891204      7.31224578     18.78756123       6
C               8.56988361     13.35343476     11.24092837       6
C              18.02531473      7.36604430      3.13854267       6
C              20.36672707    -13.20612854      3.34746329       6
C              25.27566199      4.68272278     -0.39872760       6
C              15.92711753      3.07485689      4.46155353       6
C              17.93098541      4.81322101     10.48578751       6
C              15.83911211      0.54311053      9.40692849       6
C              21.34269564      8.96406050     13.00992557       6
C               8.40351968      1.09694866      6.69021862       6
C              19.09301885     16.58655068     18.38329915       6
C              17.76534552     -0.27424321     15.42085285       6
C              21.24021745      7.73820735     -3.59799104       6
C              14.47589869      3.22345745      2.09576920       6
C              13.21989404     14.08001254      5.11391090       6
C              18.67449252      6.29066064      5.29804411       6
C              12.47881241     13.74776102      7.44683845       6
C              13.52115914      4.04946125     22.41019541       6
C              22.28836082     11.48184394     20.82439259       6
C              11.13796385      3.20779581     12.86311056       6
C              20.70068179     16.06821757     12.56979173       6
C              13.19261327     16.08586895      6.95887050       6
C              17.15282994     13.06004156     -5.06714008       6
C              20.92559854      1.46367303      6.68490736       6
C              20.48247871     25.85374746     -0.53673418       6
C              15.99980668     13.78784865     -2.96988684       6
C              25.28957878      9.92563920     25.62831976       6
C              23.68231799     13.19244978     13.06507360       6
C              18.63727442      7.73384802      8.28278577       6
C              20.96648679     15.58429407     19.71845652       6
C               9.67078893      3.00255836      7.86072076       6
C              21.56218246     10.47059732     17.32463408       6
C              16.97606324      6.30757845      3.11970918       6
C              26.55426619     12.37179904     -0.57653829       6
C              23.96094167      3.92935719    -10.67563791       6
C              15.92591779     13.69804332     -1.54189098       6
C              10.75242026     14.01998565      5.55429345       6
C              18.43166102     16.61881648     16.08532831       6
C              21.61296035     12.06457796     21.90855795       6
C              22.71849793     16.24135448      6.90030629       6
C              19.84904369     16.40161285     19.55705540       6
C              22.08984939      9.48380877     15.04993433       6
C              15.28064478     11.44144659      7.36476020       6
C              12.88377369     10.17127533     -1.30408495       6
C              14.85203967     14.30025713     -9.26296068       6
C              20.14931245     15.59099640     14.97970069       6
C               9.73604786     16.83177322     11.85465281       6
C               8.88135169     11.63503105      9.55865873       6
C              16.43700976     12.53248234     16.05931996       6
C              26.43428163      9.56375584     13.64625678       6
C              18.10482616     12.22729446     17.94819334       6
C              19.83045762     11.25708177     25.95060857       6
C              12.14851533     20.20873068      2.85232251       6
C              28.79216504      8.92598581     -9.57880458       6
C              13.38144454     10.02430573      1.46730414       6
C              13.23695262     15.53123661      5.61703661       6
C              21.08182640     17.46140946      9.61723702       6
C              11.93765770     12.38665798      2.54849894       6
C              22.45095907      7.93233639      1.93137666       6
C               9.40236078     10.67972286      8.57100748       6
C              20.19088316      8.97899902     22.29796311       6
C              18.28349838     12.98688258     20.89069085       6
C              21.12061267      2.52570522      4.19696771       6
C              18.33425257      9.86811138      0.19940756       6
C              12.44259866     18.18032676     -4.22569979       6
C              13.65731737     22.28742439     12.53943288       6
C              18.45955246     27.65164293      8.20546431       6
C              12.79562430     28.38686701     16.61126956       6
C              31.30713662     22.86688577      9.18361235       6
C              17.63072088     20.00268334     15.93349547       6
C               8.93720476     14.57854261     11.87114759       6
C              28.54350815     26.44816777     21.80593468       6
C               9.38303521     21.23171253      4.05949738       6
C              16.15044389      9.86509881      2.32664818       6
C              30.69443342     30.74815056     -1.12140606       6
C              13.74400374     22.49960496      6.99759894       6
C              18.32769187      7.45394997      6.07832975       6
C              17.84190208     11.81266880      4.84325738       6
C              21.03724789     23.93417170      0.73887392       6
C              22.64269427     14.05654691     12.74150623       6
C              26.34450444     28.47676754     15.79951845       6
C              19.95480232     22.37812055     22.41485892       6
C              21.92122329     -4.37720911      2.38677991       6
C              16.14876956    -10.36102955      1.82697346       6
C              33.77586864     -1.68877799      4.85630549       6
C              23.29651147     -6.42133049      1.81157251       6
C              15.41455885      5.36561767      1.53637747       6
C              21.39994228      0.34156324      3.12594202       6
C              34.41002590     -0.96425892     14.51210946       6
C              27.55059489      3.76462161     14.04888262       6
C              15.66606335      3.68723883     18.67868097       6
C              17.45096931      0.84948226     16.21373093       6
C              28.78673920     -3.02599762     -0.45733625       6
C              26.66294424     -1.54868908      7.19708097       6
C              21.87302631      1.34102352      7.72019321       6
C              13.12452174      4.73658112      9.39705572       6
C              30.00015087     -5.68893732      4.93448134       6
C              20.68428554      7.80249963      9.64651962       6
C               9.04977808     -5.22441132     15.13709593       6
C              25.33328127      1.67780145     10.31083285       6
C              22.80826277      5.19454302     14.99114918       6
C              20.92183997      5.29235167     27.61210250       6
C              25.88813119      3.67358816      0.37375525       6
C              23.09845922      6.52057763     -4.08395563       6
C              28.21843995      0.74826378     -0.47421973       6
C              21.32002879      2.31087857      1.72944033       6
C              17.00843953      4.31399104      6.24472085       6
C              16.69633444      1.87874120     15.61949757       6
C              20.46403491      4.08818340     11.17736163       6
C              13.66231679     -2.51991279      7.60909625       6
C              34.26973561     -2.08674339     13.64867809       6
C              23.83958593    -10.54576042     14.50182144       6
C              20.61469855      4.24762833      0.39870472       6
C              18.44061974      9.10534934      1.53962094       6
C              17.57906917     10.49182132     14.70289522       6
C              20.42691235      6.65752150      6.88407646       6
C              11.26513085      7.32525213     13.47359470       6
C              18.52203573      9.78089313     13.95440243       6
C              21.11764764      8.67875191     23.36106220       6
C              12.80735352      0.16245780     17.60987093       6
C              19.26190100      1.11364393     21.51352906       6
C               8.21737363      6.91518263     21.98917544       6
C              18.02547813     20.96973090     -5.64344868       6
C              22.74080325      7.07619549     -1.65393455       6
C              18.03121650      9.26747601     -3.25732890       6
C              19.41964047      7.74212162      7.03304781       6
C              35.65526606     -2.99823823     -3.48909196       6
C              20.59187002      3.02034025      8.87540045       6
C              13.96523615     13.46439448     12.00010384       6
C              28.87721185      4.56522734     20.20935192       6
C              22.39156405      9.90076132     16.32086506       6
C              24.50118043     10.95524423     23.53913434       6
C              15.65058567     12.70200277      5.46142559       6
C              19.79979164     17.18783761     12.66180942       6
C              16.84571394     12.09166055      5.78385006       6
C              19.48854506     12.96846526     -0.93509879       6
C              28.99912459     14.94118495     19.14537236       6
C              23.73388611     16.92661517      3.13150656       6
C              24.42251863      9.39360713     15.13473586       6
C              22.84309811     14.36994767     18.81964384       6
C              27.49940048     13.29795121     17.67616335       6
C              25.01803497     13.66210370     27.36314320       6
C              21.22896545     16.80445890     -1.84568099       6
C              25.87206902     10.38915539     -2.25989128       6
C              16.12993863      8.62388536      5.78007265       6
C              30.36046321      8.21525848     12.33067399       6
C              11.77422287     13.75326022      4.62049331       6
C              25.40830846     11.60996603     12.87795407       6
C              21.27013144      8.27609655     10.82490323       6
C              22.92375857     15.19845568     21.14934891       6
C              24.39340725     12.37107347     12.19840493       6
C              19.56356896     17.47863115     20.43960616       6
C              20.58801610     24.48626364     -0.43663089       6
C              23.20638145     16.46902254     -0.52206659       6
C              22.34766293     18.31099397      4.71454008       6
C              30.78327506     19.80812031      6.87230899       6
C              24.73300117     21.84682657      4.87550693       6
C              22.45787488     15.28096143      9.30060871       6
C              18.01959238     22.49756734     11.77875706       6
C              18.34564652     17.81062977     18.60141076       6
C              26.67928316      7.97562766      1.98111525       6
C              13.77325731     14.87943286     20.74653256       6
C              21.34610534     21.90650826      2.01158822       6
C              21.95711759     17.08029774     -0.66939003       6
C              25.15507012     15.57173670     -1.68091571       6
C              36.79380943     13.87476958      9.74017533       6
C              21.68357768     30.68725385      7.48689725       6
C              16.62710839     24.54141501     12.09331782       6
C              19.95972868     31.24183030     17.95425772       6
C              11.11058842     22.16305411      9.86894189       6
C              17.72348943     17.77369783     16.31597426       6
C              16.33880080     25.58052077     14.26051258       6
C              19.22748457     30.41177245      0.98800301       6
