# Supplementary material for: Towards an atomistic understanding of disordered carbon electrode materials
Source: Chem Commun (Camb). 2018 May 23;54(47):5988–91. doi: 10.1039/c8cc01388h (PMC5994876; doi:10.1039/c8cc01388h)
Supplement: Supplementary file 1 [file CC-054-C8CC01388H-s001.zip › structures_pure_large/XYZ/aC1000_opt_2.00.xyz]

989
cutoff=-1.00000000 nneightol=1.20000000 pbc="T T T" Lattice="21.46562948       0.00000000       0.00000000       0.00000000      21.46562948       0.00000000       0.00000000       0.00000000      21.46562948" Properties=species:S:1:pos:R:3:Z:I:1
C              -4.21116683      8.46223373      1.36273042       6
C              -4.31425829     -7.22301734      1.09660829       6
C               0.43225712      1.92408731      2.97700618       6
C              -0.95325609     -2.14840283     -1.85259933       6
C              -0.83823700     -8.12214479      8.05923453       6
C              -0.59482229      7.11537197     13.15896659       6
C               6.69258646     -0.08090931     14.84008638       6
C              -8.83715866     -3.73630225     11.99125116       6
C              -7.87883282     -8.10485268     17.61460931       6
C               3.36625564     -4.33102868     24.03114944       6
C               0.33568407      7.32777547     -2.17945292       6
C              -4.49767512     12.80439529      5.30226234       6
C               6.04095098      2.48548740     10.91853619       6
C               5.30632786      8.09340023      2.97683449       6
C             -12.28578749     -7.86368054     26.26099938       6
C               6.18160171      3.35038843     12.00048295       6
C               9.03944608      4.63847623     16.59706909       6
C               3.25710371     -0.43829594      7.97558937       6
C              -2.00935445      8.51364736     23.99407638       6
C               8.98881500     -3.82014596     17.11145625       6
C               2.71138874      3.66276010      0.77265516       6
C             -14.23974381     -5.06146172     10.10078712       6
C              -2.11310621      0.31919326     10.54069133       6
C               4.21178729     -2.80345300      6.22295337       6
C              -0.08821817      3.68127935      4.39983349       6
C              -6.56866578      1.89912403     12.89959187       6
C              -4.86528104      4.31094057     14.74800223       6
C               5.27778134      8.86010912      4.24700700       6
C              -3.57292698      0.81698765     27.89480762       6
C              -2.50407817      2.52868293     29.29281685       6
C              -1.14555305      0.78597985    -14.70948440       6
C              -0.69457569      7.96232596      5.09009680       6
C              -3.43979837      2.04000900     12.22979356       6
C               9.14127440      0.48919692      3.34961396       6
C              -2.16511602     14.07722518      2.24597064       6
C              -0.01374984      6.41025119     18.18844184       6
C              -1.21257055      6.36342599     17.39698507       6
C              -5.79130203      9.52013519      9.22789004       6
C               8.23151125     11.19856015     22.45372666       6
C               8.52249083      4.74714477     21.95494578       6
C               4.20701509     10.67825068      6.69326283       6
C               8.35329506      7.97631893     -1.71532590       6
C               2.95623640      6.19212689      4.76212584       6
C              -2.30572052      8.67580403     14.40723942       6
C               2.92153061      3.97761773      9.55807467       6
C              -0.10449817     12.98108160     18.66681141       6
C              -5.97197587      0.73832783      6.39032714       6
C               7.97762445      5.49836749     17.08459453       6
C              -1.15536271     15.71452792     20.76883719       6
C              -2.44446735      9.83571562     15.30711410       6
C              -1.14130621     17.75004506     -8.38354585       6
C              -3.54615685      8.19971764     13.78461944       6
C               1.10424796     15.31767686      5.79804242       6
C              -0.10877840      9.78811275      9.60804837       6
C             -11.83638692     12.17972116     11.48852022       6
C               4.95479341      1.92141243      0.86229924       6
C               6.83863013      5.45035931     16.24467809       6
C               7.06773430     10.87882522     21.74104325       6
C              -2.55409575      8.11514401     28.01254174       6
C              -2.44534258      4.18304384     14.54529810       6
C               3.26356825     14.34252600      5.14448139       6
C               7.57917787      9.64000357      7.48830495       6
C               6.75782579      4.17859061      6.71583963       6
C               2.20971554     14.50450213     11.32651235       6
C               0.77825049      1.17141564     12.45761910       6
C               9.72992396      3.04602950      8.79007616       6
C               2.15600481      5.22849624     18.53145629       6
C              -4.85403687     15.52974388     15.34766578       6
C              -4.12751872     16.22376086     25.70614951       6
C              -5.90730236      7.67585639     14.59149652       6
C               3.77149290     13.99902332     -5.08033525       6
C              -1.47842669     14.97697689     10.10890512       6
C              -5.80328752     19.03801383     14.25591029       6
C              -1.25573887     16.44708052     16.68539955       6
C               5.69882165     19.08075919     12.06573627       6
C               1.44598710     21.65525944      1.76377536       6
C               3.56491057     10.46667611      5.52337280       6
C              11.56920628     12.10294124     19.41239199       6
C              -1.41236991     11.72039152     12.08292308       6
C               4.36496007      5.66262220     14.00355778       6
C              -8.03842281     16.85155822     -4.30227689       6
C              -4.47741874     11.15465944      3.59360083       6
C               0.39349341     20.46520517     -0.07432282       6
C              -0.13144941     24.08960964      8.08778038       6
C              -2.37447704     11.60959192      4.81858418       6
C              -6.48212135     15.39966859      8.77837691       6
C               0.06013002      0.51694568     17.56879797       6
C               9.08378013     27.29223744     23.81648838       6
C              19.06500747     20.08719568     15.43379985       6
C               3.70875326     13.49506769     24.36980412       6
C               7.07911954     15.07744060      8.06960821       6
C               6.07980379     17.11183446     10.44561058       6
C               4.72407719     16.95864158      3.09353777       6
C               7.34161071     12.10205852     10.68033213       6
C              -3.75753411     11.87681305      4.57951065       6
C               3.60808948     12.94602983     10.03305393       6
C               6.69612638     24.25766980     18.73951941       6
C              -4.26482220     23.59874773     22.65505651       6
C               1.92802677     22.59482986     19.05361994       6
C               7.78207191     15.15978322     19.86463464       6
C              -0.79727353      5.12897689      0.10291587       6
C              -6.78012486      2.65227083      0.70527795       6
C              24.04016621     22.53156783      3.75248136       6
C               2.48547646     -8.71293496      9.25439599       6
C               0.00169661      1.37778724      7.42174852       6
C               3.40621823     -7.68874142     11.06344179       6
C               2.51223061     -6.89174007     16.29040917       6
C               6.05542616      2.31480084     17.58619544       6
C              -3.97437115     -5.86332685     10.08777589       6
C              -3.57913941     -0.22025070     26.92848497       6
C               4.46255788     15.48010074     -3.17044592       6
C              13.40916938      5.73632120      4.21872938       6
C               7.07769194      2.76087807      4.43118388       6
C               4.77911176      0.48468165      4.92437458       6
C               3.20868177      5.50104666     11.84419779       6
C              -4.77903935      5.47407071     15.46011091       6
C              -1.39657672     12.10150980      5.80794937       6
C              -4.18720008     -7.75406676     20.24343171       6
C              -4.89026415     11.44427885     20.42185627       6
C              -2.24936230     -1.69132366     25.50560584       6
C               4.55305727      5.26223395     -1.24546556       6
C              10.63505353      3.59292981     -0.03974055       6
C               3.05705126      9.75779691     -3.09881230       6
C               4.70443413      2.96608461      1.73865858       6
C              10.28479481      2.49041755     14.07902515       6
C               2.44718686      0.70116557      8.19822902       6
C              -3.87416066      3.88862813      9.22892116       6
C              -2.89374720     -2.81282172     18.55608501       6
C               2.01863355      5.61464353     11.10474592       6
C               3.38534266      2.24308619     27.22690961       6
C              11.24836554     -7.20681973      5.86692189       6
C               6.45855162      7.23387221      2.73032864       6
C              10.74301240     -3.51104352     -2.92029223       6
C               1.33270674     12.14231220      7.36439487       6
C               2.53395443      0.14270713      2.65759715       6
C               7.12979423     10.52008461      8.55542757       6
C               3.39164921      7.14899748     21.33982349       6
C               0.23272582      2.20763028     13.17590455       6
C               4.07775606      2.29482626     16.15702328       6
C              -7.08056255     -1.68937651     23.81130905       6
C               5.18518370     -0.48803272      4.06426079       6
C               0.93694083      3.27607935      8.67235986       6
C               7.46492576      7.38279333     18.81026143       6
C               0.16440096      8.17219364      6.18079053       6
C               2.01373231      6.57106818     13.58335865       6
C               0.78832372      6.68315483     12.90223902       6
C              10.03766367      1.71716012     12.91483283       6
C               6.51876068      4.34317232     14.07069494       6
C               9.94648782      5.62134731     11.35708868       6
C              -3.53020814      5.71346459     16.03465891       6
C               2.77657619     19.11149442     -5.77112335       6
C               5.06808951     14.58094277      6.76742393       6
C              -3.06571312     14.60135177     -1.61054057       6
C              -6.36052096     16.02959625     10.03314038       6
C               8.42201095      3.67576957      8.64513566       6
C              11.29259810      5.66759303     11.82966115       6
C               4.77144899      2.79581045     17.27347133       6
C              -0.28458380      2.34238163     19.23941915       6
C               2.20382021      3.80268859     16.69559788       6
C               8.60183816     -0.28699352     22.51204567       6
C              -2.41871193      9.72887717      3.21221191       6
C               3.99463452     15.14484274     12.68862268       6
C               3.46038055      6.92904811      7.05748248       6
C              -9.83887073     12.82875839     16.56126473       6
C               2.76649522     17.25919944     13.93264921       6
C               3.20451399     16.13296510     18.01347603       6
C               3.54134309     10.66791931     12.75344650       6
C              -0.29258716     14.74151024     20.25193511       6
C              -3.77492712     10.10969476     24.44229975       6
C               5.42616628      8.93553136     19.13488164       6
C               9.45654913     14.25608049     -3.12820575       6
C               3.98630949     12.92785601     15.53533652       6
C               5.49746078     10.25781678      6.97099493       6
C              -5.28042323     14.89711786      8.18790048       6
C               7.23207407     13.99749086      5.94205901       6
C               8.63894087     20.84526395      9.84306815       6
C              -7.12565256      9.24240064      8.93757057       6
C               0.20480071     17.76520001     13.33940367       6
C               2.16223774     18.36060829     14.61298409       6
C               4.23721292     22.26686497     20.25385127       6
C              -0.49762327     13.19582624     -7.65737784       6
C              -0.84660451     13.52728402      2.35964124       6
C               9.24528368     14.62586092      7.09420276       6
C               5.51715571     13.61437338      4.50596623       6
C              -0.01362908     22.04417341     11.46851797       6
C              23.53556684     16.45866247     12.96345616       6
C               0.48668224     20.21579096     15.95073357       6
C               1.09517868     23.60572432     19.68746230       6
C               7.03690809      8.75033072     12.21206153       6
C              -1.67462947     10.68731210     25.43215963       6
C               0.29003315     19.49374652     -1.18691907       6
C               8.12972787     16.52399707      3.19932745       6
C               0.29895255     16.85003793      1.04152306       6
C              -0.28199102     10.97144761      4.11000810       6
C               4.55365667     21.13393279     13.52704191       6
C               8.18625968     24.28585583     13.36124418       6
C               6.67514440     23.94764445      3.08812809       6
C               5.49077672     21.54461983     20.29558580       6
C              -0.78146083     14.24746141     14.71639364       6
C               0.98530691     14.38619927     20.83114053       6
C               5.47400246      1.17246308      6.03719409       6
C              14.09280200    -13.14555376      7.80918084       6
C               1.49054292      1.98955368      3.87089151       6
C               7.02636117      3.42178849     13.12340988       6
C               2.06483000     -2.61132478      5.38493121       6
C              14.47534327      5.52786540     11.81752405       6
C              -0.10164070      4.56943650     15.93836841       6
C              12.77195840      3.16280125      9.55618346       6
C               8.23400484     -4.53981078     10.87975177       6
C               5.64478353     -9.06623725     23.00842038       6
C               1.44062433      8.93687034      0.08813677       6
C               2.16669080      8.39173821     -4.92363046       6
C              11.04751661      9.25298178      8.62739410       6
C               1.30131860      3.07277598      4.83170891       6
C              12.30431497      1.08386022     12.50267397       6
C               7.76250187     -3.57822482     11.69596052       6
C              -0.74775633     -0.12558640     21.65306067       6
C               6.83941080     -3.65447879     16.27846779       6
C               1.39981734      0.41995662     17.94142452       6
C              27.31909700     20.12651610      3.26445067       6
C               4.87361779      2.66485148     10.12019622       6
C               9.28500137      1.65916794      6.88866740       6
C               5.93002955      7.43162498     10.28597439       6
C              11.92538780      9.84156407      9.54091625       6
C               4.30890445      7.93601537     17.46093348       6
C               3.38353134      6.86290223     15.54893558       6
C               0.46000668     -8.52071553      8.26713688       6
C               4.61657808     -0.61660182      8.35729702       6
C              -3.62010481      6.75972252     16.95373836       6
C               4.42450125      7.26544234     22.30458951       6
C              15.13881646      7.73372985      7.02393261       6
C               6.68861607      6.34374835      1.60184752       6
C              -1.51315082      9.94521371      9.58061801       6
C               5.54204490     -1.66952837      7.93827614       6
C               0.51715975      9.03655813      8.47369249       6
C               7.21066581      4.55858407     15.21181808       6
C               2.76660831      2.80983614     15.84924724       6
C              13.11516556      7.79451670     14.37179956       6
C              -1.20399030      5.39694609     16.31290558       6
C               1.52993970      7.08946158     19.95110198       6
C               7.85165878      6.67420504     11.02005101       6
C              12.82266592     -0.53411853      4.15769695       6
C               7.97256976      5.65518657      1.43912821       6
C               8.86257029      9.13234983      7.55116915       6
C               0.38243934     -0.58929407     10.77730732       6
C               8.14511742     13.37491041     16.83259911       6
C              10.47756137     16.03119810     15.01142349       6
C               6.40410004     15.48036513     20.25430707       6
C               0.06941163      8.51398610     15.19605601       6
C              -0.14162949      9.64439011     16.06495906       6
C              -1.33988564     10.37259254     -5.42976324       6
C              11.01365982      6.47439740      4.53238190       6
C              -5.07916772     10.32595878     10.20719393       6
C              -0.75786431      0.88064322      1.17373824       6
C               3.48768054     16.06746123      8.35085976       6
C               0.71261148      4.46702147      9.43328521       6
C               1.17220490     11.60705877      6.04568526       6
C               2.92620695      4.26907880     17.81311788       6
C               6.43996822     21.71592900     21.39578374       6
C              -3.90513793      5.80448503     20.57460109       6
C               4.85834852      4.19471191      3.65875448       6
C               4.14916049      9.10453641     11.07225442       6
C              -0.40574804     17.15177759      7.46102678       6
C               0.78108772     12.54423719     13.67252904       6
C               1.85467463     10.05775341     11.11828886       6
C              11.32969053     15.34619768     29.57747011       6
C               3.28863947     13.12093355     22.16204620       6
C              10.42205113     17.35758280     11.25947355       6
C              -2.60604841      8.10951162     18.59339131       6
C               2.03393773      9.42950401     17.38164155       6
C              -0.69934621     15.09585871      4.31520759       6
C              -0.08747765     19.39786501     -6.49529789       6
C              -6.20878362     13.96648930      6.12668125       6
C               6.21006662     12.93502470     16.04379078       6
C               6.55590898      3.80950847      5.29568419       6
C              -2.38310911     15.92758762     15.94961169       6
C               0.53351003     17.28958108     17.90910819       6
C               5.03367005     19.30552882     17.13682594       6
C               7.06026696     20.02456565     19.24035471       6
C              -4.08461838     13.50883681     27.93328177       6
C               3.38850077     20.51771619      2.24609860       6
C              11.99946698     17.89429922     -2.37675248       6
C               9.64326163      6.88591071      4.45447458       6
C               2.68413387     19.84636012      1.13872441       6
C               8.61518649     18.61946333     12.45149145       6
C               4.72811293     17.67148548     15.23456577       6
C              -0.99205472     16.53913994      6.33133889       6
C              10.67482548     12.82576623     12.16951591       6
C              12.82192019     15.86728014     15.09274241       6
C               4.92272341     10.95796199     20.77177156       6
C               4.17177058     13.75194856      4.18337128       6
C              -3.77575483     17.28779732     12.40166633       6
C               3.72740994     14.74684108      6.40253400       6
C              13.64035457     10.88778862     10.79748075       6
C              -4.62640883     17.98918889      6.68238321       6
C               8.57553934     18.51113694     18.14205981       6
C               2.78873958      8.53926058      9.31825672       6
C              11.41269594     15.25184299     21.33716235       6
C              -0.67309764     31.78928990     21.40805890       6
C               1.50382623     20.61997303     22.27608587       6
C               6.51216661     -3.34528776      6.22747035       6
C               4.75647595     -1.16797917     -3.27791789       6
C               0.83456030      6.06951000     11.65288459       6
C               3.77521408    -10.01103268      7.80558297       6
C              10.33256251    -16.80035929     17.16413482       6
C               2.48953407     -0.48600949     12.15214109       6
C               3.40792125     -2.74427694     10.79037174       6
C               8.23911786      0.54300656     23.65856126       6
C               5.77435234     -7.79055915     11.81216781       6
C               9.69637993      0.98677376     27.18175141       6
C               0.75936543     11.19943784     -3.74408045       6
C              -1.87477439      1.66752324      1.51470208       6
C               9.87450300      4.43902618      0.76206219       6
C               6.00566624      9.72514371     12.64834679       6
C               0.87609541     -4.74939014      7.83283280       6
C               2.71026937      1.23330610     13.93552138       6
C               3.33346526      7.70003051     16.60014235       6
C               4.02233448      1.77652532     21.25056936       6
C              14.23458908     -3.86317050     19.30267985       6
C               4.91738167      5.32897163     27.40104477       6
C               7.69813298     -0.43737455     -0.06949411       6
C               6.70118225     14.34960202     12.72888502       6
C              13.32812153      0.56879738     11.62263725       6
C              10.30390959      5.09062264      1.93567176       6
C              12.17849814      4.76244618     11.18048150       6
C               8.33792778      4.73962633      9.63291745       6
C               1.03366973     -7.13799290     10.50752584       6
C              12.25689699     -2.85971302     13.02802892       6
C               9.07868688      3.17731760     14.43190100       6
C               0.93486369      5.40266460     17.88305005       6
C              11.77285359      5.86673824     -2.44783709       6
C              12.57921614      3.98498308      1.50946496       6
C               9.27211200     -3.98339625      5.07724754       6
C               6.01652301     13.91607691     -4.37039489       6
C               1.65373484     -1.10376557     11.13665598       6
C              11.87591216      9.08415574      0.23428816       6
C               4.22375551      4.64920810     11.37035512       6
C              -1.50429982     -3.04272342     18.56468457       6
C               5.48783741      7.21079645     17.42820953       6
C               5.34011355      4.85774450     13.49559109       6
C               0.85167877     10.72708553      3.27105331       6
C              -0.17496852     11.13443570      1.06778606       6
C              -1.07391885     -0.39114935      5.91095881       6
C              15.12333899     17.59011232     12.36627862       6
C               6.45093964      8.79043467      5.19698505       6
C               9.02642099      6.62617717     11.71417822       6
C              11.99180164     12.34314674     11.96199800       6
C              14.49820290      6.88289072     20.58538214       6
C              14.15406426      9.40004893     15.80969939       6
C               9.39157609      8.24504295     28.00644330       6
C              13.72138675      6.52996015      5.41344764       6
C               6.35912211     10.65956856     13.72294375       6
C               2.94169196     -2.19008863      6.37386863       6
C               4.17748167      3.79431691     18.10234748       6
C              -4.72761498      5.15035416     10.82914609       6
C               8.29509615     11.70139519     15.11927376       6
C              10.46663890     13.96608492     12.98587544       6
C               2.19020795      7.06707793     14.82358026       6
C               3.61322434     11.43582237     20.32970433       6
C              -0.01338706     14.24343503     24.81042213       6
C               3.12189926      9.79387312      3.39999318       6
C              16.08901360     16.74070764      4.51496340       6
C               5.73065145      9.83982659     -1.30557382       6
C              16.50916381      7.29361851     -4.58467609       6
C              10.05078282      9.76111856     14.29220906       6
C               6.21516707      7.81151658     18.52157477       6
C               6.02365894     17.21421963     15.35126994       6
C              10.69974008      7.85000937     28.13374096       6
C               4.15336175     18.76478215     16.06606525       6
C              -1.97360186     -0.32483821     21.01016504       6
C               4.15428494     16.56163965      0.34409895       6
C              19.78401468      8.61385085     -1.94905831       6
C               5.67121560     16.39524187      2.26607692       6
C              16.26979280     14.21920643      6.99080890       6
C               4.91100146     12.39107922      9.85239811       6
C               3.97109492      7.80472744      9.16277253       6
C               1.71489537     13.22754730     20.39605227       6
C               3.22239743      5.93434211     13.15505284       6
C              -2.02554574     20.13809128     20.05266741       6
C               8.12166542     16.33858223     14.98328610       6
C              -1.56402062      4.23658404      9.39984645       6
C               3.89847277     11.42722563     13.84005334       6
C              -0.10205492     11.59680415      5.39173915       6
C               9.95531964     18.58723102      7.27524869       6
C               6.16226475     15.43831370     13.60625953       6
C               6.28511066      6.34753500      9.38782141       6
C              13.93435230     17.28915028     11.70591529       6
C              -2.16496492     17.32230049     22.02860990       6
C               8.64115389      3.13354569     20.10814002       6
C               4.32037235     12.94630164     23.17846173       6
C               6.72928082     13.22425536      3.78137087       6
C               1.66205359     24.36646414     -0.75154404       6
C              11.45693362     20.97222413     10.39637923       6
C               8.07073173     13.89169570     12.59936874       6
C               5.76682631     20.62744354     19.23106843       6
C              -3.22511848     19.84068702     -2.11366100       6
C               1.22931780     13.37758562      9.42371582       6
C               8.79453277     20.19475057     14.18658565       6
C              17.67419857     17.61374261     18.44834394       6
C               6.34993045     15.65005467     21.65466252       6
C              13.25597034      0.58211136      6.19964500       6
C               7.75542922    -10.72253976     14.18976092       6
C              16.64951355      1.29591826      6.87211298       6
C               2.02464159      0.65390522     12.83446094       6
C               8.21106879      1.24649573     11.31209608       6
C               4.81374420      4.25297813     19.24706226       6
C              14.50846290    -12.58536786     17.26686197       6
C               7.33898118     -2.32777829     18.18104400       6
C               0.85777633      2.79785429     14.29306615       6
C               3.27254422      0.56905248     19.24930804       6
C               5.64845854      6.23101889     -5.11922420       6
C              23.38038809     20.11406566     -5.14290634       6
C               3.58680941      3.83987955      1.78597213       6
C              10.09668308      1.38530369     18.36082675       6
C              12.02502250    -15.79494104      3.67685325       6
C              15.30745122     -0.12306080      5.26457904       6
C              18.64796475      4.96648531     20.29299277       6
C               3.34644572     -3.93971753     19.91785299       6
C               3.52309045     -0.45301929     18.22786322       6
C              10.75195873      7.65050966     20.22906856       6
C              -0.89782695     12.37338892      1.41558654       6
C               8.72043447      1.58591034     -3.29531271       6
C               5.21901033      4.32588966     12.22207047       6
C              19.63421182     -0.44932506     16.31429149       6
C              10.43147836     -0.14372695      3.28118654       6
C              12.13175608      8.69257922     14.69248983       6
C               5.27235731     -5.35748920     22.40255635       6
C               6.02665341      0.84562979     15.66746558       6
C               9.46915815     -9.07678077     24.11949710       6
C               3.97922358      0.71832316     14.28404681       6
C              13.11381450      7.28999306     -0.86992611       6
C              10.78045336     -0.81030655      2.09213319       6
C               7.90429675      2.01682725      6.96902148       6
C              10.24696828      2.11754912      7.84930024       6
C               9.53866060      4.70038589     10.39561314       6
C               4.08003453      3.81311066     10.26565725       6
C              11.92512903      6.91254052     19.94937534       6
C               6.72087715      1.37312068     16.77860070       6
C               5.92645577     -0.68144916     13.79285782       6
C              -2.19071743      1.30915057     17.83970993       6
C              10.29317516     15.03165344     -1.04403522       6
C               6.76524541     16.24297036     14.57623741       6
C               1.10191645     18.50756137      9.57327587       6
C              14.01410312      3.58758291      1.63802408       6
C              11.76294165     17.11099163     11.08054860       6
C               8.77814918      6.59562842      3.41435692       6
C               7.52856206      7.24826884     25.06887062       6
C              15.51391498     10.85012374     20.12048415       6
C               7.61109045      3.34324579      7.53052496       6
C               4.23795284      8.18090353     23.42190934       6
C               9.70872408     11.79963220     -6.03118705       6
C               7.80011432     13.53718289      4.74398791       6
C              12.80568705      9.97784858     -2.72062823       6
C              -2.77818393      6.35865684     11.90170973       6
C              14.31756498      3.07769091     14.76624582       6
C              17.54605827      7.72604106      6.54059654       6
C              10.57715730      7.62014096     13.19769514       6
C               0.78351455     16.72498939     12.61721371       6
C              20.59074168     17.45899317     17.74815710       6
C               2.36086546     14.06974557     22.69710122       6
C               9.56886628      7.28960747     -1.81297410       6
C              12.42835586     15.75147771      8.94451054       6
C              19.23644637      5.16183302      4.51452771       6
C              17.98924097     18.22637700     13.48540850       6
C              11.68225760      4.92530523      2.41460516       6
C             -10.61905940      0.60116096     17.42128680       6
C               9.65253999      9.62101543      8.64764233       6
C              12.63904626      4.40654122     17.45881409       6
C              10.27444388     12.75755205     16.31944523       6
C              11.42785713      7.07268711     27.21447495       6
C               6.38784920     18.78437147     -4.28198986       6
C              14.11199308     15.55374632      1.55167205       6
C              17.49495055     15.42409374      3.09477900       6
C              10.00370617     11.11844089     10.57122804       6
C              14.77018804     11.53480643     11.46398751       6
C              16.53302284      9.89369464     15.13659210       6
C              15.14821652     14.07789232     19.52901917       6
C               9.44624642     13.50018634     17.13362370       6
C               8.02095631      2.45498469     19.03838988       6
C              13.75941952     16.67309254     25.07657111       6
C               2.28987477      7.73180970      7.17881535       6
C              17.01404985     17.55310448     -0.54030551       6
C               4.53685756      6.15812307     15.32659021       6
C               4.82617663     15.96825939      8.71032559       6
C               6.92379700     22.88314575     10.65691641       6
C              10.34542143     17.34095363     17.26616077       6
C               5.25045809     12.38478760     15.30270199       6
C              12.18851206     13.56908192     17.57667049       6
C               9.92867107     13.09863412     25.23633439       6
C               2.95580895     24.10970605     21.26373434       6
C              11.93584770     10.22087702      1.00599134       6
C               5.21009414     17.33155090      4.38266731       6
C               5.87095699     14.02941892      5.80866940       6
C               2.92250912     15.49122750      7.26244834       6
C              -1.50558735     19.31983030     14.71720138       6
C               9.98998181     18.30138559     12.33979171       6
C              10.60353300     10.81927364     15.05260471       6
C              17.37089220     20.96494825      9.85845085       6
C               6.90926848     22.71862225     27.68311393       6
C               7.43300831     15.66724224     22.52418235       6
C               3.65621873      4.61274821      2.98950917       6
C               8.04181901     -1.27103584     -1.17661053       6
C              12.88244470     -0.32310075     10.58424569       6
C              16.00768296     -0.37859167     10.12135405       6
C              16.51739117      2.29059767      7.84942430       6
C              10.94817540      0.96506425     12.20910497       6
C              17.22718798      1.17000431     11.43629264       6
C               9.87550191     -0.96008897     22.45009599       6
C              15.77252486     -1.84084475     24.05071441       6
C              13.15863040     -4.09123189     18.43174917       6
C               8.81307267      0.98175559      4.62241336       6
C              10.69068180      8.75803486     -0.41066441       6
C              16.70171720     -3.93088181     -1.92519361       6
C              16.79586052     -0.76277601     16.07300373       6
C              13.24117515     -6.66948522      7.07670627       6
C               2.93277753     -8.87053246     20.93072026       6
C              11.59020153      6.67239222     12.80874973       6
C              13.41590188     -2.55211967     13.71856956       6
C               4.30356000     -2.08303241     11.76967409       6
C              20.14363290      1.04661769     32.82421797       6
C              13.82892060     -3.28873763     -0.96891593       6
C              16.09700612      6.32379077      5.27901088       6
C               2.48189319     -1.16791445      7.09108128       6
C              19.00244816     -3.05301328      7.77343488       6
C               5.51674769      6.06187865      8.22017844       6
C              12.06261953      3.26103413     15.61601180       6
C               2.31069221      2.91909248      8.86890025       6
C              15.24172012      7.73265647     21.52938799       6
C              10.26515710     -1.54917141     14.26889080       6
C               5.67381708      5.40846373     21.09054666       6
C              10.00774204      2.93051211     -1.14476109       6
C              18.40855769     13.16831349     -3.52673281       6
C               6.54995104     17.45929565      4.94272190       6
C               3.04095060      1.75226737      8.81253125       6
C               9.11051308      0.27761684     10.78130786       6
C              13.70816384     -1.06829383      9.68293223       6
C               8.13561539     -4.20687906     16.12297456       6
C              10.71213246      2.02942907     19.47501483       6
C               4.77112344     14.49788485     17.29722636       6
C              10.99774289     -4.77847159     16.24305081       6
C               5.40257532      4.52552357      4.87501438       6
C              13.02043014      8.34319539      0.04242540       6
C              15.89793795      5.72162070     11.68166471       6
C              16.15756430     11.23236987     11.23713457       6
C               8.22557498      9.08242467     20.58480613       6
C              12.33376621     11.29958010     11.16876539       6
C              10.40485508      3.74426027      9.83688525       6
C               9.60220110     -2.77528043     19.08581724       6
C               6.07112998      3.74539974     19.51769252       6
C              18.71729455      6.39014722     26.52279562       6
C              21.67291135     18.85940080      4.02640585       6
C              15.84676332      5.42033552      4.27050715       6
C               4.77036899      8.11128911     10.25426997       6
C              20.59603887      7.66532262      2.67558857       6
C               9.17928889     14.54158550     13.32600824       6
C               6.91220770      7.69590557     11.24474506       6
C              17.75306468      7.09684037     12.79586924       6
C               9.13142756     10.55286690      9.64246348       6
C               2.99951659     17.13131642     22.57167528       6
C               4.24839579     16.62798023     20.42664971       6
C              16.45555609     14.24629186     -0.09618578       6
C              14.47257961     12.84621669      4.33630860       6
C              22.91341020     17.82546946     -2.70486842       6
C               6.02427887     12.67582072     10.76264770       6
C              15.20771981      3.54286847      9.50326826       6
C               9.46819918      6.28083207     18.71471742       6
C              11.70905959      3.80767142     10.21010632       6
C              16.59797207      7.64576881     21.89013130       6
C              19.29668517     12.57180668     22.17087458       6
C              16.85362979      4.69541188     25.13619921       6
C              10.49712130     14.40141301     -2.25549693       6
C               5.53596625     24.71275936      2.81225402       6
C               2.81191880     18.00602872      4.59199908       6
C               4.14349514     17.90376938      5.04708120       6
C               7.93966818     17.14100011      4.44210813       6
C              18.64339916     13.25943713     13.33796888       6
C               7.96888489     19.58322925     13.21851988       6
C              16.89880315     23.68479666     18.08327625       6
C              16.41665007      6.64132838     12.62142378       6
C               7.07147397     22.86084976     23.59653483       6
C              21.85083416     22.49020753      1.94119901       6
C              12.00731049     17.67736775      5.16766282       6
C              11.53885162      8.38163809      7.64925300       6
C              12.06895432      1.82751831     -1.74306401       6
C              13.14765217     11.62298945      2.61946936       6
C               4.76341093     15.84851810     13.55159118       6
C               6.39479389     18.05495263     11.45837015       6
C              14.82566515     25.50295314     17.97809898       6
C               7.57968270     23.02566281     26.46072551       6
C               5.66533434     15.16984885     29.39724647       6
C              16.59286752     18.87051819      1.58665372       6
C               2.76584884      5.51827158      3.48021895       6
C               9.23879423     15.79319888      9.26574504       6
C               7.93464875     25.56960720     -0.57434427       6
C              12.73743494      7.11672050      6.15937851       6
C               8.10695187     14.65886882     18.63490878       6
C              18.53015823     14.27579130      8.34682311       6
C               9.34732092     19.51603313     20.23344190       6
C               7.04262763      9.85636598     20.77560772       6
C               3.09903203     12.37416497     14.60409973       6
C               7.83147607     -2.38186891      7.93882952       6
C              11.32621429     -2.74651154      7.36950276       6
C              18.25625519      4.44620620      3.75505624       6
C               7.72969188     -3.15696455      6.79841972       6
C               9.05483790     -3.41541836      6.30632322       6
C              15.05545108      0.60537508     17.84980494       6
C              17.76902998      3.77454127     14.12593412       6
C              17.65299404     -1.54782980     15.26428455       6
C              15.76632260     -4.52506229     17.56710946       6
C               5.14670530      0.47753526     30.59004854       6
C              19.96730432      4.49417076     -0.89553889       6
C              10.96817034     -1.33481511      9.39938072       6
C              13.39551637     -7.89418158      4.96405656       6
C               7.56737453    -13.47785975      4.79331606       6
C              17.68627744      2.93822892      8.24663953       6
C               9.59614492     -1.42436613      9.21606517       6
C              13.08488009     -8.52718628     12.48763248       6
C              13.45393300     -1.68260714     14.80762278       6
C              12.40765701     -3.02925808     20.35167778       6
C              12.43628177     -4.95127371     16.25534891       6
C              19.09859460      5.10925253     -5.84303766       6
C              12.08795386     -1.30323711      2.02789317       6
C              10.49103272      0.22143752     11.12532910       6
C              13.15829626     -1.15768360      2.96177144       6
C              10.99883195     -0.85495337     15.33237948       6
C              11.52157243      4.07783122     16.67669745       6
C              10.89730725      8.67261625     14.07062412       6
C               8.79877898      0.17132568     16.15304422       6
C              21.08993567      8.42617127     19.85817557       6
C              22.12590834      5.80579323     23.25480483       6
C              16.94367565     13.17722607     -3.55795902       6
C              15.10496539     -1.13573935      9.43688736       6
C              22.34740088     10.50620494      1.85810980       6
C              20.06490765      3.18264193      8.40218933       6
C              14.28103873      5.08945210     -2.61199102       6
C              16.79952624      4.33671470     -2.41544205       6
C               9.44991991     10.51890197     22.11330500       6
C              12.72625911      9.73034540     15.40323945       6
C               4.52460100      2.06004986      6.50525814       6
C              12.65176348      2.47417754     20.86206557       6
C              10.54343704      5.53677911     -3.14409851       6
C              13.95873519      3.76465993     10.07582330       6
C               4.47115230     14.13431239     11.88316398       6
C              15.28640757     10.45769156     15.62949928       6
C              11.32514821     10.70279763     10.46233032       6
C              13.37796478      9.91831363      9.72950267       6
C              22.67079412     -0.59956843      6.84212279       6
C               1.84689896      7.01424276     26.40496860       6
C              23.27269272     12.94673129     14.56784390       6
C              11.69861144     13.57285948     19.00086130       6
C              21.26817718     16.10002910     -9.68807775       6
C              25.67814372      8.96322452     -3.06867915       6
C              12.88023011      5.18392358     -2.89691662       6
C              11.85132792     12.21573563      2.84193954       6
C              17.65459474     11.59314066     16.40245123       6
C              16.40418805      4.18756434      9.85957671       6
C              13.60581889      4.71184447     11.10814484       6
C              14.11787081     15.36729429     14.80579736       6
C               8.18262404      6.32088038     18.14436270       6
C              22.48192079     16.27428914     17.07377561       6
C              13.09513272     16.13756864      2.45361093       6
C               9.45412423      9.44016341     -0.21690815       6
C              14.98396155      6.86285331      5.92883746       6
C              13.93249568     14.19485610      6.10241488       6
C              12.61343374     11.95492693     16.12624820       6
C              11.34102227     13.06997302      3.82370189       6
C               8.09175683     21.07247855     15.05966019       6
C              15.20669646     15.82966271     15.57993360       6
C              14.78185597     16.56407113     16.71895063       6
C              14.00869255     15.01452114     21.68333819       6
C              15.20626858     11.74039005     -5.10286836       6
C              12.02657578     13.67087907      4.82629526       6
C               7.47780397      5.80186485      9.93691695       6
C              10.67838273     11.84194138      2.13201937       6
C               9.95265884     15.25846594      8.20179181       6
C              16.46819537     12.23605687     16.87070774       6
C              11.97674983     10.90633566     19.17276868       6
C              11.99606084     10.85434467     15.52969807       6
C              13.91992280     12.32246104     16.68761134       6
C              10.29806286     19.71837365     21.30605671       6
C               7.55247770     12.60197288     -5.58193275       6
C              19.46680897     15.43113668      4.14348622       6
C              15.32830657     15.62205509      2.32664681       6
C              14.86469694     25.61362103      2.63583471       6
C              13.13554570     19.57161088      8.70808059       6
C              16.00525796     22.58028355     20.81965441       6
C               7.28178481     20.82662065      9.42679721       6
C              14.76022193     18.44913950     13.39430971       6
C              11.74003871     16.19777999     23.78614779       6
C              12.56823806     16.39714980     10.12889619       6
C              11.94851091     22.35912230      6.53876449       6
C              18.57800832      8.02789536      1.57963545       6
C              17.08807280     18.99964133     -7.16291042       6
C              15.80707257     17.53617626      5.71442442       6
C              12.55129468     23.32733241     13.64743710       6
C              18.09558683     25.57231016     19.38365209       6
C              22.26053512     18.55085786     14.28888000       6
C               8.92875346     15.28078328     20.73057361       6
C               9.16688060     19.21875125      8.23564368       6
C              19.42686837     10.53236485     20.85567157       6
C              12.75334673     -6.57277313     -0.55522325       6
C              30.17104647     15.57938807     22.05879877       6
C              15.99667482      1.99022107      0.51698008       6
C              18.32727042      2.19697625     18.29800129       6
C              18.65196087      4.57556661      9.86054931       6
C               6.63286955      4.45415780     20.59094334       6
C              18.77386782     -5.78661218     10.64691590       6
C              17.39914580      6.71776662     27.02726734       6
C              13.65991650     -6.13239708      8.29165756       6
C              22.98373386     -7.42161631     15.45522494       6
C               5.40708914     -2.63267796      6.86695781       6
C              20.21297796      3.30548451     -1.77110430       6
C              18.30094992     -3.77542480      6.76006595       6
C              10.22379835     -0.03326233     16.28726347       6
C              15.41134797     -2.06311730      8.30633563       6
C              23.00584835     -4.10821723      8.90061212       6
C              13.92713118     -2.25486294      1.08904525       6
C              13.97102799      2.16549044     21.06303744       6
C               6.44774829      0.43261487      9.73377569       6
C              15.98974357      2.62544352     13.35728212       6
C              16.12865233     -3.18632675      0.36640639       6
C               8.86615588      7.73548169      5.34825960       6
C              12.76114999      2.25904388      8.46737613       6
C              20.28492454     -3.12050108      2.37423738       6
C              24.53215636      9.12117577      2.14412804       6
C              18.37958866      1.41891673      0.84125247       6
C              22.31869315     10.06871397     17.00225643       6
C              19.38263080     -3.02659004     13.77839949       6
C              13.81818880      3.85474086     17.01556778       6
C              25.25443528      6.13545515     27.34689015       6
C              20.06268737      6.24600188      0.78850996       6
C              24.29555214      9.29287306     10.51712635       6
C              14.10044717      1.96252397      8.00958097       6
C              17.71368907     10.13846805      9.91412598       6
C              18.80637150     11.35755082     11.50682838       6
C              19.80290019     12.91066656      6.93276620       6
C              16.44562736      9.05463954     18.66596989       6
C              14.12396637      6.39650570     12.87762215       6
C              15.92274767      6.66435764     15.71615947       6
C              23.31588164      9.53214042     22.79522352       6
C              10.69890414     10.86835602      1.20585617       6
C              14.07529424      9.57443742     -2.99049191       6
C               3.54216804      1.16567877      4.75317831       6
C              22.51832276      6.94114204      3.82437540       6
C              18.92767884     10.52405747     10.42924580       6
C              13.81486527     -0.15754807      5.09707317       6
C               8.55137711      4.02215539     15.41043169       6
C              15.04304240      5.85458734     19.77872527       6
C              23.84990084     13.91265286     24.08667106       6
C              23.40077563     26.34316547      9.94401251       6
C              22.61472071     12.68186853     -2.17518607       6
C               7.28319037     14.11486516     -3.82179279       6
C              16.43773822      8.11843847      7.30049545       6
C              15.62915785     13.11382168      5.08825540       6
C              18.61498938     16.25559039      4.87182899       6
C               8.71882312      9.76558705     13.75687034       6
C              16.39726542     13.74306294     19.05737674       6
C              14.70978808      1.00200300     11.83882727       6
C              15.58592355      3.45545603     14.41816835       6
C              26.41246570     16.91300708      9.77642448       6
C              22.86728131     14.21313710      3.57125679       6
C              21.61956965      9.25625614     -0.53614661       6
C              13.49195815      3.32489909     15.78334101       6
C               2.83389479     16.99688684      9.13795522       6
C              23.51191894     19.17356415     10.50166748       6
C               7.85929648     14.50511505      7.05712210       6
C              11.65167248     14.54434558     13.48675338       6
C              14.27617663      8.67553679     22.04539217       6
C              15.86576264      8.30271301     17.56473291       6
C              18.01671811     21.90005567     32.08493614       6
C              20.07002220     16.78304944     -9.33141010       6
C              18.77217946     14.94941813      3.08803607       6
C              13.35531227     17.36081774      4.72949694       6
C               4.36871097      1.63100656      9.32415683       6
C              21.26091672     15.66161788      5.49687405       6
C              15.32920268      9.84058882     19.20737305       6
C              11.87110383     14.80423803      6.95288261       6
C              19.41614523     14.89085631     14.95305922       6
C               6.54252751     19.81143142     13.01345898       6
C              12.85484904      7.95565467     28.77963911       6
C              18.89603200     15.73965877     -0.99013156       6
C              15.49581280     17.37928547     18.87737231       6
C              15.10548830     13.48886697     13.25507323       6
C               6.84519732     19.86470544      8.49346374       6
C              14.10721901     19.04107019      7.83617842       6
C               5.28303766     11.43814034     14.25316841       6
C               7.79343795     15.65681086      9.09973327       6
C               9.46098772     16.34494056     24.18817296       6
C              24.31097305     10.89485477     19.18598110       6
C               9.21689006     15.64235176     14.40812140       6
C              11.41820689     21.38998577      4.33004779       6
C               8.17344968     12.12430674      2.08269235       6
C              11.06140230     15.75427963      1.14066579       6
C              11.80029926     19.42827308      8.51895061       6
C              21.26970510     18.97511050      9.17468031       6
C              11.64764903     15.53688700     14.41452547       6
C              21.44432373     15.76579948     16.33998123       6
C              19.64438336     20.66204971      9.74955877       6
C              17.60649284     12.24038795     20.60666144       6
C              15.15727994     14.52699101     20.93126851       6
C              18.51260153      3.38017537      2.84014437       6
C              16.58809650     -0.61913228      4.78716659       6
C               9.86730053     -7.29554148      5.91588946       6
C              17.28471490      3.07088842      2.19367970       6
C              16.64446451     -2.53381842      7.79057179       6
C              16.09923747      3.45613599     18.23439970       6
C              26.16009568      1.28529687     15.37386236       6
C              22.43632158      4.52732795     16.78054701       6
C              21.97645354      4.87766796     22.12201178       6
C              17.16064343     -4.55711145     17.31829408       6
C              11.01411461      0.55115183      5.53888669       6
C              11.97147604      3.35300550      0.31561537       6
C              19.76632750      8.76602720      7.43484149       6
C              19.18808738     -0.77383191      5.15307311       6
C              20.35479543      2.63421124     13.06718488       6
C               8.07143535      1.00748204     17.05421650       6
C              20.98462224      4.91170283     10.00066412       6
C              18.73353328      0.36026100     16.99330298       6
C              19.23322540      9.31899834      8.54459637       6
C              15.12266768     -5.08769960     24.99177767       6
C              20.52370935      4.65361633      4.69506577       6
C              15.38116001     -0.83277932     16.02681032       6
C              14.28041019      1.11988559      6.94388479       6
C              17.19388576     -0.82777621     -1.80859890       6
C              23.05779777     -5.67026832      7.01160788       6
C              19.10809876     -4.60881958      5.99836566       6
C              21.68285718     -1.05291702      5.94863789       6
C              17.80176407      8.99262147     19.06190818       6
C              16.40052216      1.00814654     17.64585240       6
C              23.80170962     -0.52614735     17.40171527       6
C              24.19004221     -4.26003397     -2.71619252       6
C              22.24265936     -2.10628525      5.15146431       6
C              17.41326820     11.77500603     11.87273818       6
C              18.79215064     11.74319608     -0.27703678       6
C              15.27792829      2.58704876      8.45965601       6
C              19.01312175      7.12108571     17.65926807       6
C              13.96253861     13.95651472     18.86532049       6
C              23.37068037     14.58959600     26.32302107       6
C              16.39637828      5.44224432     19.80453633       6
C              11.68452990     -2.27584262     21.29789617       6
C              19.50951204      7.50555933      5.43939832       6
C              27.62100565     22.60785960      1.02256488       6
C              11.59114244      2.53631313     14.51169926       6
C              19.68875497      2.68518004      2.54840350       6
C              21.37081085     11.19117286     11.79788912       6
C              20.36106084     -2.37514723      3.55402134       6
C              12.90169857      6.85323311     13.35014951       6
C              16.68520371      8.70373878     14.38519777       6
C              20.02751703     11.57303371     16.85575128       6
C              12.83053405     14.30871137     19.63773276       6
C              19.89873202     12.72913088     -8.40707694       6
C              21.10208626     12.02057642     -3.81197058       6
C              16.64684594      8.95312446      8.36758199       6
C              22.46453838     11.53803480     12.69185023       6
C               9.49974362     16.62804408     10.44608029       6
C              22.82259003      7.99002585     15.46500080       6
C              21.01184661      5.80490796     11.13863308       6
C              18.40720123     14.30420198     14.24038774       6
C              23.14259265     11.54885727     18.72776908       6
C              18.47938239     13.63121837     22.69329976       6
C              16.60034361     15.07016827      2.12766502       6
C               9.71050932     15.86262867      1.45469524       6
C              16.78488221      9.47828536      2.10173354       6
C              20.94051714     20.17853368      9.86074521       6
C              27.33316611     10.83153649      8.19223977       6
C               9.30042788      7.67023582     12.61466725       6
C              17.99994706     19.22568232      8.32306770       6
C              14.29940409      8.21848681     14.94722979       6
C              15.32207608      6.97688726     13.36317092       6
C              22.93169064      7.70134888     27.54510159       6
C              18.84834375      6.94509978      0.74161449       6
C              18.54279873     13.52280139      7.16014522       6
C              21.52109185     17.69966728      2.12588626       6
C              23.65321175     10.76848876     12.30981876       6
C              14.13639834     14.37896162     13.83336614       6
C              12.91013018     14.03077140     13.27137810       6
C              16.41653787     13.60244586     13.50161997       6
C              19.17948331     13.93091673     18.88836883       6
C              17.10221371     21.69530377     20.54407170       6
C              22.85410614     18.72016320     19.87483648       6
C              12.84242501     22.54553563     -2.68459348       6
C              13.64015477     18.42577301      6.70183974       6
C              17.42093942     12.78482435     12.84484795       6
C              18.01216578     19.58005646      3.29281860       6
C              19.11761670     18.20453387      1.62631565       6
C              17.02714045     14.57205682     14.38920427       6
C              10.72452146     17.30102165      4.55546534       6
C              24.11029277     15.37733935     12.36516078       6
C              23.10924356     15.01563986     21.90656783       6
C              24.33985578     18.62076997     21.98892224       6
C              10.72050750     16.65989846      3.29294227       6
C              23.79084483     17.65168705      3.35445884       6
C              18.14355621      5.43322283     10.91112484       6
C              15.88602620     22.11889370     11.16154170       6
C              17.41043790     14.92680136      8.87120700       6
C              18.78765810     16.56619135     11.73982874       6
C              23.30624099      8.48931770      8.33236451       6
C              27.26053046     11.51830012     21.85856412       6
C              14.37144373     17.78818285     27.17339974       6
C              22.42829984     18.00854109     24.60200665       6
C              12.54709487     -1.97763133      0.91760170       6
C              23.84966616      6.04443219     -1.87152822       6
C              15.60258355    -10.30431628      3.07433627       6
C              19.47978231     23.46133275     12.18919826       6
C              32.32374022     -2.47813550     13.26364580       6
C              21.03666898     -0.37197382     16.57959277       6
C              24.05903909     -2.96097694     20.62820039       6
C              25.23859883     -0.98744402     12.50604760       6
C              16.25978292      3.86019985     24.17300288       6
C              17.32551605      0.20657723     16.90693628       6
C              23.09272515     -5.08098903      0.77445757       6
C              16.70808760     -1.42462441      3.63508108       6
C              27.05785911      6.33708934      0.69276523       6
C              22.63834684      0.61963500      7.53310585       6
C              12.23752908     -3.15605189      6.42115565       6
C              13.04683239     -0.20566002     16.66509824       6
C              17.35084733      2.78825061     13.17371365       6
C              20.17228416      3.59640060     14.09105080       6
C              20.66016490      1.42455354     18.21513441       6
C               8.73304426      1.90803998     12.45260857       6
C              14.67382253     -2.94551684      0.11914088       6
C              21.15306813      8.70728585      7.36165378       6
C              17.88334321      9.37427957      8.79511238       6
C              19.80506155     -7.24996244      8.93322588       6
C              28.29325712     12.61192708      2.48414725       6
C              14.77672157      1.36990380     20.18095986       6
C              13.92132168     -4.95200963     10.57158364       6
C              18.32757836      0.43141637     21.31233864       6
C              26.05565084     -1.15682255     24.32548092       6
C              21.33378254      7.62227217     25.31212701       6
C              23.81550762      3.14896807      5.75541989       6
C              17.65061730     16.19677127     -5.28489280       6
C              15.50589311     10.09374064      2.15804293       6
C              17.93437188     -2.62555636      2.08305030       6
C              25.20867717     -3.85178872     10.00613468       6
C              14.56849292      5.10824039      3.68429060       6
C              18.94008334      3.12892679     19.06383478       6
C              21.37254695      3.73292379     14.82925358       6
C              24.97247874      6.08972444     20.39075212       6
C              20.95215759      6.64789945     23.24668345       6
C              20.57601753     13.95515898     -2.26395436       6
C              28.00023718      9.49352946      6.45524971       6
C              14.84576217     -1.64290449     15.09953945       6
C              17.65022792      6.75937263      0.03471648       6
C              14.41684254     11.90155134      3.31010966       6
C              14.25531933      1.02148416     18.93818857       6
C              12.45938345     20.53718622     15.53824461       6
C              13.84917857      2.23582718     13.76183482       6
C              29.25883858     11.05069272     31.15319959       6
C              11.63680831      1.72699752     29.16837323       6
C              28.54645153     16.17451405      2.32995859       6
C              13.14522787     10.56308589      1.67244585       6
C              24.02469598     12.02517619      8.06240068       6
C              14.42673045     12.56846483     12.36395165       6
C              20.90049874      2.83371053      3.28166736       6
C              21.72330521     14.68653814     15.50164610       6
C              14.33606606      9.77090374     22.92419416       6
C              25.57720385      9.67827626     25.88557185       6
C              18.78353972     12.15524675     17.02957578       6
C              19.07326230      1.39192156     28.44126030       6
C              16.39148487     17.04118933     11.88044183       6
C              25.78843743      6.90801857      8.15125186       6
C              23.50911546     10.54513716      3.93555429       6
C               4.87375560     11.60498313      8.70869109       6
C              20.50688057      8.05776453     14.21523569       6
C               8.34634414      8.72663475     12.86784324       6
C              26.58947489     15.80328506     19.57093866       6
C              20.41106610     18.25740480      8.15814425       6
C              26.07888516      9.82039702     12.16199950       6
C              21.28189888     15.08798454     10.78937568       6
C              18.84309811      9.57926174     -1.48533342       6
C              14.46355018     21.31288105     -4.62059810       6
C              27.25123121      5.20173242      7.07587383       6
C              23.00692117      6.02186242      2.85814910       6
C              16.34257272     16.21977427     10.68511129       6
C              18.28790091     16.88147119     21.15980373       6
C               8.31458245     12.71556066     11.62378443       6
C              21.95627777     10.31843629     10.77960378       6
C              23.73776795     15.69352021     17.07700033       6
C              22.89369654     25.41509084     21.69740512       6
C              18.35544444     20.18848350      9.22533124       6
C              23.60704780      7.81734733     -0.44748873       6
C              23.71527834     10.95512493      5.26960740       6
C              17.74780691     10.48867497     15.54435994       6
C              25.54746885     16.92157692     14.23881200       6
C              20.09298901      6.45585598     12.05534244       6
C              23.58147970     23.76940904     14.69116087       6
C              12.24827875     21.96732836     17.61340487       6
C              20.55602574     16.64682825     21.78087882       6
