# Supplementary material for: Towards an atomistic understanding of disordered carbon electrode materials
Source: Chem Commun (Camb). 2018 May 23;54(47):5988–91. doi: 10.1039/c8cc01388h (PMC5994876; doi:10.1039/c8cc01388h)
Supplement: Supplementary file 1 [file CC-054-C8CC01388H-s001.zip › structures_pure_small/POSCAR/POSCAR.aC216_opt_1.00_01]

 C                                      
   1.00000000000000     
    16.2885097600000002    0.0000000000000000    0.0000000000000000
     0.0000000000000000   16.2885097600000002    0.0000000000000000
     0.0000000000000000    0.0000000000000000   16.2885097600000002
   C 
   207
Direct
  0.2111133992661694  0.2040174777103537  0.1939177627111983
  0.8245703940410664  0.2349559369565602  0.2246657540646659
  0.2265541990908937  0.1298131939546839  0.1597166792825651
  0.9282424007139113  0.0030693910015879  0.9827979601405438
  0.5643723521612307  0.8492775770666176  0.7931678076775331
  0.7898062054249303  0.0379631018059986  0.0336348485214460
  0.9578292931369782  0.5530758718745473  0.2842809471509551
  0.5759647346474884  0.7414526948005523  0.6622982334127719
  0.0899194407055269  0.8751124579150935  0.8340510330386224
  0.9626080579218075  0.2892673226319905  0.2270332917509179
  0.8158803685321144  0.5362779610254634  0.5418549624164787
  0.8560722743196166  0.5883024550150994  0.6743349299099665
  0.5638582661182618  0.4475576117473589  0.3056622639242424
  0.6494701406191947  0.7426542320961199  0.6820257749076979
  0.7528557727805800  0.9868971356654191  0.9705272440959645
  0.5907559134838327  0.0992208987633143  0.1453887965633260
  0.8071538938021888  0.9477329908099602  0.9138699453449780
  0.7338261932431168  0.0750855459516596  0.0911732676768447
  0.7830039689264188  0.5558076758212953  0.0055848465499220
  0.1855109633288570  0.6243326159470939  0.8938479074945714
  0.8952066120457225  0.6124868221941261  0.8205455140602519
  0.7518845328841580  0.3681139018391296  0.3082574086876891
  0.8750533143546773  0.5409556793191796  0.2945880751361311
  0.6922037436110794  0.8869804002176174  0.8447415933885343
  0.6224440780447322  0.1608240175140584  0.1977446319542821
  0.0052752034844812  0.5970755331479753  0.2288926129356501
  0.8980848816563779  0.5478667039843722  0.5198063522176761
  0.2356515850317580  0.6145938696672582  0.2071310928022276
  0.6645263058298304  0.5032583086223313  0.1955998945618624
  0.5545154712768955  0.9010876571448626  0.8629941469378067
  0.9466569169372157  0.9107379283854735  0.8690905705177306
  0.9777358857235321  0.4147419161363844  0.3168613788147018
  0.7028981569399114  0.7827827739962233  0.7388063005333839
  0.4195096327126586  0.7436295852806512  0.6395937971186872
  0.1697367415076702  0.6488456804448552  0.0438232372780139
  0.9354211241076082  0.7344205992384846  0.7300404706504078
  0.9164379161813441  0.8555402740862059  0.8089389358386747
  0.3197462930190776  0.9102897615543136  0.8789735475883126
  0.7649783287866989  0.5448896027800193  0.0891475248142016
  0.6139223662915438  0.4911218100997947  0.4419632904230248
  0.6731677527955925  0.5093097987637060  0.5050630756819210
  0.0153779824209734  0.0133130781055387  0.9968626339440407
  0.8785513382153102  0.2932027566663092  0.2535699672366845
  0.3698545996331071  0.5686564157443863  0.2352485172470083
  0.1069467384869487  0.5200687948970514  0.3060074363908157
  0.4221248814937451  0.5541065036780880  0.5380077011984747
  0.0676581905989120  0.1910791755243507  0.1518466805222101
  0.6637625377944900  0.9742131450332749  0.9636616694811582
  0.0206799517207180  0.0760428145904499  0.0622445228876304
  0.5502458666654197  0.3544907590495821  0.2931963909119001
  0.4201979158235420  0.4019819303245047  0.3274074812454981
  0.8292119755390640  0.8473117240588290  0.8005435244869780
  0.0339029992593653  0.6107919183849684  0.5442945439581179
  0.5399662730423789  0.5196287983311499  0.0435870086037462
  0.7937905832859504  0.5578289720184509  0.6214821114703387
  0.8934346477149295  0.9542879640713782  0.9215460645865304
  0.9213729875345764  0.5227961498232810  0.4416162860367033
  0.9752337447331659  0.6265762715966179  0.1548608662318391
  0.5108278526428546  0.5289336661089954  0.9622860266244956
  0.3026390683721809  0.6106471821421582  0.9854749012346783
  0.8578430533393495  0.5866790527493302  0.9748447487486256
  0.9730090053493251  0.8044900103678808  0.7655811477544162
  0.8097352532530562  0.5414047713763832  0.2342001352070498
  0.0313519301580265  0.9176616057366048  0.8822934759870056
  0.2400824828475573  0.6606691492378975  0.6247136295875326
  0.6830674240792454  0.5201048571857528  0.1097695151339679
  0.9217736690752566  0.1623205840074226  0.1414432970238405
  0.0563982526234466  0.5806170230521620  0.4655935502670041
  0.3409883889443605  0.8245471857075225  0.7364441670760450
  0.3418834069021095  0.4105011952949390  0.3464357572027406
  0.3947690890157818  0.5452317983711973  0.4521472972096960
  0.2709771101930301  0.6085833940623671  0.9013146347311345
  0.3041133847731172  0.6254603030962089  0.5711951467706811
  0.5767638726349095  0.5291140950321555  0.9068839151425973
  0.0816352438061040  0.6757290319496437  0.6899202642579143
  0.8956877912763287  0.4129425629042347  0.3382298621053618
  0.4650226587862329  0.3337278814264520  0.2995385291578636
  0.4708045701825216  0.0327432140836851  0.0869238328014971
  0.7407962460309541  0.2391757232770538  0.2413000210696037
  0.5825494489258317  0.4888723383214849  0.2237894582788127
  0.0016414493269397  0.5316136958126397  0.4198341337293278
  0.1684416025184331  0.5551620701748246  0.3669801067133478
  0.2749645810069943  0.4529236338429318  0.3291765788601478
  0.4311037294078143  0.2608118888599349  0.2670840960773697
  0.6093674255200211  0.0085485268757406  0.0250175179094867
  0.8318546788725120  0.6262601916016407  0.7516242796530228
  0.4751465267331270  0.9188676547707740  0.8934321107849953
  0.2709342665620448  0.2602516571277696  0.2301803590926866
  0.3616673548456200  0.5951252676419735  0.1515789475643546
  0.1378760522959141  0.5924668741691723  0.4362312075168497
  0.1911889405239467  0.6294397078308572  0.4922934849107908
  0.2285050704971621  0.9802233221819381  0.9857106206899731
  0.2475535296015047  0.8823257014981915  0.8353377741409527
  0.1333646508918367  0.2374436960335490  0.1838007306453210
  0.3857671293506559  0.0156725606441951  0.0676699667663875
  0.2596809075951549  0.7432985952089977  0.6588453463448117
  0.2033629702532670  0.7849401055283547  0.7123819126058289
  0.2539319788050747  0.6332591036841048  0.0539312028884605
  0.3116919073182959  0.0431344307452652  0.0977849302235559
  0.1434851759361578  0.3186888952152822  0.2098963989225361
  0.7921744084438332  0.7824829618450725  0.7532041843932424
  0.6275144832887652  0.5130077660991549  0.0429514182302293
  0.5577241454556368  0.5454340667310632  0.8250526038041580
  0.6490706922895957  0.5227446732752276  0.9578593078791285
  0.0897346210783271  0.6539964358497780  0.5985825859745010
  0.0899864798473167  0.3809867774165676  0.2330263716822944
  0.1386466103036509  0.4450715757983584  0.2657099681669668
  0.4069500509518980  0.5630329234600366  0.8597457956183533
  0.4555836858958512  0.1385550635149635  0.1959394230854389
  0.2244411344284704  0.3353171389047948  0.2376382431484677
  0.4891289924593062  0.5387387946264822  0.1080469555071426
  0.5636286027551674  0.5410973193266766  0.6041666707793395
  0.4657081237056427  0.5157107249386198  0.4083712018253470
  0.7631333572730209  0.1317862552008617  0.1496551759809644
  0.5077006047175766  0.5210881530847556  0.1918033372428936
  0.2312182775415099  0.0305606871828819  0.0589615743714976
  0.1690692597375740  0.9013660938090899  0.8679901128442858
  0.4734061874061582  0.4802981605047876  0.3260306985997634
  0.9885160218930567  0.6568151172619714  0.7149818558413826
  0.4643115424095368  0.9590920543715754  0.9673903512897540
  0.0341338328426864  0.6477327254397051  0.0954234803624832
  0.1583062302803153  0.9540039698786682  0.9379605277810199
  0.5035472015231237  0.0868144706246200  0.1456541866168009
  0.6093905330104161  0.2959163067416970  0.2729963886799731
  0.7322279626937378  0.5045627900046130  0.2531513373491915
  0.3432684756428263  0.7688755254625629  0.6693184412415625
  0.6542356313184571  0.8365568428433779  0.7854545290102983
  0.4122557126522375  0.5735991281120409  0.0877224797188632
  0.6341561408594192  0.9257362238517368  0.8964111739777194
  0.5415685150003826  0.5535557459221550  0.6856432312734481
  0.7273721275304681  0.5455076394076778  0.9394842826236696
  0.0898629498594760  0.5882216047407507  0.2437377847063752
  0.4129542200549598  0.8486360611004128  0.7772948472245534
  0.7209191249845686  0.4557744294047936  0.3359686334005101
  0.2199788657000922  0.4161125854771355  0.2726473338404252
  0.8401467623698967  0.3566964647231702  0.3028418872421587
  0.2756695908195630  0.6137150877719652  0.4906766074929904
  0.3806390386543803  0.5778723881045147  0.6901903637491491
  0.2302326968991409  0.6178899870746681  0.7086998864073382
  0.3080954702948152  0.1037420524906996  0.1601822127847692
  0.0690683965046409  0.9673691510223298  0.9465737251789734
  0.6015660650594263  0.5531430273450041  0.7492605746479016
  0.1168433248910269  0.7659515842427839  0.7221560683888205
  0.6497990866094748  0.5331468399948444  0.5844117608373297
  0.4929136997792601  0.8213153103347990  0.7495182312346939
  0.0460792838374876  0.6262234600985079  0.8568270918693387
  0.3815368248266962  0.5806337398388742  0.0059466635495557
  0.6330613869073239  0.4630230851211761  0.3651752039467842
  0.9994776296500890  0.6389369342717960  0.0150673740470635
  0.8639181129820098  0.4912044948581279  0.3767740591352471
  0.7054959294375793  0.1734844244705951  0.1980410768225517
  0.0885768947671665  0.1151380957267102  0.1032805656390874
  0.9852078799714946  0.2178398925510645  0.1724091569837122
  0.3728309087508325  0.5874748149839747  0.6011682224455728
  0.0093199382437702  0.3602887875329849  0.2563930178368358
  0.7770201119710449  0.8958859333956138  0.8511638122915519
  0.3830688863114574  0.9718312055438160  0.9942916780672428
  0.2586974995201203  0.8370547108158738  0.7631963522633129
  0.9363941727078471  0.6043114073903951  0.6539707782482446
  0.8263850288088489  0.5653227160544142  0.1487390464061687
  0.4714463040504956  0.5529265119289964  0.8049641778518085
  0.6992197054112286  0.3051794939259758  0.2771562505514167
  0.0173870585795039  0.5001540460815760  0.3359705912432387
  0.3088174135262630  0.9530802204993554  0.9537577700898545
  0.5755281833035557  0.2196168605165483  0.2416590617965518
  0.9566995858045545  0.5862254521255743  0.5729328834899677
  0.5060225516722039  0.5334499295970708  0.5413917451849861
  0.9392600542859428  0.0983450726027306  0.0840846360946580
  0.8784891981694291  0.0489547562331100  0.0369689141508781
  0.4022010199086073  0.8936656504942159  0.8506223093143587
  0.0632047431291935  0.8154281859982155  0.7730038136372713
  0.5308649463993763  0.5106705882877040  0.4612323164490646
  0.8996305393368306  0.6025714222700608  0.1164066974149759
  0.7570470223543737  0.5078340925151826  0.4812843821001448
  0.2880885917409772  0.5816527119591337  0.2707921859067767
  0.3098646663076934  0.5919845793060370  0.7457169614333091
  0.8412078004363172  0.1715992489690809  0.1682139067315059
  0.4311727770145801  0.5541719930191704  0.9424732493349893
  0.4934649038066493  0.7658837967341471  0.6776025129375889
  0.5216980838605038  0.9972299814987342  0.0255166519205325
  0.8494459778528723  0.7194510171167445  0.7358892728354167
  0.3510413216035806  0.2289449774533940  0.2405686919862255
  0.1735854842142516  0.0873701451676634  0.1033081424398173
  0.0513716728468548  0.6371765092352482  0.9461008315186097
  0.6453012693656747  0.0591118016916772  0.0885878524528306
  0.1677242785523741  0.6567415424996623  0.5699573706694500
  0.4591321500474586  0.5592585648214466  0.7207806427923220
  0.4452829391462339  0.5286703415055374  0.2529356320662297
  0.7658796552614812  0.5753097753376948  0.8663524461409138
  0.9160465671097462  0.6117816950742613  0.0300281555982717
  0.4911845512453024  0.2053329802764766  0.2389389275237094
  0.2835728424124087  0.6241085846876089  0.1345853478198288
  0.9782175859225297  0.6252625964870786  0.8034238813794635
  0.1498643047529749  0.6264339305911305  0.7412490978888685
  0.1490670735773419  0.6235764628422211  0.1936549393315987
  0.7511758585236964  0.5912182237400041  0.7843295690961130
  0.1289982183391261  0.6211921249105560  0.8257084292989113
  0.3142940289947701  0.5685813120522134  0.4287206906291753
  0.1369072747703753  0.6416198352229836  0.9645196787206072
  0.8496682943510149  0.5933793669526760  0.8885551688161218
  0.6866010608587105  0.5663028960008344  0.7292799995415091
  0.7781623145468584  0.4862626822459412  0.4022656151976016
  0.2602255849317518  0.5457746553340002  0.3532116071385529
  0.7091867215009504  0.5539242206315622  0.6461718068271541
  0.1187079184669593  0.6493549971736761  0.1135950439741291
  0.3683322688303631  0.1500158895796197  0.1997920152180790
  0.3257841749522429  0.5866056860048842  0.8338792662953938
 
  0.00000000E+00  0.00000000E+00  0.00000000E+00
  0.00000000E+00  0.00000000E+00  0.00000000E+00
  0.00000000E+00  0.00000000E+00  0.00000000E+00
  0.00000000E+00  0.00000000E+00  0.00000000E+00
  0.00000000E+00  0.00000000E+00  0.00000000E+00
  0.00000000E+00  0.00000000E+00  0.00000000E+00
  0.00000000E+00  0.00000000E+00  0.00000000E+00
  0.00000000E+00  0.00000000E+00  0.00000000E+00
  0.00000000E+00  0.00000000E+00  0.00000000E+00
  0.00000000E+00  0.00000000E+00  0.00000000E+00
  0.00000000E+00  0.00000000E+00  0.00000000E+00
  0.00000000E+00  0.00000000E+00  0.00000000E+00
  0.00000000E+00  0.00000000E+00  0.00000000E+00
  0.00000000E+00  0.00000000E+00  0.00000000E+00
  0.00000000E+00  0.00000000E+00  0.00000000E+00
  0.00000000E+00  0.00000000E+00  0.00000000E+00
  0.00000000E+00  0.00000000E+00  0.00000000E+00
  0.00000000E+00  0.00000000E+00  0.00000000E+00
  0.00000000E+00  0.00000000E+00  0.00000000E+00
  0.00000000E+00  0.00000000E+00  0.00000000E+00
  0.00000000E+00  0.00000000E+00  0.00000000E+00
  0.00000000E+00  0.00000000E+00  0.00000000E+00
  0.00000000E+00  0.00000000E+00  0.00000000E+00
  0.00000000E+00  0.00000000E+00  0.00000000E+00
  0.00000000E+00  0.00000000E+00  0.00000000E+00
  0.00000000E+00  0.00000000E+00  0.00000000E+00
  0.00000000E+00  0.00000000E+00  0.00000000E+00
  0.00000000E+00  0.00000000E+00  0.00000000E+00
  0.00000000E+00  0.00000000E+00  0.00000000E+00
  0.00000000E+00  0.00000000E+00  0.00000000E+00
  0.00000000E+00  0.00000000E+00  0.00000000E+00
  0.00000000E+00  0.00000000E+00  0.00000000E+00
  0.00000000E+00  0.00000000E+00  0.00000000E+00
  0.00000000E+00  0.00000000E+00  0.00000000E+00
  0.00000000E+00  0.00000000E+00  0.00000000E+00
  0.00000000E+00  0.00000000E+00  0.00000000E+00
  0.00000000E+00  0.00000000E+00  0.00000000E+00
  0.00000000E+00  0.00000000E+00  0.00000000E+00
  0.00000000E+00  0.00000000E+00  0.00000000E+00
  0.00000000E+00  0.00000000E+00  0.00000000E+00
  0.00000000E+00  0.00000000E+00  0.00000000E+00
  0.00000000E+00  0.00000000E+00  0.00000000E+00
  0.00000000E+00  0.00000000E+00  0.00000000E+00
  0.00000000E+00  0.00000000E+00  0.00000000E+00
  0.00000000E+00  0.00000000E+00  0.00000000E+00
  0.00000000E+00  0.00000000E+00  0.00000000E+00
  0.00000000E+00  0.00000000E+00  0.00000000E+00
  0.00000000E+00  0.00000000E+00  0.00000000E+00
  0.00000000E+00  0.00000000E+00  0.00000000E+00
  0.00000000E+00  0.00000000E+00  0.00000000E+00
  0.00000000E+00  0.00000000E+00  0.00000000E+00
  0.00000000E+00  0.00000000E+00  0.00000000E+00
  0.00000000E+00  0.00000000E+00  0.00000000E+00
  0.00000000E+00  0.00000000E+00  0.00000000E+00
  0.00000000E+00  0.00000000E+00  0.00000000E+00
  0.00000000E+00  0.00000000E+00  0.00000000E+00
  0.00000000E+00  0.00000000E+00  0.00000000E+00
  0.00000000E+00  0.00000000E+00  0.00000000E+00
  0.00000000E+00  0.00000000E+00  0.00000000E+00
  0.00000000E+00  0.00000000E+00  0.00000000E+00
  0.00000000E+00  0.00000000E+00  0.00000000E+00
  0.00000000E+00  0.00000000E+00  0.00000000E+00
  0.00000000E+00  0.00000000E+00  0.00000000E+00
  0.00000000E+00  0.00000000E+00  0.00000000E+00
  0.00000000E+00  0.00000000E+00  0.00000000E+00
  0.00000000E+00  0.00000000E+00  0.00000000E+00
  0.00000000E+00  0.00000000E+00  0.00000000E+00
  0.00000000E+00  0.00000000E+00  0.00000000E+00
  0.00000000E+00  0.00000000E+00  0.00000000E+00
  0.00000000E+00  0.00000000E+00  0.00000000E+00
  0.00000000E+00  0.00000000E+00  0.00000000E+00
  0.00000000E+00  0.00000000E+00  0.00000000E+00
  0.00000000E+00  0.00000000E+00  0.00000000E+00
  0.00000000E+00  0.00000000E+00  0.00000000E+00
  0.00000000E+00  0.00000000E+00  0.00000000E+00
  0.00000000E+00  0.00000000E+00  0.00000000E+00
  0.00000000E+00  0.00000000E+00  0.00000000E+00
  0.00000000E+00  0.00000000E+00  0.00000000E+00
  0.00000000E+00  0.00000000E+00  0.00000000E+00
  0.00000000E+00  0.00000000E+00  0.00000000E+00
  0.00000000E+00  0.00000000E+00  0.00000000E+00
  0.00000000E+00  0.00000000E+00  0.00000000E+00
  0.00000000E+00  0.00000000E+00  0.00000000E+00
  0.00000000E+00  0.00000000E+00  0.00000000E+00
  0.00000000E+00  0.00000000E+00  0.00000000E+00
  0.00000000E+00  0.00000000E+00  0.00000000E+00
  0.00000000E+00  0.00000000E+00  0.00000000E+00
  0.00000000E+00  0.00000000E+00  0.00000000E+00
  0.00000000E+00  0.00000000E+00  0.00000000E+00
  0.00000000E+00  0.00000000E+00  0.00000000E+00
  0.00000000E+00  0.00000000E+00  0.00000000E+00
  0.00000000E+00  0.00000000E+00  0.00000000E+00
  0.00000000E+00  0.00000000E+00  0.00000000E+00
  0.00000000E+00  0.00000000E+00  0.00000000E+00
  0.00000000E+00  0.00000000E+00  0.00000000E+00
  0.00000000E+00  0.00000000E+00  0.00000000E+00
  0.00000000E+00  0.00000000E+00  0.00000000E+00
  0.00000000E+00  0.00000000E+00  0.00000000E+00
  0.00000000E+00  0.00000000E+00  0.00000000E+00
  0.00000000E+00  0.00000000E+00  0.00000000E+00
  0.00000000E+00  0.00000000E+00  0.00000000E+00
  0.00000000E+00  0.00000000E+00  0.00000000E+00
  0.00000000E+00  0.00000000E+00  0.00000000E+00
  0.00000000E+00  0.00000000E+00  0.00000000E+00
  0.00000000E+00  0.00000000E+00  0.00000000E+00
  0.00000000E+00  0.00000000E+00  0.00000000E+00
  0.00000000E+00  0.00000000E+00  0.00000000E+00
  0.00000000E+00  0.00000000E+00  0.00000000E+00
  0.00000000E+00  0.00000000E+00  0.00000000E+00
  0.00000000E+00  0.00000000E+00  0.00000000E+00
  0.00000000E+00  0.00000000E+00  0.00000000E+00
  0.00000000E+00  0.00000000E+00  0.00000000E+00
  0.00000000E+00  0.00000000E+00  0.00000000E+00
  0.00000000E+00  0.00000000E+00  0.00000000E+00
  0.00000000E+00  0.00000000E+00  0.00000000E+00
  0.00000000E+00  0.00000000E+00  0.00000000E+00
  0.00000000E+00  0.00000000E+00  0.00000000E+00
  0.00000000E+00  0.00000000E+00  0.00000000E+00
  0.00000000E+00  0.00000000E+00  0.00000000E+00
  0.00000000E+00  0.00000000E+00  0.00000000E+00
  0.00000000E+00  0.00000000E+00  0.00000000E+00
  0.00000000E+00  0.00000000E+00  0.00000000E+00
  0.00000000E+00  0.00000000E+00  0.00000000E+00
  0.00000000E+00  0.00000000E+00  0.00000000E+00
  0.00000000E+00  0.00000000E+00  0.00000000E+00
  0.00000000E+00  0.00000000E+00  0.00000000E+00
  0.00000000E+00  0.00000000E+00  0.00000000E+00
  0.00000000E+00  0.00000000E+00  0.00000000E+00
  0.00000000E+00  0.00000000E+00  0.00000000E+00
  0.00000000E+00  0.00000000E+00  0.00000000E+00
  0.00000000E+00  0.00000000E+00  0.00000000E+00
  0.00000000E+00  0.00000000E+00  0.00000000E+00
  0.00000000E+00  0.00000000E+00  0.00000000E+00
  0.00000000E+00  0.00000000E+00  0.00000000E+00
  0.00000000E+00  0.00000000E+00  0.00000000E+00
  0.00000000E+00  0.00000000E+00  0.00000000E+00
  0.00000000E+00  0.00000000E+00  0.00000000E+00
  0.00000000E+00  0.00000000E+00  0.00000000E+00
  0.00000000E+00  0.00000000E+00  0.00000000E+00
  0.00000000E+00  0.00000000E+00  0.00000000E+00
  0.00000000E+00  0.00000000E+00  0.00000000E+00
  0.00000000E+00  0.00000000E+00  0.00000000E+00
  0.00000000E+00  0.00000000E+00  0.00000000E+00
  0.00000000E+00  0.00000000E+00  0.00000000E+00
  0.00000000E+00  0.00000000E+00  0.00000000E+00
  0.00000000E+00  0.00000000E+00  0.00000000E+00
  0.00000000E+00  0.00000000E+00  0.00000000E+00
  0.00000000E+00  0.00000000E+00  0.00000000E+00
  0.00000000E+00  0.00000000E+00  0.00000000E+00
  0.00000000E+00  0.00000000E+00  0.00000000E+00
  0.00000000E+00  0.00000000E+00  0.00000000E+00
  0.00000000E+00  0.00000000E+00  0.00000000E+00
  0.00000000E+00  0.00000000E+00  0.00000000E+00
  0.00000000E+00  0.00000000E+00  0.00000000E+00
  0.00000000E+00  0.00000000E+00  0.00000000E+00
  0.00000000E+00  0.00000000E+00  0.00000000E+00
  0.00000000E+00  0.00000000E+00  0.00000000E+00
  0.00000000E+00  0.00000000E+00  0.00000000E+00
  0.00000000E+00  0.00000000E+00  0.00000000E+00
  0.00000000E+00  0.00000000E+00  0.00000000E+00
  0.00000000E+00  0.00000000E+00  0.00000000E+00
  0.00000000E+00  0.00000000E+00  0.00000000E+00
  0.00000000E+00  0.00000000E+00  0.00000000E+00
  0.00000000E+00  0.00000000E+00  0.00000000E+00
  0.00000000E+00  0.00000000E+00  0.00000000E+00
  0.00000000E+00  0.00000000E+00  0.00000000E+00
  0.00000000E+00  0.00000000E+00  0.00000000E+00
  0.00000000E+00  0.00000000E+00  0.00000000E+00
  0.00000000E+00  0.00000000E+00  0.00000000E+00
  0.00000000E+00  0.00000000E+00  0.00000000E+00
  0.00000000E+00  0.00000000E+00  0.00000000E+00
  0.00000000E+00  0.00000000E+00  0.00000000E+00
  0.00000000E+00  0.00000000E+00  0.00000000E+00
  0.00000000E+00  0.00000000E+00  0.00000000E+00
  0.00000000E+00  0.00000000E+00  0.00000000E+00
  0.00000000E+00  0.00000000E+00  0.00000000E+00
  0.00000000E+00  0.00000000E+00  0.00000000E+00
  0.00000000E+00  0.00000000E+00  0.00000000E+00
  0.00000000E+00  0.00000000E+00  0.00000000E+00
  0.00000000E+00  0.00000000E+00  0.00000000E+00
  0.00000000E+00  0.00000000E+00  0.00000000E+00
  0.00000000E+00  0.00000000E+00  0.00000000E+00
  0.00000000E+00  0.00000000E+00  0.00000000E+00
  0.00000000E+00  0.00000000E+00  0.00000000E+00
  0.00000000E+00  0.00000000E+00  0.00000000E+00
  0.00000000E+00  0.00000000E+00  0.00000000E+00
  0.00000000E+00  0.00000000E+00  0.00000000E+00
  0.00000000E+00  0.00000000E+00  0.00000000E+00
  0.00000000E+00  0.00000000E+00  0.00000000E+00
  0.00000000E+00  0.00000000E+00  0.00000000E+00
  0.00000000E+00  0.00000000E+00  0.00000000E+00
  0.00000000E+00  0.00000000E+00  0.00000000E+00
  0.00000000E+00  0.00000000E+00  0.00000000E+00
  0.00000000E+00  0.00000000E+00  0.00000000E+00
  0.00000000E+00  0.00000000E+00  0.00000000E+00
  0.00000000E+00  0.00000000E+00  0.00000000E+00
  0.00000000E+00  0.00000000E+00  0.00000000E+00
  0.00000000E+00  0.00000000E+00  0.00000000E+00
  0.00000000E+00  0.00000000E+00  0.00000000E+00
  0.00000000E+00  0.00000000E+00  0.00000000E+00
  0.00000000E+00  0.00000000E+00  0.00000000E+00
  0.00000000E+00  0.00000000E+00  0.00000000E+00
  0.00000000E+00  0.00000000E+00  0.00000000E+00
  0.00000000E+00  0.00000000E+00  0.00000000E+00
  0.00000000E+00  0.00000000E+00  0.00000000E+00
  0.00000000E+00  0.00000000E+00  0.00000000E+00
  0.00000000E+00  0.00000000E+00  0.00000000E+00
