# Supplementary material for: Towards an atomistic understanding of disordered carbon electrode materials
Source: Chem Commun (Camb). 2018 May 23;54(47):5988–91. doi: 10.1039/c8cc01388h (PMC5994876; doi:10.1039/c8cc01388h)
Supplement: Supplementary file 1 [file CC-054-C8CC01388H-s001.zip › structures_pure_small/POSCAR/POSCAR.aC216_opt_1.00_02]

 C                                      
   1.00000000000000     
    16.2341727300000009    0.0000000000000000    0.0000000000000000
     0.0000000000000000   16.2341727300000009    0.0000000000000000
     0.0000000000000000    0.0000000000000000   16.2341727300000009
   C 
   196
Direct
  0.0451258547343520  0.2669124051582452  0.8451224907568911
  0.7836057544439035  0.6541224997485253  0.3829839156467214
  0.8909232449059894  0.3463673808962780  0.4281372585049789
  0.6277158036513908  0.0675597261297042  0.2594520799767066
  0.0055968878471754  0.0205357475031162  0.3947973537387341
  0.0773268186836796  0.4960126147041204  0.7428922042455489
  0.1908664688743239  0.4229440955231961  0.5101157223899587
  0.9707979743935814  0.2108798357389604  0.4228989699920699
  0.3760719633057250  0.9563636009885391  0.4157121046931638
  0.1156108355001790  0.4638786937999753  0.5032275810166467
  0.1715594372227964  0.3263108911364321  0.6216003735160787
  0.1592610477149621  0.8786411128521077  0.4865614422233489
  0.7917740833922988  0.6465228875860429  0.0190776237398779
  0.1144300528166717  0.2099154566023786  0.4774884928039769
  0.2088577121706529  0.8157484944301163  0.6232620458960899
  0.8776685704948343  0.7964433460236394  0.3688940385478215
  0.8415620350406959  0.5011586518323156  0.4288235735164890
  0.0550024051893326  0.4258023744791091  0.7860025933100108
  0.9130335394455111  0.6207522294175434  0.9191239269465554
  0.0596126350313402  0.0813744990110667  0.4304697258868319
  0.3162292641921627  0.6070697768577180  0.5046942631929032
  0.8393347569361814  0.8700451536288604  0.0188308436270213
  0.7585022864617504  0.5049685378927866  0.3979000283142965
  0.8943701206582654  0.4316360452569361  0.4457699873263302
  0.2054557006715952  0.9450511643852521  0.6839627969870817
  0.7446728587785624  0.9377350562001497  0.1154046245807190
  0.7523399808736234  0.5074459554356950  0.0106257478817698
  0.2330112579627651  0.8758761607817912  0.5501382159092414
  0.6888179531105760  0.8582273272519817  0.2334019843548064
  0.6721152471181199  0.6156498423440033  0.1853702354653909
  0.0390928356407402  0.8371507183174294  0.8557233544248722
  0.8005745761319003  0.7311824793264133  0.0384502282644497
  0.7337089274953481  0.5844393791077918  0.0462271653586939
  0.2018411370023561  0.0795132334630355  0.4953198733365204
  0.8747680110866336  0.4483579020130057  0.9332293904737443
  0.3117389820865871  0.8421768269548058  0.5042521533489404
  0.8900935632586395  0.5745198421593390  0.4421141947575988
  0.7389105524817429  0.3493432663220296  0.3738056226190983
  0.5268931243379991  0.3288600495774376  0.3388292886599591
  0.3925075060403813  0.5848465474535305  0.4657477062602227
  0.7958652392725657  0.3229877516012619 -0.0027706424499974
  0.3041684847737109 -0.0016748832312835  0.4238825037512318
  0.0677857129414738  0.5798177775159647  0.7604011763699275
  0.4725108708455490  0.3747641301229439  0.3888072862739741
  0.3404984886923066  0.3501278025356065  0.4598330208005043
  0.4274834117663439  0.2371053315506852  0.3824670388211154
  0.9590076655765418  0.5597205353720303  0.8732030838503076
  0.8461104599306916  0.5982918923011528  0.9646923800673644
  0.9139332371534580  0.7246917102438907  0.4072395415727342
  0.7085881407162536  0.4420902335647161  0.0489779533426712
  0.6348350524011057  0.4873625486965296  0.2565689568280386
  0.9967395455466070  0.7309222033098246  0.4358617239113394
  0.0411678348823057  0.4210486576445445  0.4849515421527045
  0.9980010918282046  0.4115255873082575  0.8495443379359490
  0.8581840684686159  0.7889915784338741 -0.0055533986524756
  0.6814013891026567  0.5675340849340962  0.1139694967716948
  0.6117690375048549  0.8400751627996660  0.2889787697571101
  0.0079742712374464  0.6907306106591755  0.8477844488130779
  0.1292171945989549  0.4801778170713401  0.6751075650934305
  0.3287168555075395  0.7539942893555833  0.5020114675867793
  0.9717577813511104  0.8532404168588060  0.9101105080987671
  0.0169909436221643  0.6061058787671355  0.8238005959866207
  0.8183313636045650  0.3095760793561970  0.3934764650632400
  0.1340926090258824  0.1410947160266694  0.7648963224898695
  0.8834694971450998  0.9465630729392571  0.3434028286560322
  0.6484203080162463  0.2002791213049245  0.1834858012041624
  0.9458074855455975  0.7015027482667201  0.9054167525834812
  0.7310126473204255  0.0752088967318324  0.1400412578470580
  0.8985997554953402  0.1759930588695778  0.3871355566228625
  0.9485534787452958  0.9370399627704502  0.9368379068026128
  0.5167405888808274  0.6589951056851641  0.3955280844336739
  0.9237265535503248  0.7797512779914327  0.9372714818769257
  0.4074329243986220  0.3190171026438596  0.4145031621966810
  0.4065846977595394  0.4961679907423919  0.4507289730734036
  0.1134015591200210  0.2931616184487223  0.4874549427607120
  0.2579598396054333  0.5498567595105550  0.5273815133707417
  0.2819335913694606  0.6865426276545855  0.5196322027016819
  0.8772513918142611  0.0926751081505997  0.9934854248525776
  0.5696600061636785  0.5888011843550572  0.3775497519322789
  0.8614386671324256  0.3613249404602109  0.9532878798843348
  0.6977917840069825  0.0258020683774131  0.2168625229921632
  0.7113636434322893  0.4337758243799766  0.3774153200287038
  0.1810426370277383  0.5868514414433361  0.5606025222178663
  0.1902713404448200  0.1771640463596466  0.6044527258901686
  0.6872380449669495  0.2937343170714389  0.0858666446435404
  0.6632175005196220  0.4793096050203394  0.1145815489005138
  0.5395196272148270  0.7390512055747765  0.3656115342994258
  0.7680036218493661  0.0239506264756991  0.2817925678526859
  0.1210135889796919  0.9517407547294225  0.4522677566227558
  0.0531736335587005  0.6785357994964630  0.4793270806598975
  0.1001297534456416  0.8888965655466992  0.8145303498041881
  0.9696599504238285  0.4650158874275893  0.4740996435509178
  0.7523885280317564  0.7226344005657577  0.3417735957472480
  0.6203182427906396  0.3547048667424215  0.2099980932761815
  0.2306436991571051  0.9598448167864019  0.6000185556224031
  0.1938301632045977  0.6817369448223061  0.5505842215263853
  0.6348597292916291  0.4380130618716310  0.1862097811828373
  0.1999217266767641  0.0996552003865918  0.6382180705143158
  0.2185141393876677  0.0398547236165468  0.5772965947423815
  0.1937801113498432  0.8620844332887259  0.6948135129030030
  0.7300269782447396  0.5855409111489859  0.3797071448763605
  0.3181216400056175  0.1508788771720884  0.4398658377192353
  0.6069497263538685  0.3539505472025874  0.3056469929145421
  0.1676898804574632  0.9988058888367619  0.7415560015995722
  0.7758348724868067  0.8659811625232947  0.0779368966816216
  0.1162287926332452  0.7570790810865303  0.7608210523696765
  0.0609191191521528  0.0332427255226711  0.8520921355276670
  0.7643322504309364  0.1776497001945941  0.3339422074531374
  0.8264632897744489  0.2258599061213603  0.3731539642781679
  0.3934788437141055  0.1578693541685707  0.3958533263048176
  0.9248421240471079  0.0224728966118624  0.3630531168490189
  0.2780892372316102  0.0738566893947742  0.4434079341742320
  0.7648891787108879  0.8675020717271826  0.2920865698639436
  0.7040149422521238  0.1583645168458578  0.1301729584297046
  0.5005901820333388  0.2473576734313385  0.3347697824383088
  0.4789247341559522  0.4610737117940607  0.4089124092055921
  0.8044555598097771  0.9453844304276742  0.3033377603976053
  0.4040930150765428  0.7357984312536675  0.4585714338537881
  0.2719444951111127  0.2980050999802948  0.4877103721665460
  0.2680695049772034  0.2135447748482537  0.4766047621303640
  0.6087882376003658  0.7601694753365492  0.3181239303261063
  0.0027325857946426  0.8730662098411888  0.3955208138503019
  0.4390554152584072  0.6569101231438501  0.4407260244080285
  0.0971496467577639  0.2845499921986864  0.7776690064132407
  0.9912600364991665  0.3285336399337800  0.8768935790614836
  0.1108331593796809  0.5490699192207649  0.5136227665997126
  0.4972728624502505  0.8156897961138966  0.3744458010933838
  0.1386777920407550  0.2225908686659343  0.7347146354142218
  0.7067066945481578  0.7746107998723684  0.1733017183428968
  0.6519991745044122  0.6118292192570561  0.3344088904356222
  0.4401248249771457 -0.0032897742585013  0.3703520572148476
  0.5074502141916227  0.1050412245489724  0.3175850249956195
  0.6724723906258190  0.7007974628667271  0.3034776352483447
  0.6944658746851307  0.9374671976439900  0.1835775390411673
  0.4307580517452519  0.8132687194181589  0.4275938689820398
  0.1180068155807760  0.6200388191493887  0.6989773653721710
  0.8245757458069651  0.5121805499405305  0.9640282385124889
  0.3411336033414241  0.4383206792349941  0.4743725592760420
  0.8396404910933352  0.0215434686204589  0.0246028614825257
  0.9210574452450515  0.8715149858059316  0.3661423687093756
  0.7975143464196061  0.0953378225899296  0.3211432649594213
  0.6878974940679342  0.2134719623338507  0.3181166588557216
  0.1699086733102319  0.2438652978828511  0.6544241505247038
  0.0996081889774998  0.3626341989729402  0.7464334841323953
  0.1183222050229798  0.8037525667823440  0.4690120621366510
  0.9217630526386998  0.2227199896975275  0.9525503459272600
  0.6246816406541814  0.1648235742520328  0.2646380420594780
  0.8784860660592081  0.0954934281721354  0.3581722850832089
  0.9660403917958058  0.2975340056635656  0.4413290470421083
  0.0467300147536476  0.1670894763727032  0.4420091545841230
  0.2652436415254001  0.4679433623245989  0.5080407178648496
  0.7261911101814196  0.2191709368156849  0.0694040942118855
  0.6404281546097542  0.2864189112730521  0.1611507951799306
  0.7534919409312782  0.7847295572261465  0.0977767167381183
  0.9256871111542259  0.3056350849648286  0.9298758336012156
  0.6245835158036671  0.4445261521022077  0.3371238631488483
  0.0807547320656463  0.1174101440081365  0.8316937525507542
  0.8582659070539372  0.1819098361139716  0.9951148902029472
  0.4374390319595808  0.0867054850794790  0.3630661009267046
  0.0395999909519088  0.3361898274712105  0.4707183248161926
  0.0409934600352234  0.5936855049081965  0.4917475706911051
  0.5399978599896049  0.8809121390199777  0.3270604738252076
  0.6508113226486156  0.5687483876685964  0.2547261341905823
  0.0384524071224501  0.1836626934871519  0.8691768241451243
  0.9773122277052977  0.1640535977919641  0.9238813281104006
  0.8645475805951629  0.6524440716278465  0.4145812635793810
  0.0540483099701567  0.7562162372478299  0.8226227668814606
  0.1106144926788241  0.9735825089826137  0.8070409656625195
  0.1904891911349228  0.3343488687946325  0.5255491196213590
  0.1733941947785612  0.0810261144046664  0.7186809428499509
  0.1855376996653327  0.7341488169402124  0.6270509662866401
  0.5544829247545334  0.5018611960895576  0.3824709595582518
  0.9684612369548109  0.5514805084787842  0.4728346532107397
  0.1272936707401179  0.7197366980802027  0.4966064010762158
  0.5405197478557194  0.1798926903957262  0.3000010478766786
  0.9449226710806893  0.4737324890584784  0.8839633471338199
  0.8776202315990664  0.9442795103381935  0.9923683324985844
  0.3737050596750491  0.8762813259401954  0.4535524344600306
  0.0398204929094340  0.8041930910318347  0.4271899840247853
  0.1511196960211549  0.5601654903275710  0.6448137135779280
  0.9905263951431182  0.0135720704273916  0.9104992594810304
  0.1916373145235029  0.1714489705054470  0.5115716081567561
  0.7734713103247405  0.0184960462047269  0.0879724215900424
  0.1400974618495619  0.7037402666076487  0.6968423838538141
  0.9512562508176338  0.0840547425044832  0.9439887559258048
  0.7945112264603932  0.2341832419663949  0.0173321056054241
  0.1414878293404442  0.3897513046437502  0.6723260489938069
  0.6770519353076925  0.2983753436438488  0.3371390587888853
  0.0448497840018075  0.9453706791027743  0.4068720169286721
  0.1296605375108874  0.0388207893513580  0.4605968741462452
  0.7966145346331357  0.7962182217621381  0.3336593123484348
  0.5574627837132274  0.0360649866279440  0.2948737545353253
  0.7261414927256864  0.3586915961218797  0.0405662844386861
  0.5139823492590531  0.9636228110435108  0.3274769931400707
  0.6860493662294000  0.6996086498024351  0.2094548812762824
  0.1453181641049065  0.8372960877451938  0.7600136763698617
 
  0.00000000E+00  0.00000000E+00  0.00000000E+00
  0.00000000E+00  0.00000000E+00  0.00000000E+00
  0.00000000E+00  0.00000000E+00  0.00000000E+00
  0.00000000E+00  0.00000000E+00  0.00000000E+00
  0.00000000E+00  0.00000000E+00  0.00000000E+00
  0.00000000E+00  0.00000000E+00  0.00000000E+00
  0.00000000E+00  0.00000000E+00  0.00000000E+00
  0.00000000E+00  0.00000000E+00  0.00000000E+00
  0.00000000E+00  0.00000000E+00  0.00000000E+00
  0.00000000E+00  0.00000000E+00  0.00000000E+00
  0.00000000E+00  0.00000000E+00  0.00000000E+00
  0.00000000E+00  0.00000000E+00  0.00000000E+00
  0.00000000E+00  0.00000000E+00  0.00000000E+00
  0.00000000E+00  0.00000000E+00  0.00000000E+00
  0.00000000E+00  0.00000000E+00  0.00000000E+00
  0.00000000E+00  0.00000000E+00  0.00000000E+00
  0.00000000E+00  0.00000000E+00  0.00000000E+00
  0.00000000E+00  0.00000000E+00  0.00000000E+00
  0.00000000E+00  0.00000000E+00  0.00000000E+00
  0.00000000E+00  0.00000000E+00  0.00000000E+00
  0.00000000E+00  0.00000000E+00  0.00000000E+00
  0.00000000E+00  0.00000000E+00  0.00000000E+00
  0.00000000E+00  0.00000000E+00  0.00000000E+00
  0.00000000E+00  0.00000000E+00  0.00000000E+00
  0.00000000E+00  0.00000000E+00  0.00000000E+00
  0.00000000E+00  0.00000000E+00  0.00000000E+00
  0.00000000E+00  0.00000000E+00  0.00000000E+00
  0.00000000E+00  0.00000000E+00  0.00000000E+00
  0.00000000E+00  0.00000000E+00  0.00000000E+00
  0.00000000E+00  0.00000000E+00  0.00000000E+00
  0.00000000E+00  0.00000000E+00  0.00000000E+00
  0.00000000E+00  0.00000000E+00  0.00000000E+00
  0.00000000E+00  0.00000000E+00  0.00000000E+00
  0.00000000E+00  0.00000000E+00  0.00000000E+00
  0.00000000E+00  0.00000000E+00  0.00000000E+00
  0.00000000E+00  0.00000000E+00  0.00000000E+00
  0.00000000E+00  0.00000000E+00  0.00000000E+00
  0.00000000E+00  0.00000000E+00  0.00000000E+00
  0.00000000E+00  0.00000000E+00  0.00000000E+00
  0.00000000E+00  0.00000000E+00  0.00000000E+00
  0.00000000E+00  0.00000000E+00  0.00000000E+00
  0.00000000E+00  0.00000000E+00  0.00000000E+00
  0.00000000E+00  0.00000000E+00  0.00000000E+00
  0.00000000E+00  0.00000000E+00  0.00000000E+00
  0.00000000E+00  0.00000000E+00  0.00000000E+00
  0.00000000E+00  0.00000000E+00  0.00000000E+00
  0.00000000E+00  0.00000000E+00  0.00000000E+00
  0.00000000E+00  0.00000000E+00  0.00000000E+00
  0.00000000E+00  0.00000000E+00  0.00000000E+00
  0.00000000E+00  0.00000000E+00  0.00000000E+00
  0.00000000E+00  0.00000000E+00  0.00000000E+00
  0.00000000E+00  0.00000000E+00  0.00000000E+00
  0.00000000E+00  0.00000000E+00  0.00000000E+00
  0.00000000E+00  0.00000000E+00  0.00000000E+00
  0.00000000E+00  0.00000000E+00  0.00000000E+00
  0.00000000E+00  0.00000000E+00  0.00000000E+00
  0.00000000E+00  0.00000000E+00  0.00000000E+00
  0.00000000E+00  0.00000000E+00  0.00000000E+00
  0.00000000E+00  0.00000000E+00  0.00000000E+00
  0.00000000E+00  0.00000000E+00  0.00000000E+00
  0.00000000E+00  0.00000000E+00  0.00000000E+00
  0.00000000E+00  0.00000000E+00  0.00000000E+00
  0.00000000E+00  0.00000000E+00  0.00000000E+00
  0.00000000E+00  0.00000000E+00  0.00000000E+00
  0.00000000E+00  0.00000000E+00  0.00000000E+00
  0.00000000E+00  0.00000000E+00  0.00000000E+00
  0.00000000E+00  0.00000000E+00  0.00000000E+00
  0.00000000E+00  0.00000000E+00  0.00000000E+00
  0.00000000E+00  0.00000000E+00  0.00000000E+00
  0.00000000E+00  0.00000000E+00  0.00000000E+00
  0.00000000E+00  0.00000000E+00  0.00000000E+00
  0.00000000E+00  0.00000000E+00  0.00000000E+00
  0.00000000E+00  0.00000000E+00  0.00000000E+00
  0.00000000E+00  0.00000000E+00  0.00000000E+00
  0.00000000E+00  0.00000000E+00  0.00000000E+00
  0.00000000E+00  0.00000000E+00  0.00000000E+00
  0.00000000E+00  0.00000000E+00  0.00000000E+00
  0.00000000E+00  0.00000000E+00  0.00000000E+00
  0.00000000E+00  0.00000000E+00  0.00000000E+00
  0.00000000E+00  0.00000000E+00  0.00000000E+00
  0.00000000E+00  0.00000000E+00  0.00000000E+00
  0.00000000E+00  0.00000000E+00  0.00000000E+00
  0.00000000E+00  0.00000000E+00  0.00000000E+00
  0.00000000E+00  0.00000000E+00  0.00000000E+00
  0.00000000E+00  0.00000000E+00  0.00000000E+00
  0.00000000E+00  0.00000000E+00  0.00000000E+00
  0.00000000E+00  0.00000000E+00  0.00000000E+00
  0.00000000E+00  0.00000000E+00  0.00000000E+00
  0.00000000E+00  0.00000000E+00  0.00000000E+00
  0.00000000E+00  0.00000000E+00  0.00000000E+00
  0.00000000E+00  0.00000000E+00  0.00000000E+00
  0.00000000E+00  0.00000000E+00  0.00000000E+00
  0.00000000E+00  0.00000000E+00  0.00000000E+00
  0.00000000E+00  0.00000000E+00  0.00000000E+00
  0.00000000E+00  0.00000000E+00  0.00000000E+00
  0.00000000E+00  0.00000000E+00  0.00000000E+00
  0.00000000E+00  0.00000000E+00  0.00000000E+00
  0.00000000E+00  0.00000000E+00  0.00000000E+00
  0.00000000E+00  0.00000000E+00  0.00000000E+00
  0.00000000E+00  0.00000000E+00  0.00000000E+00
  0.00000000E+00  0.00000000E+00  0.00000000E+00
  0.00000000E+00  0.00000000E+00  0.00000000E+00
  0.00000000E+00  0.00000000E+00  0.00000000E+00
  0.00000000E+00  0.00000000E+00  0.00000000E+00
  0.00000000E+00  0.00000000E+00  0.00000000E+00
  0.00000000E+00  0.00000000E+00  0.00000000E+00
  0.00000000E+00  0.00000000E+00  0.00000000E+00
  0.00000000E+00  0.00000000E+00  0.00000000E+00
  0.00000000E+00  0.00000000E+00  0.00000000E+00
  0.00000000E+00  0.00000000E+00  0.00000000E+00
  0.00000000E+00  0.00000000E+00  0.00000000E+00
  0.00000000E+00  0.00000000E+00  0.00000000E+00
  0.00000000E+00  0.00000000E+00  0.00000000E+00
  0.00000000E+00  0.00000000E+00  0.00000000E+00
  0.00000000E+00  0.00000000E+00  0.00000000E+00
  0.00000000E+00  0.00000000E+00  0.00000000E+00
  0.00000000E+00  0.00000000E+00  0.00000000E+00
  0.00000000E+00  0.00000000E+00  0.00000000E+00
  0.00000000E+00  0.00000000E+00  0.00000000E+00
  0.00000000E+00  0.00000000E+00  0.00000000E+00
  0.00000000E+00  0.00000000E+00  0.00000000E+00
  0.00000000E+00  0.00000000E+00  0.00000000E+00
  0.00000000E+00  0.00000000E+00  0.00000000E+00
  0.00000000E+00  0.00000000E+00  0.00000000E+00
  0.00000000E+00  0.00000000E+00  0.00000000E+00
  0.00000000E+00  0.00000000E+00  0.00000000E+00
  0.00000000E+00  0.00000000E+00  0.00000000E+00
  0.00000000E+00  0.00000000E+00  0.00000000E+00
  0.00000000E+00  0.00000000E+00  0.00000000E+00
  0.00000000E+00  0.00000000E+00  0.00000000E+00
  0.00000000E+00  0.00000000E+00  0.00000000E+00
  0.00000000E+00  0.00000000E+00  0.00000000E+00
  0.00000000E+00  0.00000000E+00  0.00000000E+00
  0.00000000E+00  0.00000000E+00  0.00000000E+00
  0.00000000E+00  0.00000000E+00  0.00000000E+00
  0.00000000E+00  0.00000000E+00  0.00000000E+00
  0.00000000E+00  0.00000000E+00  0.00000000E+00
  0.00000000E+00  0.00000000E+00  0.00000000E+00
  0.00000000E+00  0.00000000E+00  0.00000000E+00
  0.00000000E+00  0.00000000E+00  0.00000000E+00
  0.00000000E+00  0.00000000E+00  0.00000000E+00
  0.00000000E+00  0.00000000E+00  0.00000000E+00
  0.00000000E+00  0.00000000E+00  0.00000000E+00
  0.00000000E+00  0.00000000E+00  0.00000000E+00
  0.00000000E+00  0.00000000E+00  0.00000000E+00
  0.00000000E+00  0.00000000E+00  0.00000000E+00
  0.00000000E+00  0.00000000E+00  0.00000000E+00
  0.00000000E+00  0.00000000E+00  0.00000000E+00
  0.00000000E+00  0.00000000E+00  0.00000000E+00
  0.00000000E+00  0.00000000E+00  0.00000000E+00
  0.00000000E+00  0.00000000E+00  0.00000000E+00
  0.00000000E+00  0.00000000E+00  0.00000000E+00
  0.00000000E+00  0.00000000E+00  0.00000000E+00
  0.00000000E+00  0.00000000E+00  0.00000000E+00
  0.00000000E+00  0.00000000E+00  0.00000000E+00
  0.00000000E+00  0.00000000E+00  0.00000000E+00
  0.00000000E+00  0.00000000E+00  0.00000000E+00
  0.00000000E+00  0.00000000E+00  0.00000000E+00
  0.00000000E+00  0.00000000E+00  0.00000000E+00
  0.00000000E+00  0.00000000E+00  0.00000000E+00
  0.00000000E+00  0.00000000E+00  0.00000000E+00
  0.00000000E+00  0.00000000E+00  0.00000000E+00
  0.00000000E+00  0.00000000E+00  0.00000000E+00
  0.00000000E+00  0.00000000E+00  0.00000000E+00
  0.00000000E+00  0.00000000E+00  0.00000000E+00
  0.00000000E+00  0.00000000E+00  0.00000000E+00
  0.00000000E+00  0.00000000E+00  0.00000000E+00
  0.00000000E+00  0.00000000E+00  0.00000000E+00
  0.00000000E+00  0.00000000E+00  0.00000000E+00
  0.00000000E+00  0.00000000E+00  0.00000000E+00
  0.00000000E+00  0.00000000E+00  0.00000000E+00
  0.00000000E+00  0.00000000E+00  0.00000000E+00
  0.00000000E+00  0.00000000E+00  0.00000000E+00
  0.00000000E+00  0.00000000E+00  0.00000000E+00
  0.00000000E+00  0.00000000E+00  0.00000000E+00
  0.00000000E+00  0.00000000E+00  0.00000000E+00
  0.00000000E+00  0.00000000E+00  0.00000000E+00
  0.00000000E+00  0.00000000E+00  0.00000000E+00
  0.00000000E+00  0.00000000E+00  0.00000000E+00
  0.00000000E+00  0.00000000E+00  0.00000000E+00
  0.00000000E+00  0.00000000E+00  0.00000000E+00
  0.00000000E+00  0.00000000E+00  0.00000000E+00
  0.00000000E+00  0.00000000E+00  0.00000000E+00
  0.00000000E+00  0.00000000E+00  0.00000000E+00
  0.00000000E+00  0.00000000E+00  0.00000000E+00
  0.00000000E+00  0.00000000E+00  0.00000000E+00
  0.00000000E+00  0.00000000E+00  0.00000000E+00
  0.00000000E+00  0.00000000E+00  0.00000000E+00
  0.00000000E+00  0.00000000E+00  0.00000000E+00
  0.00000000E+00  0.00000000E+00  0.00000000E+00
  0.00000000E+00  0.00000000E+00  0.00000000E+00
  0.00000000E+00  0.00000000E+00  0.00000000E+00
  0.00000000E+00  0.00000000E+00  0.00000000E+00
  0.00000000E+00  0.00000000E+00  0.00000000E+00
  0.00000000E+00  0.00000000E+00  0.00000000E+00
  0.00000000E+00  0.00000000E+00  0.00000000E+00
