# Supplementary material for: Towards an atomistic understanding of disordered carbon electrode materials
Source: Chem Commun (Camb). 2018 May 23;54(47):5988–91. doi: 10.1039/c8cc01388h (PMC5994876; doi:10.1039/c8cc01388h)
Supplement: Supplementary file 1 [file CC-054-C8CC01388H-s001.zip › structures_pure_small/POSCAR/POSCAR.aC216_opt_1.00_03]

 C                                      
   1.00000000000000     
    16.0197901599999994    0.0000000000000000    0.0000000000000000
     0.0000000000000000   16.0197901599999994    0.0000000000000000
     0.0000000000000000    0.0000000000000000   16.0197901599999994
   C 
   206
Direct
  0.3934724093683146  0.7863330607910021  0.8247097647343988
  0.5940193033145302  0.0861070450896774  0.0272769717983803
  0.6233293218094205  0.2411210610907332  0.4230798469495208
  0.3732062721461099  0.7509848763583475  0.7490229949989596
  0.4055775504716306  0.6074012200191654  0.1038164098880031
  0.0830688292087990  0.7669696672732274  0.9618686966038517
  0.2832837225717193  0.7355871012618934  0.4404156380953252
  0.9218759170911872  0.5785702351227568  0.8819172364713711
  0.9061637903468089  0.5889429972470883  0.7167193376078043
  0.3554888051914000  0.8354158429147377  0.3169402874592759
  0.4745511411814422  0.8349492871529014  0.6498553989138824
  0.3829722775714123  0.8458131628299481  0.3995780300828071
  0.3128173635061004  0.3329716489116819  0.0606814199178016
  0.8802717512028974  0.8469772849805376  0.0372955157449142
  0.6941872516045000  0.3228814659039139  0.0506182957342650
  0.5680762404596731  0.3784406732991329  0.0015889520064118
  0.7546463225754382  0.4402175815554816  0.8825024507247177
  0.6175841966329111  0.2113430958113449  0.1230780802151407
  0.7717089936880959  0.5788990273685825  0.0713636315309511
  0.5005456240423933  0.7120719395358807  0.0811704753543603
  0.0439361087544573  0.2603757133493659  0.0617714173621395
  0.4979041532211508  0.4860112830137986  0.0595974087704357
  0.4699159142697535  0.9861254040247517  0.3899827192754449
  0.4687364975913295  0.8375937154804841  0.8417775295005732
  0.5375673557221166  0.1226671500065006  0.8579619849388728
  0.6083700975940044  0.2523593863695665  0.7571544768360111
  0.9034720177002106  0.5739921773031618  0.5698693806333952
  0.3010416639220809  0.7018510064753281  0.6335413301763985
  0.3405643219036207  0.2486067545712388  0.0487414597189349
  0.2355856686749914  0.6800828960379440  0.5785953092527661
  0.6737887057791234  0.3204998703234536  0.2172487816755888
  0.8451694777785752  0.2759362273543060  0.0410472899550427
  0.0041335331622644  0.5881288756925456  0.4485557692761744
  0.5747618134291832  0.2308325744793019  0.9828830349239651
  0.7589922993137983  0.2585015269158728  0.0344247410560083
  0.3978419181314254  0.8356952797767445  0.1723485695900314
  0.2692218595962690  0.1944606536291545  0.0515545801667967
  0.2219442115908532  0.4744609881626907  0.0938399540591201
  0.1255816359018956  0.8419159254330820  0.9758986192448506
  0.7916619620120624  0.4661548021279583  0.4746039993704113
  0.6081665563810827  0.9355844636986552 -0.0110924041137324
  0.9447014179633778  0.0657919318673809  0.0271228986226102
  0.4171539366548881  0.6959290986113963  0.1122744582010646
  0.0323028888515362  0.6251078341283662  0.6423879134681927
  0.6833355351257561  0.3890817734393864  0.7589510685142712
  0.6078768596712593  0.2562255074396776  0.8444341290554340
  0.6886216036099720  0.3532550020516308  0.5009969977517016
  0.6504973113573218  0.3197658321539746  0.8890929484753732
  0.9437274227449500  0.9785493168669807  0.0297338134313766
  0.7778915270058395  0.1062340245920946  0.0193695571083953
  0.0384875590325248  0.5878094445337491  0.2914820711086624
  0.3284479665136146  0.9332455394355508  0.9755054159303292
  0.6744852678934311  0.7155977154468761  0.0420632073610320
  0.5028357304604334  0.8988710900623224  0.7888194852662402
  0.5497828783441746  0.1493442932833270  0.3267429847435041
  0.3002059351477493  0.7690306777474037  0.2949480752723297
  0.1057897727945788  0.5515987138456068  0.1572820649643570
  0.0533528301605368  0.4858983425517442  0.1211575878407185
  0.6429860846137997  0.2747621694393015  0.5000308029208621
  0.8158217221123472  0.6555418898487774  0.0623994664907508
  0.9517634033826140  0.3915589365449965  0.0749116546488400
  0.7819719362803319  0.9528296559028196  0.0170950080022134
  0.8681875252876011  0.9343599862887757  0.0308752888991640
  0.4412346753375479  0.4166562971240936  0.0510316202007762
  0.7788265076229400  0.5081391133930316  0.7461124999673514
  0.2935471032322914  0.7125543903633650  0.7232864525476426
  0.6630600003769644  0.4789340192847114  0.0556055177851101
  0.7218220064325398  0.4512108843100028  0.7085925476055930
  0.8555947190063521  0.5237035617334382  0.8953423105876064
  0.0908051499163816  0.6341067535790832  0.5761349957528463
  0.6334518237849143  0.6364974768185379  0.0570748159435564
  0.5085545579615228  0.0832098206130654  0.2796177901712110
  0.0825670808428571  0.6257159948384442  0.4871471905129701
  0.3010692279046991  0.7294344103955033  0.2165848556141505
  0.1830588458110126  0.6765340751603960  0.3494932463142945
  0.6441001632616459  0.0180560077307383  0.0053839942932803
  0.4935313346109881  0.8646921678603462  0.0523760299507946
  0.5718804628439729  0.1669575648684822  0.4107352380335610
  0.2399529194380804  0.9259443641160511  0.9814523817371842
  0.5537901547848567  0.1154637540613258  0.7672906630729766
  0.4754148417018040  0.9036875777798075  0.5077540591062110
  0.4903985372738969  0.2619648764750155  0.0163483163159069
  0.2407583222392465  0.6653153609806451  0.2053376285065865
  0.6865512485141020  0.5651035970997457  0.0630715333612039
  0.8668671609513277  0.1199216741496807  0.0263008997850724
  0.9104795694438963  0.5458420761140103  0.0785304213256878
  0.0102316626191193  0.9153193397271183  0.0278044426372409
  0.8295328279702847  0.5535913555332043  0.6926436320448599
  0.7341788030342966  0.3972089461426355  0.4379508187881849
  0.1078570865499451  0.1232579519916096  0.0421571110810718
  0.3690450702206440  0.7522367546670711  0.1603181354007922
  0.9707004314360564  0.4816202199515925  0.0936674574163493
  0.8728489904620800  0.3616429780796152  0.0548417629987054
  0.7659478199490396  0.7259088149089230  0.0431088441529640
  0.3337848957453041  0.8049570445454222  0.8869349711023822
  0.5812808242302779  0.1798551870818736  0.7127802431953761
  0.7988175672098315  0.8076914395452549  0.0314262878369464
  0.5358905907002436  0.9849657990253460  0.6743105516607079
  0.0699432230176312  0.6430144470387745  0.7212477586740687
  0.9834339439607968  0.2010094534878334  0.0431348259151822
  0.2462502426929205  0.7901141072873947  0.8948480427092834
  0.0161362802037319  0.1188834788718218  0.0344574036752182
  0.4429160226163084  0.8885801278660990  0.1171944105874872
  0.6276158951316765  0.3132234668624745  0.9797102314887632
  0.0267457581959102  0.6299481624246869  0.7948041952777498
  0.5147827837730987  0.0301665888500391  0.4539031849339916
  0.8957224531702187  0.2036964147124306  0.0367247581531392
  0.1000232224198120  0.5990487561496933  0.2323315855612393
  0.3776056483896059  0.0025437822668812  0.9900028650165611
  0.9669822919528729  0.6735314642991135  0.0052156976372182
  0.5448349919545762  0.6357597151680000  0.0707514040766426
  0.6819103720299352  0.3792471037817234  0.5843971240557237
  0.6410424660216988  0.3231455287378968  0.7178086354364853
  0.2529735725993051  0.7310272135430091  0.3581997168124610
  0.7255024423624358  0.1782655028649929  0.0239827734656555
  0.5040599926894777  0.0387306371943928  0.8863092588065862
  0.3986901083134001  0.7787610257129667  0.5357019671745051
  0.6303828546688267  0.1706042928422288  0.0392690508675397
  0.5431700172536605  0.0218580329428109  0.5947510848345517
  0.5217736560276320  0.0974418518308775  0.1920275800340842
  0.3287206448742227  0.5674722341777595  0.1102943966637210
  0.4203444699012794  0.2136807803775333  0.0358415097663019
  0.6596374462818329  0.2901344619183318  0.1350182931157549
  0.7753560933422590  0.4892670535091874  0.5630207006402852
  0.1987583189633453  0.2450203573521255  0.0653273832730867
  0.9848685855932406  0.6273462317345325  0.9318434886819134
  0.0913226815674375  0.4061301207558980  0.1011126145707391
  0.4937114120516290  0.0422205523312759  0.1304159924105985
  0.3560821841492462  0.4116882212346650  0.0656727244126436
  0.3548958022025840  0.7838972794877078  0.4598874040873430
  0.6413044616020271  0.3198410615217285  0.6320745505043682
  0.9445076159811726  0.5969611550338050  0.7948971686647385
  0.6178403389613545  0.2508680002819264  0.5827171055030408
  0.5793773286350291  0.4551775233885170  0.0361676404606347
  0.7211043562511078  0.4463697724705444  0.6193136770778670
  0.6215386832597170  0.7856687969968020  0.0271527442385172
  0.5512863598208613  0.1090905987164633  0.4761651779529247
  0.6948185102263239  0.3835838080447126  0.8487848421406491
  0.5081011929846488  0.9000012107384621  0.6989046116055241
  0.5365400918943165  0.7859160783807820  0.0521116790358643
  0.4337464343732476  0.9567559635368309  0.2429677034173628
  0.4228043436186884  0.7664672282705972  0.6772853149498612
  0.2277459280156419  0.6864591324011416  0.4902363135312065
  0.0503582372918623  0.6530483784083280  0.8762553229949034
  0.3726457099996345  0.8654216397065121  0.9393114814625843
  0.8643861113930040  0.5038667796331523  0.4422641998175776
  0.9251996349370437  0.5562114053123284  0.4859065396708759
  0.7362445685315063  0.0262813935105810  0.0120300480771996
  0.5871515760519921  0.1763568668265332  0.6200875703588081
  0.1716533388151526  0.9779079887106754  0.0107859701561558
  0.5704328559301451  0.1726702575052058  0.1837073718669246
  0.4235886522564122  0.1277144869961590  0.0330281908286263
  0.4550227521577282  0.9685958478928078  0.1575724108659141
  0.1570789176700256  0.6563667790401723  0.4407064862480957
  0.5411530754907767  0.0316780654528896  0.7472659392664532
  0.5815418133719209  0.2038228619891855  0.2647560600525929
  0.9680735278839986  0.8321104133648862  0.0311087412417153
  0.4409017290676091  0.9080365664322053  0.4257682860988614
  0.4888937558605213  0.3481064365159335  0.0185002366541743
  0.1795863019642011  0.0672362067204103  0.0301116670502340
  0.4840018447423658  0.5698118134105176  0.0797147196002652
  0.7423915804573340  0.8737369930896204  0.0162159130327301
  0.0304681285906602  0.3458109961341451  0.0796020099674436
  0.6329264818012234  0.2701942663640735  0.2778451626940735
  0.3083265698930877  0.4830249632767857  0.0862669079471219
  0.1711054943521910  0.6494641403346593  0.2637824522162647
  0.9044848480238755  0.6351561213294676  0.0603370880390265
  0.7123135392494869  0.3634694427778200  0.3551230674599495
  0.5005061474285613  0.0704621807192652  0.0393633113392046
  0.5142243574882921  0.9226642646397651  0.9817774426591797
  0.6551030579573632  0.2913453914003413  0.3584151937089337
  0.1924164911204831  0.7301953526117188  0.8518095153313586
  0.5166771380540054  0.9790005496463843  0.5241569343804782
  0.5669382303959057  0.1966967232630449  0.8952795969790868
  0.2646971483363906  0.1085484159500081  0.0346571200855000
  0.7951184581005173  0.4990002707426049  0.8306195000627999
  0.1536295954198381  0.6667192334064347  0.7089155685099725
  0.4594292695404366  0.8387546426129471  0.5609366127069905
  0.4597636212419692  0.8696935851971762  0.9234182289634028
  0.2079852191073926  0.8478876432959073  0.9507201943172224
  0.8294705086064666  0.5136095782959790  0.0751712705253969
  0.9507029814274847  0.6026915693550273  0.6400909758121830
  0.1208098752605172  0.2114435738649349  0.0598225983065604
  0.8101709059395058  0.4306955913774315  0.0417806021006566
  0.0112960311316307  0.5832779889591601  0.3631920320045418
  0.3497299896038407  0.0780616655017848  0.0220043949979313
  0.0055392654334677  0.7554746750770119  0.0057228444582759
  0.0968740378324700  0.9192874751943568  0.0107784718877577
  0.5643629417555693  0.1069295965988035  0.5675856218303786
  0.2251856093968606  0.3288373280261780  0.0729197615438465
  0.1639985195336611  0.6582482897583662  0.6198711451644129
  0.3776166505546714  0.7351390564038606  0.6082293306055809
  0.5167561411120585  0.9844351975407134  0.8185979266719059
  0.7203896902097179  0.4129555293117563  0.0555742652593505
  0.1873411905367607  0.5481236174293859  0.1263925462249500
  0.6562931952203528  0.8650576090812986  0.0057282706095771
  0.8283772992928758  0.5441830887947621  0.6037035772541551
  0.1136063853049813  0.7132806532191088  0.8960855532382772
  0.8128768479293088  0.4587735196095942  0.9488880996007861
  0.2518147028480883  0.6043804521741623  0.1424759602309573
  0.3912646818139440  0.8783464394121548  0.2491073922663394
  0.4648090092606824  0.0112576630183549  0.3057419388018847
  0.2152671808026763  0.6994975377784338  0.7659755005373302
  0.1778211097930160  0.3997772394117836  0.0897883998120276
  0.4725298149356904  0.0070302974454962  0.9736042064991800
  0.7247166748698636  0.3799259390389555  0.2671656765974298
 
  0.00000000E+00  0.00000000E+00  0.00000000E+00
  0.00000000E+00  0.00000000E+00  0.00000000E+00
  0.00000000E+00  0.00000000E+00  0.00000000E+00
  0.00000000E+00  0.00000000E+00  0.00000000E+00
  0.00000000E+00  0.00000000E+00  0.00000000E+00
  0.00000000E+00  0.00000000E+00  0.00000000E+00
  0.00000000E+00  0.00000000E+00  0.00000000E+00
  0.00000000E+00  0.00000000E+00  0.00000000E+00
  0.00000000E+00  0.00000000E+00  0.00000000E+00
  0.00000000E+00  0.00000000E+00  0.00000000E+00
  0.00000000E+00  0.00000000E+00  0.00000000E+00
  0.00000000E+00  0.00000000E+00  0.00000000E+00
  0.00000000E+00  0.00000000E+00  0.00000000E+00
  0.00000000E+00  0.00000000E+00  0.00000000E+00
  0.00000000E+00  0.00000000E+00  0.00000000E+00
  0.00000000E+00  0.00000000E+00  0.00000000E+00
  0.00000000E+00  0.00000000E+00  0.00000000E+00
  0.00000000E+00  0.00000000E+00  0.00000000E+00
  0.00000000E+00  0.00000000E+00  0.00000000E+00
  0.00000000E+00  0.00000000E+00  0.00000000E+00
  0.00000000E+00  0.00000000E+00  0.00000000E+00
  0.00000000E+00  0.00000000E+00  0.00000000E+00
  0.00000000E+00  0.00000000E+00  0.00000000E+00
  0.00000000E+00  0.00000000E+00  0.00000000E+00
  0.00000000E+00  0.00000000E+00  0.00000000E+00
  0.00000000E+00  0.00000000E+00  0.00000000E+00
  0.00000000E+00  0.00000000E+00  0.00000000E+00
  0.00000000E+00  0.00000000E+00  0.00000000E+00
  0.00000000E+00  0.00000000E+00  0.00000000E+00
  0.00000000E+00  0.00000000E+00  0.00000000E+00
  0.00000000E+00  0.00000000E+00  0.00000000E+00
  0.00000000E+00  0.00000000E+00  0.00000000E+00
  0.00000000E+00  0.00000000E+00  0.00000000E+00
  0.00000000E+00  0.00000000E+00  0.00000000E+00
  0.00000000E+00  0.00000000E+00  0.00000000E+00
  0.00000000E+00  0.00000000E+00  0.00000000E+00
  0.00000000E+00  0.00000000E+00  0.00000000E+00
  0.00000000E+00  0.00000000E+00  0.00000000E+00
  0.00000000E+00  0.00000000E+00  0.00000000E+00
  0.00000000E+00  0.00000000E+00  0.00000000E+00
  0.00000000E+00  0.00000000E+00  0.00000000E+00
  0.00000000E+00  0.00000000E+00  0.00000000E+00
  0.00000000E+00  0.00000000E+00  0.00000000E+00
  0.00000000E+00  0.00000000E+00  0.00000000E+00
  0.00000000E+00  0.00000000E+00  0.00000000E+00
  0.00000000E+00  0.00000000E+00  0.00000000E+00
  0.00000000E+00  0.00000000E+00  0.00000000E+00
  0.00000000E+00  0.00000000E+00  0.00000000E+00
  0.00000000E+00  0.00000000E+00  0.00000000E+00
  0.00000000E+00  0.00000000E+00  0.00000000E+00
  0.00000000E+00  0.00000000E+00  0.00000000E+00
  0.00000000E+00  0.00000000E+00  0.00000000E+00
  0.00000000E+00  0.00000000E+00  0.00000000E+00
  0.00000000E+00  0.00000000E+00  0.00000000E+00
  0.00000000E+00  0.00000000E+00  0.00000000E+00
  0.00000000E+00  0.00000000E+00  0.00000000E+00
  0.00000000E+00  0.00000000E+00  0.00000000E+00
  0.00000000E+00  0.00000000E+00  0.00000000E+00
  0.00000000E+00  0.00000000E+00  0.00000000E+00
  0.00000000E+00  0.00000000E+00  0.00000000E+00
  0.00000000E+00  0.00000000E+00  0.00000000E+00
  0.00000000E+00  0.00000000E+00  0.00000000E+00
  0.00000000E+00  0.00000000E+00  0.00000000E+00
  0.00000000E+00  0.00000000E+00  0.00000000E+00
  0.00000000E+00  0.00000000E+00  0.00000000E+00
  0.00000000E+00  0.00000000E+00  0.00000000E+00
  0.00000000E+00  0.00000000E+00  0.00000000E+00
  0.00000000E+00  0.00000000E+00  0.00000000E+00
  0.00000000E+00  0.00000000E+00  0.00000000E+00
  0.00000000E+00  0.00000000E+00  0.00000000E+00
  0.00000000E+00  0.00000000E+00  0.00000000E+00
  0.00000000E+00  0.00000000E+00  0.00000000E+00
  0.00000000E+00  0.00000000E+00  0.00000000E+00
  0.00000000E+00  0.00000000E+00  0.00000000E+00
  0.00000000E+00  0.00000000E+00  0.00000000E+00
  0.00000000E+00  0.00000000E+00  0.00000000E+00
  0.00000000E+00  0.00000000E+00  0.00000000E+00
  0.00000000E+00  0.00000000E+00  0.00000000E+00
  0.00000000E+00  0.00000000E+00  0.00000000E+00
  0.00000000E+00  0.00000000E+00  0.00000000E+00
  0.00000000E+00  0.00000000E+00  0.00000000E+00
  0.00000000E+00  0.00000000E+00  0.00000000E+00
  0.00000000E+00  0.00000000E+00  0.00000000E+00
  0.00000000E+00  0.00000000E+00  0.00000000E+00
  0.00000000E+00  0.00000000E+00  0.00000000E+00
  0.00000000E+00  0.00000000E+00  0.00000000E+00
  0.00000000E+00  0.00000000E+00  0.00000000E+00
  0.00000000E+00  0.00000000E+00  0.00000000E+00
  0.00000000E+00  0.00000000E+00  0.00000000E+00
  0.00000000E+00  0.00000000E+00  0.00000000E+00
  0.00000000E+00  0.00000000E+00  0.00000000E+00
  0.00000000E+00  0.00000000E+00  0.00000000E+00
  0.00000000E+00  0.00000000E+00  0.00000000E+00
  0.00000000E+00  0.00000000E+00  0.00000000E+00
  0.00000000E+00  0.00000000E+00  0.00000000E+00
  0.00000000E+00  0.00000000E+00  0.00000000E+00
  0.00000000E+00  0.00000000E+00  0.00000000E+00
  0.00000000E+00  0.00000000E+00  0.00000000E+00
  0.00000000E+00  0.00000000E+00  0.00000000E+00
  0.00000000E+00  0.00000000E+00  0.00000000E+00
  0.00000000E+00  0.00000000E+00  0.00000000E+00
  0.00000000E+00  0.00000000E+00  0.00000000E+00
  0.00000000E+00  0.00000000E+00  0.00000000E+00
  0.00000000E+00  0.00000000E+00  0.00000000E+00
  0.00000000E+00  0.00000000E+00  0.00000000E+00
  0.00000000E+00  0.00000000E+00  0.00000000E+00
  0.00000000E+00  0.00000000E+00  0.00000000E+00
  0.00000000E+00  0.00000000E+00  0.00000000E+00
  0.00000000E+00  0.00000000E+00  0.00000000E+00
  0.00000000E+00  0.00000000E+00  0.00000000E+00
  0.00000000E+00  0.00000000E+00  0.00000000E+00
  0.00000000E+00  0.00000000E+00  0.00000000E+00
  0.00000000E+00  0.00000000E+00  0.00000000E+00
  0.00000000E+00  0.00000000E+00  0.00000000E+00
  0.00000000E+00  0.00000000E+00  0.00000000E+00
  0.00000000E+00  0.00000000E+00  0.00000000E+00
  0.00000000E+00  0.00000000E+00  0.00000000E+00
  0.00000000E+00  0.00000000E+00  0.00000000E+00
  0.00000000E+00  0.00000000E+00  0.00000000E+00
  0.00000000E+00  0.00000000E+00  0.00000000E+00
  0.00000000E+00  0.00000000E+00  0.00000000E+00
  0.00000000E+00  0.00000000E+00  0.00000000E+00
  0.00000000E+00  0.00000000E+00  0.00000000E+00
  0.00000000E+00  0.00000000E+00  0.00000000E+00
  0.00000000E+00  0.00000000E+00  0.00000000E+00
  0.00000000E+00  0.00000000E+00  0.00000000E+00
  0.00000000E+00  0.00000000E+00  0.00000000E+00
  0.00000000E+00  0.00000000E+00  0.00000000E+00
  0.00000000E+00  0.00000000E+00  0.00000000E+00
  0.00000000E+00  0.00000000E+00  0.00000000E+00
  0.00000000E+00  0.00000000E+00  0.00000000E+00
  0.00000000E+00  0.00000000E+00  0.00000000E+00
  0.00000000E+00  0.00000000E+00  0.00000000E+00
  0.00000000E+00  0.00000000E+00  0.00000000E+00
  0.00000000E+00  0.00000000E+00  0.00000000E+00
  0.00000000E+00  0.00000000E+00  0.00000000E+00
  0.00000000E+00  0.00000000E+00  0.00000000E+00
  0.00000000E+00  0.00000000E+00  0.00000000E+00
  0.00000000E+00  0.00000000E+00  0.00000000E+00
  0.00000000E+00  0.00000000E+00  0.00000000E+00
  0.00000000E+00  0.00000000E+00  0.00000000E+00
  0.00000000E+00  0.00000000E+00  0.00000000E+00
  0.00000000E+00  0.00000000E+00  0.00000000E+00
  0.00000000E+00  0.00000000E+00  0.00000000E+00
  0.00000000E+00  0.00000000E+00  0.00000000E+00
  0.00000000E+00  0.00000000E+00  0.00000000E+00
  0.00000000E+00  0.00000000E+00  0.00000000E+00
  0.00000000E+00  0.00000000E+00  0.00000000E+00
  0.00000000E+00  0.00000000E+00  0.00000000E+00
  0.00000000E+00  0.00000000E+00  0.00000000E+00
  0.00000000E+00  0.00000000E+00  0.00000000E+00
  0.00000000E+00  0.00000000E+00  0.00000000E+00
  0.00000000E+00  0.00000000E+00  0.00000000E+00
  0.00000000E+00  0.00000000E+00  0.00000000E+00
  0.00000000E+00  0.00000000E+00  0.00000000E+00
  0.00000000E+00  0.00000000E+00  0.00000000E+00
  0.00000000E+00  0.00000000E+00  0.00000000E+00
  0.00000000E+00  0.00000000E+00  0.00000000E+00
  0.00000000E+00  0.00000000E+00  0.00000000E+00
  0.00000000E+00  0.00000000E+00  0.00000000E+00
  0.00000000E+00  0.00000000E+00  0.00000000E+00
  0.00000000E+00  0.00000000E+00  0.00000000E+00
  0.00000000E+00  0.00000000E+00  0.00000000E+00
  0.00000000E+00  0.00000000E+00  0.00000000E+00
  0.00000000E+00  0.00000000E+00  0.00000000E+00
  0.00000000E+00  0.00000000E+00  0.00000000E+00
  0.00000000E+00  0.00000000E+00  0.00000000E+00
  0.00000000E+00  0.00000000E+00  0.00000000E+00
  0.00000000E+00  0.00000000E+00  0.00000000E+00
  0.00000000E+00  0.00000000E+00  0.00000000E+00
  0.00000000E+00  0.00000000E+00  0.00000000E+00
  0.00000000E+00  0.00000000E+00  0.00000000E+00
  0.00000000E+00  0.00000000E+00  0.00000000E+00
  0.00000000E+00  0.00000000E+00  0.00000000E+00
  0.00000000E+00  0.00000000E+00  0.00000000E+00
  0.00000000E+00  0.00000000E+00  0.00000000E+00
  0.00000000E+00  0.00000000E+00  0.00000000E+00
  0.00000000E+00  0.00000000E+00  0.00000000E+00
  0.00000000E+00  0.00000000E+00  0.00000000E+00
  0.00000000E+00  0.00000000E+00  0.00000000E+00
  0.00000000E+00  0.00000000E+00  0.00000000E+00
  0.00000000E+00  0.00000000E+00  0.00000000E+00
  0.00000000E+00  0.00000000E+00  0.00000000E+00
  0.00000000E+00  0.00000000E+00  0.00000000E+00
  0.00000000E+00  0.00000000E+00  0.00000000E+00
  0.00000000E+00  0.00000000E+00  0.00000000E+00
  0.00000000E+00  0.00000000E+00  0.00000000E+00
  0.00000000E+00  0.00000000E+00  0.00000000E+00
  0.00000000E+00  0.00000000E+00  0.00000000E+00
  0.00000000E+00  0.00000000E+00  0.00000000E+00
  0.00000000E+00  0.00000000E+00  0.00000000E+00
  0.00000000E+00  0.00000000E+00  0.00000000E+00
  0.00000000E+00  0.00000000E+00  0.00000000E+00
  0.00000000E+00  0.00000000E+00  0.00000000E+00
  0.00000000E+00  0.00000000E+00  0.00000000E+00
  0.00000000E+00  0.00000000E+00  0.00000000E+00
  0.00000000E+00  0.00000000E+00  0.00000000E+00
  0.00000000E+00  0.00000000E+00  0.00000000E+00
  0.00000000E+00  0.00000000E+00  0.00000000E+00
  0.00000000E+00  0.00000000E+00  0.00000000E+00
  0.00000000E+00  0.00000000E+00  0.00000000E+00
  0.00000000E+00  0.00000000E+00  0.00000000E+00
  0.00000000E+00  0.00000000E+00  0.00000000E+00
  0.00000000E+00  0.00000000E+00  0.00000000E+00
  0.00000000E+00  0.00000000E+00  0.00000000E+00
  0.00000000E+00  0.00000000E+00  0.00000000E+00
