# Supplementary material for: Towards an atomistic understanding of disordered carbon electrode materials
Source: Chem Commun (Camb). 2018 May 23;54(47):5988–91. doi: 10.1039/c8cc01388h (PMC5994876; doi:10.1039/c8cc01388h)
Supplement: Supplementary file 1 [file CC-054-C8CC01388H-s001.zip › structures_pure_small/POSCAR/POSCAR.aC216_opt_1.00_04]

 C                                      
   1.00000000000000     
    16.1923936499999996    0.0000000000000000    0.0000000000000000
     0.0000000000000000   16.1923936499999996    0.0000000000000000
     0.0000000000000000    0.0000000000000000   16.1923936499999996
   C 
   189
Direct
  0.0056450945054593  0.8073901723948482  0.5056185194009113
  0.0301110471865951  0.4816033959627601  0.4625464133009555
  0.5507175706386426  0.7430906973699332  0.7908673409469981
  0.5889665938287216  0.6406560637346892  0.3016540106909594
  0.1579833029394226  0.6495658761569112  0.5540490918914770
  0.4255742519394661  0.7245340163680596  0.2339105647220215
  0.2283198512188664  0.6632362335838013  0.6013696092242260
  0.4141547965621195  0.7222142659664046  0.0537721438738430
  0.6925430490238458  0.7898874680912515  0.8299705965165608
  0.6376210987278135  0.6847556734824940  0.1721923630598383
  0.8646711274691374  0.2104352341155960  0.5016833242569335
  0.8522135995499759  0.9841391838058403  0.7472168313175286
  0.5330981029401576  0.8191408142901023  0.7444670609839337
  0.3321182900814076  0.8423080298457801  0.2389170524367085
  0.3757766479204785  0.7651738669557352  0.4536188299061748
  0.6735415141979757  0.9939042061772202  0.7421517678935796
  0.0052178748728635  0.0102726493505346  0.1291217963877771
  0.4260580800348314  0.2754249028358094  0.5982129433385713
  0.8894936710607978  0.8402600782833262  0.2711435936686905
  0.9515563694564085  0.9132658625465511  0.3952529374617458
  0.8342229472439414  0.3583401887666797  0.4800240080971532
  0.9257214252494057  0.9177451720555446  0.8925553603727956
  0.9731915495784783  0.3090814188573398  0.4607653116327303
  0.1111468250760321  0.8995082981486048  0.9488612626469998
  0.1383837476255929  0.5721930981517622  0.5171722137468182
  0.0385645174182359  0.7220251029195052  0.5015255015782319
  0.2963566813190011  0.8262266192785434  0.0682941568033769
  0.2986714854306052  0.8979832738589769  0.4662724682282221
  0.5072412910491167  0.5248059106684286  0.4903224681786051
  0.2942446675376034  0.9067662093650409  0.3790370373780605
  0.9004193372571924  0.8956786099287318  0.1281746873631803
  0.9442268848299985  0.9748073593617917  0.2526744985978489
  0.8091174915408356  0.7756868650699222  0.1570872808815585
  0.9017318897939557  0.0121913279754811  0.6144001261037033
 -0.0032347905766611  0.1534880353329298  0.4610017828067661
  0.8963996888801937  0.8821956931549985  0.0403020481878786
  0.2302996560603835  0.7336190784907604  0.6513072133269362
  0.9729960889952656  0.9368005924884381  0.8180211038842246
  0.3701893141257196  0.7784032917353109  0.1915668855673277
  0.8198378795118945  0.6340920675226255  0.3412555886123171
  0.0296821120709942  0.9061589125587522  0.6442009812806078
  0.9429568651241967  0.4626809711432908  0.4480879521549604
  0.5265705448355056  0.9973904438950443  0.7020955501133334
  0.0406289927547782  0.9337055517232495  0.9947512184669495
  0.1097736426784166  0.2554593448845334  0.4713910909487128
  0.5687249513611783  0.2384207324478039  0.6058086066479401
  0.9171148731036042  0.3772952189730187  0.4602259433180844
  0.0115530308927026  0.0291317170851363  0.2717305695380535
  0.7932267076136543  0.4979703433491215  0.4397732265766972
  0.5655218215914666  0.6689751904029816  0.2198644863294111
  0.2316879192922559  0.1911548724032101  0.5221990790880898
  0.7314061573665754  0.2672517803671250  0.5443764983083859
  0.4834794534769387  0.6971333962858737  0.8240500548037628
  0.1872588785554255  0.0260374204320860  0.3282967531999845
  0.1077090478312015  0.7186483782534773  0.5500923029435810
  0.8342846134838305  0.7024901103639007  0.2880840574402345
  0.2223875073513224  0.3470300727716407  0.5222845025605544
  0.0584060385987497  0.5666054308942372  0.4780939294066430
  0.3706113823285908  0.4029052956062324  0.5557618294635629
  0.3383533810813015  0.8257179492816458  0.5045107374238957
  0.1414566985914482  0.9894339508554740  0.0977816960421449
  0.2608123604181451  0.9726000541327462  0.3334317929487099
  0.0460858574972183  0.8471849366030375  0.5776720941148314
  0.8855275983770775  0.6057503339807991  0.3918874054280559
  0.8777669608102386  0.5223718171295804  0.4271865790869822
  0.9643135483060753  0.0651121136627990  0.4754697924446109
  0.9244771896590163  0.9111271193208653  0.3094868038525015
  0.1223013543837436  0.0522394006680864  0.3797914681004119
  0.9602592451092060  0.8307637586544158  0.4338197100988129
  0.7119559688528230  0.7305359709369885  0.0416506589134668
  0.8648856646488394  0.8375842999649979  0.1851678140176760
  0.1845901956439856  0.8859497266965288  0.9969811813018743
  0.1989922924353072  0.5056192908638338  0.5268982185271366
  0.2806100362465114  0.7422592590886921  0.7882468785436388
  0.9443953236449204  0.6672161221704745  0.4128904526630076
  0.6340134287696159  0.1819200037391235  0.6202921961693494
  0.9350589323199594  0.9620506622297135  0.7442648066823194
  0.2487386794757593  0.8244880728462549  0.9914119886411610
  0.0593367325727436  0.9803170800496388  0.0655460933026705
  0.9448381386864072  0.2241500107065395  0.4696894828257149
  0.7235723638309913  0.5474329372624117  0.4140663458807126
  0.0535841366399436  0.9133825267493597  0.8038640929131980
  0.6297097972814611  0.6987052441932982  0.9152450834679412
  0.5975125373996941  0.8750007949693341  0.7531435515843641
  0.4267208323341167  0.6921007529893509  0.4654653801885470
  0.8100800710086784  0.2783596530272912  0.5074939248862210
  0.0582856417861014  0.3266076185900391  0.4650690183549009
  0.2815582234407009  0.5302431677855779  0.5570872284918578
  0.3722303250388502  0.7779850616071815  0.3661232985531913
  0.4683863253656533  0.1266983560452471  0.6428644070949926
  0.7825689681092772  0.7779469697971264  0.0723182980491698
  0.3326603541549615  0.8435425885349001  0.3273307727392035
  0.5896380069015232  0.3175267875297613  0.5730116211042995
  0.2133384893859046  0.1089769580511061  0.4944657216340428
  0.3619494096457535  0.4891232919691868  0.5414846272861007
  0.3609866686310313  0.8474666218233775  0.5886968848022751
  0.4591358613497401  0.9448982958772757  0.6857362673876629
  0.1692333282493578  0.8372664348537421  0.8155613633933023
  0.2666299116389613  0.7742203368465638  0.9246301270675900
  0.7385321568843760  0.6060079586996379  0.3515447989745880
  0.9311387458266540  0.7551117060669157  0.3901103024966013
  0.4155346156156185  0.6359876617751700  0.5326986295267264
  0.4842756673055733  0.2129270097902577  0.6179806072111388
  0.0777531847501194  0.8935532702288373  0.7203319568905656
  0.2672416676447945  0.8939094933439700  0.1137977471137156
  0.9831733715287703  0.0009771691228868  0.4189762976217813
  0.0877708554642412  0.4116653373815047  0.4763669997331980
  0.6252514893151980  0.7343974988061283  0.8347163179517886
  0.5280912730376460  0.3808079853510091  0.5611271959577538
  0.7134334661596752  0.1937045677138609  0.5853823926211611
  0.2967570526009856  0.9655676194606569  0.5254142553828977
  0.3401017523128168  0.2656956530276572  0.5822930799254995
  0.2952038041860108  0.7357329526774952  0.7057306578252105
  0.2910839940841026  0.9070087408614368  0.1964711403147625
  0.2630559170240668  0.9704887851611653  0.2452058800173481
  0.5518753062898797  0.4547428447276573  0.5222458925502400
  0.8048496309254408  0.9415774498491377  0.8071399681664311
  0.7020789981562684  0.7284874017111158  0.9560035014599494
  0.8036936816221741  0.8382861564336219  0.9294039950698405
  0.1364744751382896  0.0334290844714220  0.1762684916534716
  0.0512490255178261  0.0459807372079272  0.1936520500410994
  0.7753117008189975  0.1323721074390125  0.5919233261902613
  0.3299865163237873  0.1044963705741175  0.5775874610472281
  0.4630050612714487  0.6718298696527691  0.3842206678728946
  0.4616757122409735  0.8546728025671667  0.6997766007598303
  0.0134564523843822  0.6476702594929015  0.4639201668543571
  0.6883146863557756  0.0640974700827985  0.6940042548202742
  0.3458066164997225  0.7055753857019296  0.8301990078707256
  0.3584938929080181  0.7725257673781973  0.1019915815380234
  0.6949620237038859  0.4059276522816797  0.5087247229374952
  0.3040365006714462  0.3432467957713344  0.5568327386516357
  0.4877392479780500  0.6968959216356251  0.0953184306095290
  0.3962510902724005  0.9864737094478351  0.6407829616648242
  0.1670839955141602  0.7921818032915554  0.6612707282012893
  0.4233067307340081  0.7217840053719509  0.3224828233647610
  0.5376516874612052  0.6259841022870796  0.3730633129710774
  0.1477401808282552  0.8431997612715051  0.7289530225262663
  0.7748040447109239  0.4213376150689149  0.4781121356847132
  0.2948831615080629  0.6063770940817249  0.5973119926546515
  0.4809926966532853  0.6892045584303402  0.9159332355742181
  0.8865807504802756  0.7655470707865170  0.3160154377608940
  0.4045181295189448  0.8051555440146366  0.6538349439255561
  0.4116600036806325  0.6908530516695129  0.7772135929952294
  0.5628960316576673  0.5699318587944731  0.4365445205893917
  0.4260304903926495  0.5460015759965348  0.5187287062877115
  0.5617891823996055  0.6893808159361565  0.0472021526926201
  0.1106756918093060  0.8824026622440478  0.8628799667704633
  0.8478956848871032  0.1344540085490116  0.5432733236061199
  0.3751983286626218  0.6478038469542797  0.6108307153783646
  0.7436437842993242  0.7836061657654959  0.9018557681808703
  0.9543974278091045  0.9125947458613416  0.9756876308946252
  0.1118495662974809  0.7916205451007571  0.5964141310213300
  0.9631087812573403  0.9617313731865119  0.6594146274953157
  0.6397746604180211  0.7006689310484067  0.0873450015125855
  0.1398976501789254  0.1026784989702032  0.4497340168959630
  0.6186748893734023  0.1101852981728274  0.6668927666983884
  0.4455662900165964  0.3579247705867649  0.5754290510145823
  0.1900005604575717  0.2658909309314600  0.5030878650723696
  0.5948734156306370  0.9588244238808392  0.7330970016024887
  0.7832840171292745  0.7152720820585300  0.2183228166827018
  0.1920966948742230  0.0236801645314178  0.2391398220613834
  0.2298377065388265  0.7846368691537482  0.8438175621971942
  0.6438160464510878  0.5323735295362004  0.4449693974686408
  0.1725752518155193  0.4221298565766963  0.5056691315761958
  0.9400278104046843  0.9633126840587499  0.1656677085133748
  0.6719438591337165  0.3306756730902058  0.5449955978660999
  0.3392561747109534  0.7232415949587423  0.9153248045751053
  0.7221873837767009  0.9350541703570124  0.7839003750331924
  0.7060508055303880  0.6768819569696770  0.2248707082050271
  0.6757936063859679  0.8614005648996459  0.7888200695357191
  0.8333161032876146  0.0224017997631749  0.6707844606985571
  0.3818514143225737  0.7135561355241625  0.6813920561253523
  0.4092628318174274  0.7086909607026329  0.9645557269002488
  0.7654151625082882  0.0728977244381598  0.6537180931128372
  0.0813155121912707  0.1715357386351856  0.4584466219693437
  0.6340571701386962  0.4647262340751693  0.4977286453962466
  0.3460314868685019  0.9352489387043005  0.5929212303371056
  0.5571625805458603  0.6857877928774588  0.9593639552771865
  0.8288458726970089  0.8304538593278370  0.0144647511803083
  0.1993339219958895  0.9318813965160636  0.0706949662976057
  0.3965867608031681  0.0753724551616465  0.6250277370427941
  0.6777573972811106  0.6382099326138292  0.2991499146694078
  0.0389470963217877  0.0337992707359474  0.3523960467706011
  0.8417268270109147  0.8993818136190400  0.8756947702984150
  0.4898410234914565  0.6911392543080552  0.1839192862127694
  0.3043119737163976  0.1895080999248910  0.5680028922827784
  0.2768448656301133  0.0523932310811328  0.5274612663307088
  0.5356801312245866  0.0815919476691878  0.6756305495662833
  0.9053308804654869  0.0650856922497941  0.5440451877719472
 
  0.00000000E+00  0.00000000E+00  0.00000000E+00
  0.00000000E+00  0.00000000E+00  0.00000000E+00
  0.00000000E+00  0.00000000E+00  0.00000000E+00
  0.00000000E+00  0.00000000E+00  0.00000000E+00
  0.00000000E+00  0.00000000E+00  0.00000000E+00
  0.00000000E+00  0.00000000E+00  0.00000000E+00
  0.00000000E+00  0.00000000E+00  0.00000000E+00
  0.00000000E+00  0.00000000E+00  0.00000000E+00
  0.00000000E+00  0.00000000E+00  0.00000000E+00
  0.00000000E+00  0.00000000E+00  0.00000000E+00
  0.00000000E+00  0.00000000E+00  0.00000000E+00
  0.00000000E+00  0.00000000E+00  0.00000000E+00
  0.00000000E+00  0.00000000E+00  0.00000000E+00
  0.00000000E+00  0.00000000E+00  0.00000000E+00
  0.00000000E+00  0.00000000E+00  0.00000000E+00
  0.00000000E+00  0.00000000E+00  0.00000000E+00
  0.00000000E+00  0.00000000E+00  0.00000000E+00
  0.00000000E+00  0.00000000E+00  0.00000000E+00
  0.00000000E+00  0.00000000E+00  0.00000000E+00
  0.00000000E+00  0.00000000E+00  0.00000000E+00
  0.00000000E+00  0.00000000E+00  0.00000000E+00
  0.00000000E+00  0.00000000E+00  0.00000000E+00
  0.00000000E+00  0.00000000E+00  0.00000000E+00
  0.00000000E+00  0.00000000E+00  0.00000000E+00
  0.00000000E+00  0.00000000E+00  0.00000000E+00
  0.00000000E+00  0.00000000E+00  0.00000000E+00
  0.00000000E+00  0.00000000E+00  0.00000000E+00
  0.00000000E+00  0.00000000E+00  0.00000000E+00
  0.00000000E+00  0.00000000E+00  0.00000000E+00
  0.00000000E+00  0.00000000E+00  0.00000000E+00
  0.00000000E+00  0.00000000E+00  0.00000000E+00
  0.00000000E+00  0.00000000E+00  0.00000000E+00
  0.00000000E+00  0.00000000E+00  0.00000000E+00
  0.00000000E+00  0.00000000E+00  0.00000000E+00
  0.00000000E+00  0.00000000E+00  0.00000000E+00
  0.00000000E+00  0.00000000E+00  0.00000000E+00
  0.00000000E+00  0.00000000E+00  0.00000000E+00
  0.00000000E+00  0.00000000E+00  0.00000000E+00
  0.00000000E+00  0.00000000E+00  0.00000000E+00
  0.00000000E+00  0.00000000E+00  0.00000000E+00
  0.00000000E+00  0.00000000E+00  0.00000000E+00
  0.00000000E+00  0.00000000E+00  0.00000000E+00
  0.00000000E+00  0.00000000E+00  0.00000000E+00
  0.00000000E+00  0.00000000E+00  0.00000000E+00
  0.00000000E+00  0.00000000E+00  0.00000000E+00
  0.00000000E+00  0.00000000E+00  0.00000000E+00
  0.00000000E+00  0.00000000E+00  0.00000000E+00
  0.00000000E+00  0.00000000E+00  0.00000000E+00
  0.00000000E+00  0.00000000E+00  0.00000000E+00
  0.00000000E+00  0.00000000E+00  0.00000000E+00
  0.00000000E+00  0.00000000E+00  0.00000000E+00
  0.00000000E+00  0.00000000E+00  0.00000000E+00
  0.00000000E+00  0.00000000E+00  0.00000000E+00
  0.00000000E+00  0.00000000E+00  0.00000000E+00
  0.00000000E+00  0.00000000E+00  0.00000000E+00
  0.00000000E+00  0.00000000E+00  0.00000000E+00
  0.00000000E+00  0.00000000E+00  0.00000000E+00
  0.00000000E+00  0.00000000E+00  0.00000000E+00
  0.00000000E+00  0.00000000E+00  0.00000000E+00
  0.00000000E+00  0.00000000E+00  0.00000000E+00
  0.00000000E+00  0.00000000E+00  0.00000000E+00
  0.00000000E+00  0.00000000E+00  0.00000000E+00
  0.00000000E+00  0.00000000E+00  0.00000000E+00
  0.00000000E+00  0.00000000E+00  0.00000000E+00
  0.00000000E+00  0.00000000E+00  0.00000000E+00
  0.00000000E+00  0.00000000E+00  0.00000000E+00
  0.00000000E+00  0.00000000E+00  0.00000000E+00
  0.00000000E+00  0.00000000E+00  0.00000000E+00
  0.00000000E+00  0.00000000E+00  0.00000000E+00
  0.00000000E+00  0.00000000E+00  0.00000000E+00
  0.00000000E+00  0.00000000E+00  0.00000000E+00
  0.00000000E+00  0.00000000E+00  0.00000000E+00
  0.00000000E+00  0.00000000E+00  0.00000000E+00
  0.00000000E+00  0.00000000E+00  0.00000000E+00
  0.00000000E+00  0.00000000E+00  0.00000000E+00
  0.00000000E+00  0.00000000E+00  0.00000000E+00
  0.00000000E+00  0.00000000E+00  0.00000000E+00
  0.00000000E+00  0.00000000E+00  0.00000000E+00
  0.00000000E+00  0.00000000E+00  0.00000000E+00
  0.00000000E+00  0.00000000E+00  0.00000000E+00
  0.00000000E+00  0.00000000E+00  0.00000000E+00
  0.00000000E+00  0.00000000E+00  0.00000000E+00
  0.00000000E+00  0.00000000E+00  0.00000000E+00
  0.00000000E+00  0.00000000E+00  0.00000000E+00
  0.00000000E+00  0.00000000E+00  0.00000000E+00
  0.00000000E+00  0.00000000E+00  0.00000000E+00
  0.00000000E+00  0.00000000E+00  0.00000000E+00
  0.00000000E+00  0.00000000E+00  0.00000000E+00
  0.00000000E+00  0.00000000E+00  0.00000000E+00
  0.00000000E+00  0.00000000E+00  0.00000000E+00
  0.00000000E+00  0.00000000E+00  0.00000000E+00
  0.00000000E+00  0.00000000E+00  0.00000000E+00
  0.00000000E+00  0.00000000E+00  0.00000000E+00
  0.00000000E+00  0.00000000E+00  0.00000000E+00
  0.00000000E+00  0.00000000E+00  0.00000000E+00
  0.00000000E+00  0.00000000E+00  0.00000000E+00
  0.00000000E+00  0.00000000E+00  0.00000000E+00
  0.00000000E+00  0.00000000E+00  0.00000000E+00
  0.00000000E+00  0.00000000E+00  0.00000000E+00
  0.00000000E+00  0.00000000E+00  0.00000000E+00
  0.00000000E+00  0.00000000E+00  0.00000000E+00
  0.00000000E+00  0.00000000E+00  0.00000000E+00
  0.00000000E+00  0.00000000E+00  0.00000000E+00
  0.00000000E+00  0.00000000E+00  0.00000000E+00
  0.00000000E+00  0.00000000E+00  0.00000000E+00
  0.00000000E+00  0.00000000E+00  0.00000000E+00
  0.00000000E+00  0.00000000E+00  0.00000000E+00
  0.00000000E+00  0.00000000E+00  0.00000000E+00
  0.00000000E+00  0.00000000E+00  0.00000000E+00
  0.00000000E+00  0.00000000E+00  0.00000000E+00
  0.00000000E+00  0.00000000E+00  0.00000000E+00
  0.00000000E+00  0.00000000E+00  0.00000000E+00
  0.00000000E+00  0.00000000E+00  0.00000000E+00
  0.00000000E+00  0.00000000E+00  0.00000000E+00
  0.00000000E+00  0.00000000E+00  0.00000000E+00
  0.00000000E+00  0.00000000E+00  0.00000000E+00
  0.00000000E+00  0.00000000E+00  0.00000000E+00
  0.00000000E+00  0.00000000E+00  0.00000000E+00
  0.00000000E+00  0.00000000E+00  0.00000000E+00
  0.00000000E+00  0.00000000E+00  0.00000000E+00
  0.00000000E+00  0.00000000E+00  0.00000000E+00
  0.00000000E+00  0.00000000E+00  0.00000000E+00
  0.00000000E+00  0.00000000E+00  0.00000000E+00
  0.00000000E+00  0.00000000E+00  0.00000000E+00
  0.00000000E+00  0.00000000E+00  0.00000000E+00
  0.00000000E+00  0.00000000E+00  0.00000000E+00
  0.00000000E+00  0.00000000E+00  0.00000000E+00
  0.00000000E+00  0.00000000E+00  0.00000000E+00
  0.00000000E+00  0.00000000E+00  0.00000000E+00
  0.00000000E+00  0.00000000E+00  0.00000000E+00
  0.00000000E+00  0.00000000E+00  0.00000000E+00
  0.00000000E+00  0.00000000E+00  0.00000000E+00
  0.00000000E+00  0.00000000E+00  0.00000000E+00
  0.00000000E+00  0.00000000E+00  0.00000000E+00
  0.00000000E+00  0.00000000E+00  0.00000000E+00
  0.00000000E+00  0.00000000E+00  0.00000000E+00
  0.00000000E+00  0.00000000E+00  0.00000000E+00
  0.00000000E+00  0.00000000E+00  0.00000000E+00
  0.00000000E+00  0.00000000E+00  0.00000000E+00
  0.00000000E+00  0.00000000E+00  0.00000000E+00
  0.00000000E+00  0.00000000E+00  0.00000000E+00
  0.00000000E+00  0.00000000E+00  0.00000000E+00
  0.00000000E+00  0.00000000E+00  0.00000000E+00
  0.00000000E+00  0.00000000E+00  0.00000000E+00
  0.00000000E+00  0.00000000E+00  0.00000000E+00
  0.00000000E+00  0.00000000E+00  0.00000000E+00
  0.00000000E+00  0.00000000E+00  0.00000000E+00
  0.00000000E+00  0.00000000E+00  0.00000000E+00
  0.00000000E+00  0.00000000E+00  0.00000000E+00
  0.00000000E+00  0.00000000E+00  0.00000000E+00
  0.00000000E+00  0.00000000E+00  0.00000000E+00
  0.00000000E+00  0.00000000E+00  0.00000000E+00
  0.00000000E+00  0.00000000E+00  0.00000000E+00
  0.00000000E+00  0.00000000E+00  0.00000000E+00
  0.00000000E+00  0.00000000E+00  0.00000000E+00
  0.00000000E+00  0.00000000E+00  0.00000000E+00
  0.00000000E+00  0.00000000E+00  0.00000000E+00
  0.00000000E+00  0.00000000E+00  0.00000000E+00
  0.00000000E+00  0.00000000E+00  0.00000000E+00
  0.00000000E+00  0.00000000E+00  0.00000000E+00
  0.00000000E+00  0.00000000E+00  0.00000000E+00
  0.00000000E+00  0.00000000E+00  0.00000000E+00
  0.00000000E+00  0.00000000E+00  0.00000000E+00
  0.00000000E+00  0.00000000E+00  0.00000000E+00
  0.00000000E+00  0.00000000E+00  0.00000000E+00
  0.00000000E+00  0.00000000E+00  0.00000000E+00
  0.00000000E+00  0.00000000E+00  0.00000000E+00
  0.00000000E+00  0.00000000E+00  0.00000000E+00
  0.00000000E+00  0.00000000E+00  0.00000000E+00
  0.00000000E+00  0.00000000E+00  0.00000000E+00
  0.00000000E+00  0.00000000E+00  0.00000000E+00
  0.00000000E+00  0.00000000E+00  0.00000000E+00
  0.00000000E+00  0.00000000E+00  0.00000000E+00
  0.00000000E+00  0.00000000E+00  0.00000000E+00
  0.00000000E+00  0.00000000E+00  0.00000000E+00
  0.00000000E+00  0.00000000E+00  0.00000000E+00
  0.00000000E+00  0.00000000E+00  0.00000000E+00
  0.00000000E+00  0.00000000E+00  0.00000000E+00
  0.00000000E+00  0.00000000E+00  0.00000000E+00
  0.00000000E+00  0.00000000E+00  0.00000000E+00
  0.00000000E+00  0.00000000E+00  0.00000000E+00
  0.00000000E+00  0.00000000E+00  0.00000000E+00
  0.00000000E+00  0.00000000E+00  0.00000000E+00
  0.00000000E+00  0.00000000E+00  0.00000000E+00
  0.00000000E+00  0.00000000E+00  0.00000000E+00
  0.00000000E+00  0.00000000E+00  0.00000000E+00
  0.00000000E+00  0.00000000E+00  0.00000000E+00
  0.00000000E+00  0.00000000E+00  0.00000000E+00
  0.00000000E+00  0.00000000E+00  0.00000000E+00
