# Supplementary material for: Towards an atomistic understanding of disordered carbon electrode materials
Source: Chem Commun (Camb). 2018 May 23;54(47):5988–91. doi: 10.1039/c8cc01388h (PMC5994876; doi:10.1039/c8cc01388h)
Supplement: Supplementary file 1 [file CC-054-C8CC01388H-s001.zip › structures_pure_small/POSCAR/POSCAR.aC216_opt_1.00_05]

 C                                      
   1.00000000000000     
    16.1939806100000006    0.0000000000000000    0.0000000000000000
     0.0000000000000000   16.1939806100000006    0.0000000000000000
     0.0000000000000000    0.0000000000000000   16.1939806100000006
   C 
   190
Direct
  0.7644835155645279  0.7896399614254559  0.4897761388324676
  0.9888853298934805  0.7319525170199103  0.3299414639522856
  0.8699286671198893  0.4951586045975573  0.6165533293061285
  0.4495937245977150  0.7849402033061608  0.1442775799685995
  0.7000245926007179  0.8163330494565384  0.3130263642981095
  0.1165866366105508  0.5584906049729896  0.9622929564584582
  0.7317787066623495  0.0116949426503443  0.0152280522079886
  0.0740455525610404  0.4523080784384062  0.2898303216774395
  0.9849128391290951  0.6172835827329524  0.4338835995325001
  0.8710548486851623  0.0823475905453337  0.0410194667881386
  0.7852737896772186  0.8117518904905222  0.3021451708106491
  0.2695942028245096  0.7143752619086013  0.9033955572417643
  0.8707431325846802  0.4758177219316179  0.7021359165531484
  0.2695237608402193  0.7348958863404336  0.2939397874810866
  0.9026035949940451  0.5689554423056734  0.5734460522571343
  0.0500621459039599  0.5852993698897733  0.3785917266302057
  0.1516277121071069  0.6267569884871270  0.9253419734099483
  0.0314805909304813  0.5950062403388363  0.8430302739557650
  0.1722839336053526  0.5442573837870776  0.2229336487734188
  0.9182878659707578  0.9452484702617157  0.1312547801331384
  0.1481376476150965  0.5249801558908362  0.0366103178262809
  0.1233437276674302  0.4726534859517008  0.2214305525492428
  0.0938226608544967  0.7787913647599001  0.7714950802937455
  0.1161309632374198  0.4182267220385716  0.1502750710746325
  0.9770864449035388  0.1991410732950540  0.3205206157284226
  0.0322671394174359  0.3266007380995598  0.0285257337215693
  0.2631731290444123  0.7746989802891990  0.7598225313053114
  0.3699165163380032  0.7352099127721153  0.0166065152568606
  0.6675701929243936  0.9556063631795317  0.0380695772484314
  0.8235490979884557  0.3438642585740249  0.5906979407235923
  0.9067754186302462  0.6468085316703117  0.6166151261750751
  0.9141179109393720  0.3217463807624792  0.3886647935277535
  0.8156641238537211  0.3250691695407477  0.6755764969648422
  0.1198806936146178  0.0269584317692197  0.1816583283108011
  0.0477767108789749  0.5337147698844572  0.9137007678706642
  0.8894497310890760  0.7198927374576995  0.5636520106867889
  0.6935507006671374  0.8993306529789830  0.1826010066824068
  0.9180094027058836  0.5129843981744295  0.7709753338946911
  0.5703554382274834  0.8260994862808145  0.2507247098136067
  0.0883300473597591  0.3369024106477989  0.1641680504555290
  0.8626185374852244  0.3190099865740442  0.8697177303475950
  0.8325189394631715  0.9569212206984701  0.1209775059686587
  0.1720741630805579  0.6093593552472624  0.2825962729674498
  0.9249043477662160  0.7799646103277581  0.2959460489704787
  0.7217611067399371  0.8854372889954293  0.5950289935366488
  0.5668879097430272  0.8760540302859463  0.1096822264778296
  0.1025416440479514  0.6542366314945894  0.8586036855485734
  0.3874613610869653  0.7421923363893511  0.1956257042073254
  0.6132046737000008  0.9188796329235192  0.9792511951832320
  0.1301666965386716  0.8063145362928569  0.6977139923952611
  0.4368866607637610  0.7800610972709101  0.0535427079337173
  0.2783747818143151  0.9938720501321391  0.1934419106705116
  0.2439311363481981  0.6581256196346745  0.2658517012243941
  0.8587419201106152  0.9088906100720638  0.5234457161940909
  0.2271954610218879  0.7406143652031201  0.8308904855646473
  0.8142599749609419  0.0562070542116954  0.5574694107420587
  0.8653171401747138  0.3459640040984744  0.4555415338328811
  0.0389224204025015  0.9842728795952764  0.3520186904502036
  0.0194728256432231  0.4562215362954874  0.9434042138587634
  0.0573425742130966  0.9734376278638405  0.1488295327276869
  0.7545521798120534  0.0954698424022738  0.6795766699809689
  0.0429742818432837  0.5020628287442791  0.3566350555478098
  0.9229830577497306  0.0234692291957768  0.4492192952248565
  0.6393402191026883  0.8770906957809214  0.7485311046122123
  0.6838321233936003  0.9930081817226354  0.8726205558527416
  0.2066397822915430  0.8382785859742165  0.3918704156689763
  0.2160404209221923  0.5685451154642210  0.0748044625679082
  0.8441625397884672  0.4278139456824432  0.5675517127738967
  0.0651921311672082  0.2838517538656520  0.0980020028995745
  0.9694990314726472  0.3797398994729593  0.3555084994697036
  0.9773410900787345  0.1151923042695226  0.3422484012672052
  0.8199571671094137  0.1470852154815359  0.5671939132296290
  0.9246214614412297  0.4847121822624116  0.4539360578579127
  0.5593938779766102  0.7940989253300779  0.3363045844648956
  0.0316644192882281  0.3755144504643749  0.2939075545880521
  0.8199153275992324  0.2459028183180431  0.8658454751296573
  0.7261484850550676  0.0826344326965916  0.7592732252915092
  0.2840776417750330  0.6277196589898911  0.1947130486496392
  0.4125679790848942  0.7700350193708322  0.7857685497452603
  0.2066795005690324  0.7907666015533861  0.3193025481541585
  0.5318268892630833  0.7919531450364972  0.6856698311819328
  0.9218455090839850  0.2376594648961708  0.3768088341901731
  0.9078496761320016  0.8355425535268552  0.2303717745745576
  0.9236705423350061  0.3400812434105768  0.9286789487465288
  0.0264087803004039  0.2289485110657456  0.2561467600527226
  0.2603124196215474  0.8174874718654638  0.4586631442746284
  0.9790373499979990  0.7365695593047973  0.7035307756047634
  0.3440037391389595  0.7925953655345295  0.4384110724378813
  0.5343853520874234  0.8213609141050465  0.8374746521875113
  0.5235815106526756  0.8303545633152988  0.1728187576802772
  0.8877092302621855  0.1796810659391168  0.4328128998485525
  0.7877103070175542  0.1705008276528237  0.6487093370064143
  0.0880989290486985  0.8708118616254336  0.4792673915409336
  0.2585200126764028  0.6320767290287305  0.0306167245591043
  0.7820849990853693  0.9065910172272690  0.1768074978463701
  0.4953351433022903  0.7903007699647687  0.7647126427498527
  0.2325359013955839  0.5667905372545163  0.1602772948574626
  0.8366022374139467  0.2920561808590594  0.5185586322563934
  0.9525095506552490  0.6880518514808167  0.3987501794198800
  0.8130222110644857  0.1808480477214180  0.9298940665833521
  0.8617665627095895  0.9980443325521346  0.5095221837865191
  0.1122734267636799  0.4505727675440094  0.0670472584229233
  0.9933889313880279  0.1578502377491894  0.0638454506848574
  0.3484032600709053  0.7421475976090154  0.9301494058908452
  0.6326570263901216  0.9254267312220998  0.8943840628349846
  0.0735764058025559  0.7195444398826271  0.3080689357201404
  0.4075662869795231  0.7730938928787158  0.8757216550301420
  0.6550090006810085  0.8510115218220011  0.2459129207565537
  0.9415419473255610  0.7883869348938575  0.5694381218542981
  0.4807628278322215  0.8060397639789887  0.9071328723608898
  0.8331285472782558  0.7305998260407700  0.4863109602671682
  0.7291004723231347  0.9528782170050314  0.6494069098132083
  0.2022523592642306  0.0137827395057326  0.1854325563026223
  0.9660623209835436  0.5890551665243179  0.7727201109351600
  0.6541048444339358  0.8317024941256619  0.6054374370622742
  0.7941182327048298  0.2411072801372956  0.7045634752482450
  0.0025813041353346  0.7858664474466582  0.6315655577743776
  0.7555289412961245  0.1210290813219362  0.8999414256205192
  0.3933299140127325  0.7874050193935611  0.3567269582665360
  0.3380955004326409  0.6811696485866200  0.1522065798464094
  0.6040492237562340  0.8722581051178384  0.8293014316305786
  0.0059381198639487  0.7710450782293208  0.7800340816316662
  0.4831549501184809  0.7730181891444525  0.4662492052094244
  0.5523772224826289  0.8709764142372044  0.0234889822253391
  0.8463369409449254  0.2047384999885941  0.5068405258311445
  0.0910828890782357  0.8679097235198617  0.2618024540054975
  0.7239661695811668  0.0452513586300794  0.9318840676721012
  0.4088373840752322  0.7757939418825056  0.5881617598632529
  0.0510829638141645  0.1981071956627401  0.1150613397286449
  0.9587545917369292  0.7841523654498629  0.8483087694573026
  0.6760400951358266  0.7843257198900025  0.4607414240824488
  0.8502496548759991  0.7672673168658118  0.3397138373737168
  0.9452436405972490  0.6555492992283330  0.6992918288789880
  0.0505084105024439  0.3118510295284329  0.2404179683232776
  0.0560809328291985  0.4106719197748211  0.0120596931650979
  0.5401161297663506  0.7748314857864407  0.5330967792068265
  0.3439099472801741  0.7833107525253153  0.6421598152269282
  0.9119025170263736  0.8115269404897314  0.9055210405926042
  0.3246323826936154  0.6799175366884508  0.0658355729837996
  0.9359056497068223  0.5622785303654604  0.4913799763396124
  0.6439164391286660  0.7886233096711360  0.3763248542324166
  0.2266480708490121  0.6588423181572817  0.9539719933176047
  0.4031133785197557  0.7773954712659696  0.4997951404901248
  0.4947142360558737  0.7737210828731816  0.6086618031101341
  0.0847509360220554  0.8194456522311299  0.6249327358994281
  0.9106618927818368  0.4503571687790108  0.8353932420298258
  0.2148639284451141  0.7984807895744865  0.6917562577494331
  0.8693844346147116  0.1598460775770464  0.9917271376241853
  0.7439797424757230  0.1432023017105865  0.8156661316469263
  0.1016952009803641  0.6384554850899160  0.3296100544695874
  0.9533345086421372  0.0783334169058393  0.0758229266421375
  0.8383381896271985  0.3938349529034567  0.7272660390697262
  0.7808831585519349  0.2185981303675051  0.7911209402532067
  0.0430242263209666  0.8979132216164604  0.1894121924265727
  0.8695381186366105  0.4268989442201149  0.4853495891535261
  0.0322821074995003  0.0590900563726015  0.3065737298645291
  0.4827402690220510  0.7841670990030679  0.3793920951266236
  0.6434236817206082  0.9199970171688819  0.1169723461989907
  0.1248938638165224  0.7859341058241008  0.2791840239632620
  0.8589428522440510  0.3853027376232229  0.8110639785536907
  0.9567302742404422  0.8821136839178179  0.1796615562034309
  0.2202570958813305  0.8196646218027297  0.5410764406695175
  0.2605259135679140  0.8017181826100370  0.6177512379187167
  0.1303787512556186  0.8360208052289663  0.5488456359336850
  0.8223504105518457  0.8538740598788020  0.2321755967888696
  0.7658261570819432  0.0283917923761924  0.6264050629588973
  0.1388473779021657  0.7260568682722394  0.8232410863862001
  0.9521338020054396  0.4199945623499448  0.9066187614842189
  0.6911646856694894  0.9439197425873967  0.7283593739502824
  0.3568048180458354  0.7594770944647218  0.2815945251984631
  0.9242316059841403  0.1013661783470507  0.4113506541384704
  0.6109734182025778  0.8290613435707831  0.6808156742457028
  0.8088683203541552  0.0216385455077342  0.0609639377677445
  0.0592774729277218  0.1678125619631317  0.2010742718153400
  0.8694087669477870  0.7189615464653142  0.4110651031777589
  0.7814045684217210  0.8630014353450344  0.5365184697455104
  0.0734387048282132  0.0886644152444717  0.2310960936293334
  0.6993547391787238  0.0062325199587347  0.7874568613421435
  0.1314698641453009  0.8807353534979807  0.4056855366623860
  0.9439023357345887  0.2057177805171537  0.0082613526870030
  0.9351580752354567  0.8653828883283297  0.5195380550921161
  0.6244517707819339  0.7927348874340682  0.5317608620834308
  0.9646489627850460  0.2884603201827443  0.9859153242567893
  0.0923991492332273  0.9153111496333702  0.3334777371343179
  0.9797573369142321  0.0046902871776379  0.1127285367796682
  0.3465776962719241  0.7719452016118535  0.7318708268408436
  0.9756611452118907  0.4580617355949683  0.3901909578476941
  0.9880427763766821  0.9689826335819278  0.4237292817864643
  0.0034480722326523  0.8997481754626230  0.4773636743915734
  0.4906577792159825  0.8196037439563594  0.9938580976063538
 
  0.00000000E+00  0.00000000E+00  0.00000000E+00
  0.00000000E+00  0.00000000E+00  0.00000000E+00
  0.00000000E+00  0.00000000E+00  0.00000000E+00
  0.00000000E+00  0.00000000E+00  0.00000000E+00
  0.00000000E+00  0.00000000E+00  0.00000000E+00
  0.00000000E+00  0.00000000E+00  0.00000000E+00
  0.00000000E+00  0.00000000E+00  0.00000000E+00
  0.00000000E+00  0.00000000E+00  0.00000000E+00
  0.00000000E+00  0.00000000E+00  0.00000000E+00
  0.00000000E+00  0.00000000E+00  0.00000000E+00
  0.00000000E+00  0.00000000E+00  0.00000000E+00
  0.00000000E+00  0.00000000E+00  0.00000000E+00
  0.00000000E+00  0.00000000E+00  0.00000000E+00
  0.00000000E+00  0.00000000E+00  0.00000000E+00
  0.00000000E+00  0.00000000E+00  0.00000000E+00
  0.00000000E+00  0.00000000E+00  0.00000000E+00
  0.00000000E+00  0.00000000E+00  0.00000000E+00
  0.00000000E+00  0.00000000E+00  0.00000000E+00
  0.00000000E+00  0.00000000E+00  0.00000000E+00
  0.00000000E+00  0.00000000E+00  0.00000000E+00
  0.00000000E+00  0.00000000E+00  0.00000000E+00
  0.00000000E+00  0.00000000E+00  0.00000000E+00
  0.00000000E+00  0.00000000E+00  0.00000000E+00
  0.00000000E+00  0.00000000E+00  0.00000000E+00
  0.00000000E+00  0.00000000E+00  0.00000000E+00
  0.00000000E+00  0.00000000E+00  0.00000000E+00
  0.00000000E+00  0.00000000E+00  0.00000000E+00
  0.00000000E+00  0.00000000E+00  0.00000000E+00
  0.00000000E+00  0.00000000E+00  0.00000000E+00
  0.00000000E+00  0.00000000E+00  0.00000000E+00
  0.00000000E+00  0.00000000E+00  0.00000000E+00
  0.00000000E+00  0.00000000E+00  0.00000000E+00
  0.00000000E+00  0.00000000E+00  0.00000000E+00
  0.00000000E+00  0.00000000E+00  0.00000000E+00
  0.00000000E+00  0.00000000E+00  0.00000000E+00
  0.00000000E+00  0.00000000E+00  0.00000000E+00
  0.00000000E+00  0.00000000E+00  0.00000000E+00
  0.00000000E+00  0.00000000E+00  0.00000000E+00
  0.00000000E+00  0.00000000E+00  0.00000000E+00
  0.00000000E+00  0.00000000E+00  0.00000000E+00
  0.00000000E+00  0.00000000E+00  0.00000000E+00
  0.00000000E+00  0.00000000E+00  0.00000000E+00
  0.00000000E+00  0.00000000E+00  0.00000000E+00
  0.00000000E+00  0.00000000E+00  0.00000000E+00
  0.00000000E+00  0.00000000E+00  0.00000000E+00
  0.00000000E+00  0.00000000E+00  0.00000000E+00
  0.00000000E+00  0.00000000E+00  0.00000000E+00
  0.00000000E+00  0.00000000E+00  0.00000000E+00
  0.00000000E+00  0.00000000E+00  0.00000000E+00
  0.00000000E+00  0.00000000E+00  0.00000000E+00
  0.00000000E+00  0.00000000E+00  0.00000000E+00
  0.00000000E+00  0.00000000E+00  0.00000000E+00
  0.00000000E+00  0.00000000E+00  0.00000000E+00
  0.00000000E+00  0.00000000E+00  0.00000000E+00
  0.00000000E+00  0.00000000E+00  0.00000000E+00
  0.00000000E+00  0.00000000E+00  0.00000000E+00
  0.00000000E+00  0.00000000E+00  0.00000000E+00
  0.00000000E+00  0.00000000E+00  0.00000000E+00
  0.00000000E+00  0.00000000E+00  0.00000000E+00
  0.00000000E+00  0.00000000E+00  0.00000000E+00
  0.00000000E+00  0.00000000E+00  0.00000000E+00
  0.00000000E+00  0.00000000E+00  0.00000000E+00
  0.00000000E+00  0.00000000E+00  0.00000000E+00
  0.00000000E+00  0.00000000E+00  0.00000000E+00
  0.00000000E+00  0.00000000E+00  0.00000000E+00
  0.00000000E+00  0.00000000E+00  0.00000000E+00
  0.00000000E+00  0.00000000E+00  0.00000000E+00
  0.00000000E+00  0.00000000E+00  0.00000000E+00
  0.00000000E+00  0.00000000E+00  0.00000000E+00
  0.00000000E+00  0.00000000E+00  0.00000000E+00
  0.00000000E+00  0.00000000E+00  0.00000000E+00
  0.00000000E+00  0.00000000E+00  0.00000000E+00
  0.00000000E+00  0.00000000E+00  0.00000000E+00
  0.00000000E+00  0.00000000E+00  0.00000000E+00
  0.00000000E+00  0.00000000E+00  0.00000000E+00
  0.00000000E+00  0.00000000E+00  0.00000000E+00
  0.00000000E+00  0.00000000E+00  0.00000000E+00
  0.00000000E+00  0.00000000E+00  0.00000000E+00
  0.00000000E+00  0.00000000E+00  0.00000000E+00
  0.00000000E+00  0.00000000E+00  0.00000000E+00
  0.00000000E+00  0.00000000E+00  0.00000000E+00
  0.00000000E+00  0.00000000E+00  0.00000000E+00
  0.00000000E+00  0.00000000E+00  0.00000000E+00
  0.00000000E+00  0.00000000E+00  0.00000000E+00
  0.00000000E+00  0.00000000E+00  0.00000000E+00
  0.00000000E+00  0.00000000E+00  0.00000000E+00
  0.00000000E+00  0.00000000E+00  0.00000000E+00
  0.00000000E+00  0.00000000E+00  0.00000000E+00
  0.00000000E+00  0.00000000E+00  0.00000000E+00
  0.00000000E+00  0.00000000E+00  0.00000000E+00
  0.00000000E+00  0.00000000E+00  0.00000000E+00
  0.00000000E+00  0.00000000E+00  0.00000000E+00
  0.00000000E+00  0.00000000E+00  0.00000000E+00
  0.00000000E+00  0.00000000E+00  0.00000000E+00
  0.00000000E+00  0.00000000E+00  0.00000000E+00
  0.00000000E+00  0.00000000E+00  0.00000000E+00
  0.00000000E+00  0.00000000E+00  0.00000000E+00
  0.00000000E+00  0.00000000E+00  0.00000000E+00
  0.00000000E+00  0.00000000E+00  0.00000000E+00
  0.00000000E+00  0.00000000E+00  0.00000000E+00
  0.00000000E+00  0.00000000E+00  0.00000000E+00
  0.00000000E+00  0.00000000E+00  0.00000000E+00
  0.00000000E+00  0.00000000E+00  0.00000000E+00
  0.00000000E+00  0.00000000E+00  0.00000000E+00
  0.00000000E+00  0.00000000E+00  0.00000000E+00
  0.00000000E+00  0.00000000E+00  0.00000000E+00
  0.00000000E+00  0.00000000E+00  0.00000000E+00
  0.00000000E+00  0.00000000E+00  0.00000000E+00
  0.00000000E+00  0.00000000E+00  0.00000000E+00
  0.00000000E+00  0.00000000E+00  0.00000000E+00
  0.00000000E+00  0.00000000E+00  0.00000000E+00
  0.00000000E+00  0.00000000E+00  0.00000000E+00
  0.00000000E+00  0.00000000E+00  0.00000000E+00
  0.00000000E+00  0.00000000E+00  0.00000000E+00
  0.00000000E+00  0.00000000E+00  0.00000000E+00
  0.00000000E+00  0.00000000E+00  0.00000000E+00
  0.00000000E+00  0.00000000E+00  0.00000000E+00
  0.00000000E+00  0.00000000E+00  0.00000000E+00
  0.00000000E+00  0.00000000E+00  0.00000000E+00
  0.00000000E+00  0.00000000E+00  0.00000000E+00
  0.00000000E+00  0.00000000E+00  0.00000000E+00
  0.00000000E+00  0.00000000E+00  0.00000000E+00
  0.00000000E+00  0.00000000E+00  0.00000000E+00
  0.00000000E+00  0.00000000E+00  0.00000000E+00
  0.00000000E+00  0.00000000E+00  0.00000000E+00
  0.00000000E+00  0.00000000E+00  0.00000000E+00
  0.00000000E+00  0.00000000E+00  0.00000000E+00
  0.00000000E+00  0.00000000E+00  0.00000000E+00
  0.00000000E+00  0.00000000E+00  0.00000000E+00
  0.00000000E+00  0.00000000E+00  0.00000000E+00
  0.00000000E+00  0.00000000E+00  0.00000000E+00
  0.00000000E+00  0.00000000E+00  0.00000000E+00
  0.00000000E+00  0.00000000E+00  0.00000000E+00
  0.00000000E+00  0.00000000E+00  0.00000000E+00
  0.00000000E+00  0.00000000E+00  0.00000000E+00
  0.00000000E+00  0.00000000E+00  0.00000000E+00
  0.00000000E+00  0.00000000E+00  0.00000000E+00
  0.00000000E+00  0.00000000E+00  0.00000000E+00
  0.00000000E+00  0.00000000E+00  0.00000000E+00
  0.00000000E+00  0.00000000E+00  0.00000000E+00
  0.00000000E+00  0.00000000E+00  0.00000000E+00
  0.00000000E+00  0.00000000E+00  0.00000000E+00
  0.00000000E+00  0.00000000E+00  0.00000000E+00
  0.00000000E+00  0.00000000E+00  0.00000000E+00
  0.00000000E+00  0.00000000E+00  0.00000000E+00
  0.00000000E+00  0.00000000E+00  0.00000000E+00
  0.00000000E+00  0.00000000E+00  0.00000000E+00
  0.00000000E+00  0.00000000E+00  0.00000000E+00
  0.00000000E+00  0.00000000E+00  0.00000000E+00
  0.00000000E+00  0.00000000E+00  0.00000000E+00
  0.00000000E+00  0.00000000E+00  0.00000000E+00
  0.00000000E+00  0.00000000E+00  0.00000000E+00
  0.00000000E+00  0.00000000E+00  0.00000000E+00
  0.00000000E+00  0.00000000E+00  0.00000000E+00
  0.00000000E+00  0.00000000E+00  0.00000000E+00
  0.00000000E+00  0.00000000E+00  0.00000000E+00
  0.00000000E+00  0.00000000E+00  0.00000000E+00
  0.00000000E+00  0.00000000E+00  0.00000000E+00
  0.00000000E+00  0.00000000E+00  0.00000000E+00
  0.00000000E+00  0.00000000E+00  0.00000000E+00
  0.00000000E+00  0.00000000E+00  0.00000000E+00
  0.00000000E+00  0.00000000E+00  0.00000000E+00
  0.00000000E+00  0.00000000E+00  0.00000000E+00
  0.00000000E+00  0.00000000E+00  0.00000000E+00
  0.00000000E+00  0.00000000E+00  0.00000000E+00
  0.00000000E+00  0.00000000E+00  0.00000000E+00
  0.00000000E+00  0.00000000E+00  0.00000000E+00
  0.00000000E+00  0.00000000E+00  0.00000000E+00
  0.00000000E+00  0.00000000E+00  0.00000000E+00
  0.00000000E+00  0.00000000E+00  0.00000000E+00
  0.00000000E+00  0.00000000E+00  0.00000000E+00
  0.00000000E+00  0.00000000E+00  0.00000000E+00
  0.00000000E+00  0.00000000E+00  0.00000000E+00
  0.00000000E+00  0.00000000E+00  0.00000000E+00
  0.00000000E+00  0.00000000E+00  0.00000000E+00
  0.00000000E+00  0.00000000E+00  0.00000000E+00
  0.00000000E+00  0.00000000E+00  0.00000000E+00
  0.00000000E+00  0.00000000E+00  0.00000000E+00
  0.00000000E+00  0.00000000E+00  0.00000000E+00
  0.00000000E+00  0.00000000E+00  0.00000000E+00
  0.00000000E+00  0.00000000E+00  0.00000000E+00
  0.00000000E+00  0.00000000E+00  0.00000000E+00
  0.00000000E+00  0.00000000E+00  0.00000000E+00
  0.00000000E+00  0.00000000E+00  0.00000000E+00
  0.00000000E+00  0.00000000E+00  0.00000000E+00
  0.00000000E+00  0.00000000E+00  0.00000000E+00
  0.00000000E+00  0.00000000E+00  0.00000000E+00
  0.00000000E+00  0.00000000E+00  0.00000000E+00
  0.00000000E+00  0.00000000E+00  0.00000000E+00
  0.00000000E+00  0.00000000E+00  0.00000000E+00
