# Supplementary material for: Towards an atomistic understanding of disordered carbon electrode materials
Source: Chem Commun (Camb). 2018 May 23;54(47):5988–91. doi: 10.1039/c8cc01388h (PMC5994876; doi:10.1039/c8cc01388h)
Supplement: Supplementary file 1 [file CC-054-C8CC01388H-s001.zip › structures_pure_small/POSCAR/POSCAR.aC216_opt_1.00_06]

 C                                      
   1.00000000000000     
    16.1148276400000015    0.0000000000000000    0.0000000000000000
     0.0000000000000000   16.1148276400000015    0.0000000000000000
     0.0000000000000000    0.0000000000000000   16.1148276400000015
   C 
   190
Direct
  0.0896882841277422  0.1880601340310789  0.3478453991428115
  0.4319985789646624  0.2312514439905492  0.5831061779403269
  0.4501123136670064  0.8239214545670538  0.6470659693322866
  0.6397406426928028  0.9497395590735187  0.8850027903052904
  0.1617262129284878  0.8819767853022540  0.0089964828729480
  0.9908553519747656  0.4735069551473504  0.0734974472902808
  0.0286097022904837  0.9409008198568295  0.0643531561500578
  0.9410792191569409  0.0895600996077515  0.0973639858256540
  0.9651223528534389  0.2412261706608190  0.1057993495146583
  0.1663039633882024  0.8215374094756616  0.3805448006716796
  0.4974055592847779  0.0825879166581943  0.7431453559343707
  0.1003257667667690  0.1029220410595444  0.3784411224316809
  0.6703515989997952  0.3816403479495489  0.7936218129300563
  0.0903667973246151  0.7666259354132310  0.2693494979623500
  0.6986777980208682  0.6190299233763792  0.8257277310194959
  0.3701502674474461  0.1524470473740602  0.2894913368726022
  0.2896038755456016  0.8048131693279673  0.4821630894017668
  0.3182992495196206  0.6447284630338462  0.4340781291427981
  0.7429335527020193  0.1393462815721165  0.9470724934257733
  0.2229571658976084  0.9356421372401240  0.4639221673486379
  0.0393956606370531  0.2270469583566819  0.1578119453551263
  0.6201923922256218  0.0988988546885928  0.3371108362483080
  0.7618955234295292  0.1193360565378687  0.3803527270818000
  0.9062098614799923  0.0859252506332330  0.3471048898302377
  0.1019644835174739  0.6368562287079316  0.1986479995796644
  0.7096775194775761  0.5280081621393292  0.8173833574666294
  0.1591173943660147  0.4570666261591146  0.2340509402405344
  0.0562618680226345  0.5941698109906850  0.1342797745752272
  0.4450190349480281  0.1042350753603288  0.6729946485848689
  0.8221512555124801  0.2540777819755182  0.9916495618589078
  0.1513986232678106  0.0323016939944241  0.1176391598004734
  0.0966974525907492  0.4501851464590740  0.1720157213659376
  0.1829491414868859  0.3812569338186577  0.2724961948632132
  0.9328490960362689  0.5226486903997281  0.0279360170632090
  0.8478039632123329  0.8886795440417961  0.2011647970103942
  0.5180743083016166  0.0067330615514173  0.7807511658623401
  0.5303022985873609  0.2277857362333466  0.4389410189351374
  0.4238329366185366  0.0151134169755171  0.0964533288036141
  0.2846854082464023  0.1693281934439486  0.2688090497171239
  0.3998337846343302  0.5098512820914052  0.4710796997525075
  0.6521159911218455  0.7863089682937804  0.8793172025266902
  0.8691674728295880  0.3277412748373110  0.0060561738335825
  0.1594554771375172  0.1101440844631245  0.1650997554880031
  0.3745201569498228  0.3699943536535560  0.4554890785936008
  0.8540064163660819  0.9459403009059444  0.2683897025035707
  0.3387750644233723  0.3007236338972316  0.4205614000329466
  0.3806290375665921  0.1862352470906541  0.5281932283826241
  0.8015441363786884  0.1122715338725989  0.0042257421888000
  0.3381390017802932  0.8472626582866003  0.5453293017694961
  0.6573457390768936  0.8865232658516892  0.0709541043362788
  0.8885626604890434  0.8774383706274195  0.0296308037109034
  0.9033093338005236  0.7975963328859297  0.0541902493487447
  0.2689015547155598  0.1798189149680753  0.4176905365342838
  0.8673954422410949  0.6593268692087023 -0.0048855982866175
  0.3779613336568374  0.8902793646350636  0.9461228932191524
  0.3917104322103639  0.0753689741712684  0.1597112823432136
  0.0527074946133642  0.8430122805728992  0.2899200845892854
  0.9157652730853192  0.1720460299022857  0.0839017945501129
  0.3875682407573490  0.5946540872797330  0.4749283595623598
  0.3933012651671872  0.9668918959323537  0.6215091584901747
  0.1935867604178839  0.5319522634879824  0.2698590992992808
  0.1665308967304469  0.0731462174349372  0.4262818400528400
  0.0207557247053643  0.0793841781408364  0.1299547890520921
  0.5117150072257627  0.7695773216420587  0.6863668457197319
  0.2167491566921861  0.0017019263171128  0.0682011158564469
  0.2825977046051727  0.9783793972128261  0.5144797629606261
  0.9387734356331516  0.1652847714591251  0.3567157040864154
  0.8996149024168888  0.0207475578919692  0.0593303233328614
  0.4817972218444538  0.9291726025380961  0.7512092196155660
  0.8214933940551087  0.5387904847519192  0.9246233017870097
  0.4932968880840252  0.1796962291341894  0.3767068666546329
  0.0642275764293148  0.7145721825148832  0.2058285478363716
  0.1381497375522793  0.3053095058508278  0.2589990601445290
  0.7252382441681409  0.3552820331710458  0.8580306691531342
  0.9452936945423523  0.7865904255485882  0.1327485416861407
  0.1629459663764526  0.6134008036083362  0.2571362812849812
  0.2800814289442918  0.3070395034055682  0.3578697055215712
  0.8227197421984074  0.0294050219523551  0.0153442864429873
  0.6356226877547345  0.0332435964528949  0.2781255247129892
  0.4069713445629526  0.1810602062992892  0.3667272809363587
  0.6859265714275805  0.1280991142570182  0.3827757228618424
  0.0536997387495614  0.5102866230862173  0.1229510137518064
  0.9943864492008011  0.6458342406429624  0.0962751846665728
  0.2390936730660430  0.1114194223545094  0.4547274860020268
  0.6120871179003271  0.7478764284751963  0.8104695683963440
  0.5607496915576632  0.9715984239164396  0.1577040629112674
  0.0662167769325785  0.0088225098827325  0.1071968499985926
  0.6048219578105439  0.1639769410311098  0.8193897704936556
  0.1013729373971454  0.8775046900253544  0.3555380376055863
  0.6333978217759821  0.9252014315620655  0.1467893601750949
  0.9932452654943020  0.3861407642951525  0.0906681783232080
  0.2921398156066984  0.0641875378964417  0.5093325824390587
  0.4365231597667837  0.3780315099968681  0.5182889586043347
  0.0734994929563756  0.1446779021627493  0.1610070961778744
  0.7918740236845627 -0.0007713583800411  0.2975215068400928
  0.5226397092335645  0.4845031798512114  0.5767705467190627
  0.1630885728409244  0.9866151888666310  0.4300839584199996
  0.5971191629602658  0.6433006851812590  0.7044803106668944
  0.0973461485606052  0.9593677431932732  0.3805475835836631
  0.5167221074114871  0.9133121654530630  0.0238676328111476
  0.5034007595605300  0.6391942685390550  0.5883718115405387
  0.3556558764607435  0.0022882877281790  0.0427068298044886
  0.5030674620722055  0.0823821996214905  0.2605291248066189
  0.3527987965667006  0.2117088302789933  0.4404393036531648
  0.8726772579383131  0.4866905540306329  0.9744640706110622
  0.7086351894480604  0.9918497046507266  0.9232286827713114
  0.0039737150859579  0.2034004821405705  0.3453335416868749
  0.3233086998411231  0.9308075763355749 -0.0029756987592824
  0.5595095095572408  0.2962994190823007  0.7072708476811070
  0.9999523448603151  0.7217112197242891  0.1431822852569317
  0.6210582935272488  0.3095010937203334  0.7701041586548104
  0.5455621278748194  0.5639286575817085  0.5975842601368263
  0.7036624944502741  0.9302622305738820  0.1987175289143663
  0.7099664772634918  0.2704945315579086  0.8770230350911401
  0.2463588123429444  0.1323292398036102  0.1954882632870150
  0.4839122482312362  0.3117313898456532  0.5650943136515003
  0.3239957917481154  0.7235311591892994  0.4763017231658309
  0.0797523818775409  0.2996265892556187  0.1918754153472973
  0.9324144729790756  0.6127975154081549  0.0386364974498567
  0.5377493108927308  0.3481841945171545  0.6390733322581671
  0.6632201455141109  0.4652143347197742  0.7664421829863268
  0.0507430696425618  0.0316348657506808  0.3564173845007352
  0.5360508891366275  0.6909772542986763  0.6562272773307753
  0.6375952533126047  0.6684037344306601  0.7791106462485821
  0.2502400830034093  0.3831242189617436  0.3312566430108216
  0.3901508959643351  0.7214366879160136  0.5352482028579701
  0.4569919138898614  0.4611440075512818  0.5240979312373367
  0.6438947535769721  0.2426402230780181  0.8238340297292184
  0.0589777647261069  0.3739218065241968  0.1516084357893728
  0.5629089739312418  0.0249919132548786  0.2278158301127451
  0.8131473610650164  0.6232458180586286  0.9343113735982553
  0.9666973877074142  0.0221508799761223  0.3324561372371167
  0.7285122874709508  0.7508688434243174  0.9099366995241511
  0.7687059630778003  0.4930063243373251  0.8728942353315808
  0.8459222191533299  0.4017599693244103  0.9608018558680796
  0.4978754792705588  0.9663262370605324  0.0936457190554579
  0.0870825735057290  0.8872430623083769  0.0287944885115504
  0.4648179467939321  0.8951776782408173  0.9502026333686686
  0.8213318995229286  0.0684199838219062  0.3453072320430857
  0.2888222026432015  0.0474361729669390  0.0731950117292003
  0.3380582592958517  0.9315050265774046  0.5631462666650048
  0.5389624632042621  0.1569047677977833  0.7642442720320130
  0.7448617456981034  0.8728933681949234  0.0755261442061664
  0.5174668447471854  0.2208411417881979  0.7106532732959399
  0.1588711372049042  0.7479955898220344  0.3271028368088834
  0.4573607860912559  0.1895413650108808  0.6545539114033800
  0.7895200682429862  0.7900582784742105  0.9620674598701270
  0.5101443304777066  0.8619487140344039  0.8010262514954870
  0.2866149892127370  0.4584137698237669  0.3655910698078840
  0.2251748936381835  0.8488675206763396  0.4418351176038260
  0.8471818469399991  0.1811328610701103  0.0326927059755372
  0.7469392552930491  0.6642583387483508  0.8882558394375137
  0.2339497797992245  0.9285678356273981  0.0175577643920258
  0.3975798137453463  0.0564880853773125  0.6189111704680303
  0.2609764856307535  0.6195208164839140  0.3693207816977075
  0.7995560333739076  0.8786806478886598  0.9982378298604409
  0.6089594529055019  0.8642690394504039  0.9155892770524423
  0.5460203974404875  0.7915308792832999  0.7648759385676916
  0.9372343996649316  0.9485156974012380  0.2958370317595422
  0.7535543509587981  0.2278255905230689  0.9365181312247537
  0.6960004041175634  0.0788787170572932  0.9083750556715345
  0.2525268877361093  0.5349396126189627  0.3364119747897136
  0.3989441734043891  0.7963456385672621  0.5812961207405917
  0.8532069209554101  0.7442801738837825  0.0040411438760049
  0.5205306706073146  0.8709351457658780  0.8871500520545661
  0.2418814504486084  0.2217430427412062  0.3373698062540457
  0.7765573923239617  0.9658323103078288  0.9721461513515633
  0.1975029929503088  0.6686679567592663  0.3211215584880576
  0.4339530285329555  0.6483948245448193  0.5345555604665290
  0.5359797024246508  0.2738031659630639  0.4990338153995680
  0.5384967341335519  0.1251308362151186  0.3271928123588951
  0.9405527532190164  0.3201689174776801  0.0676271104576643
  0.5993544786903463  0.5638352232427752  0.6671782274746519
  0.6142162210187956  0.4827472665628101  0.6944737261557504
  0.7813445791106267  0.4081328252433336  0.8960029031030353
  0.7093880727420702 -0.0130618044257584  0.2646843893539595
  0.3576783705151215  0.1032512771263837  0.5527860573713521
  0.9255447618425222  0.8457570906299315  0.1952820426065927
  0.7718404711272571  0.8902169469487132  0.1580651667596017
  0.6274217649268665  0.0887548504089062  0.8555864626977375
  0.5889674515802383  0.0099462948222094  0.8393717543318735
  0.3499037897151563  0.4498541746165045  0.4262096351175813
  0.9400886449639482  0.9442068520578140  0.0520505581711232
  0.9790484331096383  0.8770635613470845  0.2603481160701281
  0.4422147094651853  0.9103781880295055  0.6735152038962363
  0.5982753908211123  0.8822041527411594  0.0081582827659436
  0.1523167177721446  0.2369923832764499  0.3169231082294944
  0.3079649567473445  0.0947801055592152  0.1434247976454586
  0.4233781089853517  0.1034780304703051  0.2349100698663477
  0.5634428413683273  0.4296115025347591  0.6356776562059301
 
  0.00000000E+00  0.00000000E+00  0.00000000E+00
  0.00000000E+00  0.00000000E+00  0.00000000E+00
  0.00000000E+00  0.00000000E+00  0.00000000E+00
  0.00000000E+00  0.00000000E+00  0.00000000E+00
  0.00000000E+00  0.00000000E+00  0.00000000E+00
  0.00000000E+00  0.00000000E+00  0.00000000E+00
  0.00000000E+00  0.00000000E+00  0.00000000E+00
  0.00000000E+00  0.00000000E+00  0.00000000E+00
  0.00000000E+00  0.00000000E+00  0.00000000E+00
  0.00000000E+00  0.00000000E+00  0.00000000E+00
  0.00000000E+00  0.00000000E+00  0.00000000E+00
  0.00000000E+00  0.00000000E+00  0.00000000E+00
  0.00000000E+00  0.00000000E+00  0.00000000E+00
  0.00000000E+00  0.00000000E+00  0.00000000E+00
  0.00000000E+00  0.00000000E+00  0.00000000E+00
  0.00000000E+00  0.00000000E+00  0.00000000E+00
  0.00000000E+00  0.00000000E+00  0.00000000E+00
  0.00000000E+00  0.00000000E+00  0.00000000E+00
  0.00000000E+00  0.00000000E+00  0.00000000E+00
  0.00000000E+00  0.00000000E+00  0.00000000E+00
  0.00000000E+00  0.00000000E+00  0.00000000E+00
  0.00000000E+00  0.00000000E+00  0.00000000E+00
  0.00000000E+00  0.00000000E+00  0.00000000E+00
  0.00000000E+00  0.00000000E+00  0.00000000E+00
  0.00000000E+00  0.00000000E+00  0.00000000E+00
  0.00000000E+00  0.00000000E+00  0.00000000E+00
  0.00000000E+00  0.00000000E+00  0.00000000E+00
  0.00000000E+00  0.00000000E+00  0.00000000E+00
  0.00000000E+00  0.00000000E+00  0.00000000E+00
  0.00000000E+00  0.00000000E+00  0.00000000E+00
  0.00000000E+00  0.00000000E+00  0.00000000E+00
  0.00000000E+00  0.00000000E+00  0.00000000E+00
  0.00000000E+00  0.00000000E+00  0.00000000E+00
  0.00000000E+00  0.00000000E+00  0.00000000E+00
  0.00000000E+00  0.00000000E+00  0.00000000E+00
  0.00000000E+00  0.00000000E+00  0.00000000E+00
  0.00000000E+00  0.00000000E+00  0.00000000E+00
  0.00000000E+00  0.00000000E+00  0.00000000E+00
  0.00000000E+00  0.00000000E+00  0.00000000E+00
  0.00000000E+00  0.00000000E+00  0.00000000E+00
  0.00000000E+00  0.00000000E+00  0.00000000E+00
  0.00000000E+00  0.00000000E+00  0.00000000E+00
  0.00000000E+00  0.00000000E+00  0.00000000E+00
  0.00000000E+00  0.00000000E+00  0.00000000E+00
  0.00000000E+00  0.00000000E+00  0.00000000E+00
  0.00000000E+00  0.00000000E+00  0.00000000E+00
  0.00000000E+00  0.00000000E+00  0.00000000E+00
  0.00000000E+00  0.00000000E+00  0.00000000E+00
  0.00000000E+00  0.00000000E+00  0.00000000E+00
  0.00000000E+00  0.00000000E+00  0.00000000E+00
  0.00000000E+00  0.00000000E+00  0.00000000E+00
  0.00000000E+00  0.00000000E+00  0.00000000E+00
  0.00000000E+00  0.00000000E+00  0.00000000E+00
  0.00000000E+00  0.00000000E+00  0.00000000E+00
  0.00000000E+00  0.00000000E+00  0.00000000E+00
  0.00000000E+00  0.00000000E+00  0.00000000E+00
  0.00000000E+00  0.00000000E+00  0.00000000E+00
  0.00000000E+00  0.00000000E+00  0.00000000E+00
  0.00000000E+00  0.00000000E+00  0.00000000E+00
  0.00000000E+00  0.00000000E+00  0.00000000E+00
  0.00000000E+00  0.00000000E+00  0.00000000E+00
  0.00000000E+00  0.00000000E+00  0.00000000E+00
  0.00000000E+00  0.00000000E+00  0.00000000E+00
  0.00000000E+00  0.00000000E+00  0.00000000E+00
  0.00000000E+00  0.00000000E+00  0.00000000E+00
  0.00000000E+00  0.00000000E+00  0.00000000E+00
  0.00000000E+00  0.00000000E+00  0.00000000E+00
  0.00000000E+00  0.00000000E+00  0.00000000E+00
  0.00000000E+00  0.00000000E+00  0.00000000E+00
  0.00000000E+00  0.00000000E+00  0.00000000E+00
  0.00000000E+00  0.00000000E+00  0.00000000E+00
  0.00000000E+00  0.00000000E+00  0.00000000E+00
  0.00000000E+00  0.00000000E+00  0.00000000E+00
  0.00000000E+00  0.00000000E+00  0.00000000E+00
  0.00000000E+00  0.00000000E+00  0.00000000E+00
  0.00000000E+00  0.00000000E+00  0.00000000E+00
  0.00000000E+00  0.00000000E+00  0.00000000E+00
  0.00000000E+00  0.00000000E+00  0.00000000E+00
  0.00000000E+00  0.00000000E+00  0.00000000E+00
  0.00000000E+00  0.00000000E+00  0.00000000E+00
  0.00000000E+00  0.00000000E+00  0.00000000E+00
  0.00000000E+00  0.00000000E+00  0.00000000E+00
  0.00000000E+00  0.00000000E+00  0.00000000E+00
  0.00000000E+00  0.00000000E+00  0.00000000E+00
  0.00000000E+00  0.00000000E+00  0.00000000E+00
  0.00000000E+00  0.00000000E+00  0.00000000E+00
  0.00000000E+00  0.00000000E+00  0.00000000E+00
  0.00000000E+00  0.00000000E+00  0.00000000E+00
  0.00000000E+00  0.00000000E+00  0.00000000E+00
  0.00000000E+00  0.00000000E+00  0.00000000E+00
  0.00000000E+00  0.00000000E+00  0.00000000E+00
  0.00000000E+00  0.00000000E+00  0.00000000E+00
  0.00000000E+00  0.00000000E+00  0.00000000E+00
  0.00000000E+00  0.00000000E+00  0.00000000E+00
  0.00000000E+00  0.00000000E+00  0.00000000E+00
  0.00000000E+00  0.00000000E+00  0.00000000E+00
  0.00000000E+00  0.00000000E+00  0.00000000E+00
  0.00000000E+00  0.00000000E+00  0.00000000E+00
  0.00000000E+00  0.00000000E+00  0.00000000E+00
  0.00000000E+00  0.00000000E+00  0.00000000E+00
  0.00000000E+00  0.00000000E+00  0.00000000E+00
  0.00000000E+00  0.00000000E+00  0.00000000E+00
  0.00000000E+00  0.00000000E+00  0.00000000E+00
  0.00000000E+00  0.00000000E+00  0.00000000E+00
  0.00000000E+00  0.00000000E+00  0.00000000E+00
  0.00000000E+00  0.00000000E+00  0.00000000E+00
  0.00000000E+00  0.00000000E+00  0.00000000E+00
  0.00000000E+00  0.00000000E+00  0.00000000E+00
  0.00000000E+00  0.00000000E+00  0.00000000E+00
  0.00000000E+00  0.00000000E+00  0.00000000E+00
  0.00000000E+00  0.00000000E+00  0.00000000E+00
  0.00000000E+00  0.00000000E+00  0.00000000E+00
  0.00000000E+00  0.00000000E+00  0.00000000E+00
  0.00000000E+00  0.00000000E+00  0.00000000E+00
  0.00000000E+00  0.00000000E+00  0.00000000E+00
  0.00000000E+00  0.00000000E+00  0.00000000E+00
  0.00000000E+00  0.00000000E+00  0.00000000E+00
  0.00000000E+00  0.00000000E+00  0.00000000E+00
  0.00000000E+00  0.00000000E+00  0.00000000E+00
  0.00000000E+00  0.00000000E+00  0.00000000E+00
  0.00000000E+00  0.00000000E+00  0.00000000E+00
  0.00000000E+00  0.00000000E+00  0.00000000E+00
  0.00000000E+00  0.00000000E+00  0.00000000E+00
  0.00000000E+00  0.00000000E+00  0.00000000E+00
  0.00000000E+00  0.00000000E+00  0.00000000E+00
  0.00000000E+00  0.00000000E+00  0.00000000E+00
  0.00000000E+00  0.00000000E+00  0.00000000E+00
  0.00000000E+00  0.00000000E+00  0.00000000E+00
  0.00000000E+00  0.00000000E+00  0.00000000E+00
  0.00000000E+00  0.00000000E+00  0.00000000E+00
  0.00000000E+00  0.00000000E+00  0.00000000E+00
  0.00000000E+00  0.00000000E+00  0.00000000E+00
  0.00000000E+00  0.00000000E+00  0.00000000E+00
  0.00000000E+00  0.00000000E+00  0.00000000E+00
  0.00000000E+00  0.00000000E+00  0.00000000E+00
  0.00000000E+00  0.00000000E+00  0.00000000E+00
  0.00000000E+00  0.00000000E+00  0.00000000E+00
  0.00000000E+00  0.00000000E+00  0.00000000E+00
  0.00000000E+00  0.00000000E+00  0.00000000E+00
  0.00000000E+00  0.00000000E+00  0.00000000E+00
  0.00000000E+00  0.00000000E+00  0.00000000E+00
  0.00000000E+00  0.00000000E+00  0.00000000E+00
  0.00000000E+00  0.00000000E+00  0.00000000E+00
  0.00000000E+00  0.00000000E+00  0.00000000E+00
  0.00000000E+00  0.00000000E+00  0.00000000E+00
  0.00000000E+00  0.00000000E+00  0.00000000E+00
  0.00000000E+00  0.00000000E+00  0.00000000E+00
  0.00000000E+00  0.00000000E+00  0.00000000E+00
  0.00000000E+00  0.00000000E+00  0.00000000E+00
  0.00000000E+00  0.00000000E+00  0.00000000E+00
  0.00000000E+00  0.00000000E+00  0.00000000E+00
  0.00000000E+00  0.00000000E+00  0.00000000E+00
  0.00000000E+00  0.00000000E+00  0.00000000E+00
  0.00000000E+00  0.00000000E+00  0.00000000E+00
  0.00000000E+00  0.00000000E+00  0.00000000E+00
  0.00000000E+00  0.00000000E+00  0.00000000E+00
  0.00000000E+00  0.00000000E+00  0.00000000E+00
  0.00000000E+00  0.00000000E+00  0.00000000E+00
  0.00000000E+00  0.00000000E+00  0.00000000E+00
  0.00000000E+00  0.00000000E+00  0.00000000E+00
  0.00000000E+00  0.00000000E+00  0.00000000E+00
  0.00000000E+00  0.00000000E+00  0.00000000E+00
  0.00000000E+00  0.00000000E+00  0.00000000E+00
  0.00000000E+00  0.00000000E+00  0.00000000E+00
  0.00000000E+00  0.00000000E+00  0.00000000E+00
  0.00000000E+00  0.00000000E+00  0.00000000E+00
  0.00000000E+00  0.00000000E+00  0.00000000E+00
  0.00000000E+00  0.00000000E+00  0.00000000E+00
  0.00000000E+00  0.00000000E+00  0.00000000E+00
  0.00000000E+00  0.00000000E+00  0.00000000E+00
  0.00000000E+00  0.00000000E+00  0.00000000E+00
  0.00000000E+00  0.00000000E+00  0.00000000E+00
  0.00000000E+00  0.00000000E+00  0.00000000E+00
  0.00000000E+00  0.00000000E+00  0.00000000E+00
  0.00000000E+00  0.00000000E+00  0.00000000E+00
  0.00000000E+00  0.00000000E+00  0.00000000E+00
  0.00000000E+00  0.00000000E+00  0.00000000E+00
  0.00000000E+00  0.00000000E+00  0.00000000E+00
  0.00000000E+00  0.00000000E+00  0.00000000E+00
  0.00000000E+00  0.00000000E+00  0.00000000E+00
  0.00000000E+00  0.00000000E+00  0.00000000E+00
  0.00000000E+00  0.00000000E+00  0.00000000E+00
  0.00000000E+00  0.00000000E+00  0.00000000E+00
  0.00000000E+00  0.00000000E+00  0.00000000E+00
  0.00000000E+00  0.00000000E+00  0.00000000E+00
  0.00000000E+00  0.00000000E+00  0.00000000E+00
  0.00000000E+00  0.00000000E+00  0.00000000E+00
  0.00000000E+00  0.00000000E+00  0.00000000E+00
  0.00000000E+00  0.00000000E+00  0.00000000E+00
  0.00000000E+00  0.00000000E+00  0.00000000E+00
