# Supplementary material for: Towards an atomistic understanding of disordered carbon electrode materials
Source: Chem Commun (Camb). 2018 May 23;54(47):5988–91. doi: 10.1039/c8cc01388h (PMC5994876; doi:10.1039/c8cc01388h)
Supplement: Supplementary file 1 [file CC-054-C8CC01388H-s001.zip › structures_pure_small/POSCAR/POSCAR.aC216_opt_1.00_07]

 C                                      
   1.00000000000000     
    16.1175673199999991    0.0000000000000000    0.0000000000000000
     0.0000000000000000   16.1175673199999991    0.0000000000000000
     0.0000000000000000    0.0000000000000000   16.1175673199999991
   C 
   213
Direct
  0.5740078579740506  0.6593905358168634  0.4011432303278692
  0.0498578017218686  0.9895319288802136  0.0758302213134585
  0.8325272344840363  0.1252277379565249  0.5971780872129598
  0.8536027099964316  0.0905643335657031  0.8742550490699128
  0.8583582579010974  0.1272231877545003  0.5108445010550212
  0.1960975844648421  0.6965418394544808  0.0803105045367951
  0.6058442323620225  0.3875870188490592  0.4070615721173650
  0.5100493206579930  0.6567245969965770  0.3404204810602692
  0.7875566946641367  0.5866919314609631  0.3390029901315998
  0.9227007280317832  0.0739918981067874  0.4787267024088759
  0.7252085545110214  0.3010255516196494  0.2133424094674074
  0.1421021190536493  0.5588288286011571  0.4515768964674021
  0.0230148548396914  0.5844911803767586  0.5410123638090765
  0.5555196572100528  0.6758070569944381  0.4847273067452952
  0.9375397883052043  0.5545438338368777  0.3342717221972998
  0.9391072043051838  0.5799191834867033  0.7455776690474371
  0.7641439210925680  0.2001358938720351  0.8720313576714899
  0.6484864448170761  0.3405459047871195  0.4678170253113392
  0.6008554372162429  0.6490317805598925  0.5580308758709519
  0.4165189711136383  0.7572709901825122  0.7422036143644548
  0.3607761934849875  0.5548123154226008  0.3663794145318603
  0.0046309886000744  0.5973603689807793  0.6242192269130893
  0.1749919498033489  0.8800253235721698  0.3059771782542633
  0.0664273619623278  0.9396213261148594  0.4345770579500714
  0.4600681067864804  0.5766636947638303  0.2248054621610248
  0.8164530137165034  0.1505675295488939  0.9269707239924548
  0.8295054208972845  0.1025299043993584  0.7904863845565533
  0.8684429149680879  0.0530286532846871  0.7312671329303336
  0.2253932429051722  0.8322227677723664  0.6524962653413200
  0.8195333575816854  0.1840442857124828  0.4571168658008246
  0.4312095602911604  0.4962430108336004  0.5089367691473373
  0.1085527155202750  0.9390887072915525  0.1230567718774553
  0.5539629018689094  0.6736262187479318  0.6301994589972560
  0.8822262711478637  0.5735809767539636  0.4656150445935160
  0.1651710643416768  0.5840083385533135  0.1804469934558004
  0.0247826488271730  0.9570133798098075  0.5114788221695582
  0.6328471324893311  0.6131511486140093  0.2720073978609168
  0.5377408242212187  0.4057544238380094  0.6651502934148442
  0.8222169080300710  0.5835968947280673  0.5285100282997202
  0.0557470571358183  0.6137783957793319  0.8464199902661130
  0.5343800502575833  0.4236502069538993  0.8081296905604668
  0.3675962770231384  0.8000101347398195  0.6133276680047908
  0.5556457985697845  0.3961559200207499  0.5793951596073127
  0.9689545941989013  0.9627890929600770  0.6777128419408818
  0.7944170747031568  0.2378421185822442  0.3176361528626397
  0.5069820758452880  0.4404033734969604  0.5161271567651140
  0.0097972987542113  0.6091331377261483  0.9270969427991699
  0.7823707131341301  0.5908556179555101  0.2428686087834988
  0.9376254039829229  0.5623224353103209  0.2486570579934921
  0.8635878024937738  0.5696239474910092  0.3781317741891670
  0.7431799881799039  0.2082475074051910  0.7113791729064661
  0.1326982450967078  0.8658270842397073  0.5358206224664182
  0.9701059772076064  0.5661635484211422  0.4731746813925493
  0.4350056704060369  0.7637949063555538  0.6539627957325527
  0.4976119117401565  0.4911883840740253  0.3811021764050851
  0.6006613827472044  0.3882946356723043  0.0469645341796770
  0.1700587431887194  0.8373015297021985  0.7208211046329607
  0.9505488259836666  0.9786938778868696  0.8356962461499958
  0.0405082734502388  0.9128819088338178  0.6600073036180287
  0.2209261720424937  0.5421381527883432  0.3076323933526149
  0.5523044703501935  0.4217809108554966  0.8916946737092641
  0.1849979956898609  0.8554313002659802  0.3900144183887429
  0.6785344824975857  0.6109382931838779  0.5660923176621784
  0.1468978539876616  0.6267121153750671  0.1075988856571917
  0.2778175875028260  0.7707529691778391  0.8121929075751437
  0.0681647082806388  0.8763423820182009  0.8086157371984405
  0.9314219446294909  0.0094867074745338  0.6126168224781037
  0.6934071911512409  0.6019945988046458  0.2075290037874561
  0.9286903718714653  0.9910139833203483  0.7524631899010837
  0.6581286420285284  0.6016878184779537  0.8118141983765891
  0.0650812057310866  0.6412078001023943  0.9866689432054278
  0.1151836602603168  0.8637460052209903  0.9435141612052785
  0.2731082754451241  0.5502905749384280  0.3805173896838312
  0.9067808017988132  0.1407793283878939  0.3424478363337293
  0.7019389172663476  0.2866660312691720  0.9863468149486528
  0.3849651256830005  0.6078371960666400  0.2846490829291792
  0.2969855258384668  0.6879824872217972  0.8456213635167155
  0.8408791837492524  0.1877959914740473  0.3709816267156518
  0.4087142726035604  0.5260626633041502  0.8032902909474940
  0.0243007349613008  0.5999051891276185  0.7668938655410175
  0.9493161225456879  0.0859379878367797  0.3961396359802564
  0.8335318417298893  0.2008726951126194  0.1626178178317854
  0.3113207396641065  0.5749583430590808  0.5961256313949291
  0.6285702512415273  0.3749999008865688  0.1270575544107050
  0.0092234801951509  0.0821899787652249  0.2682762045972216
  0.6481353715994450  0.6264516277246175  0.3621379741288468
  0.9595877087274519  0.0123260273839153  0.5306951516593643
  0.2292151209346649  0.5602811866918745  0.4562074259104620
  0.1528238089378296  0.6116081614868119  0.6706599854255317
  0.0157582929861951  0.0538910192390575  0.1255447286892255
  0.7861193004678989  0.5935396046140724 -0.0031488067727037
  0.5864159598334446  0.6336029044232445  0.8586252061620235
  0.6830326863522317  0.2749662615423639  0.6979889235981244
  0.9243332953664499  0.5834796841074994  0.6578580888358287
  0.4236739872550642  0.5218523078686219  0.4196319720128419
  0.1332804375426192  0.5338406067666467  0.3083386053609036
  0.8646055924235525  0.5826249056538906  0.1984905735688019
  0.3499493227870276  0.7875584041091372  0.5293062067964651
  0.1308682568672389  0.8390107681084057  0.8586835773451482
  0.6574391276921279  0.3126035477774555  0.8479515460889265
  0.9066022648522182  0.1501623390391675  0.1792363894321787
  0.1155660395973404  0.9434270164226211  0.2887754727978061
  0.1965946579972502  0.8119549226452013  0.8029816057851714
  0.4810071956563695  0.7180409212613266  0.5133845974426282
  0.7129402428585065  0.2629636348542188  0.8985615280853038
  0.2463034501389239  0.5845659033789854  0.5432952403994866
  0.0145579377417436  0.9249098945312278  0.8586986247455294
  0.7865688113009780  0.5767874035351161  0.9102645298634042
  0.6699084117117663  0.6058155818165495  0.1149707951491796
  0.7356004577567526  0.2371473504439789  0.5723150895300702
  0.7236038734418165  0.6046823460998231  0.4019272064551551
  0.6235659711011875  0.6096532855493220  0.0205780726320646
  0.6391697906555424  0.3464200345685142  0.9843345814000997
  0.1408794615862048  0.6490603429463017  0.8641835576918371
  0.4136967585237444  0.5094876488704586  0.6579974988156132
  0.4663319859169521  0.5340156187205179  0.1538255112728945
  0.6409440725249441  0.3204532711376066  0.7611140452741053
  0.2690886792587951  0.8098685002824105  0.5045445198786539
  0.6966171348529332  0.3161226419766244  0.1343486616459325
  0.1073617161282644  0.5845208199265599  0.5265915257159534
  0.9034430592481690  0.5937336163601014  0.1103115118567383
  0.6262124666760841  0.3436187463247017  0.5548940714474911
  0.2897047882145939  0.7155429103100576  0.2108027986109252
  0.0975183914331472  0.5534232423792749  0.2285607486876192
  0.1279079572015637  0.8809725534623677  0.4497049064787829
  0.2991388939477664  0.5876311238369990  0.6883068550596916
  0.2072461015307381  0.8340222705986799  0.5652215310592893
  0.7358235110670763  0.2678605163769931  0.0645703775739528
  0.4078394763475125  0.7478161979266189  0.4738637500932327
  0.2225851883445463  0.6135634951839232  0.7288770399073492
  0.4861470637229364  0.5601580779226631  0.9345992062292260
  0.5335555835640533  0.5070118682667357  0.3041648519368367
  0.3869501052568179  0.5275100869419896  0.5781815544240633
  0.3100077706801680  0.7736179119307476  0.3597581868792473
  0.9398317972806984  0.1348341504432577  0.2589012247908600
  0.3830338896692553  0.6627452655193943  0.8539244949706442
  0.9137954975960219  0.0321130468163236  0.8968912299344779
  0.2840762764336387  0.7780068883914248  0.2740543030371196
  0.8035288940350240  0.2085130019732095  0.0790181081370132
  0.7741831083244936  0.1728339808868889  0.7860463931794202
  0.6439386394849843  0.6103753928111219  0.7230770035928263
  0.3366249940299701  0.7933102979964725  0.7519307133279148
  0.8722105930901677  0.5957480796723896  0.0273913953825222
  0.5317020433386207  0.6684691523946034  0.7965576954086765
  0.5166152661408020  0.4738991318891121  0.9562104265504590
  0.6753466196043172  0.2912805478230354  0.6093233822902735
  0.2376425274590623  0.7427126452731052  0.1432966135688181
  0.5227417886255383  0.4790319410144731  0.1228920503144393
  0.8748795668228979  0.5651340300173501  0.7982410404631505
  0.0651319787059224  0.9784881728151174  0.3573808158848467
  0.6244931261474349  0.3850252773946827  0.3185213040394709
  0.7317715682094048  0.2881572772528269  0.3525794746470330
  0.0879570877942454  0.8739542499801412  0.7241332376218961
  0.5380385137528731  0.5980692242845860  0.2741751011667691
  0.6138186694182308  0.3627521907526327  0.9048645872974755
  0.0495218242759811  0.0442323630638202  0.2036099579492720
  0.3102915808280577  0.6314606617686341  0.2313108785003143
  0.0662104037385781  0.6084530371613729  0.6878561640346039
  0.8707508451455920  0.0638474991234399  0.6444642354469108
  0.9262083054803625  0.5884232902994052  0.9486980223247421
  0.5772955528676449  0.3791402860005994  0.7427884820317914
  0.5802358196761233  0.4415546242647659  0.2648706906082294
  0.0637904084085419  0.6209805790618144  0.0724128635050688
  0.2169022653524966  0.6406272141934782  0.8167695343963985
  0.7095102555245081  0.6050362475937182  0.0393311912723171
  0.5394778536578188  0.4513789233815176  0.0373409392639974
  0.5806387852994442  0.4314780774862679  0.1783084299657890
  0.1726751551153722  0.7396358074100495  0.0073081605968088
 -0.0045816771331881  0.5924720891781287  0.1212151060977956
  0.6979328009321593  0.5934448547206348  0.6540203460896630
  0.3685897790283663  0.5485132313076723  0.7245872340324834
  0.8448012917567851  0.5773222325649042  0.6193831472869540
  0.8702162228735606  0.5699972873231309  0.8855255761935334
  0.4878063237247916  0.7221373842378435  0.6017174043075747
  0.5647959260100019  0.6130110119457549  0.9499633606784981
  0.7392583511887361  0.5986962765054034  0.4976791920034942
  0.7133050800618215  0.2903395152518591  0.4371763233908794
  0.8398229372148226  0.1546065865566726  0.0125049488863278
  0.1337097841331415  0.6810857287910393  0.9477946528994999
  0.0044163213258815  0.5501248750936530  0.3938578924594565
  0.7741231465442194  0.1840900551469590  0.6289395994272573
  0.7910277242939164  0.2444897416944354  0.2286184807126365
  0.1014595799951487  0.9738673904298660  0.2080897503258108
  0.5702048170204411  0.6548413114247164  0.7134248887714089
  0.3076526776501155  0.8210569029610838  0.6728739159860844
  0.7937561010572934  0.5635516274794476  0.7656614772414688
  0.4723769227719563  0.4573206164462175  0.6901432790486888
  0.0906655179707051  0.5419048845742835  0.3831827807516469
  0.4278722551370366  0.6768953178862679  0.3362834090599001
  0.9446163193434977  0.0364480925243714  0.9778415272050452
  0.7568162547112839  0.2365864876793344  0.4886237256473990
  0.2418731262432878  0.5775886961628757  0.2276751242181303
  0.0132921267974305  0.9801080928986908  0.9984105909064134
  0.9082482902861981  0.0986287354492380  0.0329190145423099
  0.2061198822486422  0.8240162306496208  0.1584932163283682
  0.0145966277295628  0.5648328555003240  0.2026259659798439
  0.4681142169075821  0.4673421255707816  0.7763337517883657
  0.0643517192809822  0.9093356186989789  0.5750401370421364
  0.4476800412327420  0.7032383396184456  0.8039619200178193
  0.0141009074462049  0.0479082536838756  0.3474274887309852
  0.5387150269105989  0.4352913415730494  0.4342840310263281
  0.7368713734104640  0.5753305755266540  0.8345233744345927
  0.1691710308589607  0.6007368916758925  0.5848638501642650
  0.1523065454834723  0.8269388410968216  0.0148160615133348
  0.6879665222857805  0.3310058521507375  0.2915754788856735
  0.4189621943789877  0.5770263889289863  0.8768665084826095
  0.9452457933194658  0.1043393934532301  0.1120961537121467
  0.0452605296033711  0.9224917721712144  0.9404754089888288
  0.3827518825101281  0.7339047903375099  0.3890945334979218
  0.2548538610529493  0.8115564050211603  0.4178123805503997
  0.1542922638933693  0.8662388960023073  0.0991554586825547
  0.7788438382051791  0.5718946186495003  0.6791001752751270
  0.2243702728276867  0.8380893169992093  0.2463660629822448
 
  0.00000000E+00  0.00000000E+00  0.00000000E+00
  0.00000000E+00  0.00000000E+00  0.00000000E+00
  0.00000000E+00  0.00000000E+00  0.00000000E+00
  0.00000000E+00  0.00000000E+00  0.00000000E+00
  0.00000000E+00  0.00000000E+00  0.00000000E+00
  0.00000000E+00  0.00000000E+00  0.00000000E+00
  0.00000000E+00  0.00000000E+00  0.00000000E+00
  0.00000000E+00  0.00000000E+00  0.00000000E+00
  0.00000000E+00  0.00000000E+00  0.00000000E+00
  0.00000000E+00  0.00000000E+00  0.00000000E+00
  0.00000000E+00  0.00000000E+00  0.00000000E+00
  0.00000000E+00  0.00000000E+00  0.00000000E+00
  0.00000000E+00  0.00000000E+00  0.00000000E+00
  0.00000000E+00  0.00000000E+00  0.00000000E+00
  0.00000000E+00  0.00000000E+00  0.00000000E+00
  0.00000000E+00  0.00000000E+00  0.00000000E+00
  0.00000000E+00  0.00000000E+00  0.00000000E+00
  0.00000000E+00  0.00000000E+00  0.00000000E+00
  0.00000000E+00  0.00000000E+00  0.00000000E+00
  0.00000000E+00  0.00000000E+00  0.00000000E+00
  0.00000000E+00  0.00000000E+00  0.00000000E+00
  0.00000000E+00  0.00000000E+00  0.00000000E+00
  0.00000000E+00  0.00000000E+00  0.00000000E+00
  0.00000000E+00  0.00000000E+00  0.00000000E+00
  0.00000000E+00  0.00000000E+00  0.00000000E+00
  0.00000000E+00  0.00000000E+00  0.00000000E+00
  0.00000000E+00  0.00000000E+00  0.00000000E+00
  0.00000000E+00  0.00000000E+00  0.00000000E+00
  0.00000000E+00  0.00000000E+00  0.00000000E+00
  0.00000000E+00  0.00000000E+00  0.00000000E+00
  0.00000000E+00  0.00000000E+00  0.00000000E+00
  0.00000000E+00  0.00000000E+00  0.00000000E+00
  0.00000000E+00  0.00000000E+00  0.00000000E+00
  0.00000000E+00  0.00000000E+00  0.00000000E+00
  0.00000000E+00  0.00000000E+00  0.00000000E+00
  0.00000000E+00  0.00000000E+00  0.00000000E+00
  0.00000000E+00  0.00000000E+00  0.00000000E+00
  0.00000000E+00  0.00000000E+00  0.00000000E+00
  0.00000000E+00  0.00000000E+00  0.00000000E+00
  0.00000000E+00  0.00000000E+00  0.00000000E+00
  0.00000000E+00  0.00000000E+00  0.00000000E+00
  0.00000000E+00  0.00000000E+00  0.00000000E+00
  0.00000000E+00  0.00000000E+00  0.00000000E+00
  0.00000000E+00  0.00000000E+00  0.00000000E+00
  0.00000000E+00  0.00000000E+00  0.00000000E+00
  0.00000000E+00  0.00000000E+00  0.00000000E+00
  0.00000000E+00  0.00000000E+00  0.00000000E+00
  0.00000000E+00  0.00000000E+00  0.00000000E+00
  0.00000000E+00  0.00000000E+00  0.00000000E+00
  0.00000000E+00  0.00000000E+00  0.00000000E+00
  0.00000000E+00  0.00000000E+00  0.00000000E+00
  0.00000000E+00  0.00000000E+00  0.00000000E+00
  0.00000000E+00  0.00000000E+00  0.00000000E+00
  0.00000000E+00  0.00000000E+00  0.00000000E+00
  0.00000000E+00  0.00000000E+00  0.00000000E+00
  0.00000000E+00  0.00000000E+00  0.00000000E+00
  0.00000000E+00  0.00000000E+00  0.00000000E+00
  0.00000000E+00  0.00000000E+00  0.00000000E+00
  0.00000000E+00  0.00000000E+00  0.00000000E+00
  0.00000000E+00  0.00000000E+00  0.00000000E+00
  0.00000000E+00  0.00000000E+00  0.00000000E+00
  0.00000000E+00  0.00000000E+00  0.00000000E+00
  0.00000000E+00  0.00000000E+00  0.00000000E+00
  0.00000000E+00  0.00000000E+00  0.00000000E+00
  0.00000000E+00  0.00000000E+00  0.00000000E+00
  0.00000000E+00  0.00000000E+00  0.00000000E+00
  0.00000000E+00  0.00000000E+00  0.00000000E+00
  0.00000000E+00  0.00000000E+00  0.00000000E+00
  0.00000000E+00  0.00000000E+00  0.00000000E+00
  0.00000000E+00  0.00000000E+00  0.00000000E+00
  0.00000000E+00  0.00000000E+00  0.00000000E+00
  0.00000000E+00  0.00000000E+00  0.00000000E+00
  0.00000000E+00  0.00000000E+00  0.00000000E+00
  0.00000000E+00  0.00000000E+00  0.00000000E+00
  0.00000000E+00  0.00000000E+00  0.00000000E+00
  0.00000000E+00  0.00000000E+00  0.00000000E+00
  0.00000000E+00  0.00000000E+00  0.00000000E+00
  0.00000000E+00  0.00000000E+00  0.00000000E+00
  0.00000000E+00  0.00000000E+00  0.00000000E+00
  0.00000000E+00  0.00000000E+00  0.00000000E+00
  0.00000000E+00  0.00000000E+00  0.00000000E+00
  0.00000000E+00  0.00000000E+00  0.00000000E+00
  0.00000000E+00  0.00000000E+00  0.00000000E+00
  0.00000000E+00  0.00000000E+00  0.00000000E+00
  0.00000000E+00  0.00000000E+00  0.00000000E+00
  0.00000000E+00  0.00000000E+00  0.00000000E+00
  0.00000000E+00  0.00000000E+00  0.00000000E+00
  0.00000000E+00  0.00000000E+00  0.00000000E+00
  0.00000000E+00  0.00000000E+00  0.00000000E+00
  0.00000000E+00  0.00000000E+00  0.00000000E+00
  0.00000000E+00  0.00000000E+00  0.00000000E+00
  0.00000000E+00  0.00000000E+00  0.00000000E+00
  0.00000000E+00  0.00000000E+00  0.00000000E+00
  0.00000000E+00  0.00000000E+00  0.00000000E+00
  0.00000000E+00  0.00000000E+00  0.00000000E+00
  0.00000000E+00  0.00000000E+00  0.00000000E+00
  0.00000000E+00  0.00000000E+00  0.00000000E+00
  0.00000000E+00  0.00000000E+00  0.00000000E+00
  0.00000000E+00  0.00000000E+00  0.00000000E+00
  0.00000000E+00  0.00000000E+00  0.00000000E+00
  0.00000000E+00  0.00000000E+00  0.00000000E+00
  0.00000000E+00  0.00000000E+00  0.00000000E+00
  0.00000000E+00  0.00000000E+00  0.00000000E+00
  0.00000000E+00  0.00000000E+00  0.00000000E+00
  0.00000000E+00  0.00000000E+00  0.00000000E+00
  0.00000000E+00  0.00000000E+00  0.00000000E+00
  0.00000000E+00  0.00000000E+00  0.00000000E+00
  0.00000000E+00  0.00000000E+00  0.00000000E+00
  0.00000000E+00  0.00000000E+00  0.00000000E+00
  0.00000000E+00  0.00000000E+00  0.00000000E+00
  0.00000000E+00  0.00000000E+00  0.00000000E+00
  0.00000000E+00  0.00000000E+00  0.00000000E+00
  0.00000000E+00  0.00000000E+00  0.00000000E+00
  0.00000000E+00  0.00000000E+00  0.00000000E+00
  0.00000000E+00  0.00000000E+00  0.00000000E+00
  0.00000000E+00  0.00000000E+00  0.00000000E+00
  0.00000000E+00  0.00000000E+00  0.00000000E+00
  0.00000000E+00  0.00000000E+00  0.00000000E+00
  0.00000000E+00  0.00000000E+00  0.00000000E+00
  0.00000000E+00  0.00000000E+00  0.00000000E+00
  0.00000000E+00  0.00000000E+00  0.00000000E+00
  0.00000000E+00  0.00000000E+00  0.00000000E+00
  0.00000000E+00  0.00000000E+00  0.00000000E+00
  0.00000000E+00  0.00000000E+00  0.00000000E+00
  0.00000000E+00  0.00000000E+00  0.00000000E+00
  0.00000000E+00  0.00000000E+00  0.00000000E+00
  0.00000000E+00  0.00000000E+00  0.00000000E+00
  0.00000000E+00  0.00000000E+00  0.00000000E+00
  0.00000000E+00  0.00000000E+00  0.00000000E+00
  0.00000000E+00  0.00000000E+00  0.00000000E+00
  0.00000000E+00  0.00000000E+00  0.00000000E+00
  0.00000000E+00  0.00000000E+00  0.00000000E+00
  0.00000000E+00  0.00000000E+00  0.00000000E+00
  0.00000000E+00  0.00000000E+00  0.00000000E+00
  0.00000000E+00  0.00000000E+00  0.00000000E+00
  0.00000000E+00  0.00000000E+00  0.00000000E+00
  0.00000000E+00  0.00000000E+00  0.00000000E+00
  0.00000000E+00  0.00000000E+00  0.00000000E+00
  0.00000000E+00  0.00000000E+00  0.00000000E+00
  0.00000000E+00  0.00000000E+00  0.00000000E+00
  0.00000000E+00  0.00000000E+00  0.00000000E+00
  0.00000000E+00  0.00000000E+00  0.00000000E+00
  0.00000000E+00  0.00000000E+00  0.00000000E+00
  0.00000000E+00  0.00000000E+00  0.00000000E+00
  0.00000000E+00  0.00000000E+00  0.00000000E+00
  0.00000000E+00  0.00000000E+00  0.00000000E+00
  0.00000000E+00  0.00000000E+00  0.00000000E+00
  0.00000000E+00  0.00000000E+00  0.00000000E+00
  0.00000000E+00  0.00000000E+00  0.00000000E+00
  0.00000000E+00  0.00000000E+00  0.00000000E+00
  0.00000000E+00  0.00000000E+00  0.00000000E+00
  0.00000000E+00  0.00000000E+00  0.00000000E+00
  0.00000000E+00  0.00000000E+00  0.00000000E+00
  0.00000000E+00  0.00000000E+00  0.00000000E+00
  0.00000000E+00  0.00000000E+00  0.00000000E+00
  0.00000000E+00  0.00000000E+00  0.00000000E+00
  0.00000000E+00  0.00000000E+00  0.00000000E+00
  0.00000000E+00  0.00000000E+00  0.00000000E+00
  0.00000000E+00  0.00000000E+00  0.00000000E+00
  0.00000000E+00  0.00000000E+00  0.00000000E+00
  0.00000000E+00  0.00000000E+00  0.00000000E+00
  0.00000000E+00  0.00000000E+00  0.00000000E+00
  0.00000000E+00  0.00000000E+00  0.00000000E+00
  0.00000000E+00  0.00000000E+00  0.00000000E+00
  0.00000000E+00  0.00000000E+00  0.00000000E+00
  0.00000000E+00  0.00000000E+00  0.00000000E+00
  0.00000000E+00  0.00000000E+00  0.00000000E+00
  0.00000000E+00  0.00000000E+00  0.00000000E+00
  0.00000000E+00  0.00000000E+00  0.00000000E+00
  0.00000000E+00  0.00000000E+00  0.00000000E+00
  0.00000000E+00  0.00000000E+00  0.00000000E+00
  0.00000000E+00  0.00000000E+00  0.00000000E+00
  0.00000000E+00  0.00000000E+00  0.00000000E+00
  0.00000000E+00  0.00000000E+00  0.00000000E+00
  0.00000000E+00  0.00000000E+00  0.00000000E+00
  0.00000000E+00  0.00000000E+00  0.00000000E+00
  0.00000000E+00  0.00000000E+00  0.00000000E+00
  0.00000000E+00  0.00000000E+00  0.00000000E+00
  0.00000000E+00  0.00000000E+00  0.00000000E+00
  0.00000000E+00  0.00000000E+00  0.00000000E+00
  0.00000000E+00  0.00000000E+00  0.00000000E+00
  0.00000000E+00  0.00000000E+00  0.00000000E+00
  0.00000000E+00  0.00000000E+00  0.00000000E+00
  0.00000000E+00  0.00000000E+00  0.00000000E+00
  0.00000000E+00  0.00000000E+00  0.00000000E+00
  0.00000000E+00  0.00000000E+00  0.00000000E+00
  0.00000000E+00  0.00000000E+00  0.00000000E+00
  0.00000000E+00  0.00000000E+00  0.00000000E+00
  0.00000000E+00  0.00000000E+00  0.00000000E+00
  0.00000000E+00  0.00000000E+00  0.00000000E+00
  0.00000000E+00  0.00000000E+00  0.00000000E+00
  0.00000000E+00  0.00000000E+00  0.00000000E+00
  0.00000000E+00  0.00000000E+00  0.00000000E+00
  0.00000000E+00  0.00000000E+00  0.00000000E+00
  0.00000000E+00  0.00000000E+00  0.00000000E+00
  0.00000000E+00  0.00000000E+00  0.00000000E+00
  0.00000000E+00  0.00000000E+00  0.00000000E+00
  0.00000000E+00  0.00000000E+00  0.00000000E+00
  0.00000000E+00  0.00000000E+00  0.00000000E+00
  0.00000000E+00  0.00000000E+00  0.00000000E+00
  0.00000000E+00  0.00000000E+00  0.00000000E+00
  0.00000000E+00  0.00000000E+00  0.00000000E+00
  0.00000000E+00  0.00000000E+00  0.00000000E+00
  0.00000000E+00  0.00000000E+00  0.00000000E+00
  0.00000000E+00  0.00000000E+00  0.00000000E+00
  0.00000000E+00  0.00000000E+00  0.00000000E+00
  0.00000000E+00  0.00000000E+00  0.00000000E+00
  0.00000000E+00  0.00000000E+00  0.00000000E+00
  0.00000000E+00  0.00000000E+00  0.00000000E+00
  0.00000000E+00  0.00000000E+00  0.00000000E+00
  0.00000000E+00  0.00000000E+00  0.00000000E+00
  0.00000000E+00  0.00000000E+00  0.00000000E+00
  0.00000000E+00  0.00000000E+00  0.00000000E+00
