# Supplementary material for: Towards an atomistic understanding of disordered carbon electrode materials
Source: Chem Commun (Camb). 2018 May 23;54(47):5988–91. doi: 10.1039/c8cc01388h (PMC5994876; doi:10.1039/c8cc01388h)
Supplement: Supplementary file 1 [file CC-054-C8CC01388H-s001.zip › structures_pure_small/POSCAR/POSCAR.aC216_opt_1.00_08]

 C                                      
   1.00000000000000     
    16.1495760399999995    0.0000000000000000    0.0000000000000000
     0.0000000000000000   16.1495760399999995    0.0000000000000000
     0.0000000000000000    0.0000000000000000   16.1495760399999995
   C 
   172
Direct
  0.2855802238366060  0.2223181527204304  0.9091094563122597
  0.2677367087461658  0.7759001692460337  0.9152242447449226
  0.6511800101910721  0.6078832087211490  0.4915651437267893
  0.8578830139486010  0.2827096669734447  0.5086008103862982
  0.5100688602774591  0.3626862167575402  0.5498535259715380
  0.8629038430871063  0.5359600742912410  0.4861487126599156
  0.2666516449034620  0.9361359081233194  0.0869509408781521
  0.8989364490242133  0.0597938140739201  0.4751545544869281
  0.7205844439559280  0.8237509274124730  0.4802429364201544
  0.0715340861305461  0.5642007781099448  0.3868650390662780
  0.2261823173686938  0.8994457673125859  0.4046194973797906
  0.5783945265565187  0.8092371014971659  0.4739430344822051
  0.7443491715274091  0.0372013356641255  0.5228639576429374
  0.3685833728585852  0.1552665824965440  0.6114298136249486
  0.7828680251595860  0.4120282705869349  0.5133069151309380
  0.0419454489528584  0.0471862270313008  0.4160104602725204
  0.6283948011546405  0.4333740606733047  0.5179131940223687
  0.0672580025968285  0.3935601361539102  0.4008508830060956
  0.2683672329614007  0.9159168835773751  0.9500450719902487
  0.1652446903918108  0.2923040461025723  0.2944599449875203
  0.9648361343641728  0.0150306843020078  0.4441124069442111
  0.2227370109742615  0.5107324324000933  0.2241389177616694
  0.4336879716013610  0.9903774317013240  0.4859601473487193
  0.8946933312833432  0.8807152444746095  0.4509022461188946
  0.2319259444849787  0.8468913795641458  0.2578471880197760
  0.2041527820707901  0.9950176765297939  0.2926831360200591
  0.5948040077516495  0.3528933107576588  0.5333566377627925
  0.2730118627186976  0.5134243697111428  0.0780086343585332
  0.7094121929790309  0.4623526606579825  0.5114276245295846
  0.7840058881028134  0.6737391187973063  0.4755128620719545
  0.2977064561965416  0.3780052834784068  0.9243031945479872
  0.7063776184444344  0.1154355894183314  0.5292974358333290
 -0.0004572302680575  0.6913329463948240  0.4074086244523994
  0.9318268317998453  0.3183221301443283  0.4828641008437595
  0.1267955539771493  0.4295145102238217  0.3460683547416504
  0.2439011665044497  0.3799550817307061  0.1488219233012845
  0.6943671280492857  0.9670894888897266  0.5244060572965914
  0.2833131694160597  0.6055819556319617  0.7875548501498000
  0.9347159354655967  0.5724426260852992  0.4557051800863779
  0.4755506173830890  0.0596357946628521  0.5266096771927428
  0.1835092334901709  0.9824417303755230  0.3811329272870676
  0.1329410055289547  0.7829472768524022  0.3562244822757584
  0.2742613957023490  0.6926003732354232  0.0899387568435800
  0.3623313746540215  0.8387979536653597  0.4183702051606223
  0.0927172070306604  0.9792616266363104  0.3958353287443090
  0.7558724700539464  0.1861817018452952  0.5236814041930637
  0.1926189788830783  0.2205565706739518  0.2472187066156005
  0.6172821509586501  0.1220484634957694  0.5365392966992151
  0.8272024375646680  0.0140878749560972  0.4962646586411033
  0.7462912260496388  0.8986007695432964  0.4981657186679351
  0.4612039670784321  0.2948499423391291  0.5734703515920510
  0.3197293682095715  0.5322902464661148  0.6672539075042687
  0.3233553299789492  0.2326828220515477  0.7385490585066176
  0.2401328726516922  0.1367850985055696  0.1226945757054734
  0.9867404051409994  0.1818552407849054  0.4478076031236706
  0.2962937796850219  0.1572079561756587  0.7725842181639093
  0.9290577568590862  0.6556394597981454  0.4408130195019707
  0.2156430829966374  0.4214423074092835  0.2214179756462200
  0.2348898502822248  0.7206943077526539  0.5557438878649229
  0.2607781302486843  0.6553764549458627  0.7174061892349299
  0.2800492242411745  0.1501097724880371  0.8583095938411023
  0.5806348826892019  0.2025090702038752  0.5410424520577274
  0.2172970185319758  0.9578670385042805  0.6937799998160235
  0.2683173539151045  0.4257286033208082  0.0769381790922454
  0.0453294171809226  0.9067181206308166  0.4044745632035671
  0.2819033766298595  0.0386244981469862  0.4865270649509614
  0.4891864368685331  0.4486769151883802  0.5401702659798869
  0.1955284024093356  0.8734807483256253  0.7069656848204414
  0.2496607389943042  0.9760178495137365  0.1606513337903428
  0.0047160202895638  0.4415701747090092  0.4400380883219466
  0.3203444340311918  0.7634812459891929  0.4392643221544921
  0.3721352487883308  0.6952202794429821  0.4555124908736780
  0.3926138173682072  0.3077715498378669  0.6273515064414443
  0.5621066278502571  0.4909995423353852  0.5151399766718266
  0.2590636845660244  0.1357059952868297  0.0346084913605045
  0.2760404478966483  0.6883675523820669  0.9280892058233864
  0.3591820396724895  0.2325320514034625  0.6576988329323834
  0.5650067011919812  0.0498977468395889  0.5293160668465273
  0.2710801879916367  0.2138000602545955  0.9954001002779014
  0.2296928726613752  0.0653039730428008  0.1723203411606845
  0.3182814745854761  0.9137074442519264  0.4169235721129994
  0.3018253146282175  0.3025370370548567  0.8741471125208975
  0.3096184298742380  0.5282849864766214  0.7539811954429895
  0.1947511349664851  0.8965455122229251  0.5635591550853313
  0.1314827529633720  0.5171839554533121  0.3436881286101637
  0.2808095711884759  0.6543372805831947  0.0116281055124208
  0.0055017661620918  0.5272013146364573  0.4301217076100179
  0.5001662460639815  0.7742434545556448  0.4480419299846355
  0.2163088832784848  0.0473126290623139  0.4377983318451411
  0.3197308102779089  0.4557204920839943  0.7976560183376971
  0.1965674834051244  0.0724247071078456  0.2543377963182511
  0.8608457638992565  0.4499798991311010  0.4966486947701968
  0.2195070934657128  0.9741010633509357  0.6060053113203152
  0.5627399091425729  0.8991053144750843  0.4899296940183293
  0.1131422378186938  0.1716945721383072  0.3579145249682068
  0.4886866188932425  0.6158307657157297  0.4874015811818978
  0.9048581414037300  0.7943885678230407  0.4364776007293660
  0.2918156540537817  0.5394803529373173  0.9218244868879414
  0.9341788442144502  0.4045998702676514  0.4775365871809129
  0.9958935409901987  0.2685818322976665  0.4499350301659748
  0.2623624626285098  0.0622062841686132  0.9825070077787701
  0.2811614988421198  0.3678795224320214  0.0092296668872386
  0.2850927185188821  0.6103405118489117  0.6437928975477498
  0.1339633511577991  0.6962422515601076  0.3417761123936577
  0.3220631205127163  0.3056341289018742  0.7879414951395910
  0.4937360213898382  0.2119840038664513  0.5562946884851494
  0.2604360883540893  0.6406364959669754  0.1593104761821011
  0.2749421359404297  0.8355266629763418  0.9824929632185446
  0.4165983433128003  0.5744829147825931  0.5195882860060260
  0.9881077115872949  0.7754046430455771  0.4067295271115401
  0.1907007824002514  0.6493499827394034  0.2910667681378049
  0.0694806327856314  0.6507093847239168  0.3792334193551554
  0.2355660157184423  0.6893540549077258  0.2282374088643585
  0.1727933054965810  0.3794637093899069  0.2875348192040055
  0.2462893653494390  0.7753842275320955  0.4881683722281920
  0.7157747842799626  0.5483020827564722  0.5005883834324862
  0.2687624626797256  0.2875388335097721  0.0418450737284373
  0.4170097277520606  0.4940295461554341  0.5570869577161023
  0.2692139243208645  0.0396198258594477  0.5772668935096923
  0.5678932296713655  0.5775009503012922  0.4970069919831094
  0.3660658490654757  0.3873535698059856  0.6651277395660079
  0.2360629925649139  0.9344615331612932  0.2380550660821782
  0.2665489679887530  0.7771653123466933  0.1208081379415673
  0.0621854211160299  0.3069090099895413  0.4072244073423472
  0.3470974166915351  0.6294713955817529  0.5081202486724775
  0.2636871046377123  0.0703109165435225  0.8927984121636602
  0.4804233532580032  0.9173876497459231  0.4669984210436313
  0.2001931844220919  0.7556087591678953  0.6278307383238186
  0.2847118103296810  0.5644493810226499  0.0072956017487242
  0.2195578907271313  0.8081929493991130  0.7623584769383661
  0.2526271092803463  0.9176371757297231  0.8667892702900759
  0.3634621264330488  0.4683174183184752  0.6248211087417015
  0.2461086289085220  0.2917946741457468  0.1257281532676258
  0.2474213914548527  0.0168325962353982  0.7496022733659956
  0.6327264494012679  0.2744450358856854  0.5355188700645966
  0.1857159046143708  0.5594956599171436  0.2886476132770566
  0.0510911071490018  0.1330554628869995  0.4078494102562281
  0.1667824828660782  0.1475470217357416  0.2888450512486124
  0.2826762134011113  0.6465117939874757  0.5643423679859756
  0.1153035175980880  0.2591915127039304  0.3587965861556127
  0.2031742585020388  0.8361001005795622  0.3397963765491036
  0.2556475274629608  0.5539032801796455  0.1551408402066968
  0.8624791563965883  0.7144217904471950  0.4540153151661119
  0.2735900637171477  0.8458338491509224  0.0689925950787586
  0.9099048659090619  0.1466537194802266  0.4799871179827908
  0.4454563309363910  0.8433072551635759  0.4363380761617484
  0.1811208970764387  0.8398823541344929  0.6281535260392178
  0.4407603358966727  0.1404415771462266  0.5603600483167257
  0.6576702351864117  0.7686335249209569  0.4795842947620049
  0.9653454815169352  0.9292503312454429  0.4341367696188649
  0.3489064958231306  0.9842014882907465  0.4579395206526276
  0.7830097139731541  0.3262282817933831  0.5208303335004710
  0.8447132468213099  0.1970797634265286  0.5073672476547206
  0.2823386059671727  0.0905328943013550  0.7179491400482199
  0.2481712682180147  0.8286887486733188  0.8415678308775227
  0.2514994436627445  0.0009708948736634  0.8361677942915576
  0.6920426651535664  0.6866839820195892  0.4807253441973993
  0.2434901096935325  0.7766185414002407  0.2055219883764339
  0.2221157778494141  0.7322373343584940  0.7105446146636220
  0.2124379100570272  0.8591289639605966  0.4873977005650110
  0.8270628884986191  0.9282666622568105  0.4804523360303303
  0.6071903131858656  0.9695105276947762  0.5183949172080718
  0.7189095446833865  0.2648960123819059  0.5288963835948667
  0.3068110910033687  0.0945795021406852  0.6333979801766190
  0.2827279894156914  0.6153502000279525  0.8732503897221311
  0.4621440773379814  0.6954103655040219  0.4536434273145255
  0.3368603596535337  0.3828249975126604  0.7491655078240952
  0.0592044200924641  0.8222318486049578  0.3893128272056485
  0.2667312794832089  0.9790900535196446  0.0089395733143027
  0.3038722456412963  0.4582480521932333  0.8847073381480887
  0.7928952887395584  0.5863497845769279  0.4909763453864681
  0.2279749981810155  0.2172598675750788  0.1667229040171342
 
  0.00000000E+00  0.00000000E+00  0.00000000E+00
  0.00000000E+00  0.00000000E+00  0.00000000E+00
  0.00000000E+00  0.00000000E+00  0.00000000E+00
  0.00000000E+00  0.00000000E+00  0.00000000E+00
  0.00000000E+00  0.00000000E+00  0.00000000E+00
  0.00000000E+00  0.00000000E+00  0.00000000E+00
  0.00000000E+00  0.00000000E+00  0.00000000E+00
  0.00000000E+00  0.00000000E+00  0.00000000E+00
  0.00000000E+00  0.00000000E+00  0.00000000E+00
  0.00000000E+00  0.00000000E+00  0.00000000E+00
  0.00000000E+00  0.00000000E+00  0.00000000E+00
  0.00000000E+00  0.00000000E+00  0.00000000E+00
  0.00000000E+00  0.00000000E+00  0.00000000E+00
  0.00000000E+00  0.00000000E+00  0.00000000E+00
  0.00000000E+00  0.00000000E+00  0.00000000E+00
  0.00000000E+00  0.00000000E+00  0.00000000E+00
  0.00000000E+00  0.00000000E+00  0.00000000E+00
  0.00000000E+00  0.00000000E+00  0.00000000E+00
  0.00000000E+00  0.00000000E+00  0.00000000E+00
  0.00000000E+00  0.00000000E+00  0.00000000E+00
  0.00000000E+00  0.00000000E+00  0.00000000E+00
  0.00000000E+00  0.00000000E+00  0.00000000E+00
  0.00000000E+00  0.00000000E+00  0.00000000E+00
  0.00000000E+00  0.00000000E+00  0.00000000E+00
  0.00000000E+00  0.00000000E+00  0.00000000E+00
  0.00000000E+00  0.00000000E+00  0.00000000E+00
  0.00000000E+00  0.00000000E+00  0.00000000E+00
  0.00000000E+00  0.00000000E+00  0.00000000E+00
  0.00000000E+00  0.00000000E+00  0.00000000E+00
  0.00000000E+00  0.00000000E+00  0.00000000E+00
  0.00000000E+00  0.00000000E+00  0.00000000E+00
  0.00000000E+00  0.00000000E+00  0.00000000E+00
  0.00000000E+00  0.00000000E+00  0.00000000E+00
  0.00000000E+00  0.00000000E+00  0.00000000E+00
  0.00000000E+00  0.00000000E+00  0.00000000E+00
  0.00000000E+00  0.00000000E+00  0.00000000E+00
  0.00000000E+00  0.00000000E+00  0.00000000E+00
  0.00000000E+00  0.00000000E+00  0.00000000E+00
  0.00000000E+00  0.00000000E+00  0.00000000E+00
  0.00000000E+00  0.00000000E+00  0.00000000E+00
  0.00000000E+00  0.00000000E+00  0.00000000E+00
  0.00000000E+00  0.00000000E+00  0.00000000E+00
  0.00000000E+00  0.00000000E+00  0.00000000E+00
  0.00000000E+00  0.00000000E+00  0.00000000E+00
  0.00000000E+00  0.00000000E+00  0.00000000E+00
  0.00000000E+00  0.00000000E+00  0.00000000E+00
  0.00000000E+00  0.00000000E+00  0.00000000E+00
  0.00000000E+00  0.00000000E+00  0.00000000E+00
  0.00000000E+00  0.00000000E+00  0.00000000E+00
  0.00000000E+00  0.00000000E+00  0.00000000E+00
  0.00000000E+00  0.00000000E+00  0.00000000E+00
  0.00000000E+00  0.00000000E+00  0.00000000E+00
  0.00000000E+00  0.00000000E+00  0.00000000E+00
  0.00000000E+00  0.00000000E+00  0.00000000E+00
  0.00000000E+00  0.00000000E+00  0.00000000E+00
  0.00000000E+00  0.00000000E+00  0.00000000E+00
  0.00000000E+00  0.00000000E+00  0.00000000E+00
  0.00000000E+00  0.00000000E+00  0.00000000E+00
  0.00000000E+00  0.00000000E+00  0.00000000E+00
  0.00000000E+00  0.00000000E+00  0.00000000E+00
  0.00000000E+00  0.00000000E+00  0.00000000E+00
  0.00000000E+00  0.00000000E+00  0.00000000E+00
  0.00000000E+00  0.00000000E+00  0.00000000E+00
  0.00000000E+00  0.00000000E+00  0.00000000E+00
  0.00000000E+00  0.00000000E+00  0.00000000E+00
  0.00000000E+00  0.00000000E+00  0.00000000E+00
  0.00000000E+00  0.00000000E+00  0.00000000E+00
  0.00000000E+00  0.00000000E+00  0.00000000E+00
  0.00000000E+00  0.00000000E+00  0.00000000E+00
  0.00000000E+00  0.00000000E+00  0.00000000E+00
  0.00000000E+00  0.00000000E+00  0.00000000E+00
  0.00000000E+00  0.00000000E+00  0.00000000E+00
  0.00000000E+00  0.00000000E+00  0.00000000E+00
  0.00000000E+00  0.00000000E+00  0.00000000E+00
  0.00000000E+00  0.00000000E+00  0.00000000E+00
  0.00000000E+00  0.00000000E+00  0.00000000E+00
  0.00000000E+00  0.00000000E+00  0.00000000E+00
  0.00000000E+00  0.00000000E+00  0.00000000E+00
  0.00000000E+00  0.00000000E+00  0.00000000E+00
  0.00000000E+00  0.00000000E+00  0.00000000E+00
  0.00000000E+00  0.00000000E+00  0.00000000E+00
  0.00000000E+00  0.00000000E+00  0.00000000E+00
  0.00000000E+00  0.00000000E+00  0.00000000E+00
  0.00000000E+00  0.00000000E+00  0.00000000E+00
  0.00000000E+00  0.00000000E+00  0.00000000E+00
  0.00000000E+00  0.00000000E+00  0.00000000E+00
  0.00000000E+00  0.00000000E+00  0.00000000E+00
  0.00000000E+00  0.00000000E+00  0.00000000E+00
  0.00000000E+00  0.00000000E+00  0.00000000E+00
  0.00000000E+00  0.00000000E+00  0.00000000E+00
  0.00000000E+00  0.00000000E+00  0.00000000E+00
  0.00000000E+00  0.00000000E+00  0.00000000E+00
  0.00000000E+00  0.00000000E+00  0.00000000E+00
  0.00000000E+00  0.00000000E+00  0.00000000E+00
  0.00000000E+00  0.00000000E+00  0.00000000E+00
  0.00000000E+00  0.00000000E+00  0.00000000E+00
  0.00000000E+00  0.00000000E+00  0.00000000E+00
  0.00000000E+00  0.00000000E+00  0.00000000E+00
  0.00000000E+00  0.00000000E+00  0.00000000E+00
  0.00000000E+00  0.00000000E+00  0.00000000E+00
  0.00000000E+00  0.00000000E+00  0.00000000E+00
  0.00000000E+00  0.00000000E+00  0.00000000E+00
  0.00000000E+00  0.00000000E+00  0.00000000E+00
  0.00000000E+00  0.00000000E+00  0.00000000E+00
  0.00000000E+00  0.00000000E+00  0.00000000E+00
  0.00000000E+00  0.00000000E+00  0.00000000E+00
  0.00000000E+00  0.00000000E+00  0.00000000E+00
  0.00000000E+00  0.00000000E+00  0.00000000E+00
  0.00000000E+00  0.00000000E+00  0.00000000E+00
  0.00000000E+00  0.00000000E+00  0.00000000E+00
  0.00000000E+00  0.00000000E+00  0.00000000E+00
  0.00000000E+00  0.00000000E+00  0.00000000E+00
  0.00000000E+00  0.00000000E+00  0.00000000E+00
  0.00000000E+00  0.00000000E+00  0.00000000E+00
  0.00000000E+00  0.00000000E+00  0.00000000E+00
  0.00000000E+00  0.00000000E+00  0.00000000E+00
  0.00000000E+00  0.00000000E+00  0.00000000E+00
  0.00000000E+00  0.00000000E+00  0.00000000E+00
  0.00000000E+00  0.00000000E+00  0.00000000E+00
  0.00000000E+00  0.00000000E+00  0.00000000E+00
  0.00000000E+00  0.00000000E+00  0.00000000E+00
  0.00000000E+00  0.00000000E+00  0.00000000E+00
  0.00000000E+00  0.00000000E+00  0.00000000E+00
  0.00000000E+00  0.00000000E+00  0.00000000E+00
  0.00000000E+00  0.00000000E+00  0.00000000E+00
  0.00000000E+00  0.00000000E+00  0.00000000E+00
  0.00000000E+00  0.00000000E+00  0.00000000E+00
  0.00000000E+00  0.00000000E+00  0.00000000E+00
  0.00000000E+00  0.00000000E+00  0.00000000E+00
  0.00000000E+00  0.00000000E+00  0.00000000E+00
  0.00000000E+00  0.00000000E+00  0.00000000E+00
  0.00000000E+00  0.00000000E+00  0.00000000E+00
  0.00000000E+00  0.00000000E+00  0.00000000E+00
  0.00000000E+00  0.00000000E+00  0.00000000E+00
  0.00000000E+00  0.00000000E+00  0.00000000E+00
  0.00000000E+00  0.00000000E+00  0.00000000E+00
  0.00000000E+00  0.00000000E+00  0.00000000E+00
  0.00000000E+00  0.00000000E+00  0.00000000E+00
  0.00000000E+00  0.00000000E+00  0.00000000E+00
  0.00000000E+00  0.00000000E+00  0.00000000E+00
  0.00000000E+00  0.00000000E+00  0.00000000E+00
  0.00000000E+00  0.00000000E+00  0.00000000E+00
  0.00000000E+00  0.00000000E+00  0.00000000E+00
  0.00000000E+00  0.00000000E+00  0.00000000E+00
  0.00000000E+00  0.00000000E+00  0.00000000E+00
  0.00000000E+00  0.00000000E+00  0.00000000E+00
  0.00000000E+00  0.00000000E+00  0.00000000E+00
  0.00000000E+00  0.00000000E+00  0.00000000E+00
  0.00000000E+00  0.00000000E+00  0.00000000E+00
  0.00000000E+00  0.00000000E+00  0.00000000E+00
  0.00000000E+00  0.00000000E+00  0.00000000E+00
  0.00000000E+00  0.00000000E+00  0.00000000E+00
  0.00000000E+00  0.00000000E+00  0.00000000E+00
  0.00000000E+00  0.00000000E+00  0.00000000E+00
  0.00000000E+00  0.00000000E+00  0.00000000E+00
  0.00000000E+00  0.00000000E+00  0.00000000E+00
  0.00000000E+00  0.00000000E+00  0.00000000E+00
  0.00000000E+00  0.00000000E+00  0.00000000E+00
  0.00000000E+00  0.00000000E+00  0.00000000E+00
  0.00000000E+00  0.00000000E+00  0.00000000E+00
  0.00000000E+00  0.00000000E+00  0.00000000E+00
  0.00000000E+00  0.00000000E+00  0.00000000E+00
  0.00000000E+00  0.00000000E+00  0.00000000E+00
  0.00000000E+00  0.00000000E+00  0.00000000E+00
  0.00000000E+00  0.00000000E+00  0.00000000E+00
  0.00000000E+00  0.00000000E+00  0.00000000E+00
  0.00000000E+00  0.00000000E+00  0.00000000E+00
  0.00000000E+00  0.00000000E+00  0.00000000E+00
  0.00000000E+00  0.00000000E+00  0.00000000E+00
  0.00000000E+00  0.00000000E+00  0.00000000E+00
  0.00000000E+00  0.00000000E+00  0.00000000E+00
  0.00000000E+00  0.00000000E+00  0.00000000E+00
