# Supplementary material for: Towards an atomistic understanding of disordered carbon electrode materials
Source: Chem Commun (Camb). 2018 May 23;54(47):5988–91. doi: 10.1039/c8cc01388h (PMC5994876; doi:10.1039/c8cc01388h)
Supplement: Supplementary file 1 [file CC-054-C8CC01388H-s001.zip › structures_pure_small/POSCAR/POSCAR.aC216_opt_1.00_09]

 C                                      
   1.00000000000000     
    16.4483704000000017    0.0000000000000000    0.0000000000000000
     0.0000000000000000   16.4483704000000017    0.0000000000000000
     0.0000000000000000    0.0000000000000000   16.4483704000000017
   C 
   213
Direct
  0.6318613284080606  0.2102330977270975  0.8362112458489486
  0.8702862641996243  0.6176699268568662  0.9850280330809301
  0.8770849957352370  0.2670854550585449  0.2565694526986944
  0.5994967465710990  0.5978838565304586  0.7342946714961806
  0.6433917511524723  0.6664423854784408  0.7064170858812532
  0.5985312996506522  0.8834261773794926  0.7811094736601391
  0.8780741410136255  0.7111816233513121  0.5893449798585305
  0.4895967243936623  0.7808977804533520  0.3476939073507820
  0.3499145546513807  0.7127937848408272  0.1702923453417088
  0.1753054641355493  0.3776943649407395  0.3827522157977739
  0.8323285947810838  0.6597015155791319  0.8366856954496756
  0.5167401695197603  0.7563062462018888  0.0936359692503810
  0.2717577016208005  0.0170148502250981  0.3871800319986377
  0.5772518801414254  0.9516535693209683  0.6544529804996810
  0.5430655860289257  0.2926292204986761  0.7125321594325555
  0.4391611225567334  0.9409238569986995  0.4712865274522464
  0.5309118520843952  0.8299979110016392  0.4889034706726437
  0.6115319979731444  0.4688298519610036  0.8152813778375582
  0.2877187508727729  0.6774441068381035  0.2186258484437452
  0.5770248578107008  0.8775387647655201  0.6985508458493018
  0.5565380660897257  0.7869907116769504  0.6775281910878838
  0.5529546373805059  0.0899089161234702  0.6282493662734943
  0.1077001145926869  0.3470961711188816  0.3398151070600628
  0.5848787062827859  0.7933690611984104  0.0568898319775799
  0.6620129459724321  0.4360458307660301  0.8797043881452293
  0.2902588938286971  0.2751486853945612  0.4297978845217907
  0.2454742769824130  0.3456466303556081  0.4285929209934229
  0.7894407378742656  0.7049916586796690  0.7089655610000080
  0.7184933807040471  0.6755102637128602  0.7481157682365148
  0.0984350313372925  0.9085745195742823  0.3519217198482113
  0.1975489920358200  0.6325953374182370  0.4903478243795337
  0.8310795638104221  0.3182417762235837  0.2036959493795346
  0.8369350651031380  0.9598366562972926  0.3088942080464830
  0.4958787913202079  0.3444171246819331  0.6608434482780757
  0.7979198507985237  0.7156513721426062  0.6259935653228829
  0.6150535244604786  0.7345380743007668  0.6439720546945031
  0.2592568361892129  0.9301822334794830  0.3884639124377797
  0.7382480033932008  0.7333947872039941  0.5643907580325640
  0.8575245301085443  0.6953246756837138  0.7608613568535444
  0.0475790754261129  0.4033650222724771  0.3079061267322996
  0.0675968058464277  0.4864661033264615  0.3010944825393308
  0.8079486568407660  0.8324202476686925  0.3797167477682573
  0.7477774316514307  0.0475404402054147  0.2208029341055901
  0.9211273188461832  0.7520131742823108  0.4426975034425387
  0.7663120564091515  0.4217244092749653  0.0427495378560883
  0.2746861849894822  0.6956960008632576  0.9188566218480000
  0.9522683116105222  0.2932159621143622  0.2837691373732379
  0.2044562256980710  0.6668574491328146  0.1947258876330173
  0.4690332017400649  0.7205074924368661  0.0290638837869287
  0.6150048518048337  0.7921498932272769  0.4981912447487778
  0.5076051602660246  0.9086067867844480  0.5184082105218540
  0.1636996793768280  0.6586631230553694  0.5729244514044930
  0.5878276154869404  0.0381595829331608  0.6873326771856881
  0.8204778600014752  0.4425224749856964  0.1116536375337733
  0.6932287035173602  0.8872777462615078  0.3090063881678519
  0.0018398604204081  0.7271510282134701  0.4351387646314076
  0.0923000763392541  0.2639338954946296  0.3282632332588143
  0.6898380130513881  0.9853936025625003  0.1058576168082639
  0.2507587511978117  0.6200880951677491  0.3523888982789837
  0.6665264780124645  0.9488007739135037  0.9770082613409231
  0.8250228653598419  0.5507793878315043  0.0163030188817733
  0.0695609036229470  0.9881047808880762  0.3317483018018522
  0.5140193192699822  0.7282648378815357  0.9566282144886097
  0.3218918368335579  0.8697261820439026  0.4076478848806456
  0.6457620033155120  0.9071086273789603  0.9090485502137671
  0.6331204755070995  0.9472492424018106  0.8338990876696111
  0.4252786558431069  0.7441522269280412  0.3005977258242939
  0.7833318738748501  0.7477297520847596  0.4938821502531143
  0.7151890814752266  0.4996894992537210  0.9115144673517414
  0.9527341346317929  0.0886566996462730  0.3037988599934369
  0.5615843879854014  0.2101950292325771  0.7067265743340695
  0.6368934645456543  0.8378706454585793  0.3509146206869977
  0.6397756076253240  0.0341460240164917  0.8311771888139721
  0.9537311239665527  0.5076962366912097  0.2061149227464027
  0.6626938583156607  0.0801979157658716  0.9039893927712219
  0.0551426632434773  0.7720973247711206  0.3860736894516488
  0.8534942490790507  0.5198885415952104  0.0940943513584804
  0.7070287215047195  0.1294438005977802  0.0957236582096207
  0.8546617620176737  0.3972151111657429  0.1789928710311183
  0.6665287084742382  0.9192936787650874  0.0588300563118214
  0.5102278663715565  0.4291056059317827  0.6949507177927091
  0.7047701582948034  0.9788307668716641  0.1884939216460383
  0.7750875791524080  0.1908192853431090  0.2068885200113385
  0.7793202650076644  0.8979565573542591  0.3317757070324729
  0.8924157546467736  0.8145729348299074  0.3875524789348075
  0.1791221214417658  0.6934911382166496  0.1179955697752015
  0.9222496458787593  0.9450176620716189  0.3239528936877051
  0.4640193961839732  0.0777453643345102  0.5136114090049884
  0.9182159039312126  0.5525485166436582  0.1416864154535131
  0.0728926641228223  0.6896659710498528  0.7042390859303569
  0.3231815342190795  0.7156779986404939  0.4238337128500631
  0.3938818035736954  0.5204302644982345  0.6492456278096340
  0.3613731212769565  0.7067017388480504  0.3424739616172953
  0.2090004747081459  0.0691507090703337  0.3577128668343607
  0.0122076826045750  0.6960071341088673  0.7643397470730759
  0.2420806822971079  0.7101863933970213  0.0613165799220921
  0.5799994554566825  0.3353772958684348  0.7751564169327243
  0.0544919950049160  0.6704541926446512  0.4781233660917140
  0.0353361575974682  0.8495197468446242  0.3581734626509196
  0.1982949392387500  0.8020903133703723  0.3948851005522147
  0.6121794862545210  0.8269154350449797  0.9093144491137382
  0.9348649891837919  0.7007031832199302  0.7271079824433173
  0.6780098721112259  0.0342472586945071  0.9750081252806112
  0.4056902887194860  0.8744268682117370  0.4292981521461205
  0.6323988210714694  0.5507629845277522  0.8002878951862514
  0.7658835508491788  0.4923589989222584  0.9828057678282555
  0.6625235025252011  0.1689264235077118  0.9052913564689876
  0.6633372858709504  0.3499557363582113  0.8944390161087260
  0.9244902561725372  0.4285506127312267  0.2229594817345247
  0.6644430584108157  0.8053136248593401  0.4283289636958537
  0.3263722473773553  0.7145144336251732  0.0852175504766378
  0.6870180745178015  0.2218136524992010  0.9710030023506550
  0.1173034848515406  0.6965058119186865  0.8663105960639828
  0.5146158775391900  0.5849009100323761  0.7068017061937881
  0.0962634527479403  0.6858743280787576  0.0929713386948991
  0.3419614367225722  0.4810833339662934  0.5889172910303512
  0.2274792250776485  0.5462156026704379  0.5094678584759907
  0.0741165629784847  0.7008886970759045  0.0107387057217582
  0.1293289742495455  0.6671594187367260  0.4392608219139234
  0.7008216575216907  0.5701193021851706  0.8523164854191201
  0.4715466703474060  0.8120139954379728  0.4276132952761946
  0.0260610283387258  0.5364417988675810  0.2447086553509150
  0.1415247738167476  0.1936197622454505  0.3337594277957956
  0.9689897358292687  0.6851628065108791  0.9052586769569517
  0.2028626226051641  0.6495191273904285  0.6482413625822275
 -0.0063415615381381  0.6873497127916770  0.9860712623140658
  0.8846621983631491  0.6515942945146512  0.9030453867847585
  0.3045777301922014  0.6599229263466778  0.2994019107369172
  0.7714701215132757  0.2685166310170128  0.1674092264040424
  0.1810244736862359  0.6842905658809864  0.8043359269063333
  0.1559992312348138  0.6749227286969175  0.7199315748528639
  0.1770806144648772  0.4617043538329138  0.3951950713316785
  0.5631475812774818  0.8077628049062388  0.3102038261566628
  0.2834072633264840  0.7930716386817031  0.4158440259115829
  0.0312456800353345  0.6945016574095423  0.8460003663746919
  0.9356630904922573  0.6474811529633926  0.0347964349948156
  0.9829144287420193  0.0070094343897175  0.3165164202869122
  0.8670873026577911  0.7305296133161173  0.5052143287202792
  0.7502037291355474  0.7907709463919993  0.4293646117016319
  0.1494821651643093  0.6222260290960491  0.2436869587057466
  0.8424544564047307  0.1855351911503785  0.2591787283355994
  0.3921174829285410  0.1942080030084977  0.4733870405346281
  0.4558708629750636  0.3024282490548555  0.5934746507513399
  0.6230999389468526  0.8547853252946693  0.1834864327786122
  0.2168806640043384  0.7070580091234391  0.9779058716097200
  0.0119975997212605  0.2380868718153024  0.3083577825708821
  0.4128161436158789  0.0233583260857321  0.4671897737967424
  0.7349408975348591  0.2772048608881392  0.0918442925291161
  0.5208470186405129  0.0436138714137505  0.5649000713578433
  0.6956350242699697  0.3086985592691755  0.9615932679427901
  0.3848070487515207  0.7093137812517654  0.0213025059973722
  0.0777639634028566  0.6696326499913425  0.5617576404533009
  0.6934945887686137  0.0564001261826212  0.0571592321950017
  0.1355114962403096  0.7057661053646643  0.9508563555869555
  0.1365922980283138  0.5159280933729554  0.3431955654997259
  0.5083565647839544  0.7390439221390918  0.7336884151750794
  0.5826949002154210  0.7795417314458738  0.9722572649470961
  0.0904832274827971  0.1281085054398782  0.3182281861233824
  0.0315386295871575  0.6889950842657807  0.6284081490898298
  0.9459690092033231  0.7012261817490685  0.6403887560145093
  0.3613877690504783  0.2737554627123315  0.4814576381831825
  0.2637637369871252  0.6847114456109891  0.8333622790759295
  0.2666222310517850  0.6514147543505043  0.4319442799114623
  0.3442408341149554  0.0573646565731653  0.4228352094592686
  0.4013102801656616  0.6951770774120679  0.8700447076206727
  0.1772429059135990  0.5865841799906237  0.3176248774297698
  0.4704131645671734  0.6579134966374177  0.7172053835144094
  0.4996415745328152  0.7664144737830839  0.1765556715352937
  0.6296139746740008  0.8532767114566819  0.0974613616596286
  0.8140271378346964  0.0391411974499645  0.2755036229785774
  0.1252917996624605  0.0526837618229154  0.3325037685634256
  0.4826199153060556  0.7173913308935250  0.8784110761199906
  0.0693321503095043  0.6048930624538587  0.2141335038700045
  0.6126050017319514  0.0775733214199798  0.7608447977957928
  0.8690805942801376  0.1063904946822225  0.2844499657411004
  0.7366775805923517  0.1220908864495907  0.1775632006644314
  0.3561653824123009  0.6963597578042925  0.9417925411908190
  0.3897245973423382  0.3317496385272767  0.5393663337227551
  0.6253233847076548  0.2978601907708083  0.8355905166240892
  0.1366385774668046  0.7432102919080190  0.3960874868585411
  0.7069288805752468  0.2048578163947011  0.0539802083845470
  0.4742925981259243  0.5074984902740325  0.6817807748101340
  0.6741082118345481  0.9091301105382309  0.2275417255489152
  0.2767006428669823  0.4095892187801483  0.4797700770967230
  0.0101317007707569  0.1508550305419949  0.3066372408045655
  0.0396488973133335  0.6429960572837821  0.1426116658616642
  0.9732150657782300  0.3766204038283394  0.2730679310612766
  0.4830191232507788  0.2164641770360105  0.5826332740260610
  0.2302030476186426  0.4795575528596047  0.4599225066410466
  0.7460925933593723  0.6359819419602384  0.8231278404699002
  0.3498569863627432  0.5897031220240191  0.6801985935629529
  0.6035881290569275  0.1652094780565849  0.7675073299716156
  0.5400346907494735  0.9606756472305819  0.5765670340441553
  0.4511113309264920  0.1636046012154868  0.5218410852639921
  0.3849518643347078  0.6487807896855314  0.7318717166682046
  0.4252480549510596  0.7386053813889725  0.2127978818584081
  0.5661536428766116  0.4188317723218291  0.7634037980105187
  0.9610507049807379  0.6201232213551849  0.1112224841091842
  0.3421679701096048  0.1434229147954984  0.4251209943902294
  0.3469854943570057  0.6827051695301746  0.8010893233102906
  0.2150800578206180  0.1580352994567267  0.3588734868276200
  0.5631902257465725  0.8064435909529969  0.2238646715692822
  0.5228692026819024  0.7566698427315895  0.8136404775168938
  0.2798858363322114  0.1945453938548529  0.3963987152851464
  0.3411985193681344  0.4079456328537956  0.5391460085690934
  0.2743694366929971  0.5986006050041862  0.6418382569224461
  0.2757178721418460  0.5392171615414934  0.5789126307082058
  0.5817190110064567  0.8157287617362651  0.8314375896135927
  0.9499042846178531  0.8680694463950469  0.3523866594235346
  0.6547744157290528  0.7540355910933026  0.5690101985799882
  0.7322032507357477  0.3440785361711829  0.0336984990314319
  0.1817095196420036  0.8861097349228610  0.3746860091862803
  0.5345190381506401  0.1729325193109360  0.6366721160513881
 
  0.00000000E+00  0.00000000E+00  0.00000000E+00
  0.00000000E+00  0.00000000E+00  0.00000000E+00
  0.00000000E+00  0.00000000E+00  0.00000000E+00
  0.00000000E+00  0.00000000E+00  0.00000000E+00
  0.00000000E+00  0.00000000E+00  0.00000000E+00
  0.00000000E+00  0.00000000E+00  0.00000000E+00
  0.00000000E+00  0.00000000E+00  0.00000000E+00
  0.00000000E+00  0.00000000E+00  0.00000000E+00
  0.00000000E+00  0.00000000E+00  0.00000000E+00
  0.00000000E+00  0.00000000E+00  0.00000000E+00
  0.00000000E+00  0.00000000E+00  0.00000000E+00
  0.00000000E+00  0.00000000E+00  0.00000000E+00
  0.00000000E+00  0.00000000E+00  0.00000000E+00
  0.00000000E+00  0.00000000E+00  0.00000000E+00
  0.00000000E+00  0.00000000E+00  0.00000000E+00
  0.00000000E+00  0.00000000E+00  0.00000000E+00
  0.00000000E+00  0.00000000E+00  0.00000000E+00
  0.00000000E+00  0.00000000E+00  0.00000000E+00
  0.00000000E+00  0.00000000E+00  0.00000000E+00
  0.00000000E+00  0.00000000E+00  0.00000000E+00
  0.00000000E+00  0.00000000E+00  0.00000000E+00
  0.00000000E+00  0.00000000E+00  0.00000000E+00
  0.00000000E+00  0.00000000E+00  0.00000000E+00
  0.00000000E+00  0.00000000E+00  0.00000000E+00
  0.00000000E+00  0.00000000E+00  0.00000000E+00
  0.00000000E+00  0.00000000E+00  0.00000000E+00
  0.00000000E+00  0.00000000E+00  0.00000000E+00
  0.00000000E+00  0.00000000E+00  0.00000000E+00
  0.00000000E+00  0.00000000E+00  0.00000000E+00
  0.00000000E+00  0.00000000E+00  0.00000000E+00
  0.00000000E+00  0.00000000E+00  0.00000000E+00
  0.00000000E+00  0.00000000E+00  0.00000000E+00
  0.00000000E+00  0.00000000E+00  0.00000000E+00
  0.00000000E+00  0.00000000E+00  0.00000000E+00
  0.00000000E+00  0.00000000E+00  0.00000000E+00
  0.00000000E+00  0.00000000E+00  0.00000000E+00
  0.00000000E+00  0.00000000E+00  0.00000000E+00
  0.00000000E+00  0.00000000E+00  0.00000000E+00
  0.00000000E+00  0.00000000E+00  0.00000000E+00
  0.00000000E+00  0.00000000E+00  0.00000000E+00
  0.00000000E+00  0.00000000E+00  0.00000000E+00
  0.00000000E+00  0.00000000E+00  0.00000000E+00
  0.00000000E+00  0.00000000E+00  0.00000000E+00
  0.00000000E+00  0.00000000E+00  0.00000000E+00
  0.00000000E+00  0.00000000E+00  0.00000000E+00
  0.00000000E+00  0.00000000E+00  0.00000000E+00
  0.00000000E+00  0.00000000E+00  0.00000000E+00
  0.00000000E+00  0.00000000E+00  0.00000000E+00
  0.00000000E+00  0.00000000E+00  0.00000000E+00
  0.00000000E+00  0.00000000E+00  0.00000000E+00
  0.00000000E+00  0.00000000E+00  0.00000000E+00
  0.00000000E+00  0.00000000E+00  0.00000000E+00
  0.00000000E+00  0.00000000E+00  0.00000000E+00
  0.00000000E+00  0.00000000E+00  0.00000000E+00
  0.00000000E+00  0.00000000E+00  0.00000000E+00
  0.00000000E+00  0.00000000E+00  0.00000000E+00
  0.00000000E+00  0.00000000E+00  0.00000000E+00
  0.00000000E+00  0.00000000E+00  0.00000000E+00
  0.00000000E+00  0.00000000E+00  0.00000000E+00
  0.00000000E+00  0.00000000E+00  0.00000000E+00
  0.00000000E+00  0.00000000E+00  0.00000000E+00
  0.00000000E+00  0.00000000E+00  0.00000000E+00
  0.00000000E+00  0.00000000E+00  0.00000000E+00
  0.00000000E+00  0.00000000E+00  0.00000000E+00
  0.00000000E+00  0.00000000E+00  0.00000000E+00
  0.00000000E+00  0.00000000E+00  0.00000000E+00
  0.00000000E+00  0.00000000E+00  0.00000000E+00
  0.00000000E+00  0.00000000E+00  0.00000000E+00
  0.00000000E+00  0.00000000E+00  0.00000000E+00
  0.00000000E+00  0.00000000E+00  0.00000000E+00
  0.00000000E+00  0.00000000E+00  0.00000000E+00
  0.00000000E+00  0.00000000E+00  0.00000000E+00
  0.00000000E+00  0.00000000E+00  0.00000000E+00
  0.00000000E+00  0.00000000E+00  0.00000000E+00
  0.00000000E+00  0.00000000E+00  0.00000000E+00
  0.00000000E+00  0.00000000E+00  0.00000000E+00
  0.00000000E+00  0.00000000E+00  0.00000000E+00
  0.00000000E+00  0.00000000E+00  0.00000000E+00
  0.00000000E+00  0.00000000E+00  0.00000000E+00
  0.00000000E+00  0.00000000E+00  0.00000000E+00
  0.00000000E+00  0.00000000E+00  0.00000000E+00
  0.00000000E+00  0.00000000E+00  0.00000000E+00
  0.00000000E+00  0.00000000E+00  0.00000000E+00
  0.00000000E+00  0.00000000E+00  0.00000000E+00
  0.00000000E+00  0.00000000E+00  0.00000000E+00
  0.00000000E+00  0.00000000E+00  0.00000000E+00
  0.00000000E+00  0.00000000E+00  0.00000000E+00
  0.00000000E+00  0.00000000E+00  0.00000000E+00
  0.00000000E+00  0.00000000E+00  0.00000000E+00
  0.00000000E+00  0.00000000E+00  0.00000000E+00
  0.00000000E+00  0.00000000E+00  0.00000000E+00
  0.00000000E+00  0.00000000E+00  0.00000000E+00
  0.00000000E+00  0.00000000E+00  0.00000000E+00
  0.00000000E+00  0.00000000E+00  0.00000000E+00
  0.00000000E+00  0.00000000E+00  0.00000000E+00
  0.00000000E+00  0.00000000E+00  0.00000000E+00
  0.00000000E+00  0.00000000E+00  0.00000000E+00
  0.00000000E+00  0.00000000E+00  0.00000000E+00
  0.00000000E+00  0.00000000E+00  0.00000000E+00
  0.00000000E+00  0.00000000E+00  0.00000000E+00
  0.00000000E+00  0.00000000E+00  0.00000000E+00
  0.00000000E+00  0.00000000E+00  0.00000000E+00
  0.00000000E+00  0.00000000E+00  0.00000000E+00
  0.00000000E+00  0.00000000E+00  0.00000000E+00
  0.00000000E+00  0.00000000E+00  0.00000000E+00
  0.00000000E+00  0.00000000E+00  0.00000000E+00
  0.00000000E+00  0.00000000E+00  0.00000000E+00
  0.00000000E+00  0.00000000E+00  0.00000000E+00
  0.00000000E+00  0.00000000E+00  0.00000000E+00
  0.00000000E+00  0.00000000E+00  0.00000000E+00
  0.00000000E+00  0.00000000E+00  0.00000000E+00
  0.00000000E+00  0.00000000E+00  0.00000000E+00
  0.00000000E+00  0.00000000E+00  0.00000000E+00
  0.00000000E+00  0.00000000E+00  0.00000000E+00
  0.00000000E+00  0.00000000E+00  0.00000000E+00
  0.00000000E+00  0.00000000E+00  0.00000000E+00
  0.00000000E+00  0.00000000E+00  0.00000000E+00
  0.00000000E+00  0.00000000E+00  0.00000000E+00
  0.00000000E+00  0.00000000E+00  0.00000000E+00
  0.00000000E+00  0.00000000E+00  0.00000000E+00
  0.00000000E+00  0.00000000E+00  0.00000000E+00
  0.00000000E+00  0.00000000E+00  0.00000000E+00
  0.00000000E+00  0.00000000E+00  0.00000000E+00
  0.00000000E+00  0.00000000E+00  0.00000000E+00
  0.00000000E+00  0.00000000E+00  0.00000000E+00
  0.00000000E+00  0.00000000E+00  0.00000000E+00
  0.00000000E+00  0.00000000E+00  0.00000000E+00
  0.00000000E+00  0.00000000E+00  0.00000000E+00
  0.00000000E+00  0.00000000E+00  0.00000000E+00
  0.00000000E+00  0.00000000E+00  0.00000000E+00
  0.00000000E+00  0.00000000E+00  0.00000000E+00
  0.00000000E+00  0.00000000E+00  0.00000000E+00
  0.00000000E+00  0.00000000E+00  0.00000000E+00
  0.00000000E+00  0.00000000E+00  0.00000000E+00
  0.00000000E+00  0.00000000E+00  0.00000000E+00
  0.00000000E+00  0.00000000E+00  0.00000000E+00
  0.00000000E+00  0.00000000E+00  0.00000000E+00
  0.00000000E+00  0.00000000E+00  0.00000000E+00
  0.00000000E+00  0.00000000E+00  0.00000000E+00
  0.00000000E+00  0.00000000E+00  0.00000000E+00
  0.00000000E+00  0.00000000E+00  0.00000000E+00
  0.00000000E+00  0.00000000E+00  0.00000000E+00
  0.00000000E+00  0.00000000E+00  0.00000000E+00
  0.00000000E+00  0.00000000E+00  0.00000000E+00
  0.00000000E+00  0.00000000E+00  0.00000000E+00
  0.00000000E+00  0.00000000E+00  0.00000000E+00
  0.00000000E+00  0.00000000E+00  0.00000000E+00
  0.00000000E+00  0.00000000E+00  0.00000000E+00
  0.00000000E+00  0.00000000E+00  0.00000000E+00
  0.00000000E+00  0.00000000E+00  0.00000000E+00
  0.00000000E+00  0.00000000E+00  0.00000000E+00
  0.00000000E+00  0.00000000E+00  0.00000000E+00
  0.00000000E+00  0.00000000E+00  0.00000000E+00
  0.00000000E+00  0.00000000E+00  0.00000000E+00
  0.00000000E+00  0.00000000E+00  0.00000000E+00
  0.00000000E+00  0.00000000E+00  0.00000000E+00
  0.00000000E+00  0.00000000E+00  0.00000000E+00
  0.00000000E+00  0.00000000E+00  0.00000000E+00
  0.00000000E+00  0.00000000E+00  0.00000000E+00
  0.00000000E+00  0.00000000E+00  0.00000000E+00
  0.00000000E+00  0.00000000E+00  0.00000000E+00
  0.00000000E+00  0.00000000E+00  0.00000000E+00
  0.00000000E+00  0.00000000E+00  0.00000000E+00
  0.00000000E+00  0.00000000E+00  0.00000000E+00
  0.00000000E+00  0.00000000E+00  0.00000000E+00
  0.00000000E+00  0.00000000E+00  0.00000000E+00
  0.00000000E+00  0.00000000E+00  0.00000000E+00
  0.00000000E+00  0.00000000E+00  0.00000000E+00
  0.00000000E+00  0.00000000E+00  0.00000000E+00
  0.00000000E+00  0.00000000E+00  0.00000000E+00
  0.00000000E+00  0.00000000E+00  0.00000000E+00
  0.00000000E+00  0.00000000E+00  0.00000000E+00
  0.00000000E+00  0.00000000E+00  0.00000000E+00
  0.00000000E+00  0.00000000E+00  0.00000000E+00
  0.00000000E+00  0.00000000E+00  0.00000000E+00
  0.00000000E+00  0.00000000E+00  0.00000000E+00
  0.00000000E+00  0.00000000E+00  0.00000000E+00
  0.00000000E+00  0.00000000E+00  0.00000000E+00
  0.00000000E+00  0.00000000E+00  0.00000000E+00
  0.00000000E+00  0.00000000E+00  0.00000000E+00
  0.00000000E+00  0.00000000E+00  0.00000000E+00
  0.00000000E+00  0.00000000E+00  0.00000000E+00
  0.00000000E+00  0.00000000E+00  0.00000000E+00
  0.00000000E+00  0.00000000E+00  0.00000000E+00
  0.00000000E+00  0.00000000E+00  0.00000000E+00
  0.00000000E+00  0.00000000E+00  0.00000000E+00
  0.00000000E+00  0.00000000E+00  0.00000000E+00
  0.00000000E+00  0.00000000E+00  0.00000000E+00
  0.00000000E+00  0.00000000E+00  0.00000000E+00
  0.00000000E+00  0.00000000E+00  0.00000000E+00
  0.00000000E+00  0.00000000E+00  0.00000000E+00
  0.00000000E+00  0.00000000E+00  0.00000000E+00
  0.00000000E+00  0.00000000E+00  0.00000000E+00
  0.00000000E+00  0.00000000E+00  0.00000000E+00
  0.00000000E+00  0.00000000E+00  0.00000000E+00
  0.00000000E+00  0.00000000E+00  0.00000000E+00
  0.00000000E+00  0.00000000E+00  0.00000000E+00
  0.00000000E+00  0.00000000E+00  0.00000000E+00
  0.00000000E+00  0.00000000E+00  0.00000000E+00
  0.00000000E+00  0.00000000E+00  0.00000000E+00
  0.00000000E+00  0.00000000E+00  0.00000000E+00
  0.00000000E+00  0.00000000E+00  0.00000000E+00
  0.00000000E+00  0.00000000E+00  0.00000000E+00
  0.00000000E+00  0.00000000E+00  0.00000000E+00
  0.00000000E+00  0.00000000E+00  0.00000000E+00
  0.00000000E+00  0.00000000E+00  0.00000000E+00
  0.00000000E+00  0.00000000E+00  0.00000000E+00
  0.00000000E+00  0.00000000E+00  0.00000000E+00
  0.00000000E+00  0.00000000E+00  0.00000000E+00
  0.00000000E+00  0.00000000E+00  0.00000000E+00
  0.00000000E+00  0.00000000E+00  0.00000000E+00
  0.00000000E+00  0.00000000E+00  0.00000000E+00
  0.00000000E+00  0.00000000E+00  0.00000000E+00
