# Supplementary material for: Towards an atomistic understanding of disordered carbon electrode materials
Source: Chem Commun (Camb). 2018 May 23;54(47):5988–91. doi: 10.1039/c8cc01388h (PMC5994876; doi:10.1039/c8cc01388h)
Supplement: Supplementary file 1 [file CC-054-C8CC01388H-s001.zip › structures_pure_small/POSCAR/POSCAR.aC216_opt_1.25_01]

 C                                      
   1.00000000000000     
    15.0445871699999998    0.0000000000000000    0.0000000000000000
     0.0000000000000000   15.0445871699999998    0.0000000000000000
     0.0000000000000000    0.0000000000000000   15.0445871699999998
   C 
   204
Direct
  0.8051754866864771  0.0192864917352114  0.0620566237315395
  0.9939272574338149  0.6436636947009442  0.1300128498349415
  0.1690041070421788  0.9222282546318477  0.0946007128967057
  0.0555160955047997  0.1236973175787493  0.5434533336212091
  0.2411686432976287  0.1170523775198452  0.3715479802619465
  0.4316775162038718  0.9003110991553931  0.4736576976453824
  0.9400144503051981  0.2938874817661277  0.9495585752529978
  0.0802114088835761  0.6697794694899061  0.1050563069035479
  0.4856850476733988  0.9152993690432653  0.1155893951699445
 -0.0058302247992926  0.3728742661005250  0.8180615907926088
  0.4859977281144064  0.2103954669339426  0.2771700487590650
  0.1482012407470608  0.7246912487155177  0.9713671434135258
  0.6859631308412204  0.3029184447615733  0.1703700951683295
  0.7412458385124685  0.9738642283173240  0.0133578965146235
  0.5585731802077933  0.6378544541017422  0.2016547222758990
  0.9453172307026214  0.0621468359374102  0.1791711074333372
  0.9126306952236229  0.2185590534121111  0.0109789059859928
  0.8582701423328398  0.0559509688655449  0.2059274998298980
  0.0253171964571569  0.2152407583180794  0.8147827951580198
  0.2408389158984753  0.3716661031757399  0.3373066004707094
  0.1835749253149493  0.7890126991966793  0.0249355086262774
  0.1043555390962229  0.1229268334029391  0.6984482825999190
  0.9736267518905187  0.1493865369362329  0.0192802423265514
  0.1040950899976583  0.1947120675919112  0.4218213504555414
  0.7020655346914557  0.8856065765958874  0.4748213513553802
  0.4976878130387392  0.7800686056679552  0.2406311674911006
  0.0266331271473715  0.2519477462538497  0.6461113190935963
  0.1734444302873761  0.8866649133249487  0.0020190766327221
  0.5664731875521790  0.8747434204841740  0.3957709075482002
  0.0507458078197107  0.0126097018186313  0.0498034492598507
  0.8522774306693920  0.8836930316599316  0.3993381096615355
  0.6993495692368761  0.0248338631331213  0.1961550602915211
  0.1569587663102655  0.6784937575524347  0.3151686066935837
  0.1750746997035626  0.5263449944857207  0.3399220286862076
  0.7087093723420668  0.9263585174647017  0.7705380176771878
  0.0306887798733188  0.6739332531838562  0.4794011096655268
  0.4820056333125092  0.6906443321391060  0.2210067527448403
  0.3444182017582998  0.9273141107144738  0.4578600553245802
  0.9575805611390189  0.9060525059528339  0.7759555163245415
  0.0963461805780295  0.6748190697489171  0.8231007973756439
  0.0008576115193624  0.4512642657907881  0.8693092823952318
  0.3355634115775527  0.9093224181576349  0.0126837431396519
  0.3025070962598395  0.9501018932539325  0.3709083935667964
  0.4710369942155969  0.4170924236493810  0.2348879650290281
  0.2461655590097899  0.2754404447938152  0.3482284541224323
  0.0503716102607053  0.1398719494778125  0.9649703961034642
  0.8796506972900986  0.8659006879889865  0.4967386009072233
  0.2468961207527370  0.6566903350865132  0.2917178179370738
  0.5857316829473211  0.9342410144522472  0.9906830054995260
  0.0689629693152081  0.6963202562547627  0.7324927640739990
  0.9500838916808709  0.8058228920742569  0.5031654617188840
  0.1193971558380130  0.7449338359824343  0.8818377201196075
  0.2529202860213057  0.0096878785196623  0.6554832157184841
  0.9785495358070108  0.2903093335320863  0.8596438506674458
  0.4799696717098205  0.1159179408012928  0.2931946121523740
  0.9898542918631063  0.5403470899148595  0.0021691084319017
  0.0702070214070386  0.5956510408154553  0.4398026389943792
  0.2302852007930682  0.8688542110507550  0.1504759739566447
  0.0498967799003624  0.4899146233662230  0.5708434633708339
  0.6024558048309728  0.3186927378763885  0.2115446331877422
  0.6060355636011480  0.4828977929070286  0.1883960468285661
  0.2398166680698232  0.0318799344955367  0.7440749689493332
  0.7272482401666376  0.8991976537565081  0.5648543552373285
  0.5530108634222261  0.9484904864505137  0.1694344111228585
  0.4735333365028371  0.9090095533521128  0.5602879423721757
  0.8930176682222604  0.0139942055575462  0.0358591694699895
  0.8339520922711668 -0.0026082329730681  0.2770544297101083
  0.0185649615549690  0.9454033960277997  0.9798090955037542
  0.5389000041543592  0.9318874465628675  0.7508150993126398
  0.2942561959070439  0.9947538736513966  0.8145516943684756
  0.8029033344557962  0.9220143957479835  0.7454172699751208
  0.9797812987057450  0.0073763661084757  0.3362020143788139
  0.1701899218005812  0.4360813540195562  0.3681055574668560
  0.7771900417044025  0.1724765879309988  0.1250449227808536
  0.4213651791831149  0.9223043411970406  0.9685126213111765
  0.8573346122092687  0.6971452365753533  0.2065329670310931
  0.4012028267780740  0.3647166665321638  0.2719002568847130
  0.3798419716378548  0.9902988504899942  0.3223372306676068
  0.0670766412344264  0.1091355271940629  0.4497191876607297
  0.9286132009319118  0.3814267109732693  0.9880832092805663
  0.0810334443812090  0.8314030920843448  0.8760154390162701
  0.1374332686649293  0.9917899420631470  0.3609142725026269
  0.3236636473759651  0.1392900589188143  0.3382612835171735
  0.2759985436025790  0.8704984909121188  0.3096203123549848
  0.2129634098958395  0.8941534374786949  0.2474029634118847
  0.7438628449791232  0.3583207791464377  0.1304456387913168
  0.0056866024641017  0.0287544957478937  0.2427487287546653
  0.1063888526477174  0.4296914005544721  0.4380755318470780
  0.0705846942520476  0.2640158335080120  0.4846766115239565
  0.2460853523915046  0.9943649514473586  0.8998157729765514
  0.6931560551045376  0.9321281677092668  0.8644861473616451
  0.7638668576083236  0.9452922259523372  0.9267897094203226
  0.3896364689926369  0.5586978822970156  0.2416584775552862
  0.6919031673578261  0.5124508899319845  0.1672899144487585
  0.8248492698675406  0.7695597597198311  0.2652683002036648
  0.1724200916698894  0.0523447401523606  0.9189675001626767
  0.6301357507397527  0.9238571125286541  0.7118174437559953
  0.6387836063726402  0.1737814710289335  0.2244432362859185
  0.0457022203413500  0.3951826464626469  0.5745909431103244
  0.1222721500160676  0.6004434629757850  0.3643789674198362
  0.1452985856415578  0.9533950619113923  0.2735710625825312
  0.9711601602366947  0.4592921381376705  0.9552933222428176
  0.0552822256615902  0.5942427141415516  0.9610292776079584
  0.0058517758357208  0.7267496816031327  0.2679439807802316
  0.0291647397581217  0.8461612480583893  0.8014172471541430
  0.1649959549924956  0.0891192219042955  0.7624775897822950
  0.5624237064727695  0.3993386018447552  0.2108947471908970
  0.3274871926550361  0.8817406284071556  0.1074267109843869
  0.3944236795057304  0.0795089350162770  0.3178442459316153
  0.5401524551964465  0.9585467023935385  0.2678574479651790
  0.4979587826101382  0.9213072724620059  0.0232084069661327
  0.0701541816149184  0.5936970019999840  0.8657394206198574
  0.9233423879543932  0.9593154618173378  0.9665723029926507
  0.0451497688624220  0.1963704437238364  0.7221505469245342
  0.2983822898032286  0.9614925181897351  0.5257710788641244
  0.0768772659239849  0.3563310278123253  0.4930654324718835
  0.0601005367425875  0.0260784259427823  0.3932816113305256
  0.8687968999449749  0.3941971393321336  0.0565995850325420
  0.1433495904855185  0.1088550668020533  0.8494821661438495
  0.4054296454841156  0.8803509144618604  0.1546574348505308
  0.2578052944122609  0.9277117766307914  0.9662567608244282
  0.7166554661421112  0.6048027308516735  0.1760261976634943
  0.0253015326863621  0.3470293427789864  0.6515960713677049
  0.5842763850046774  0.8052508730877058  0.2546164606184650
  0.2225140932115307  0.0200475190287795  0.4022875379515828
  0.7518256713089366  0.4515193373176680  0.1332257975339150
  0.7364847958446804  0.8016191711367014  0.2611657307847642
  0.0285376176556708  0.6890217167406752  0.5741018633511816
  0.3190942154863182  0.4129067331919976  0.2941310570491361
  0.4077595890428269  0.2706804795612344  0.2903812443985431
  0.8099617814945077  0.6254833529737611  0.1617588244071000
  0.9948456529887862  0.8220055933763110  0.6571980496097262
  0.8522358427827503  0.9067690513214279  0.6620264858719470
  0.3964146052576750  0.6534864087988718  0.2376804590305082
  0.1062551768725004  0.0696366470003227  0.9887834521214779
  0.4152494563592055  0.9394913582857640  0.6338397885687265
  0.6086212053345977  0.8793419465117436  0.4745488249850684
  0.3373615311979771  0.8015101235179438  0.2834529021848314
  0.8811373495204118  0.8053692858532250  0.3330677363296094
  0.9496614494528137  0.5797119828211270  0.0804892472392584
  0.4506428030018856  0.9230906846534278  0.3063797823737444
  0.0713503507790562  0.1628380628809901  0.8748868217201017
  0.8614259215381551  0.5619459833034997  0.1093600235821569
  0.1899256765649334  0.7816637747214563  0.1187323796232788
  0.4214462750898111  0.8437705984582468  0.2489479985268254
  0.8307965067518666  0.4755324154599633  0.0932409888368822
  0.7520915510978444  0.8874489230601600  0.3991496855704238
  0.0390439154227067  0.2165118017303969  0.5605483316454787
  0.4458643720719000  0.9461446088414940  0.7222986615973530
  0.5305488703429677  0.9293435223963943  0.8443125527950172
  0.3291583659386665  0.2328865998905969  0.3236084327194998
  0.1869117413367398  0.0356205462127544  0.5873397017737495
  0.1007035938661090  0.7213058551088882  0.2556968758298089
  0.1295602294800626  0.7270627636675886  0.1615771576646159
  0.7484563739028808  0.9680235645112577  0.2625338288573404
  0.6486863130936609  0.6672428437108685  0.1999946406157698
  0.5689834631914144  0.8976119746036626  0.5576890515061674
  0.8551069903977104  0.9382455628491344  0.9030273707939757
  0.5695394433995652  0.2355995369509202  0.2432934965811730
  0.6352522054882879  0.9751130255999705  0.1364704561293648
  0.0194163935132954  0.3983892568681687  0.7295046133452830
  0.5426482180988662  0.5476064463893275  0.1969964058168463
  0.0420917678857963  0.7863126847947300  0.7291884589618263
  0.9667024928134749  0.0654602835474747  0.0793141685123545
  0.3227525912848987  0.7095966452215607  0.2677639002549441
  0.6335041176014277  0.0860107304371791  0.2437963257754246
  0.9904989156080171  0.7492176943747733  0.4355737807635678
  0.3194129863376509  0.5078890096193194  0.2768833551857851
  0.3846123977999212  0.9575060652443764  0.8013343667192617
  0.9638841566676658  0.7611657403624044  0.3459062238180731
  0.8216729181089553  0.8936825711884119  0.5753760896067284
  0.1036420834700382  0.9752474352110968  0.1221324504685453
  0.9508946854049376  0.6925763206607225  0.1997724380528513
  0.6065390254828761  0.8869828575274832  0.3073254287421157
  0.8165202964349956  0.3218969373556601  0.0847149231584813
  0.7818473789072768  0.0718530504213203  0.1441552758730743
  0.4782475604744164  0.8886408159138031  0.3953597803943678
  0.1880234388248246  0.1988702671620095  0.3774987096487354
  0.5530912125372139  0.0567589863555770  0.2796488180503761
  0.0863886074104071  0.8917751479985850  0.9495072593726155
  0.0401068798319044  0.4919926456356932  0.7284362109556809
  0.8948652843648851  0.9686625466911353  0.3455947149383905
  0.6543956266583045  0.9602391203875156  0.0477682228521266
  0.2219217350042056  0.0098647466022792  0.5044860758784435
  0.6607655747016643  0.7560243139720738  0.2319589016770082
  0.7095780363290499  0.8892469773051231  0.3083275813294951
  0.1095068831701246  0.0867916447087621  0.6105891714489433
  0.8356319015927824  0.2308329085140193  0.0718362310482983
  0.8717201198530308  0.9237965105669661  0.8128175962401540
  0.0730551878780173  0.5105580068681208  0.4805367909197911
  0.0858513263938704  0.9910757235616470  0.2133194975820686
  0.6455497983901095  0.9096544717915962  0.6182941121905507
  0.6046544838952591  0.9297412801873204  0.8991326482090650
  0.0516224328140163  0.5428882204842678  0.6494613571270350
  0.1012842798698897  0.6561332127828234  0.0143385639237121
  0.2495979903891819  0.5625192792761508  0.2982109590338056
  0.7078182150334621  0.2124863432259132  0.1715726481400410
  0.9888199489871764  0.7740221066814905  0.5825370498044176
  0.9426842572952080  0.8945000959862096  0.6855664365525995
  0.0379735462559681  0.5210032568412182  0.8189788256867468
  0.0546251819221541  0.6408437215536994  0.6522950560224000
  0.4398370216148793  0.9358392277185837  0.8762897987531474
  0.4621727268431018  0.5084910847661006  0.2205388237088018
  0.3259533445286806  0.9636832506556625  0.6142147837508959
 
  0.00000000E+00  0.00000000E+00  0.00000000E+00
  0.00000000E+00  0.00000000E+00  0.00000000E+00
  0.00000000E+00  0.00000000E+00  0.00000000E+00
  0.00000000E+00  0.00000000E+00  0.00000000E+00
  0.00000000E+00  0.00000000E+00  0.00000000E+00
  0.00000000E+00  0.00000000E+00  0.00000000E+00
  0.00000000E+00  0.00000000E+00  0.00000000E+00
  0.00000000E+00  0.00000000E+00  0.00000000E+00
  0.00000000E+00  0.00000000E+00  0.00000000E+00
  0.00000000E+00  0.00000000E+00  0.00000000E+00
  0.00000000E+00  0.00000000E+00  0.00000000E+00
  0.00000000E+00  0.00000000E+00  0.00000000E+00
  0.00000000E+00  0.00000000E+00  0.00000000E+00
  0.00000000E+00  0.00000000E+00  0.00000000E+00
  0.00000000E+00  0.00000000E+00  0.00000000E+00
  0.00000000E+00  0.00000000E+00  0.00000000E+00
  0.00000000E+00  0.00000000E+00  0.00000000E+00
  0.00000000E+00  0.00000000E+00  0.00000000E+00
  0.00000000E+00  0.00000000E+00  0.00000000E+00
  0.00000000E+00  0.00000000E+00  0.00000000E+00
  0.00000000E+00  0.00000000E+00  0.00000000E+00
  0.00000000E+00  0.00000000E+00  0.00000000E+00
  0.00000000E+00  0.00000000E+00  0.00000000E+00
  0.00000000E+00  0.00000000E+00  0.00000000E+00
  0.00000000E+00  0.00000000E+00  0.00000000E+00
  0.00000000E+00  0.00000000E+00  0.00000000E+00
  0.00000000E+00  0.00000000E+00  0.00000000E+00
  0.00000000E+00  0.00000000E+00  0.00000000E+00
  0.00000000E+00  0.00000000E+00  0.00000000E+00
  0.00000000E+00  0.00000000E+00  0.00000000E+00
  0.00000000E+00  0.00000000E+00  0.00000000E+00
  0.00000000E+00  0.00000000E+00  0.00000000E+00
  0.00000000E+00  0.00000000E+00  0.00000000E+00
  0.00000000E+00  0.00000000E+00  0.00000000E+00
  0.00000000E+00  0.00000000E+00  0.00000000E+00
  0.00000000E+00  0.00000000E+00  0.00000000E+00
  0.00000000E+00  0.00000000E+00  0.00000000E+00
  0.00000000E+00  0.00000000E+00  0.00000000E+00
  0.00000000E+00  0.00000000E+00  0.00000000E+00
  0.00000000E+00  0.00000000E+00  0.00000000E+00
  0.00000000E+00  0.00000000E+00  0.00000000E+00
  0.00000000E+00  0.00000000E+00  0.00000000E+00
  0.00000000E+00  0.00000000E+00  0.00000000E+00
  0.00000000E+00  0.00000000E+00  0.00000000E+00
  0.00000000E+00  0.00000000E+00  0.00000000E+00
  0.00000000E+00  0.00000000E+00  0.00000000E+00
  0.00000000E+00  0.00000000E+00  0.00000000E+00
  0.00000000E+00  0.00000000E+00  0.00000000E+00
  0.00000000E+00  0.00000000E+00  0.00000000E+00
  0.00000000E+00  0.00000000E+00  0.00000000E+00
  0.00000000E+00  0.00000000E+00  0.00000000E+00
  0.00000000E+00  0.00000000E+00  0.00000000E+00
  0.00000000E+00  0.00000000E+00  0.00000000E+00
  0.00000000E+00  0.00000000E+00  0.00000000E+00
  0.00000000E+00  0.00000000E+00  0.00000000E+00
  0.00000000E+00  0.00000000E+00  0.00000000E+00
  0.00000000E+00  0.00000000E+00  0.00000000E+00
  0.00000000E+00  0.00000000E+00  0.00000000E+00
  0.00000000E+00  0.00000000E+00  0.00000000E+00
  0.00000000E+00  0.00000000E+00  0.00000000E+00
  0.00000000E+00  0.00000000E+00  0.00000000E+00
  0.00000000E+00  0.00000000E+00  0.00000000E+00
  0.00000000E+00  0.00000000E+00  0.00000000E+00
  0.00000000E+00  0.00000000E+00  0.00000000E+00
  0.00000000E+00  0.00000000E+00  0.00000000E+00
  0.00000000E+00  0.00000000E+00  0.00000000E+00
  0.00000000E+00  0.00000000E+00  0.00000000E+00
  0.00000000E+00  0.00000000E+00  0.00000000E+00
  0.00000000E+00  0.00000000E+00  0.00000000E+00
  0.00000000E+00  0.00000000E+00  0.00000000E+00
  0.00000000E+00  0.00000000E+00  0.00000000E+00
  0.00000000E+00  0.00000000E+00  0.00000000E+00
  0.00000000E+00  0.00000000E+00  0.00000000E+00
  0.00000000E+00  0.00000000E+00  0.00000000E+00
  0.00000000E+00  0.00000000E+00  0.00000000E+00
  0.00000000E+00  0.00000000E+00  0.00000000E+00
  0.00000000E+00  0.00000000E+00  0.00000000E+00
  0.00000000E+00  0.00000000E+00  0.00000000E+00
  0.00000000E+00  0.00000000E+00  0.00000000E+00
  0.00000000E+00  0.00000000E+00  0.00000000E+00
  0.00000000E+00  0.00000000E+00  0.00000000E+00
  0.00000000E+00  0.00000000E+00  0.00000000E+00
  0.00000000E+00  0.00000000E+00  0.00000000E+00
  0.00000000E+00  0.00000000E+00  0.00000000E+00
  0.00000000E+00  0.00000000E+00  0.00000000E+00
  0.00000000E+00  0.00000000E+00  0.00000000E+00
  0.00000000E+00  0.00000000E+00  0.00000000E+00
  0.00000000E+00  0.00000000E+00  0.00000000E+00
  0.00000000E+00  0.00000000E+00  0.00000000E+00
  0.00000000E+00  0.00000000E+00  0.00000000E+00
  0.00000000E+00  0.00000000E+00  0.00000000E+00
  0.00000000E+00  0.00000000E+00  0.00000000E+00
  0.00000000E+00  0.00000000E+00  0.00000000E+00
  0.00000000E+00  0.00000000E+00  0.00000000E+00
  0.00000000E+00  0.00000000E+00  0.00000000E+00
  0.00000000E+00  0.00000000E+00  0.00000000E+00
  0.00000000E+00  0.00000000E+00  0.00000000E+00
  0.00000000E+00  0.00000000E+00  0.00000000E+00
  0.00000000E+00  0.00000000E+00  0.00000000E+00
  0.00000000E+00  0.00000000E+00  0.00000000E+00
  0.00000000E+00  0.00000000E+00  0.00000000E+00
  0.00000000E+00  0.00000000E+00  0.00000000E+00
  0.00000000E+00  0.00000000E+00  0.00000000E+00
  0.00000000E+00  0.00000000E+00  0.00000000E+00
  0.00000000E+00  0.00000000E+00  0.00000000E+00
  0.00000000E+00  0.00000000E+00  0.00000000E+00
  0.00000000E+00  0.00000000E+00  0.00000000E+00
  0.00000000E+00  0.00000000E+00  0.00000000E+00
  0.00000000E+00  0.00000000E+00  0.00000000E+00
  0.00000000E+00  0.00000000E+00  0.00000000E+00
  0.00000000E+00  0.00000000E+00  0.00000000E+00
  0.00000000E+00  0.00000000E+00  0.00000000E+00
  0.00000000E+00  0.00000000E+00  0.00000000E+00
  0.00000000E+00  0.00000000E+00  0.00000000E+00
  0.00000000E+00  0.00000000E+00  0.00000000E+00
  0.00000000E+00  0.00000000E+00  0.00000000E+00
  0.00000000E+00  0.00000000E+00  0.00000000E+00
  0.00000000E+00  0.00000000E+00  0.00000000E+00
  0.00000000E+00  0.00000000E+00  0.00000000E+00
  0.00000000E+00  0.00000000E+00  0.00000000E+00
  0.00000000E+00  0.00000000E+00  0.00000000E+00
  0.00000000E+00  0.00000000E+00  0.00000000E+00
  0.00000000E+00  0.00000000E+00  0.00000000E+00
  0.00000000E+00  0.00000000E+00  0.00000000E+00
  0.00000000E+00  0.00000000E+00  0.00000000E+00
  0.00000000E+00  0.00000000E+00  0.00000000E+00
  0.00000000E+00  0.00000000E+00  0.00000000E+00
  0.00000000E+00  0.00000000E+00  0.00000000E+00
  0.00000000E+00  0.00000000E+00  0.00000000E+00
  0.00000000E+00  0.00000000E+00  0.00000000E+00
  0.00000000E+00  0.00000000E+00  0.00000000E+00
  0.00000000E+00  0.00000000E+00  0.00000000E+00
  0.00000000E+00  0.00000000E+00  0.00000000E+00
  0.00000000E+00  0.00000000E+00  0.00000000E+00
  0.00000000E+00  0.00000000E+00  0.00000000E+00
  0.00000000E+00  0.00000000E+00  0.00000000E+00
  0.00000000E+00  0.00000000E+00  0.00000000E+00
  0.00000000E+00  0.00000000E+00  0.00000000E+00
  0.00000000E+00  0.00000000E+00  0.00000000E+00
  0.00000000E+00  0.00000000E+00  0.00000000E+00
  0.00000000E+00  0.00000000E+00  0.00000000E+00
  0.00000000E+00  0.00000000E+00  0.00000000E+00
  0.00000000E+00  0.00000000E+00  0.00000000E+00
  0.00000000E+00  0.00000000E+00  0.00000000E+00
  0.00000000E+00  0.00000000E+00  0.00000000E+00
  0.00000000E+00  0.00000000E+00  0.00000000E+00
  0.00000000E+00  0.00000000E+00  0.00000000E+00
  0.00000000E+00  0.00000000E+00  0.00000000E+00
  0.00000000E+00  0.00000000E+00  0.00000000E+00
  0.00000000E+00  0.00000000E+00  0.00000000E+00
  0.00000000E+00  0.00000000E+00  0.00000000E+00
  0.00000000E+00  0.00000000E+00  0.00000000E+00
  0.00000000E+00  0.00000000E+00  0.00000000E+00
  0.00000000E+00  0.00000000E+00  0.00000000E+00
  0.00000000E+00  0.00000000E+00  0.00000000E+00
  0.00000000E+00  0.00000000E+00  0.00000000E+00
  0.00000000E+00  0.00000000E+00  0.00000000E+00
  0.00000000E+00  0.00000000E+00  0.00000000E+00
  0.00000000E+00  0.00000000E+00  0.00000000E+00
  0.00000000E+00  0.00000000E+00  0.00000000E+00
  0.00000000E+00  0.00000000E+00  0.00000000E+00
  0.00000000E+00  0.00000000E+00  0.00000000E+00
  0.00000000E+00  0.00000000E+00  0.00000000E+00
  0.00000000E+00  0.00000000E+00  0.00000000E+00
  0.00000000E+00  0.00000000E+00  0.00000000E+00
  0.00000000E+00  0.00000000E+00  0.00000000E+00
  0.00000000E+00  0.00000000E+00  0.00000000E+00
  0.00000000E+00  0.00000000E+00  0.00000000E+00
  0.00000000E+00  0.00000000E+00  0.00000000E+00
  0.00000000E+00  0.00000000E+00  0.00000000E+00
  0.00000000E+00  0.00000000E+00  0.00000000E+00
  0.00000000E+00  0.00000000E+00  0.00000000E+00
  0.00000000E+00  0.00000000E+00  0.00000000E+00
  0.00000000E+00  0.00000000E+00  0.00000000E+00
  0.00000000E+00  0.00000000E+00  0.00000000E+00
  0.00000000E+00  0.00000000E+00  0.00000000E+00
  0.00000000E+00  0.00000000E+00  0.00000000E+00
  0.00000000E+00  0.00000000E+00  0.00000000E+00
  0.00000000E+00  0.00000000E+00  0.00000000E+00
  0.00000000E+00  0.00000000E+00  0.00000000E+00
  0.00000000E+00  0.00000000E+00  0.00000000E+00
  0.00000000E+00  0.00000000E+00  0.00000000E+00
  0.00000000E+00  0.00000000E+00  0.00000000E+00
  0.00000000E+00  0.00000000E+00  0.00000000E+00
  0.00000000E+00  0.00000000E+00  0.00000000E+00
  0.00000000E+00  0.00000000E+00  0.00000000E+00
  0.00000000E+00  0.00000000E+00  0.00000000E+00
  0.00000000E+00  0.00000000E+00  0.00000000E+00
  0.00000000E+00  0.00000000E+00  0.00000000E+00
  0.00000000E+00  0.00000000E+00  0.00000000E+00
  0.00000000E+00  0.00000000E+00  0.00000000E+00
  0.00000000E+00  0.00000000E+00  0.00000000E+00
  0.00000000E+00  0.00000000E+00  0.00000000E+00
  0.00000000E+00  0.00000000E+00  0.00000000E+00
  0.00000000E+00  0.00000000E+00  0.00000000E+00
  0.00000000E+00  0.00000000E+00  0.00000000E+00
  0.00000000E+00  0.00000000E+00  0.00000000E+00
  0.00000000E+00  0.00000000E+00  0.00000000E+00
  0.00000000E+00  0.00000000E+00  0.00000000E+00
  0.00000000E+00  0.00000000E+00  0.00000000E+00
  0.00000000E+00  0.00000000E+00  0.00000000E+00
  0.00000000E+00  0.00000000E+00  0.00000000E+00
  0.00000000E+00  0.00000000E+00  0.00000000E+00
  0.00000000E+00  0.00000000E+00  0.00000000E+00
