# Supplementary material for: Towards an atomistic understanding of disordered carbon electrode materials
Source: Chem Commun (Camb). 2018 May 23;54(47):5988–91. doi: 10.1039/c8cc01388h (PMC5994876; doi:10.1039/c8cc01388h)
Supplement: Supplementary file 1 [file CC-054-C8CC01388H-s001.zip › structures_pure_small/POSCAR/POSCAR.aC216_opt_1.25_02]

 C                                      
   1.00000000000000     
    15.3518888499999999    0.0000000000000000    0.0000000000000000
     0.0000000000000000   15.3518888499999999    0.0000000000000000
     0.0000000000000000    0.0000000000000000   15.3518888499999999
   C 
   187
Direct
  0.7298549254005285  0.1691567082524692  0.7218463003043384
  0.0658758861993901  0.5571188284586645  0.4665163792097811
  0.9618028847339970  0.1617333206090662  0.4006058918058125
  0.2121528439263665  0.1645400853278094  0.9010426186761012
  0.7985052776827147  0.1543958988434687  0.5728251654971402
  0.4289578002654088  0.9123796064612281  0.8718714495056512
  0.0516972697116013  0.5747477257202676  0.1556505921860760
  0.8211024272686280  0.1037478472770696  0.0026841717494394
  0.4941556570294263  0.9797658290186738  0.5661203388615390
  0.0560048881428608  0.5360710118769736  0.9874232209902376
  0.0800040892072716  0.4308525626238774  0.2009433308557874
  0.7405336203081953  0.8972819281667052  0.0669849449262928
  0.0771305032981933  0.4676554353205109  0.6732771223959876
  0.1430434935282588  0.3370905641825282  0.6487242581614248
  0.2649858193186993  0.8830205959721789  0.3662956461118896
  0.1485221833829743  0.7754494214686375  0.3414319780031905
  0.0708231030078343  0.6446933575920765  0.4336998723147660
  0.0516771063868456  0.0386485711294096  0.6258012435257793
  0.0791806535294178  0.4894514554597572  0.3982443911374095
  0.1104272206719598  0.3719734480126041  0.5644386083738600
  0.1235979019703096  0.8065960477236763  0.1632988512288699
  0.0877136088139567  0.1864753950607686  0.2091943202394116
  0.1009279666112647  0.2364906987314566  0.4575883290240189
  0.9710451343540152  0.8458815294426675  0.8123450720033916
  0.6886086579532232  0.0877998541693608  0.8812429654076621
  0.2704921217503972  0.8445179737232145  0.0852039924249515
  0.1679059149980665  0.3200324894325826  0.9244230970822948
  0.7106318123986678  0.9545741740698935  0.3348327269586831
  0.5851473761564323  0.9771251670845865  0.7010243699046316
  0.9699290894827877  0.8638487571929647  0.1501288102408654
  0.7505543082156653  0.2102696650892455  0.8045110289911289
  0.6998476623776964  0.9895093673097310  0.4216184913923647
  0.9473328099348117  0.7554705255888452  0.9475502940790738
  0.8134871071975364  0.9408057103048966  0.0191408995011850
  0.9150410897546777  0.1086868525642122  0.0096072614257417
  0.0172751146835866  0.9924483648473997  0.7816143654031553
  0.9826256937488246  0.6818665616271570  0.9926070269995169
  0.3693402125607266  0.8943170015397179  0.9404589979038839
  0.1737447325900833  0.0589722238075462  0.0194888751470866
  0.2356856899887919  0.9119809588832054  0.0280683379871006
  0.9895662295816794  0.7074688935380102  0.0825105031270931
  0.2922067351504209  0.0996175487703799  0.5453344347759116
  0.0177400125939215  0.1027592426682958  0.8974515172171718
  0.0704530261932403  0.5193985027286009  0.2316391243979715
 -0.0002089079640777  0.2252223270177224  0.7667668249547982
  0.9553633362704702  0.2081950655852092  0.5381400176641550
  0.0419855371868505  0.1439879597215936  0.7477623886138852
  0.0544929685989859  0.5485503912271246  0.7062445516047344
  0.5529793139169193  0.8969625101742522  0.3312871459541746
  0.3660237130325997  0.8293527774101971  0.0829756659283595
  0.0012865918160994  0.1915647593352439  0.9183010779544339
  0.0526300699407457  0.0279333208831614  0.1618318969821083
  0.4140086662829641  0.8545620078163527  0.0096827866144123
  0.0563359651768160  0.5206427989226219  0.0793966226739248
  0.9488173111442092  0.7931926808370372  0.0908144371777760
  0.0843705679064201  0.9159844582772135  0.5240589449840636
  0.0588963433481944  0.5514646459899372  0.7996688976450728
  0.8687558271416422  0.1771293119040460  0.5175565375407883
  0.4119699092234518  0.8068694375700914  0.1594301080752621
  0.0927406436833577  0.3480634227418513  0.2393742590641131
  0.3592431507093984  0.8913003727308192  0.3591432814045293
  0.2873284099769098  0.9349639189301809  0.9543719608589334
  0.7041936053340939  0.0203678594208658  0.9406413071359445
  0.4271091219704299  0.9843092420089192  0.7148208529028601
  0.5142890034102369  0.8895225660215546  0.9033274732288145
  0.1381352822262372  0.1283270287473284  0.0706868566756633
  0.1144539800496422  0.7952657977679201  0.4244943401678548
  0.0983696319227635  0.4790480260171822  0.8438998073286565
  0.5794134389355351  0.8534715405176609  0.1464640204021825
  0.2202034346006486  0.8118082702076570  0.1561272652063256
  0.7788377370916514  0.0257612616250077  0.9944733254672837
  0.9612609017718124  0.7655743201830866  0.8585196626531495
  0.0848268583965046  0.0098756138173321  0.5419606726041558
  0.9936510291094467  0.1254470596741422  0.3240696815364459
  0.0985566382498573  0.3308854195389589  0.3305746421426098
  0.7599842065815340  0.0530210238032860  0.4495352810129413
  0.1012567616409054  0.2428925349142023  0.3569265029460640
  0.0931624712791845  0.3928194808439058  0.4047042294672597
  0.7912553885716129  0.1948924132467086  0.6570278821965162
  0.7956647683443987  0.9702365461960262  0.2882654425950071
  0.1228386151888797  0.2863296132907051  0.0937531811651382
  0.0750099650092618  0.4567257734223010  0.5847376535289053
  0.0075723596144851  0.2079039162269733  0.4648251540401369
  0.3648978586944288  0.0431380441422264  0.6816810502962916
  0.2705485037912166  0.0098725123391056  0.9006915296667166
  0.0725735323114840  0.7297818224584836  0.4766265992984900
 -0.0075042242642806  0.6958088065830912  0.8066266854595527
  0.0306276725771760  0.6953051672285501  0.6348804769131156
  0.9756727353063130  0.2482661336481803  0.8497056060517882
  0.0893860992538841  0.1143362559213673  0.1490322215968810
  0.0487074526599581  0.8515651515013200  0.5811584713910216
  0.1366831528532308  0.4083234481754787  0.7987210037362971
  0.9788067982251136  0.9322463364594956  0.8433800371828417
  0.4040338854307907  0.8360846796433751  0.3037816594273692
  0.0309792306665441  0.9724446648316398  0.6902930665724236
  0.3585424438999823  0.7993324775617985  0.2331370865470229
  0.6616558736040462  0.8923294634661254  0.0172019268075294
  0.9165734355689427  0.9314780762667096  0.1832557176713454
  0.9476589074984225  0.9621728903411803  0.9288836787880611
  0.0213120077056606  0.6190841949219471  0.8501078731842149
  0.6565277109924382  0.9418966457653087  0.9369294746825149
  0.1543892334432975  0.1621241809345251  0.5039402018495680
  0.2678484225428674  0.7958776808369226  0.2331920390149200
  0.0082615506283724  0.7306663921955578  0.7181179731751429
  0.1509233947068902  0.2155355600865960  0.0419126678140564
  0.3199108797030288  0.0154015952998533  0.8214777370102684
  0.2255152575389654  0.8159025704321086  0.3151665381212448
  0.3620518467518501  0.0681497761594358  0.5955970800967244
  0.2948931014007598  0.0513601584326930  0.4648880068400567
  0.7332960301003763  0.1686059716821714  0.8855144892362929
  0.5101308379309851  0.9342032030607115  0.4098305313205313
  0.9462383826779336  0.2414044142274136  0.6918576142921449
  0.9700277221353535  0.0083786154777171  0.2097791622189738
  0.1099063676232471  0.3695595308274968  0.0581488403172619
  0.2179647473767158  0.0772640993793093  0.9381466453767137
  0.2235175209323959  0.1572487086178656  0.5682752496798666
  0.1209571134393920  0.4008117468671147  0.7114701624888151
  0.8178088475883666  0.9274199289644934  0.2084241760707894
  0.8296359116549374  0.0781174750971928  0.3970797719430285
  0.4157646288504117  0.9469224279281724  0.4060344459540060
  0.1035848197158632  0.2737857894686017  0.1821925355926866
  0.4927953564238596  0.8502603377970661  0.2798746324651280
  0.1266443702235900  0.3879231033815839  0.9714099624929299
  0.0393758477004333  0.1270696656018678  0.6564233648413123
  0.2247973020160184  0.1881145743115149  0.6569412520591256
  0.6405461519677212  0.9076175254600229  0.2917424284730158
  0.1054503562890133  0.3369835081058398  0.4804173731486199
  0.8892826185137062  0.9077986201260293  0.9854409746068296
  0.1753981645691355  0.3348850449684257  0.8356608191957841
  0.3786805617078682  0.0109615999409146  0.4588489666919007
  0.6714105944407190  0.0362595855567043  0.5670214578763768
  0.0672979969010093  0.8735582593212191  0.1450678331098575
  0.9663957003382803  0.0480343851873810  0.9540058136967093
  0.7411145983697848  0.8948509174858842  0.1598565693911940
  0.0688127772370040  0.1757442023851047  0.2985688676091549
  0.5076918872164667  0.8589586696422394  0.9925615266860229
  0.6023084156264952  0.9832270557657000  0.7945526255111270
  0.5040082503265618  0.9686138834623180  0.6604645944113385
  0.1309464263969661  0.8822195220823174  0.4519634428906478
  0.0551576391706351  0.5418795402333914  0.5541206073188220
  0.9377758225334635  0.1939544136756006  0.9858168231276018
  0.0788515015104373  0.4366506189960730  0.1099071532043028
  0.2027860399129127  0.9302322198256439  0.4181058354850889
  0.4201493468668145  0.0230760060370403  0.5395849766376373
  0.3026612508048038  0.0665740549880066  0.7459854511438706
  0.6539528841929071  0.8824078254205364  0.2011087830073066
  0.2103216421700801  0.0195028859149722  0.4444831246209711
  0.1991797311263926  0.2684176676465336  0.7800908576153175
  0.5815310593276208  0.8602344681144063  0.0517076801120539
  0.5007674399128588  0.8313015876233921  0.1892398975439654
  0.8794668350578890  0.1426038668331929  0.4339201405032214
  0.1070652269110056  0.7076454596779477  0.2908176969243874
  0.9871959146312602  0.1967778342880871  0.6219920276386128
  0.8565421466098553  0.0341209719305563  0.3211992182370117
  0.6393759270614594  0.9819594954231832  0.4950787762005953
  0.8560454949994950  0.2486468517908684  0.7034691369063669
  0.5903375310700987  0.9320385801814663  0.8729609996630450
  0.8624329981354071  0.2382631854243776  0.9480899291602023
  0.0771556202598709  0.5438942447374980  0.3191365161956422
  0.5510505683607065  0.9586193208969714  0.4914376382316508
  0.0196442350719417  0.6116641733720293  0.9446330561434901
 -0.0014737000146829  0.8227475261489898  0.7274273221052592
  0.9192178616904055  0.8197667232687573  0.0074572089747430
  0.0983644229584355  0.9594873395540372  0.1191277403985117
  0.2495777410661421  0.1385979902948661  0.7345628232090662
  0.8845340580196414  0.2729606078547386  0.8646482165179288
  0.2237812461412149  0.1865603235631647  0.8118545037074066
  0.0481515531024651  0.7570129208807531  0.5633384737126711
  0.1679837229906240  0.9727490256937976  0.0560182186478071
  0.6518741456220594  0.0594135029544684  0.8029213273155409
  0.9400640667126201  0.0585154673846796  0.2809140630017229
  0.1389435259902981  0.0649625489952281  0.4863101307524995
  0.0417991691882205  0.6018526251472927  0.6289985321117888
  0.0235530782554069  0.8831313578040160  0.6644441659207692
  0.7904334759406145  0.1814273309236694  0.9567766622472160
  0.6760666666876923  0.0954915613246371  0.7208549954122541
  0.3985147552678011  0.9650350319738557  0.8029428893027234
  0.1888934915760869  0.2673850442238653  0.6862564173815159
  0.8269026906964861  0.2613496318218037  0.7932617494362865
  0.0899488912310088  0.7241199093638092  0.2037968154166421
  0.0954503819487336  0.4691934638963012  0.9354460182351374
  0.0814973582947337  0.6351643349636542  0.3431875770688522
  0.7434848285545145  0.0872359278644319  0.5347068960793926
  0.0398841375952348  0.6669384633090087  0.1492414961986065
  0.6458496378336490  0.0361380521884605  0.6553112462851879
  0.0367551295452156  0.0779579896040104  0.8112066027069871
  0.1812793602529182  0.2338079129241293  0.9568737192057989
 
  0.00000000E+00  0.00000000E+00  0.00000000E+00
  0.00000000E+00  0.00000000E+00  0.00000000E+00
  0.00000000E+00  0.00000000E+00  0.00000000E+00
  0.00000000E+00  0.00000000E+00  0.00000000E+00
  0.00000000E+00  0.00000000E+00  0.00000000E+00
  0.00000000E+00  0.00000000E+00  0.00000000E+00
  0.00000000E+00  0.00000000E+00  0.00000000E+00
  0.00000000E+00  0.00000000E+00  0.00000000E+00
  0.00000000E+00  0.00000000E+00  0.00000000E+00
  0.00000000E+00  0.00000000E+00  0.00000000E+00
  0.00000000E+00  0.00000000E+00  0.00000000E+00
  0.00000000E+00  0.00000000E+00  0.00000000E+00
  0.00000000E+00  0.00000000E+00  0.00000000E+00
  0.00000000E+00  0.00000000E+00  0.00000000E+00
  0.00000000E+00  0.00000000E+00  0.00000000E+00
  0.00000000E+00  0.00000000E+00  0.00000000E+00
  0.00000000E+00  0.00000000E+00  0.00000000E+00
  0.00000000E+00  0.00000000E+00  0.00000000E+00
  0.00000000E+00  0.00000000E+00  0.00000000E+00
  0.00000000E+00  0.00000000E+00  0.00000000E+00
  0.00000000E+00  0.00000000E+00  0.00000000E+00
  0.00000000E+00  0.00000000E+00  0.00000000E+00
  0.00000000E+00  0.00000000E+00  0.00000000E+00
  0.00000000E+00  0.00000000E+00  0.00000000E+00
  0.00000000E+00  0.00000000E+00  0.00000000E+00
  0.00000000E+00  0.00000000E+00  0.00000000E+00
  0.00000000E+00  0.00000000E+00  0.00000000E+00
  0.00000000E+00  0.00000000E+00  0.00000000E+00
  0.00000000E+00  0.00000000E+00  0.00000000E+00
  0.00000000E+00  0.00000000E+00  0.00000000E+00
  0.00000000E+00  0.00000000E+00  0.00000000E+00
  0.00000000E+00  0.00000000E+00  0.00000000E+00
  0.00000000E+00  0.00000000E+00  0.00000000E+00
  0.00000000E+00  0.00000000E+00  0.00000000E+00
  0.00000000E+00  0.00000000E+00  0.00000000E+00
  0.00000000E+00  0.00000000E+00  0.00000000E+00
  0.00000000E+00  0.00000000E+00  0.00000000E+00
  0.00000000E+00  0.00000000E+00  0.00000000E+00
  0.00000000E+00  0.00000000E+00  0.00000000E+00
  0.00000000E+00  0.00000000E+00  0.00000000E+00
  0.00000000E+00  0.00000000E+00  0.00000000E+00
  0.00000000E+00  0.00000000E+00  0.00000000E+00
  0.00000000E+00  0.00000000E+00  0.00000000E+00
  0.00000000E+00  0.00000000E+00  0.00000000E+00
  0.00000000E+00  0.00000000E+00  0.00000000E+00
  0.00000000E+00  0.00000000E+00  0.00000000E+00
  0.00000000E+00  0.00000000E+00  0.00000000E+00
  0.00000000E+00  0.00000000E+00  0.00000000E+00
  0.00000000E+00  0.00000000E+00  0.00000000E+00
  0.00000000E+00  0.00000000E+00  0.00000000E+00
  0.00000000E+00  0.00000000E+00  0.00000000E+00
  0.00000000E+00  0.00000000E+00  0.00000000E+00
  0.00000000E+00  0.00000000E+00  0.00000000E+00
  0.00000000E+00  0.00000000E+00  0.00000000E+00
  0.00000000E+00  0.00000000E+00  0.00000000E+00
  0.00000000E+00  0.00000000E+00  0.00000000E+00
  0.00000000E+00  0.00000000E+00  0.00000000E+00
  0.00000000E+00  0.00000000E+00  0.00000000E+00
  0.00000000E+00  0.00000000E+00  0.00000000E+00
  0.00000000E+00  0.00000000E+00  0.00000000E+00
  0.00000000E+00  0.00000000E+00  0.00000000E+00
  0.00000000E+00  0.00000000E+00  0.00000000E+00
  0.00000000E+00  0.00000000E+00  0.00000000E+00
  0.00000000E+00  0.00000000E+00  0.00000000E+00
  0.00000000E+00  0.00000000E+00  0.00000000E+00
  0.00000000E+00  0.00000000E+00  0.00000000E+00
  0.00000000E+00  0.00000000E+00  0.00000000E+00
  0.00000000E+00  0.00000000E+00  0.00000000E+00
  0.00000000E+00  0.00000000E+00  0.00000000E+00
  0.00000000E+00  0.00000000E+00  0.00000000E+00
  0.00000000E+00  0.00000000E+00  0.00000000E+00
  0.00000000E+00  0.00000000E+00  0.00000000E+00
  0.00000000E+00  0.00000000E+00  0.00000000E+00
  0.00000000E+00  0.00000000E+00  0.00000000E+00
  0.00000000E+00  0.00000000E+00  0.00000000E+00
  0.00000000E+00  0.00000000E+00  0.00000000E+00
  0.00000000E+00  0.00000000E+00  0.00000000E+00
  0.00000000E+00  0.00000000E+00  0.00000000E+00
  0.00000000E+00  0.00000000E+00  0.00000000E+00
  0.00000000E+00  0.00000000E+00  0.00000000E+00
  0.00000000E+00  0.00000000E+00  0.00000000E+00
  0.00000000E+00  0.00000000E+00  0.00000000E+00
  0.00000000E+00  0.00000000E+00  0.00000000E+00
  0.00000000E+00  0.00000000E+00  0.00000000E+00
  0.00000000E+00  0.00000000E+00  0.00000000E+00
  0.00000000E+00  0.00000000E+00  0.00000000E+00
  0.00000000E+00  0.00000000E+00  0.00000000E+00
  0.00000000E+00  0.00000000E+00  0.00000000E+00
  0.00000000E+00  0.00000000E+00  0.00000000E+00
  0.00000000E+00  0.00000000E+00  0.00000000E+00
  0.00000000E+00  0.00000000E+00  0.00000000E+00
  0.00000000E+00  0.00000000E+00  0.00000000E+00
  0.00000000E+00  0.00000000E+00  0.00000000E+00
  0.00000000E+00  0.00000000E+00  0.00000000E+00
  0.00000000E+00  0.00000000E+00  0.00000000E+00
  0.00000000E+00  0.00000000E+00  0.00000000E+00
  0.00000000E+00  0.00000000E+00  0.00000000E+00
  0.00000000E+00  0.00000000E+00  0.00000000E+00
  0.00000000E+00  0.00000000E+00  0.00000000E+00
  0.00000000E+00  0.00000000E+00  0.00000000E+00
  0.00000000E+00  0.00000000E+00  0.00000000E+00
  0.00000000E+00  0.00000000E+00  0.00000000E+00
  0.00000000E+00  0.00000000E+00  0.00000000E+00
  0.00000000E+00  0.00000000E+00  0.00000000E+00
  0.00000000E+00  0.00000000E+00  0.00000000E+00
  0.00000000E+00  0.00000000E+00  0.00000000E+00
  0.00000000E+00  0.00000000E+00  0.00000000E+00
  0.00000000E+00  0.00000000E+00  0.00000000E+00
  0.00000000E+00  0.00000000E+00  0.00000000E+00
  0.00000000E+00  0.00000000E+00  0.00000000E+00
  0.00000000E+00  0.00000000E+00  0.00000000E+00
  0.00000000E+00  0.00000000E+00  0.00000000E+00
  0.00000000E+00  0.00000000E+00  0.00000000E+00
  0.00000000E+00  0.00000000E+00  0.00000000E+00
  0.00000000E+00  0.00000000E+00  0.00000000E+00
  0.00000000E+00  0.00000000E+00  0.00000000E+00
  0.00000000E+00  0.00000000E+00  0.00000000E+00
  0.00000000E+00  0.00000000E+00  0.00000000E+00
  0.00000000E+00  0.00000000E+00  0.00000000E+00
  0.00000000E+00  0.00000000E+00  0.00000000E+00
  0.00000000E+00  0.00000000E+00  0.00000000E+00
  0.00000000E+00  0.00000000E+00  0.00000000E+00
  0.00000000E+00  0.00000000E+00  0.00000000E+00
  0.00000000E+00  0.00000000E+00  0.00000000E+00
  0.00000000E+00  0.00000000E+00  0.00000000E+00
  0.00000000E+00  0.00000000E+00  0.00000000E+00
  0.00000000E+00  0.00000000E+00  0.00000000E+00
  0.00000000E+00  0.00000000E+00  0.00000000E+00
  0.00000000E+00  0.00000000E+00  0.00000000E+00
  0.00000000E+00  0.00000000E+00  0.00000000E+00
  0.00000000E+00  0.00000000E+00  0.00000000E+00
  0.00000000E+00  0.00000000E+00  0.00000000E+00
  0.00000000E+00  0.00000000E+00  0.00000000E+00
  0.00000000E+00  0.00000000E+00  0.00000000E+00
  0.00000000E+00  0.00000000E+00  0.00000000E+00
  0.00000000E+00  0.00000000E+00  0.00000000E+00
  0.00000000E+00  0.00000000E+00  0.00000000E+00
  0.00000000E+00  0.00000000E+00  0.00000000E+00
  0.00000000E+00  0.00000000E+00  0.00000000E+00
  0.00000000E+00  0.00000000E+00  0.00000000E+00
  0.00000000E+00  0.00000000E+00  0.00000000E+00
  0.00000000E+00  0.00000000E+00  0.00000000E+00
  0.00000000E+00  0.00000000E+00  0.00000000E+00
  0.00000000E+00  0.00000000E+00  0.00000000E+00
  0.00000000E+00  0.00000000E+00  0.00000000E+00
  0.00000000E+00  0.00000000E+00  0.00000000E+00
  0.00000000E+00  0.00000000E+00  0.00000000E+00
  0.00000000E+00  0.00000000E+00  0.00000000E+00
  0.00000000E+00  0.00000000E+00  0.00000000E+00
  0.00000000E+00  0.00000000E+00  0.00000000E+00
  0.00000000E+00  0.00000000E+00  0.00000000E+00
  0.00000000E+00  0.00000000E+00  0.00000000E+00
  0.00000000E+00  0.00000000E+00  0.00000000E+00
  0.00000000E+00  0.00000000E+00  0.00000000E+00
  0.00000000E+00  0.00000000E+00  0.00000000E+00
  0.00000000E+00  0.00000000E+00  0.00000000E+00
  0.00000000E+00  0.00000000E+00  0.00000000E+00
  0.00000000E+00  0.00000000E+00  0.00000000E+00
  0.00000000E+00  0.00000000E+00  0.00000000E+00
  0.00000000E+00  0.00000000E+00  0.00000000E+00
  0.00000000E+00  0.00000000E+00  0.00000000E+00
  0.00000000E+00  0.00000000E+00  0.00000000E+00
  0.00000000E+00  0.00000000E+00  0.00000000E+00
  0.00000000E+00  0.00000000E+00  0.00000000E+00
  0.00000000E+00  0.00000000E+00  0.00000000E+00
  0.00000000E+00  0.00000000E+00  0.00000000E+00
  0.00000000E+00  0.00000000E+00  0.00000000E+00
  0.00000000E+00  0.00000000E+00  0.00000000E+00
  0.00000000E+00  0.00000000E+00  0.00000000E+00
  0.00000000E+00  0.00000000E+00  0.00000000E+00
  0.00000000E+00  0.00000000E+00  0.00000000E+00
  0.00000000E+00  0.00000000E+00  0.00000000E+00
  0.00000000E+00  0.00000000E+00  0.00000000E+00
  0.00000000E+00  0.00000000E+00  0.00000000E+00
  0.00000000E+00  0.00000000E+00  0.00000000E+00
  0.00000000E+00  0.00000000E+00  0.00000000E+00
  0.00000000E+00  0.00000000E+00  0.00000000E+00
  0.00000000E+00  0.00000000E+00  0.00000000E+00
  0.00000000E+00  0.00000000E+00  0.00000000E+00
  0.00000000E+00  0.00000000E+00  0.00000000E+00
  0.00000000E+00  0.00000000E+00  0.00000000E+00
  0.00000000E+00  0.00000000E+00  0.00000000E+00
  0.00000000E+00  0.00000000E+00  0.00000000E+00
  0.00000000E+00  0.00000000E+00  0.00000000E+00
  0.00000000E+00  0.00000000E+00  0.00000000E+00
  0.00000000E+00  0.00000000E+00  0.00000000E+00
  0.00000000E+00  0.00000000E+00  0.00000000E+00
