# Supplementary material for: Towards an atomistic understanding of disordered carbon electrode materials
Source: Chem Commun (Camb). 2018 May 23;54(47):5988–91. doi: 10.1039/c8cc01388h (PMC5994876; doi:10.1039/c8cc01388h)
Supplement: Supplementary file 1 [file CC-054-C8CC01388H-s001.zip › structures_pure_small/POSCAR/POSCAR.aC216_opt_1.25_03]

 C                                      
   1.00000000000000     
    14.9514956300000001    0.0000000000000000    0.0000000000000000
     0.0000000000000000   14.9514956300000001    0.0000000000000000
     0.0000000000000000    0.0000000000000000   14.9514956300000001
   C 
   210
Direct
  0.0726369188267642  0.5330352942639019  0.1181991235914453
  0.5927626423890519  0.7791751760308152 -0.0198718819617034
  0.7265376844305205  0.5094854359746206  0.9808254334552886
  0.7363622764022043  0.0436546842264275  0.9171851436756203
  0.4404475291673822  0.7737240301464703  0.9246103923714390
  0.2988305084543967  0.6856812988150761  0.6697980731946335
  0.9007496046888324  0.3856297903556325  0.4170066128351361
  0.0014237352958514  0.7735032563116770  0.2518695629400758
  0.6616995902111836  0.0293451267036096  0.9901437388883023
  0.5458212419051104  0.5104604366188020  0.7180327181608543
  0.2542712529354141  0.8228072352917606  0.7702864088810095
  0.6094273940584806  0.2176368143303152  0.0126172411165580
  0.1587016196708192  0.5792476081630428  0.2378906975025226
  0.3051595214766071  0.4693025050364644  0.1246424687051545
  0.1220218336574025  0.1444910562659340  0.7604282864213354
  0.2473374831224678  0.7641006850765183  0.6888477460739900
  0.8583033883095977  0.5464964183631988  0.5196951571288132
  0.7708155491721165  0.3630045498313598  0.0323994449657505
  0.8350832988205228  0.6191093483726275  0.3559295743864467
  0.0417928374190358  0.0975052212817251  0.6046999278948497
  0.0822640464514335  0.6337756198372145  0.2282608416097687
  0.5728130913321327  0.0692897603165933  0.9561670459421917
  0.5777542554922194  0.3034246234522809  0.0375146006913198
  0.7491558285335853  0.2348353322964407  0.5520173701837825
  0.0586641041895400  0.9293118141257212  0.4564879016938296
  0.9924637452084094  0.1842461262523786  0.4859758964554537
  0.8666188195978904  0.6642595801690976  0.8422437271211788
  0.8358033669493762  0.8913406366453360  0.1788762764843795
  0.3479925282104683  0.5048947120774716  0.2021662023377049
  0.1958955403288715  0.9005808912435890  0.7551221504294452
  0.0562412354600972  0.8571811694597857  0.3876498399226687
  0.8292023929859850  0.0050323908205141  0.5498579303157568
  0.8305249646744411  0.7034435011216974  0.5589119084775306
  0.9918951710147909  0.2403579763688757  0.5663816229315722
  0.5274767775559484  0.6396141998255365  0.9057175105619877
  0.9874510608517719  0.8404555542031125  0.3205740236047825
  0.4105848602716616  0.1393852902549496  0.8939302548782040
  0.8546345464880607  0.6066326927105673  0.6839266354408322
  0.7521278778487744  0.2048230900731735  0.9715074640618462
  0.0841764786293164  0.4979796054988368  0.0322659200972414
  0.2630730413137827  0.1202593979116895  0.8351215089866976
  0.2134412694670474  0.4744773519839222  0.1128414799309007
  0.6971570538207779  0.3095605696187863  0.2657298965891188
  0.7678244000511563  0.6634596413259284  0.1099999091425453
  0.7301984985135178  0.8957917048862836  0.0522609670414442
  0.9615189241528356  0.2302022085479076  0.4110948974799657
  0.1421977960015605  0.3258930955990500  0.8266944322956028
  0.8882199408189166  0.4662390369508632  0.5581507952611638
  0.1280789134059644  0.0516075867526291  0.7364326643549454
  0.6871492820395223  0.4196945878439617  0.7568241376581611
  0.6238186577461241  0.3834441064520431  0.2543067823347485
  0.0297889807437202  0.6091080874800391  0.1541826368582222
  0.9594317458134338  0.3788473565516513  0.6632587008857080
  0.8399158861214454  0.9852811388511866  0.4556650853630863
  0.0021449008521823  0.4475110578510215  0.8083037235560659
  0.0615641085376433  0.4550130507855118  0.8830736524615795
  0.8413367554119787  0.7247745362012027  0.9136302391581292
  0.8547466612238149  0.5471084564473991  0.4227593208198628
  0.3172294182572700  0.5584868787180427  0.2781803579653586
  0.1672931485914942  0.8220657411692338  0.5407137743477227
  0.6205992059171418  0.4873319055266631  0.7710222141499288
  0.7247385287048380  0.3305855984556925  0.1137987308378024
  0.8389897993614851  0.4845077978808030  0.2835461646793840
  0.5178266952747745  0.7268683668629333  0.9462208517158227
  0.7049010604418429  0.3137628822040573  0.5264098179532916
  0.7967521619674286  0.1319412655951106  0.6592415233803069
  0.6962652801745945  0.6588686464606988  0.0462242937860660
  0.0291234296066971  0.0185371109555838  0.4529726191593128
  0.6059226110481266  0.5876123949702374  0.9194053131037250
  0.3210549985877025  0.6479881324256198  0.4872068851379817
  0.2662008409645723  0.0291038656216388  0.8300958757588996
  0.8104762856491138  0.8528671661623954  0.7615304509611164
  0.8506812377863131  0.9308597031855737  0.2669880154674454
  0.5100833864932478  0.9188660440539780  0.9425076423617518
  0.1512829176067996  0.8835504682193552  0.6761926800473795
  0.1883280201365779  0.8093794956201434  0.6317446981400096
  0.8044821110801798  0.0915050445378609  0.5728238907923263
  0.4711923190413818  0.1988135898831233  0.9326827158158579
  0.3051718316789371  0.3890174410819038  0.9772686379495172
  0.0209214928309320  0.0933805469416128  0.5080900140370740
  0.6569625726053251  0.9316553113021067  0.0062364366994960
  0.8368676004372078  0.7055308963705885  0.3859238537901337
  0.1403047385726482  0.7285326384695263  0.3329714787315307
  0.4734191461734683  0.5552210265561844  0.7613522608362695
  0.0350534822887532  0.5141512492108140  0.9555599384702512
  0.7764299273096531  0.4619702994825238  0.0455715493409347
  0.7588479463717948  0.3612151040797573  0.2026978058721745
  0.7363149599094666  0.1844293370817521  0.3528518666255623
  0.6679029135176165  0.5854542077787608  0.9935828133071305
  0.6254507651936625  0.3518945320832052  0.1019576736092505
  0.7958315973460145  0.4976282409370629  0.1320528641444979
  0.9596798593183061  0.3288381810528680  0.5772314004348816
  0.8417256579268613  0.6778170124742731  0.7492306487105034
  0.8194753756592930  0.7523567370441371  0.0761756419295529
  0.0723773080202294  0.3031485201771537  0.7629751582661327
  0.1086556158391520  0.9014472122134389  0.5333709329475562
  0.5033093915391832  0.0121850576944337  0.9285333000859252
  0.2327935014593800  0.5997723032295439  0.2924943240509903
  0.3986716824000403  0.5742304034273846  0.7080160822018883
  0.8091921435626526  0.0439248519863513  0.3878607976952480
  0.8415618402472010  0.6162591677937483  0.5862964840249884
  0.0290639455979956  0.1862779644079310  0.6380888342601282
  0.8168237008108871  0.9345614272797268  0.7112206996969129
  0.3907273635659902  0.5683975139841820  0.3403134024609805
  0.9227860549118611  0.5890180900977841  0.8657820510711829
  0.7829527944796323  0.8743307125376202  0.8543988249312059
  0.4893475838950980  0.4302984405179994  0.1536077865380357
  0.5429738165779325  0.5025980009664685  0.3438587260453967
  0.7624119776561235  0.1373920639089113  0.9047568615162105
  0.3571865514801152  0.8972712826253845  0.8809910692761888
  0.7136713475331629  0.2344641919511084  0.1276588605867338
  0.7753420770830528  0.2582559182979894  0.7972645367375750
  0.3463136831335807  0.9890154520608334  0.8669786170749565
  0.4727314239173020  0.5438399014002168  0.5723176202993139
  0.7560278591071588  0.0656896062072715  0.2332192092727977
  0.2094760865307626  0.4132114671115475  0.9585372038284636
  0.4659313324709968  0.5231946943077048  0.2980008698642482
  0.2501233385705987  0.6983087671116406  0.4397256964216553
  0.7711837895350175  0.3242930087121977  0.8653688646574759
  0.8454356603409156  0.8526609250633097  0.5775410765998016
  0.3322024390024116  0.6419708203697716  0.5835911078690958
  0.1510157216150203  0.5168353154538259  0.1679216629713034
  0.7021961279720719  0.3610561090117220  0.6849646925247941
  0.6096836594870776  0.4345164909485623  0.3286545700159940
  0.7707606155337238  0.9392613631288199  0.1239254473072499
  0.3812517958297487  0.6635892258742043  0.8256241436618698
  0.3528082290195896  0.4227537522960573  0.0551896013055700
  0.2098184095201175  0.2626065541776307  0.8389674549744051
  0.9685906175614412  0.6677370506878428  0.1172694129533895
  0.8645618648723354  0.8340475907091031  0.4869473072224771
  0.3306174647563423  0.1748271307596610  0.8662579968712015
  0.7534558037090475  0.8066351588079879  0.0202375393481765
  0.1703042941185225  0.4561497799133425  0.0303060127889758
  0.3701212509563343  0.7439708229297706  0.8686355093414720
  0.2992206230637516  0.2625538463380478  0.8754879173323639
  0.4632733726295178  0.6122741356042246  0.8404535174965149
  0.7860652316190047  0.1654178423343498  0.8165372379443390
  0.7726100867575360  0.3006417339023437  0.9594984637785074
  0.2152275148430352  0.6718595436937300  0.3537232778370926
  0.1927277935632428  0.9910154708246230  0.7818298531909718
  0.1054363763786824  0.9422761552646607  0.6197040414733023
  0.8968617285883860  0.5266010566512781  0.7134963371781509
  0.5887577399683597  0.8763321723684109  0.9737823291227244
  0.3907760350599042  0.5950783127709861  0.4337150859139506
  0.7406057687980441  0.0325894825866656  0.1421813783768670
  0.8223719372077842  0.7669757081052584  0.7168269873530748
  0.8359347292791529  0.9358944030967157  0.6164379960740282
  0.7233081682188109  0.1485326642372931  0.2657335159796191
  0.5438155904294485  0.4982221048290014  0.6218219996593467
  0.9660580699655988  0.5828887757880021  0.9525554610165829
  0.8238129725460998  0.5769410245748195  0.2666853577999901
  0.0745317803548411  0.7157051257084007  0.2687780722974628
  0.4886199454647181  0.3338808612900118  0.0188871306272395
  0.3495753448597642  0.3183550732000163  0.9309650600834897
  0.8105534507550506  0.4354220800662569  0.2073081773849941
  0.0684258620110616  0.2138525120621153  0.7208022781310520
  0.6926826364279619  0.3324851754136248  0.4325699829291869
  0.7675054251802200  0.2198782111726809  0.6430162653008116
  0.7773652117055015  0.1535535142989236  0.5069331916269240
  0.8745168549967534  0.9028775280484365  0.4254264908477735
  0.4455808336060549  0.4002446628473610  0.0725336375412485
  0.9396394800495208  0.6473479004070622  0.0237929404406441
  0.8714744135509640  0.7062073575057741  0.0011828258851760
  0.5539391396914312  0.1618390877437013  0.9630723117586294
  0.8647179767592503  0.4644930615585971  0.3744055374490810
  0.9028652425016686  0.8880617419137592  0.3343657033838930
  0.9107369241784247  0.4583974103833429  0.6498961517208149
  0.3158267479735255  0.8190028599427500  0.8404658890232042
  0.7983773082093901  0.0076261190809231  0.7710416921368903
  0.6109303904960374  0.4482839743565657  0.5708799273611880
  0.4401500420764553  0.4852069636619270  0.2137430548303958
  0.6970553635029503  0.1777789149325252  0.0522256829637782
  0.8285842677717128  0.7726986120565182  0.6230942509131724
  0.8047067406637958  0.0123541337612780  0.2956790219361753
  0.8704995218896233  0.8036552350215265  0.1472648406049165
  0.9288960719956595  0.3017977687879038  0.3843942609036700
  0.6473816918423213  0.4121766717161423  0.4130693083856865
  0.5800783591137022  0.3967262985398519  0.1696339848524273
  0.9388934344084859  0.5197152060296775  0.7986885611302931
  0.3421808457803477  0.6407435283676864  0.7417722914342366
  0.6981049647657481  0.0782345915293672  0.0717540561825847
  0.6726955863211610  0.7460359844857224  0.0137900140671880
  0.7743955862868209  0.1277986334573638  0.4171772817596919
  0.7072421413952594  0.4755173725145665  0.8968320200782885
  0.4201010046452914  0.0455465119140908  0.8948413179003792
  0.1920334076387152  0.7756311057619023  0.4647311198661249
  0.4695115789494389  0.5591167049682181  0.4792555012986848
  0.7519803444208064  0.2831313662668056  0.7085296742172693
  0.1910175050878790  0.1749945980152176  0.8132892152919671
  0.7694323305479329  0.9757677241813778  0.8571442425151645
  0.1301553580296073  0.7966796309359261  0.3939428826501122
  0.9164783802367750  0.3892777056315078  0.5117108180330056
  0.3984353240745243  0.5788357868494638  0.6161939850575607
  0.6061908605964988  0.4652773120000049  0.4791291824353684
  0.0097055012389286  0.3736661036904939  0.7439938798728499
  0.6960021780736145  0.2216141182044492  0.2140235997889978
  0.7136172127251716  0.2768409551039031  0.3592750883330910
  0.1419663691808885  0.4015241115278815  0.8856203251540926
  0.7890459861879708  0.8074034067890258  0.9204633453322059
  0.6355201429040324  0.5212879975236158  0.8586183244551183
  0.0846485927870580  0.0281923403955990  0.6540153129951097
  0.5421260235925668  0.5208887633584636  0.4355687395213314
  0.7963832152544821  0.5886235220864310  0.1682552766714339
  0.7974827640650171  0.0999343079519367  0.7476777712096223
  0.7339400297575409  0.4058004664926874  0.8395066035377717
  0.6722357773857138  0.3753248897553998  0.5952469912007189
  0.9452353097826189  0.7511997480414818  0.1734904446821160
  0.4351422264203036  0.8678465178875082  0.9257130236277082
  0.4380673966010343  0.2859532007508589  0.9558115059364914
  0.8469436204060176  0.7418434675672790  0.4695748026571352
 
  0.00000000E+00  0.00000000E+00  0.00000000E+00
  0.00000000E+00  0.00000000E+00  0.00000000E+00
  0.00000000E+00  0.00000000E+00  0.00000000E+00
  0.00000000E+00  0.00000000E+00  0.00000000E+00
  0.00000000E+00  0.00000000E+00  0.00000000E+00
  0.00000000E+00  0.00000000E+00  0.00000000E+00
  0.00000000E+00  0.00000000E+00  0.00000000E+00
  0.00000000E+00  0.00000000E+00  0.00000000E+00
  0.00000000E+00  0.00000000E+00  0.00000000E+00
  0.00000000E+00  0.00000000E+00  0.00000000E+00
  0.00000000E+00  0.00000000E+00  0.00000000E+00
  0.00000000E+00  0.00000000E+00  0.00000000E+00
  0.00000000E+00  0.00000000E+00  0.00000000E+00
  0.00000000E+00  0.00000000E+00  0.00000000E+00
  0.00000000E+00  0.00000000E+00  0.00000000E+00
  0.00000000E+00  0.00000000E+00  0.00000000E+00
  0.00000000E+00  0.00000000E+00  0.00000000E+00
  0.00000000E+00  0.00000000E+00  0.00000000E+00
  0.00000000E+00  0.00000000E+00  0.00000000E+00
  0.00000000E+00  0.00000000E+00  0.00000000E+00
  0.00000000E+00  0.00000000E+00  0.00000000E+00
  0.00000000E+00  0.00000000E+00  0.00000000E+00
  0.00000000E+00  0.00000000E+00  0.00000000E+00
  0.00000000E+00  0.00000000E+00  0.00000000E+00
  0.00000000E+00  0.00000000E+00  0.00000000E+00
  0.00000000E+00  0.00000000E+00  0.00000000E+00
  0.00000000E+00  0.00000000E+00  0.00000000E+00
  0.00000000E+00  0.00000000E+00  0.00000000E+00
  0.00000000E+00  0.00000000E+00  0.00000000E+00
  0.00000000E+00  0.00000000E+00  0.00000000E+00
  0.00000000E+00  0.00000000E+00  0.00000000E+00
  0.00000000E+00  0.00000000E+00  0.00000000E+00
  0.00000000E+00  0.00000000E+00  0.00000000E+00
  0.00000000E+00  0.00000000E+00  0.00000000E+00
  0.00000000E+00  0.00000000E+00  0.00000000E+00
  0.00000000E+00  0.00000000E+00  0.00000000E+00
  0.00000000E+00  0.00000000E+00  0.00000000E+00
  0.00000000E+00  0.00000000E+00  0.00000000E+00
  0.00000000E+00  0.00000000E+00  0.00000000E+00
  0.00000000E+00  0.00000000E+00  0.00000000E+00
  0.00000000E+00  0.00000000E+00  0.00000000E+00
  0.00000000E+00  0.00000000E+00  0.00000000E+00
  0.00000000E+00  0.00000000E+00  0.00000000E+00
  0.00000000E+00  0.00000000E+00  0.00000000E+00
  0.00000000E+00  0.00000000E+00  0.00000000E+00
  0.00000000E+00  0.00000000E+00  0.00000000E+00
  0.00000000E+00  0.00000000E+00  0.00000000E+00
  0.00000000E+00  0.00000000E+00  0.00000000E+00
  0.00000000E+00  0.00000000E+00  0.00000000E+00
  0.00000000E+00  0.00000000E+00  0.00000000E+00
  0.00000000E+00  0.00000000E+00  0.00000000E+00
  0.00000000E+00  0.00000000E+00  0.00000000E+00
  0.00000000E+00  0.00000000E+00  0.00000000E+00
  0.00000000E+00  0.00000000E+00  0.00000000E+00
  0.00000000E+00  0.00000000E+00  0.00000000E+00
  0.00000000E+00  0.00000000E+00  0.00000000E+00
  0.00000000E+00  0.00000000E+00  0.00000000E+00
  0.00000000E+00  0.00000000E+00  0.00000000E+00
  0.00000000E+00  0.00000000E+00  0.00000000E+00
  0.00000000E+00  0.00000000E+00  0.00000000E+00
  0.00000000E+00  0.00000000E+00  0.00000000E+00
  0.00000000E+00  0.00000000E+00  0.00000000E+00
  0.00000000E+00  0.00000000E+00  0.00000000E+00
  0.00000000E+00  0.00000000E+00  0.00000000E+00
  0.00000000E+00  0.00000000E+00  0.00000000E+00
  0.00000000E+00  0.00000000E+00  0.00000000E+00
  0.00000000E+00  0.00000000E+00  0.00000000E+00
  0.00000000E+00  0.00000000E+00  0.00000000E+00
  0.00000000E+00  0.00000000E+00  0.00000000E+00
  0.00000000E+00  0.00000000E+00  0.00000000E+00
  0.00000000E+00  0.00000000E+00  0.00000000E+00
  0.00000000E+00  0.00000000E+00  0.00000000E+00
  0.00000000E+00  0.00000000E+00  0.00000000E+00
  0.00000000E+00  0.00000000E+00  0.00000000E+00
  0.00000000E+00  0.00000000E+00  0.00000000E+00
  0.00000000E+00  0.00000000E+00  0.00000000E+00
  0.00000000E+00  0.00000000E+00  0.00000000E+00
  0.00000000E+00  0.00000000E+00  0.00000000E+00
  0.00000000E+00  0.00000000E+00  0.00000000E+00
  0.00000000E+00  0.00000000E+00  0.00000000E+00
  0.00000000E+00  0.00000000E+00  0.00000000E+00
  0.00000000E+00  0.00000000E+00  0.00000000E+00
  0.00000000E+00  0.00000000E+00  0.00000000E+00
  0.00000000E+00  0.00000000E+00  0.00000000E+00
  0.00000000E+00  0.00000000E+00  0.00000000E+00
  0.00000000E+00  0.00000000E+00  0.00000000E+00
  0.00000000E+00  0.00000000E+00  0.00000000E+00
  0.00000000E+00  0.00000000E+00  0.00000000E+00
  0.00000000E+00  0.00000000E+00  0.00000000E+00
  0.00000000E+00  0.00000000E+00  0.00000000E+00
  0.00000000E+00  0.00000000E+00  0.00000000E+00
  0.00000000E+00  0.00000000E+00  0.00000000E+00
  0.00000000E+00  0.00000000E+00  0.00000000E+00
  0.00000000E+00  0.00000000E+00  0.00000000E+00
  0.00000000E+00  0.00000000E+00  0.00000000E+00
  0.00000000E+00  0.00000000E+00  0.00000000E+00
  0.00000000E+00  0.00000000E+00  0.00000000E+00
  0.00000000E+00  0.00000000E+00  0.00000000E+00
  0.00000000E+00  0.00000000E+00  0.00000000E+00
  0.00000000E+00  0.00000000E+00  0.00000000E+00
  0.00000000E+00  0.00000000E+00  0.00000000E+00
  0.00000000E+00  0.00000000E+00  0.00000000E+00
  0.00000000E+00  0.00000000E+00  0.00000000E+00
  0.00000000E+00  0.00000000E+00  0.00000000E+00
  0.00000000E+00  0.00000000E+00  0.00000000E+00
  0.00000000E+00  0.00000000E+00  0.00000000E+00
  0.00000000E+00  0.00000000E+00  0.00000000E+00
  0.00000000E+00  0.00000000E+00  0.00000000E+00
  0.00000000E+00  0.00000000E+00  0.00000000E+00
  0.00000000E+00  0.00000000E+00  0.00000000E+00
  0.00000000E+00  0.00000000E+00  0.00000000E+00
  0.00000000E+00  0.00000000E+00  0.00000000E+00
  0.00000000E+00  0.00000000E+00  0.00000000E+00
  0.00000000E+00  0.00000000E+00  0.00000000E+00
  0.00000000E+00  0.00000000E+00  0.00000000E+00
  0.00000000E+00  0.00000000E+00  0.00000000E+00
  0.00000000E+00  0.00000000E+00  0.00000000E+00
  0.00000000E+00  0.00000000E+00  0.00000000E+00
  0.00000000E+00  0.00000000E+00  0.00000000E+00
  0.00000000E+00  0.00000000E+00  0.00000000E+00
  0.00000000E+00  0.00000000E+00  0.00000000E+00
  0.00000000E+00  0.00000000E+00  0.00000000E+00
  0.00000000E+00  0.00000000E+00  0.00000000E+00
  0.00000000E+00  0.00000000E+00  0.00000000E+00
  0.00000000E+00  0.00000000E+00  0.00000000E+00
  0.00000000E+00  0.00000000E+00  0.00000000E+00
  0.00000000E+00  0.00000000E+00  0.00000000E+00
  0.00000000E+00  0.00000000E+00  0.00000000E+00
  0.00000000E+00  0.00000000E+00  0.00000000E+00
  0.00000000E+00  0.00000000E+00  0.00000000E+00
  0.00000000E+00  0.00000000E+00  0.00000000E+00
  0.00000000E+00  0.00000000E+00  0.00000000E+00
  0.00000000E+00  0.00000000E+00  0.00000000E+00
  0.00000000E+00  0.00000000E+00  0.00000000E+00
  0.00000000E+00  0.00000000E+00  0.00000000E+00
  0.00000000E+00  0.00000000E+00  0.00000000E+00
  0.00000000E+00  0.00000000E+00  0.00000000E+00
  0.00000000E+00  0.00000000E+00  0.00000000E+00
  0.00000000E+00  0.00000000E+00  0.00000000E+00
  0.00000000E+00  0.00000000E+00  0.00000000E+00
  0.00000000E+00  0.00000000E+00  0.00000000E+00
  0.00000000E+00  0.00000000E+00  0.00000000E+00
  0.00000000E+00  0.00000000E+00  0.00000000E+00
  0.00000000E+00  0.00000000E+00  0.00000000E+00
  0.00000000E+00  0.00000000E+00  0.00000000E+00
  0.00000000E+00  0.00000000E+00  0.00000000E+00
  0.00000000E+00  0.00000000E+00  0.00000000E+00
  0.00000000E+00  0.00000000E+00  0.00000000E+00
  0.00000000E+00  0.00000000E+00  0.00000000E+00
  0.00000000E+00  0.00000000E+00  0.00000000E+00
  0.00000000E+00  0.00000000E+00  0.00000000E+00
  0.00000000E+00  0.00000000E+00  0.00000000E+00
  0.00000000E+00  0.00000000E+00  0.00000000E+00
  0.00000000E+00  0.00000000E+00  0.00000000E+00
  0.00000000E+00  0.00000000E+00  0.00000000E+00
  0.00000000E+00  0.00000000E+00  0.00000000E+00
  0.00000000E+00  0.00000000E+00  0.00000000E+00
  0.00000000E+00  0.00000000E+00  0.00000000E+00
  0.00000000E+00  0.00000000E+00  0.00000000E+00
  0.00000000E+00  0.00000000E+00  0.00000000E+00
  0.00000000E+00  0.00000000E+00  0.00000000E+00
  0.00000000E+00  0.00000000E+00  0.00000000E+00
  0.00000000E+00  0.00000000E+00  0.00000000E+00
  0.00000000E+00  0.00000000E+00  0.00000000E+00
  0.00000000E+00  0.00000000E+00  0.00000000E+00
  0.00000000E+00  0.00000000E+00  0.00000000E+00
  0.00000000E+00  0.00000000E+00  0.00000000E+00
  0.00000000E+00  0.00000000E+00  0.00000000E+00
  0.00000000E+00  0.00000000E+00  0.00000000E+00
  0.00000000E+00  0.00000000E+00  0.00000000E+00
  0.00000000E+00  0.00000000E+00  0.00000000E+00
  0.00000000E+00  0.00000000E+00  0.00000000E+00
  0.00000000E+00  0.00000000E+00  0.00000000E+00
  0.00000000E+00  0.00000000E+00  0.00000000E+00
  0.00000000E+00  0.00000000E+00  0.00000000E+00
  0.00000000E+00  0.00000000E+00  0.00000000E+00
  0.00000000E+00  0.00000000E+00  0.00000000E+00
  0.00000000E+00  0.00000000E+00  0.00000000E+00
  0.00000000E+00  0.00000000E+00  0.00000000E+00
  0.00000000E+00  0.00000000E+00  0.00000000E+00
  0.00000000E+00  0.00000000E+00  0.00000000E+00
  0.00000000E+00  0.00000000E+00  0.00000000E+00
  0.00000000E+00  0.00000000E+00  0.00000000E+00
  0.00000000E+00  0.00000000E+00  0.00000000E+00
  0.00000000E+00  0.00000000E+00  0.00000000E+00
  0.00000000E+00  0.00000000E+00  0.00000000E+00
  0.00000000E+00  0.00000000E+00  0.00000000E+00
  0.00000000E+00  0.00000000E+00  0.00000000E+00
  0.00000000E+00  0.00000000E+00  0.00000000E+00
  0.00000000E+00  0.00000000E+00  0.00000000E+00
  0.00000000E+00  0.00000000E+00  0.00000000E+00
  0.00000000E+00  0.00000000E+00  0.00000000E+00
  0.00000000E+00  0.00000000E+00  0.00000000E+00
  0.00000000E+00  0.00000000E+00  0.00000000E+00
  0.00000000E+00  0.00000000E+00  0.00000000E+00
  0.00000000E+00  0.00000000E+00  0.00000000E+00
  0.00000000E+00  0.00000000E+00  0.00000000E+00
  0.00000000E+00  0.00000000E+00  0.00000000E+00
  0.00000000E+00  0.00000000E+00  0.00000000E+00
  0.00000000E+00  0.00000000E+00  0.00000000E+00
  0.00000000E+00  0.00000000E+00  0.00000000E+00
  0.00000000E+00  0.00000000E+00  0.00000000E+00
  0.00000000E+00  0.00000000E+00  0.00000000E+00
  0.00000000E+00  0.00000000E+00  0.00000000E+00
  0.00000000E+00  0.00000000E+00  0.00000000E+00
  0.00000000E+00  0.00000000E+00  0.00000000E+00
  0.00000000E+00  0.00000000E+00  0.00000000E+00
  0.00000000E+00  0.00000000E+00  0.00000000E+00
  0.00000000E+00  0.00000000E+00  0.00000000E+00
  0.00000000E+00  0.00000000E+00  0.00000000E+00
