# Supplementary material for: Towards an atomistic understanding of disordered carbon electrode materials
Source: Chem Commun (Camb). 2018 May 23;54(47):5988–91. doi: 10.1039/c8cc01388h (PMC5994876; doi:10.1039/c8cc01388h)
Supplement: Supplementary file 1 [file CC-054-C8CC01388H-s001.zip › structures_pure_small/POSCAR/POSCAR.aC216_opt_1.25_04]

 C                                      
   1.00000000000000     
    15.2465066100000008    0.0000000000000000    0.0000000000000000
     0.0000000000000000   15.2465066100000008    0.0000000000000000
     0.0000000000000000    0.0000000000000000   15.2465066100000008
   C 
   208
Direct
  0.8256745799623664  0.9909125530426212  0.6876387270402695
  0.8707064418373029  0.0572260314205748  0.6415982127870763
  0.4449213764682012  0.8767602970772527  0.9381548659565139
  0.5657326237249535  0.9913848304775708  0.4520604848788724
  0.6462548910289280  0.1499560520019892  0.8493321914244094
  0.6804893944496733  0.2381258336031932  0.8345184832075584
  0.7784171229783025  0.5149778542599720  0.5451397733279187
  0.7894795507914294  0.4506062811162478  0.4777901294851215
  0.2035434509336206  0.5764856583675850  0.0493380843336835
  0.6262592542228720  0.0811009107310855  0.6054117526023129
  0.9128472220879773  0.6800683162298338  0.3311359940853318
  0.5825053937704143  0.8409892089517568  0.0325590756381337
  0.6335240549819358  0.1257406053454985  0.9417323612526355
  0.7888482923664760  0.6694671108878711  0.5992480977266452
  0.6027179136190625  0.5693421635355354  0.0655676069505415
  0.7609369883957082  0.8483780201061383  0.8177216680634098
  0.4036362107075164  0.3642709269694114  0.1461951668812872
  0.5406789007312823  0.2964556265698710  0.1698453033220768
  0.0663846867448458  0.1617983498849837  0.7949390857574687
  0.7344301626007228  0.5144726351116476  0.7871009488311594
  0.8633246506446011  0.3951018036201082  0.2325593741001489
  0.8126674670129617  0.9105776113856447  0.6380853784307843
  0.8301343798302778  0.6245307713904704  0.4432771025205343
  0.8030243181104472  0.7619409090820402  0.5900985028550297
  0.2396040743191739  0.3304573090169037  0.0314241717740332
  0.7513374863029276  0.5465385660665122  0.7007757456240488
  0.4334738708709528  0.9238017987265833  0.3891550524057268
  0.4662363346019608  0.8535107310024859  0.1641155603524352
  0.7666319520007361  0.7917318449034421  0.7446508929846611
  0.1482199448110629  0.0295718679928616  0.6001700201774925
  0.2809070632079702  0.7258999809048328  0.0555894003972960
  0.1616689591047676  0.3448820729184788  0.9829750847660494
  0.9620509845166105  0.8416753341721791  0.4117047220099488
  0.6246206451144174  0.8949656009668879  0.1695862437321498
  0.5901389599222073  0.0490272513601739  0.9774247527537342
  0.9201699779982095  0.3686622472778834  0.0541102614727474
  0.6961205944162113  0.5435887519399540  0.9405373340943971
  0.7097596026994185  0.3921413492081843  0.8911808617515169
  0.9312809026227026  0.4500969421757893  0.1024910587222518
  0.6751182211517425  0.8766263415287003  0.0329087387981524
  0.8796430461096632  0.2936702217708135  0.0920850623624807
  0.6843898087322673  0.2138312358154292  0.6765593177957524
  0.4724395541070140  0.8834087812146424  0.2518031730746096
  0.7271664203758651  0.6663331476692367  0.8399575929247335
  0.7540715437138511  0.9884864479593192  0.1294080331751993
  0.7538063554020221  0.6985982815074427  0.7566780271043134
  0.6945131267335609  0.2714381239278367  0.7487498432442390
  0.9102569035772085  0.1373571492683648  0.7799776406307901
  0.0609994503418181  0.9610929008773470  0.4771698721595827
  0.4757844146479134  0.5270048040694677  0.1305567071455987
  0.1339361092240506  0.4326310604618618  0.9978631227681973
  0.3900868584277415  0.2704417378467799  0.1551069206607696
  0.2585427414538077  0.0922437273898695  0.9828092216857883
  0.2156914165203532  0.8125919674750074  0.1771625043371570
  0.5163306341357861  0.5973054663317912  0.0874592876278267
  0.3760099705742438  0.9492054481363573  0.9531075518952242
  0.2226090453269726  0.9787764850096011  0.5780955235493058
  0.7948429682566647  0.2983081014416675  0.4461239140729007
  0.1370378233723784  0.1455699107046725  0.8557755182604717
  0.8522713651235324  0.0834021435052538  0.8285030906908639
  0.7367135391448993  0.3324303856095441  0.5821384622826076
  0.7990191241541332  0.0479128611831920  0.0683253267609316
  0.1532706683045068  0.1984250967742076  0.9308535512814528
  0.7648148938915326  0.6384957318039409  0.6851294231946228
  0.8435082032083867  0.8134580783215916  0.5219034779226074
  0.7780414095634192  0.9540582847929715  0.9301364918347163
  0.8369956865186671  0.2345810867215032  0.3212953497292953
  0.1224334151825300  0.6163266619465333  0.0804876673220809
  0.1321512964102437  0.8052159280141555  0.2258863107082358
  0.2685521753639288  0.9790583317605895  0.7308806599576795
  0.8189604455883203  0.0048311163272509  0.7830921547711162
  0.4591383003394246  0.0245585557879046  0.0818742169399104
  0.8402300495335869  0.5581773013275647  0.3757315888199161
  0.7545183370676450  0.4850110477293400  0.6312675571297809
  0.5143532297742303  0.9908707562149248  0.5317109104682590
  0.5697450204892274  0.7479527656074263  0.9981538354471592
  0.8055748798292170  0.0327050815748629  0.9748525496392375
  0.6683316260342307  0.0981994815726249  0.5224024169761726
  0.0034672594477039  0.4982447282539975  0.0672609009577006
  0.8991795803639961  0.4694628125913279  0.1873283208076251
  0.4514608416609451  0.6434075598019326  0.0403191486671963
  0.5236325922091647  0.9940772618219677  0.6912667329919946
  0.5702043621441611  0.1203162036842908  0.1235014719803196
  0.4702097529220027  0.9031706652422807  0.8411058264532347
  0.4019407408032156  0.8897014760897324  0.3091528069505871
  0.6648605604222581  0.4216934465755100  0.0460310078045932
  0.8469782003319708  0.9014013678016102  0.5510525378420350
  0.0732070765676239  0.0287854830363512  0.5433754857933439
  0.5462395221177474  0.9168998687225900  0.2975378612613208
  0.4175393471136661  0.7897737083936718  0.9810070447844942
  0.1335495687059409  0.7015736751214553  0.1126790153508090
  0.8217088513306791  0.4694523961437396  0.3900565796291811
  0.4411001217692274  0.9506514817503749  0.6949093723014886
  0.3158231683569500  0.8705996523923883  0.2881460620481194
  0.3849425881558454  0.0030341894515466  0.0258565988724741
  0.3692214374693604  0.5964845285797074  0.0511142935108864
  0.7971360498964325  0.0819536519288426  0.2508512813820664
  0.0753997192218075  0.1290598563549453  0.7075271962809457
  0.0027712150293628  0.1282935989807549  0.6502824390878185
  0.8664721311990298  0.2040820214102060  0.0500853965219066
  0.5660933931882710  0.9737580275203830  0.9308966549175784
  0.8870924781797317  0.1794529672258342  0.9597053058602089
  0.5559982004601801  0.0210508151411451  0.6092801622457021
  0.2190555829904724  0.9410978173101483  0.4936040998245296
  0.6415820377411844  0.6941980100683263  0.9715803961704295
  0.3885615045780864  0.5175830447907973  0.1032382257723010
  0.2629447100875980  0.2421772695130237  0.0484922022472636
  0.3792946051524898  0.9355906338631869  0.4600931062339635
  0.6935683543835932  0.9798395299169662  0.2864965601134876
  0.6187571857143479  0.2756493548983872  0.1259742836690195
  0.4963628413078958  0.3784432515352381  0.1608643870275557
  0.4734076285579081  0.2321947615525655  0.1826086310668982
  0.8314535696542017  0.1322412082997674  0.1019032570061448
  0.7723932289338611  0.0926363121179938  0.3401801980655179
  0.7715068019422722  0.2099504324098971  0.4545642981367214
  0.1087841403646839  0.2798976731894081  0.9445762069673028
  0.0136192275457213  0.6933904793629716  0.2167598951868901
  0.7534371814783595  0.0085527746528394  0.2191293890145895
  0.6559064505651185  0.1870274025268034  0.0070445649830071
  0.2560339753600491  0.8852818805065928  0.3582746979276195
  0.6148980857713389  0.4819808782098933  0.0965716187657459
  0.6918099066947107  0.9201314373618047  0.1094638576979254
  0.2222264224985270  0.1782518604317456  0.9902211599401324
  0.1454516570294350  0.0720510708578064  0.6836199042294401
  0.6967792388314390  0.4522469187537776  0.9615119259547042
  0.6997087277281065  0.7268528154478380  0.9053653377556400
  0.9764982733372155  0.9251540609489081  0.4590504321700370
  0.7187753438357395  0.1793639448516217  0.5223257909659592
  0.3007784551115377  0.8409233359558406  0.1996098996607432
  0.5306365556142382  0.9023520894234560  0.9770436687951031
  0.2011987458969845  0.0402909010312835  0.7505402733978461
  0.7274029570976965  0.8806974096103231  0.9598152230941756
  0.2916980722838459  0.9656026026400769  0.6403644528469385
  0.3466151119186750  0.1223451686732656  0.1146707644375635
  0.9190859963983219  0.1219192225956235  0.6900124520903361
  0.8895146025219829  0.5939564906597992  0.3027263656504226
  0.4782449992698767  0.7232177611124404  0.9974144812942590
  0.7887703447352360  0.8216815414398456  0.6612140660595578
  0.3833379684576210  0.9556636783130171  0.6219503862722885
  0.7217765219162124  0.5742636993388197  0.8563729665530808
  0.2058592380591125  0.4812351030259404  0.0368480345042262
  0.1610731763106354  0.8830476265947623  0.3649460482294564
  0.5350345827386209  0.4577245924955530  0.1430081180346970
  0.4082670912477110  0.9194730760041842  0.7759574001369975
  0.9868621497778306  0.3667148601659238  0.9871600000640356
  0.4265968635212139  0.0864172069221902  0.1457426835384037
  0.4239713152103596  0.9625473929166931  0.5378395349544047
  0.1012510410148477  0.8383382724483869  0.3077286328697714
  0.5652018139233544  0.0196480652534832  0.7712201626245844
  0.7891006371541185  0.9382288092812598  0.8378635511752263
  0.8318140800912721  0.3155525181629921  0.3639714529597726
  0.3538591786032669  0.7863886334218311  0.0546230720158794
  0.7119761392651397  0.2421466869396942  0.5928423087352164
  0.2697519440153728  0.4163981232046604  0.0617453738642286
  0.5522944733960613  0.8529106187626158  0.1268106584748202
  0.6502133510929379  0.6041163936908763  0.9947106127982942
  0.7993971051192265  0.1696725597925579  0.3761307515036637
  0.0844457865221361  0.7380308381000966  0.1814463142731634
  0.6207083672158834  0.0977576964405015  0.7719625729298325
  0.2901687607809935  0.9161944899378330  0.4412287861714988
  0.8474678659332234  0.0987153531611310  0.9219540380917441
  0.1956284169143668  0.0751779958857889  0.8368025549639994
  0.0430530762321839  0.4415632610251643  0.0024912938288668
  0.7178923966292310  0.3622308067946540  0.7354404550683628
  0.7233970707535023  0.8152325703888795  0.8940570248240107
  0.3737050875137407  0.8298496233057858  0.1360380045376639
  0.6633849955038800  0.3303379015412136  0.0608544049320673
  0.3499609130974992  0.4323496769111586  0.1076346516258842
  0.9584202722366862  0.2184432433667522  0.9113128985677127
  0.1405483257219247  0.9256381549027178  0.4462900290696475
  0.2517519484385803  0.0429328734335942  0.9039252100057695
  0.6459208543014888  0.1290931479764643  0.6860932438839031
  0.8911470891889849  0.7861999615965298  0.4469496953753284
  0.3194426159277975  0.0667787283870843  0.0446640466291512
  0.9079579153629741  0.9600376837369878  0.5145875901924979
  0.0157697817528994  0.2899294105111395  0.9429732971898198
  0.9222400882120114  0.5563623413604157  0.2237296952239505
  0.8605201455581644  0.3090180590770915  0.1846139545314484
  0.9173850881851676  0.0386800485463275  0.5616272491931198
  0.3107474964085394  0.9714580048084483  0.8887865513977183
  0.5486298103721911  0.0524076368136257  0.0625174851556121
  0.9884599667791412  0.6096343128198122  0.1797857359714881
  0.5227746886729302  0.9456638084221812  0.3831944786858595
  0.3211718681537328  0.9444400688230176  0.7988609594426714
  0.6957443872786314  0.3002925962181262  0.9038417070887627
  0.8402869656375662  0.3976017761660088  0.3264618151628063
  0.6822905380513026  0.2736459664767694  0.9894064976435001
  0.5399452138241925  0.9655523735580650  0.8422452627448981
  0.7343194029501080  0.3943338917577659  0.6500951926351969
  0.3273606023730055  0.2137144153505124  0.1133567524216158
  0.4930434936966767  0.1437792992181678  0.1722798731857640
  0.9781928198929750  0.7314252965417805  0.2936975761735521
  0.0384817975068213  0.5741162225058722  0.1063898676176532
  0.7712670884118342  0.3631986453458645  0.5024805878599743
  0.7978600489487603  0.6056187339162084  0.5289151991546669
  0.2824186278062671  0.6311550183184066  0.0410034874205872
  0.2102717182116996  0.7523613564966370  0.1060437825615148
  0.7025971792146447  0.0330319332867756  0.3653934941680231
  0.8748850863607146  0.7017100111314565  0.4119460679338260
  0.6248872612903315  0.9267998812960576  0.2558912184188325
  0.0013808150331595  0.0772954931759697  0.5717777422502206
  0.7227188384223325  0.4232127733311263  0.8048359482444115
  0.9796424583637390  0.1811802238443983  0.8274854594867476
  0.6493125166752064  0.0396669245448068  0.4461905467984989
  0.6260281905015517  0.1858883937785548  0.0957331442253680
  0.8292244324407705  0.1464900117701816  0.1940363356792937
  0.8460179124226549  0.2302701615256392  0.2316668712526748
  0.0133267264773897  0.8083461783329989  0.3381503314431880
 
  0.00000000E+00  0.00000000E+00  0.00000000E+00
  0.00000000E+00  0.00000000E+00  0.00000000E+00
  0.00000000E+00  0.00000000E+00  0.00000000E+00
  0.00000000E+00  0.00000000E+00  0.00000000E+00
  0.00000000E+00  0.00000000E+00  0.00000000E+00
  0.00000000E+00  0.00000000E+00  0.00000000E+00
  0.00000000E+00  0.00000000E+00  0.00000000E+00
  0.00000000E+00  0.00000000E+00  0.00000000E+00
  0.00000000E+00  0.00000000E+00  0.00000000E+00
  0.00000000E+00  0.00000000E+00  0.00000000E+00
  0.00000000E+00  0.00000000E+00  0.00000000E+00
  0.00000000E+00  0.00000000E+00  0.00000000E+00
  0.00000000E+00  0.00000000E+00  0.00000000E+00
  0.00000000E+00  0.00000000E+00  0.00000000E+00
  0.00000000E+00  0.00000000E+00  0.00000000E+00
  0.00000000E+00  0.00000000E+00  0.00000000E+00
  0.00000000E+00  0.00000000E+00  0.00000000E+00
  0.00000000E+00  0.00000000E+00  0.00000000E+00
  0.00000000E+00  0.00000000E+00  0.00000000E+00
  0.00000000E+00  0.00000000E+00  0.00000000E+00
  0.00000000E+00  0.00000000E+00  0.00000000E+00
  0.00000000E+00  0.00000000E+00  0.00000000E+00
  0.00000000E+00  0.00000000E+00  0.00000000E+00
  0.00000000E+00  0.00000000E+00  0.00000000E+00
  0.00000000E+00  0.00000000E+00  0.00000000E+00
  0.00000000E+00  0.00000000E+00  0.00000000E+00
  0.00000000E+00  0.00000000E+00  0.00000000E+00
  0.00000000E+00  0.00000000E+00  0.00000000E+00
  0.00000000E+00  0.00000000E+00  0.00000000E+00
  0.00000000E+00  0.00000000E+00  0.00000000E+00
  0.00000000E+00  0.00000000E+00  0.00000000E+00
  0.00000000E+00  0.00000000E+00  0.00000000E+00
  0.00000000E+00  0.00000000E+00  0.00000000E+00
  0.00000000E+00  0.00000000E+00  0.00000000E+00
  0.00000000E+00  0.00000000E+00  0.00000000E+00
  0.00000000E+00  0.00000000E+00  0.00000000E+00
  0.00000000E+00  0.00000000E+00  0.00000000E+00
  0.00000000E+00  0.00000000E+00  0.00000000E+00
  0.00000000E+00  0.00000000E+00  0.00000000E+00
  0.00000000E+00  0.00000000E+00  0.00000000E+00
  0.00000000E+00  0.00000000E+00  0.00000000E+00
  0.00000000E+00  0.00000000E+00  0.00000000E+00
  0.00000000E+00  0.00000000E+00  0.00000000E+00
  0.00000000E+00  0.00000000E+00  0.00000000E+00
  0.00000000E+00  0.00000000E+00  0.00000000E+00
  0.00000000E+00  0.00000000E+00  0.00000000E+00
  0.00000000E+00  0.00000000E+00  0.00000000E+00
  0.00000000E+00  0.00000000E+00  0.00000000E+00
  0.00000000E+00  0.00000000E+00  0.00000000E+00
  0.00000000E+00  0.00000000E+00  0.00000000E+00
  0.00000000E+00  0.00000000E+00  0.00000000E+00
  0.00000000E+00  0.00000000E+00  0.00000000E+00
  0.00000000E+00  0.00000000E+00  0.00000000E+00
  0.00000000E+00  0.00000000E+00  0.00000000E+00
  0.00000000E+00  0.00000000E+00  0.00000000E+00
  0.00000000E+00  0.00000000E+00  0.00000000E+00
  0.00000000E+00  0.00000000E+00  0.00000000E+00
  0.00000000E+00  0.00000000E+00  0.00000000E+00
  0.00000000E+00  0.00000000E+00  0.00000000E+00
  0.00000000E+00  0.00000000E+00  0.00000000E+00
  0.00000000E+00  0.00000000E+00  0.00000000E+00
  0.00000000E+00  0.00000000E+00  0.00000000E+00
  0.00000000E+00  0.00000000E+00  0.00000000E+00
  0.00000000E+00  0.00000000E+00  0.00000000E+00
  0.00000000E+00  0.00000000E+00  0.00000000E+00
  0.00000000E+00  0.00000000E+00  0.00000000E+00
  0.00000000E+00  0.00000000E+00  0.00000000E+00
  0.00000000E+00  0.00000000E+00  0.00000000E+00
  0.00000000E+00  0.00000000E+00  0.00000000E+00
  0.00000000E+00  0.00000000E+00  0.00000000E+00
  0.00000000E+00  0.00000000E+00  0.00000000E+00
  0.00000000E+00  0.00000000E+00  0.00000000E+00
  0.00000000E+00  0.00000000E+00  0.00000000E+00
  0.00000000E+00  0.00000000E+00  0.00000000E+00
  0.00000000E+00  0.00000000E+00  0.00000000E+00
  0.00000000E+00  0.00000000E+00  0.00000000E+00
  0.00000000E+00  0.00000000E+00  0.00000000E+00
  0.00000000E+00  0.00000000E+00  0.00000000E+00
  0.00000000E+00  0.00000000E+00  0.00000000E+00
  0.00000000E+00  0.00000000E+00  0.00000000E+00
  0.00000000E+00  0.00000000E+00  0.00000000E+00
  0.00000000E+00  0.00000000E+00  0.00000000E+00
  0.00000000E+00  0.00000000E+00  0.00000000E+00
  0.00000000E+00  0.00000000E+00  0.00000000E+00
  0.00000000E+00  0.00000000E+00  0.00000000E+00
  0.00000000E+00  0.00000000E+00  0.00000000E+00
  0.00000000E+00  0.00000000E+00  0.00000000E+00
  0.00000000E+00  0.00000000E+00  0.00000000E+00
  0.00000000E+00  0.00000000E+00  0.00000000E+00
  0.00000000E+00  0.00000000E+00  0.00000000E+00
  0.00000000E+00  0.00000000E+00  0.00000000E+00
  0.00000000E+00  0.00000000E+00  0.00000000E+00
  0.00000000E+00  0.00000000E+00  0.00000000E+00
  0.00000000E+00  0.00000000E+00  0.00000000E+00
  0.00000000E+00  0.00000000E+00  0.00000000E+00
  0.00000000E+00  0.00000000E+00  0.00000000E+00
  0.00000000E+00  0.00000000E+00  0.00000000E+00
  0.00000000E+00  0.00000000E+00  0.00000000E+00
  0.00000000E+00  0.00000000E+00  0.00000000E+00
  0.00000000E+00  0.00000000E+00  0.00000000E+00
  0.00000000E+00  0.00000000E+00  0.00000000E+00
  0.00000000E+00  0.00000000E+00  0.00000000E+00
  0.00000000E+00  0.00000000E+00  0.00000000E+00
  0.00000000E+00  0.00000000E+00  0.00000000E+00
  0.00000000E+00  0.00000000E+00  0.00000000E+00
  0.00000000E+00  0.00000000E+00  0.00000000E+00
  0.00000000E+00  0.00000000E+00  0.00000000E+00
  0.00000000E+00  0.00000000E+00  0.00000000E+00
  0.00000000E+00  0.00000000E+00  0.00000000E+00
  0.00000000E+00  0.00000000E+00  0.00000000E+00
  0.00000000E+00  0.00000000E+00  0.00000000E+00
  0.00000000E+00  0.00000000E+00  0.00000000E+00
  0.00000000E+00  0.00000000E+00  0.00000000E+00
  0.00000000E+00  0.00000000E+00  0.00000000E+00
  0.00000000E+00  0.00000000E+00  0.00000000E+00
  0.00000000E+00  0.00000000E+00  0.00000000E+00
  0.00000000E+00  0.00000000E+00  0.00000000E+00
  0.00000000E+00  0.00000000E+00  0.00000000E+00
  0.00000000E+00  0.00000000E+00  0.00000000E+00
  0.00000000E+00  0.00000000E+00  0.00000000E+00
  0.00000000E+00  0.00000000E+00  0.00000000E+00
  0.00000000E+00  0.00000000E+00  0.00000000E+00
  0.00000000E+00  0.00000000E+00  0.00000000E+00
  0.00000000E+00  0.00000000E+00  0.00000000E+00
  0.00000000E+00  0.00000000E+00  0.00000000E+00
  0.00000000E+00  0.00000000E+00  0.00000000E+00
  0.00000000E+00  0.00000000E+00  0.00000000E+00
  0.00000000E+00  0.00000000E+00  0.00000000E+00
  0.00000000E+00  0.00000000E+00  0.00000000E+00
  0.00000000E+00  0.00000000E+00  0.00000000E+00
  0.00000000E+00  0.00000000E+00  0.00000000E+00
  0.00000000E+00  0.00000000E+00  0.00000000E+00
  0.00000000E+00  0.00000000E+00  0.00000000E+00
  0.00000000E+00  0.00000000E+00  0.00000000E+00
  0.00000000E+00  0.00000000E+00  0.00000000E+00
  0.00000000E+00  0.00000000E+00  0.00000000E+00
  0.00000000E+00  0.00000000E+00  0.00000000E+00
  0.00000000E+00  0.00000000E+00  0.00000000E+00
  0.00000000E+00  0.00000000E+00  0.00000000E+00
  0.00000000E+00  0.00000000E+00  0.00000000E+00
  0.00000000E+00  0.00000000E+00  0.00000000E+00
  0.00000000E+00  0.00000000E+00  0.00000000E+00
  0.00000000E+00  0.00000000E+00  0.00000000E+00
  0.00000000E+00  0.00000000E+00  0.00000000E+00
  0.00000000E+00  0.00000000E+00  0.00000000E+00
  0.00000000E+00  0.00000000E+00  0.00000000E+00
  0.00000000E+00  0.00000000E+00  0.00000000E+00
  0.00000000E+00  0.00000000E+00  0.00000000E+00
  0.00000000E+00  0.00000000E+00  0.00000000E+00
  0.00000000E+00  0.00000000E+00  0.00000000E+00
  0.00000000E+00  0.00000000E+00  0.00000000E+00
  0.00000000E+00  0.00000000E+00  0.00000000E+00
  0.00000000E+00  0.00000000E+00  0.00000000E+00
  0.00000000E+00  0.00000000E+00  0.00000000E+00
  0.00000000E+00  0.00000000E+00  0.00000000E+00
  0.00000000E+00  0.00000000E+00  0.00000000E+00
  0.00000000E+00  0.00000000E+00  0.00000000E+00
  0.00000000E+00  0.00000000E+00  0.00000000E+00
  0.00000000E+00  0.00000000E+00  0.00000000E+00
  0.00000000E+00  0.00000000E+00  0.00000000E+00
  0.00000000E+00  0.00000000E+00  0.00000000E+00
  0.00000000E+00  0.00000000E+00  0.00000000E+00
  0.00000000E+00  0.00000000E+00  0.00000000E+00
  0.00000000E+00  0.00000000E+00  0.00000000E+00
  0.00000000E+00  0.00000000E+00  0.00000000E+00
  0.00000000E+00  0.00000000E+00  0.00000000E+00
  0.00000000E+00  0.00000000E+00  0.00000000E+00
  0.00000000E+00  0.00000000E+00  0.00000000E+00
  0.00000000E+00  0.00000000E+00  0.00000000E+00
  0.00000000E+00  0.00000000E+00  0.00000000E+00
  0.00000000E+00  0.00000000E+00  0.00000000E+00
  0.00000000E+00  0.00000000E+00  0.00000000E+00
  0.00000000E+00  0.00000000E+00  0.00000000E+00
  0.00000000E+00  0.00000000E+00  0.00000000E+00
  0.00000000E+00  0.00000000E+00  0.00000000E+00
  0.00000000E+00  0.00000000E+00  0.00000000E+00
  0.00000000E+00  0.00000000E+00  0.00000000E+00
  0.00000000E+00  0.00000000E+00  0.00000000E+00
  0.00000000E+00  0.00000000E+00  0.00000000E+00
  0.00000000E+00  0.00000000E+00  0.00000000E+00
  0.00000000E+00  0.00000000E+00  0.00000000E+00
  0.00000000E+00  0.00000000E+00  0.00000000E+00
  0.00000000E+00  0.00000000E+00  0.00000000E+00
  0.00000000E+00  0.00000000E+00  0.00000000E+00
  0.00000000E+00  0.00000000E+00  0.00000000E+00
  0.00000000E+00  0.00000000E+00  0.00000000E+00
  0.00000000E+00  0.00000000E+00  0.00000000E+00
  0.00000000E+00  0.00000000E+00  0.00000000E+00
  0.00000000E+00  0.00000000E+00  0.00000000E+00
  0.00000000E+00  0.00000000E+00  0.00000000E+00
  0.00000000E+00  0.00000000E+00  0.00000000E+00
  0.00000000E+00  0.00000000E+00  0.00000000E+00
  0.00000000E+00  0.00000000E+00  0.00000000E+00
  0.00000000E+00  0.00000000E+00  0.00000000E+00
  0.00000000E+00  0.00000000E+00  0.00000000E+00
  0.00000000E+00  0.00000000E+00  0.00000000E+00
  0.00000000E+00  0.00000000E+00  0.00000000E+00
  0.00000000E+00  0.00000000E+00  0.00000000E+00
  0.00000000E+00  0.00000000E+00  0.00000000E+00
  0.00000000E+00  0.00000000E+00  0.00000000E+00
  0.00000000E+00  0.00000000E+00  0.00000000E+00
  0.00000000E+00  0.00000000E+00  0.00000000E+00
  0.00000000E+00  0.00000000E+00  0.00000000E+00
  0.00000000E+00  0.00000000E+00  0.00000000E+00
  0.00000000E+00  0.00000000E+00  0.00000000E+00
  0.00000000E+00  0.00000000E+00  0.00000000E+00
  0.00000000E+00  0.00000000E+00  0.00000000E+00
  0.00000000E+00  0.00000000E+00  0.00000000E+00
