# Supplementary material for: Towards an atomistic understanding of disordered carbon electrode materials
Source: Chem Commun (Camb). 2018 May 23;54(47):5988–91. doi: 10.1039/c8cc01388h (PMC5994876; doi:10.1039/c8cc01388h)
Supplement: Supplementary file 1 [file CC-054-C8CC01388H-s001.zip › structures_pure_small/POSCAR/POSCAR.aC216_opt_1.25_05]

 C                                      
   1.00000000000000     
    14.8927321700000004    0.0000000000000000    0.0000000000000000
     0.0000000000000000   14.8927321700000004    0.0000000000000000
     0.0000000000000000    0.0000000000000000   14.8927321700000004
   C 
   210
Direct
  0.7263471121666402  0.8885985760619064  0.1639639238960912
  0.0872077863136952  0.2958878411151263  0.0160502298158816
  0.8347642010213402  0.2084233026780211  0.9756730091105481
  0.8568145657499094  0.6898459348171240  0.6852486718590128
  0.2104706063951070  0.1451367219541381  0.1866526035180603
  0.6377368448385932  0.7665405435656960  0.2924569572702561
  0.0838488978039103  0.3757640356591410  0.9592763301638825
  0.6419977272383991  0.2894888576909219  0.8252186872995619
  0.3053864170438220  0.1491115674169002  0.4031590685146705
  0.8942117324541996  0.4924866484291927  0.5675618427258632
  0.9432044632340262  0.8949924487848331  0.2266807824645254
  0.9132809919685105  0.4525985464909348  0.8122492401644199
  0.6560012650417584  0.7052276515642300  0.4427102465174698
  0.8778784725238283  0.7890458148735873  0.3357755109662507
  0.9904614946349879  0.5066156925912659  0.5848220184880240
  0.6910288581364068  0.5027154045518661  0.3498433422461062
  0.4825287436009596  0.4565911607985043  0.1910984507160164
  0.7055240651447523  0.4530709298187742  0.5887823040361219
  0.6847031256739632  0.4910020986134506  0.4420080538612177
  0.9306426297390384  0.6508726301107330  0.9233219221170235
  0.4615856478698983  0.1244196346155380  0.7686990021416220
  0.5052981593335846  0.2714792911009452  0.7064893198350349
  0.7986287958166103  0.7072758447996736  0.5109219052635480
  0.9613901518764300  0.5694399552506137  0.2744243752296258
  0.6824179453548566  0.5951500507815396  0.9212914428856017
  0.6284498890273330  0.6235316527757140  0.7552663327565400
  0.8583191736940586  0.3889136784344764  0.8589370026576520
  0.3509032142286602  0.0351592230066752  0.6609759058534375
  0.0035017484039758  0.0151093389329215  0.1349059345621771
  0.6869377707384738  0.1573548788573191  0.9495094848063238
  0.8194097465489447  0.1226969432097423  0.0178217501559265
  0.1978338874260346  0.5173220193829927  0.6233805758927347
  0.2129086609900556  0.5720788237964258  0.4722530164804333
  0.7276683176238085  0.3944862420265873  0.7460055725495688
  0.5824247791563708  0.2178549429091105  0.8370127942118402
  0.2363384174310580  0.6220159581459891  0.3190751980241588
  0.8538809531455190  0.5213609817549075  0.3925832551599229
  0.3754351728248091  0.9333112178537530  0.8038311401964887
  0.8690913418759818  0.6764030899730769  0.7778870875488180
  0.4873016235231427  0.6414068466313804  0.5347690776602676
  0.7484613129920780  0.4855525474040060  0.5095902084921081
  0.1992593550723562  0.8473083857211555  0.6420354331290125
  0.6026251340895299  0.4610461786165790  0.4718425131843205
  0.5002458779972101  0.8607482891508441  0.0736532453626168
 -0.0102085948475258  0.4618421141768028  0.8647765469936560
  0.5013290630802434  0.6993304884918020  0.3642200526570065
  0.7702315839391777  0.6247566967226769  0.8995629647153035
  0.2904292806562579  0.5351713039859514  0.6390208796081829
  0.3237634077913700  0.8030631977414374  0.9207802325567854
  0.5825063801800209  0.9017282939883741  0.0897091632836185
  0.2256404404867992  0.4432691547281274  0.8604277243323358
  0.2434598556288207  0.4790569316334883  0.7750040832078199
  0.2712726613173738  0.0613002322556835  0.4121452982513160
  0.9140506392402022  0.2647003547964817  0.9751669645144406
  0.0198573569918849  0.1569541851156188  0.0511480244620815
  0.5515451595806936  0.0737770383436448  0.9012929471594716
  0.4545798503879588  0.7165815608040758  0.2771889789207433
  0.1030842705670229  0.6973932879417241  0.8717047091220193
  0.0097974263321642  0.7399466058956831  0.6293753844282736
  0.4525564541458678  0.4611709562870688  0.0973559873920168
  0.1528008343531467  0.5380843928457527  0.5396275865669397
  0.0818139825599528  0.4896563128147978  0.7386018588228566
  0.9419855989677582  0.5427816991049781  0.3667924193498316
  0.3729557810409160  0.2855036271151776  0.4414481747639581
  0.7508000991489084  0.7200090856982698  0.4301345704160687
  0.9121901826596007  0.3507333721940065  0.9330405490387812
  0.4557375074318546  0.7960678736823591  0.1275397931133346
  0.3542269289317571  0.3139891331893385  0.3516671502447380
  0.9312188420544056  0.9573216518969714  0.1574543676892692
  0.9993329941849095  0.6474731260008179  0.9865764035879123
  0.3432003397679395  0.1989659460736337  0.4712955658352355
  0.6298135268150645  0.5186025228860717  0.1553900898870204
  0.6061306644540376  0.1505406146400098  0.9008369709712473
 -0.0067787698661103  0.3991475144005440  0.9357975540180079
  0.3060875540744554  0.5926665887754698  0.4891037911007657
  0.9609562219486811  0.7558327978804882  0.4780561989535024
  0.2236736503262554  0.2375708195924154  0.1454173838205602
  0.0011721384990122  0.2424991369326647  0.0122598613032470
  0.6724681873683660  0.5667706265208964  0.0122000793483541
  0.1908024772318187  0.7292763727710381  0.8607039519628262
  0.2285352004873894  0.0413514392972089  0.3277746656724378
  0.2890134500853221  0.1811570439324155  0.3164639882850830
  0.8778061230891629  0.0668374174308145  0.0632569315571014
  0.7758424595364243  0.3631363430953309  0.8257434415901149
  0.1677426834747011  0.9194989168318839  0.4053513944993928
  0.4820404959311798  0.0615770630502554  0.8367900920132868
  0.5532747636191570  0.9987516713009765  0.9616764378730488
  0.4789052340288617  0.9439423074731231  0.9366061353876447
  0.9477001706607705  0.6779696072395369  0.8309701163275081
  0.5343215659977282  0.5603590282106041  0.8720303807918288
  0.9101391013743610  0.5983859768121029  0.1141382883252087
  0.2317023931755622  0.7072978028841471  0.0262777404601600
  0.9959816109721426  0.6254207325130875  0.0793584366551272
  0.1435711971091574  0.6706635909730647  0.0367147990637299
  0.3692251305095239  0.4135575120352014  0.0864581282819694
  0.3075553208858124  0.2661027605071628  0.2852654689926042
  0.0882386815028235  0.6393964905096808  0.1128705825718059
  0.3469980801390428  0.3715712953823070  0.1687558019755231
  0.4747373344908606  0.3333762802423170  0.5653398302374087
  0.3425150490212737  0.5756363711422925  0.5745379842373223
  0.1057300772390864  0.8219832490509310  0.5075432407190097
  0.2990657717616058  0.7176968550255870  0.0992502880435235
  0.3213483756423661  0.5167670389855979  0.7296081883722730
  0.6416628347155543  0.3500776987034980  0.7505811711283625
  0.3507898097358589  0.1491339296980076  0.5524374874392433
  0.7637747958110155  0.6754436740558548  0.6636948203474659
  0.0572470634897275  0.5913189372893541  0.2711805713974393
  0.0903891874422440  0.5740865461358022  0.3600131242851494
  0.5684352123852101  0.3414953030907856  0.6923800773291975
  0.8708382563349295  0.8413807816428885  0.2570185925647674
  0.2148351597107968  0.9342750514714324  0.4892030131834382
  0.7595510456615091  0.4399672698185115  0.6662133337379447
  0.5706317370538327  0.6530219745024741  0.5855762206660475
  0.5474385780360832  0.4516556337285006  0.3953740399130974
  0.4398349001850105  0.3454962092185518  0.4780595682485759
  0.3641736395624670  0.6854423457804111  0.2619652179861107
  0.5963576525309936  0.7217539732330586  0.3687938376283412
  0.1069419134724636  0.1571321294946932  0.0836604143851775
  0.7814518669816367  0.5225208329473267  0.3224337543513364
  0.1520776773524995  0.7784877593843015  0.7022628552368056
  0.0543222015440832  0.5282797362477821  0.5156337080682777
  0.7775904135393851  0.8400764453695996  0.2267609255320719
  0.1391756734498823  0.0963337361645863  0.1477130275415203
  0.4673288740201800  0.4044604690678780  0.4019509849817000
  0.0348827565217048  0.7698546796962326  0.5396178445034988
  0.0639808237172611  0.7398733567379909  0.7089522445036364
  0.5506847351174925  0.3790393549430864  0.6062729240481353
  0.1016471198801473  0.8534511429265760  0.4175693906911844
  0.2701613102484060  0.0133354268024439  0.4956527150645493
  0.4102225302790067  0.5427276941902520  0.7567602687128397
  0.6467884727950790  0.6806425294351679  0.5383328020970822
  0.0738774243452105  0.4751967411778272  0.8324777692301190
  0.3257341018709337  0.6450448996685973  0.3378154171095707
  0.2913374018055633  0.6833084546043277  0.1891649336905783
  0.4497323732110269  0.2618947998710265  0.6301723666008867
  0.7265203070388757  0.5440279284281572  0.1615581086401437
  0.8457919927603084  0.6254526923003658  0.9577236800471487
  0.4528036113498268  0.8761409913472940  0.9937903436917200
  0.0269533558646969  0.8962410946743163  0.2765240170567967
  0.7488731510409321  0.5718031052917167  0.0731083896599009
  0.2090116600959512  0.7667955192152515  0.7769119652277946
  0.5885676043328062  0.8014499886725808  0.2195179527357209
  0.0852330647063819  0.6712421746812106  0.9603578081660515
  0.0871153164360424  0.0202547612147323  0.1797879126928396
  0.5998715390016862  0.4818413968991592  0.3152423170862151
  0.5121845376709744  0.2062248407626739  0.7739717263083774
  0.3638887815482347  0.6321719037281142  0.4236015145885055
  0.8508369598908998  0.9881713954692317  0.1103588863092181
  0.1797759684394107  0.5883829380920322  0.3845644727509295
  0.9564546621521055  0.7899872922687735  0.3891566777385683
  0.8369130869573745  0.5989457698138995  0.0493448942257598
  0.8385429457274353  0.5003709841499374  0.4890430255912750
  0.1186456768814063  0.6252321251593104  0.2021116522065800
  0.0367750859124732  0.7032282095485862  0.8007345868136051
  0.2757347419868581  0.8807964471302175  0.6927124479637825
  0.3352840996122487  0.8508539277610561  0.8373390802099635
  0.6157933696564716  0.5957746764189602  0.8483505095644285
  0.5076133817528673  0.5039000088038014  0.0323261534174961
  0.1522705885458339  0.2420366139141358  0.0748211842121262
  0.4499759664382576  0.5338774052307885  0.8456978569177677
  0.7294985328865397  0.0918140394765814  0.0066610923815650
  0.5593045911413104  0.6212386658546165  0.6817651449019231
  0.3185631392085506  0.0596920493794609  0.5687138802288464
  0.2116620574997889  0.6428556644777496  0.2294117691443807
  0.5694697098626564  0.4857851786428105  0.2239383183595010
  0.4143057366744818  0.4074141396672232  0.2363889409776813
  0.9181253259366359  0.4737561316677040  0.7203088629940745
  0.6121746390703933  0.4335063768657609  0.5623643209747001
  0.4842022186294081  0.5209360800966719  0.9385099134868864
  0.4298957543080362  0.6004733860321966  0.5975598319872890
  0.8886563557389133  0.7209604517287714  0.5299299859489836
  0.0979568916893325  0.9595952631861142  0.2565945018150793
  0.4390285065403902  0.9783452774083020  0.8542426510906245
  0.7174138128998649  0.6513095041905661  0.7420214505689081
  0.2505888616429482  0.7417917172450414  0.9354474003264085
  0.4003590470042543  0.1817269958782306  0.6267149062103556
  0.1771116737127432  0.8687848396125071  0.5531694747096724
  0.5978193593545919  0.5303217561358213  0.0639314861219415
  0.3749130763318778  0.7703567918628572  0.0772808333923050
  0.2805676572481710  0.8246756472833321  0.7681860608678156
  0.7597486670288899  0.9611460188508687  0.1080769038334975
  0.4976369461532479  0.7705984824262672  0.2084301583301316
  0.4039021700264190  0.1121481862623906  0.6934635348171373
  0.6117546983678552  0.9738551678412573  0.0332163135435869
  0.4678233294584434  0.5867881458393687  0.6864397581242766
  0.7841533253947425  0.6514449475038949  0.8118555404428931
  0.7305034279625765  0.7834058735532861  0.2874318219635720
  0.0256489422585234  0.5448161958171741  0.4226768150651240
  0.7992389850222262  0.5450383692310556  0.2296713173749503
  0.7243323098926208  0.2951794300345941  0.8705687787646528
  0.4109618424819325  0.3852168984105318  0.3270338751834941
  0.3793515780925922  0.8164021773221898  0.9940574829221283
  0.8908905541115353  0.5711483158320338  0.2060720388484834
  0.1679328971450663  0.9700375158312436  0.3240961532013964
  0.3360035562896220  0.9549968363703374  0.7111945379370975
  0.0036066665164176  0.4954014807776100  0.6811592334102349
  0.1694681456857764  0.4879136305674694  0.7094633439588049
  0.9699929030253299  0.0825917507141269  0.0758020321829040
  0.7894708848101571  0.7548070414921393  0.3544081728240977
  0.1395959455614137  0.4311902813138818  0.8928786247594167
  0.2440025370715530  0.1161994719744799  0.2677020195873172
  0.9186051545183688  0.7123854200921079  0.6204660271130024
  0.8516116916240148  0.4678890943866985  0.6520352360203666
  0.6995436149235257  0.0111717576305721  0.0488389310816473
  0.6331636836505100  0.8640710770174840  0.1600127757894294
  0.7346531680865503  0.6853385052575920  0.5768482321207909
  0.4557069521370826  0.6584546649583632  0.4419441542538630
  0.7497218392455487  0.2292085816648887  0.9330651992330886
  0.2892287386862695  0.2961796452657748  0.1928554195814288
  0.0309875196098086  0.8424122341533110  0.3569536630013558
 
  0.00000000E+00  0.00000000E+00  0.00000000E+00
  0.00000000E+00  0.00000000E+00  0.00000000E+00
  0.00000000E+00  0.00000000E+00  0.00000000E+00
  0.00000000E+00  0.00000000E+00  0.00000000E+00
  0.00000000E+00  0.00000000E+00  0.00000000E+00
  0.00000000E+00  0.00000000E+00  0.00000000E+00
  0.00000000E+00  0.00000000E+00  0.00000000E+00
  0.00000000E+00  0.00000000E+00  0.00000000E+00
  0.00000000E+00  0.00000000E+00  0.00000000E+00
  0.00000000E+00  0.00000000E+00  0.00000000E+00
  0.00000000E+00  0.00000000E+00  0.00000000E+00
  0.00000000E+00  0.00000000E+00  0.00000000E+00
  0.00000000E+00  0.00000000E+00  0.00000000E+00
  0.00000000E+00  0.00000000E+00  0.00000000E+00
  0.00000000E+00  0.00000000E+00  0.00000000E+00
  0.00000000E+00  0.00000000E+00  0.00000000E+00
  0.00000000E+00  0.00000000E+00  0.00000000E+00
  0.00000000E+00  0.00000000E+00  0.00000000E+00
  0.00000000E+00  0.00000000E+00  0.00000000E+00
  0.00000000E+00  0.00000000E+00  0.00000000E+00
  0.00000000E+00  0.00000000E+00  0.00000000E+00
  0.00000000E+00  0.00000000E+00  0.00000000E+00
  0.00000000E+00  0.00000000E+00  0.00000000E+00
  0.00000000E+00  0.00000000E+00  0.00000000E+00
  0.00000000E+00  0.00000000E+00  0.00000000E+00
  0.00000000E+00  0.00000000E+00  0.00000000E+00
  0.00000000E+00  0.00000000E+00  0.00000000E+00
  0.00000000E+00  0.00000000E+00  0.00000000E+00
  0.00000000E+00  0.00000000E+00  0.00000000E+00
  0.00000000E+00  0.00000000E+00  0.00000000E+00
  0.00000000E+00  0.00000000E+00  0.00000000E+00
  0.00000000E+00  0.00000000E+00  0.00000000E+00
  0.00000000E+00  0.00000000E+00  0.00000000E+00
  0.00000000E+00  0.00000000E+00  0.00000000E+00
  0.00000000E+00  0.00000000E+00  0.00000000E+00
  0.00000000E+00  0.00000000E+00  0.00000000E+00
  0.00000000E+00  0.00000000E+00  0.00000000E+00
  0.00000000E+00  0.00000000E+00  0.00000000E+00
  0.00000000E+00  0.00000000E+00  0.00000000E+00
  0.00000000E+00  0.00000000E+00  0.00000000E+00
  0.00000000E+00  0.00000000E+00  0.00000000E+00
  0.00000000E+00  0.00000000E+00  0.00000000E+00
  0.00000000E+00  0.00000000E+00  0.00000000E+00
  0.00000000E+00  0.00000000E+00  0.00000000E+00
  0.00000000E+00  0.00000000E+00  0.00000000E+00
  0.00000000E+00  0.00000000E+00  0.00000000E+00
  0.00000000E+00  0.00000000E+00  0.00000000E+00
  0.00000000E+00  0.00000000E+00  0.00000000E+00
  0.00000000E+00  0.00000000E+00  0.00000000E+00
  0.00000000E+00  0.00000000E+00  0.00000000E+00
  0.00000000E+00  0.00000000E+00  0.00000000E+00
  0.00000000E+00  0.00000000E+00  0.00000000E+00
  0.00000000E+00  0.00000000E+00  0.00000000E+00
  0.00000000E+00  0.00000000E+00  0.00000000E+00
  0.00000000E+00  0.00000000E+00  0.00000000E+00
  0.00000000E+00  0.00000000E+00  0.00000000E+00
  0.00000000E+00  0.00000000E+00  0.00000000E+00
  0.00000000E+00  0.00000000E+00  0.00000000E+00
  0.00000000E+00  0.00000000E+00  0.00000000E+00
  0.00000000E+00  0.00000000E+00  0.00000000E+00
  0.00000000E+00  0.00000000E+00  0.00000000E+00
  0.00000000E+00  0.00000000E+00  0.00000000E+00
  0.00000000E+00  0.00000000E+00  0.00000000E+00
  0.00000000E+00  0.00000000E+00  0.00000000E+00
  0.00000000E+00  0.00000000E+00  0.00000000E+00
  0.00000000E+00  0.00000000E+00  0.00000000E+00
  0.00000000E+00  0.00000000E+00  0.00000000E+00
  0.00000000E+00  0.00000000E+00  0.00000000E+00
  0.00000000E+00  0.00000000E+00  0.00000000E+00
  0.00000000E+00  0.00000000E+00  0.00000000E+00
  0.00000000E+00  0.00000000E+00  0.00000000E+00
  0.00000000E+00  0.00000000E+00  0.00000000E+00
  0.00000000E+00  0.00000000E+00  0.00000000E+00
  0.00000000E+00  0.00000000E+00  0.00000000E+00
  0.00000000E+00  0.00000000E+00  0.00000000E+00
  0.00000000E+00  0.00000000E+00  0.00000000E+00
  0.00000000E+00  0.00000000E+00  0.00000000E+00
  0.00000000E+00  0.00000000E+00  0.00000000E+00
  0.00000000E+00  0.00000000E+00  0.00000000E+00
  0.00000000E+00  0.00000000E+00  0.00000000E+00
  0.00000000E+00  0.00000000E+00  0.00000000E+00
  0.00000000E+00  0.00000000E+00  0.00000000E+00
  0.00000000E+00  0.00000000E+00  0.00000000E+00
  0.00000000E+00  0.00000000E+00  0.00000000E+00
  0.00000000E+00  0.00000000E+00  0.00000000E+00
  0.00000000E+00  0.00000000E+00  0.00000000E+00
  0.00000000E+00  0.00000000E+00  0.00000000E+00
  0.00000000E+00  0.00000000E+00  0.00000000E+00
  0.00000000E+00  0.00000000E+00  0.00000000E+00
  0.00000000E+00  0.00000000E+00  0.00000000E+00
  0.00000000E+00  0.00000000E+00  0.00000000E+00
  0.00000000E+00  0.00000000E+00  0.00000000E+00
  0.00000000E+00  0.00000000E+00  0.00000000E+00
  0.00000000E+00  0.00000000E+00  0.00000000E+00
  0.00000000E+00  0.00000000E+00  0.00000000E+00
  0.00000000E+00  0.00000000E+00  0.00000000E+00
  0.00000000E+00  0.00000000E+00  0.00000000E+00
  0.00000000E+00  0.00000000E+00  0.00000000E+00
  0.00000000E+00  0.00000000E+00  0.00000000E+00
  0.00000000E+00  0.00000000E+00  0.00000000E+00
  0.00000000E+00  0.00000000E+00  0.00000000E+00
  0.00000000E+00  0.00000000E+00  0.00000000E+00
  0.00000000E+00  0.00000000E+00  0.00000000E+00
  0.00000000E+00  0.00000000E+00  0.00000000E+00
  0.00000000E+00  0.00000000E+00  0.00000000E+00
  0.00000000E+00  0.00000000E+00  0.00000000E+00
  0.00000000E+00  0.00000000E+00  0.00000000E+00
  0.00000000E+00  0.00000000E+00  0.00000000E+00
  0.00000000E+00  0.00000000E+00  0.00000000E+00
  0.00000000E+00  0.00000000E+00  0.00000000E+00
  0.00000000E+00  0.00000000E+00  0.00000000E+00
  0.00000000E+00  0.00000000E+00  0.00000000E+00
  0.00000000E+00  0.00000000E+00  0.00000000E+00
  0.00000000E+00  0.00000000E+00  0.00000000E+00
  0.00000000E+00  0.00000000E+00  0.00000000E+00
  0.00000000E+00  0.00000000E+00  0.00000000E+00
  0.00000000E+00  0.00000000E+00  0.00000000E+00
  0.00000000E+00  0.00000000E+00  0.00000000E+00
  0.00000000E+00  0.00000000E+00  0.00000000E+00
  0.00000000E+00  0.00000000E+00  0.00000000E+00
  0.00000000E+00  0.00000000E+00  0.00000000E+00
  0.00000000E+00  0.00000000E+00  0.00000000E+00
  0.00000000E+00  0.00000000E+00  0.00000000E+00
  0.00000000E+00  0.00000000E+00  0.00000000E+00
  0.00000000E+00  0.00000000E+00  0.00000000E+00
  0.00000000E+00  0.00000000E+00  0.00000000E+00
  0.00000000E+00  0.00000000E+00  0.00000000E+00
  0.00000000E+00  0.00000000E+00  0.00000000E+00
  0.00000000E+00  0.00000000E+00  0.00000000E+00
  0.00000000E+00  0.00000000E+00  0.00000000E+00
  0.00000000E+00  0.00000000E+00  0.00000000E+00
  0.00000000E+00  0.00000000E+00  0.00000000E+00
  0.00000000E+00  0.00000000E+00  0.00000000E+00
  0.00000000E+00  0.00000000E+00  0.00000000E+00
  0.00000000E+00  0.00000000E+00  0.00000000E+00
  0.00000000E+00  0.00000000E+00  0.00000000E+00
  0.00000000E+00  0.00000000E+00  0.00000000E+00
  0.00000000E+00  0.00000000E+00  0.00000000E+00
  0.00000000E+00  0.00000000E+00  0.00000000E+00
  0.00000000E+00  0.00000000E+00  0.00000000E+00
  0.00000000E+00  0.00000000E+00  0.00000000E+00
  0.00000000E+00  0.00000000E+00  0.00000000E+00
  0.00000000E+00  0.00000000E+00  0.00000000E+00
  0.00000000E+00  0.00000000E+00  0.00000000E+00
  0.00000000E+00  0.00000000E+00  0.00000000E+00
  0.00000000E+00  0.00000000E+00  0.00000000E+00
  0.00000000E+00  0.00000000E+00  0.00000000E+00
  0.00000000E+00  0.00000000E+00  0.00000000E+00
  0.00000000E+00  0.00000000E+00  0.00000000E+00
  0.00000000E+00  0.00000000E+00  0.00000000E+00
  0.00000000E+00  0.00000000E+00  0.00000000E+00
  0.00000000E+00  0.00000000E+00  0.00000000E+00
  0.00000000E+00  0.00000000E+00  0.00000000E+00
  0.00000000E+00  0.00000000E+00  0.00000000E+00
  0.00000000E+00  0.00000000E+00  0.00000000E+00
  0.00000000E+00  0.00000000E+00  0.00000000E+00
  0.00000000E+00  0.00000000E+00  0.00000000E+00
  0.00000000E+00  0.00000000E+00  0.00000000E+00
  0.00000000E+00  0.00000000E+00  0.00000000E+00
  0.00000000E+00  0.00000000E+00  0.00000000E+00
  0.00000000E+00  0.00000000E+00  0.00000000E+00
  0.00000000E+00  0.00000000E+00  0.00000000E+00
  0.00000000E+00  0.00000000E+00  0.00000000E+00
  0.00000000E+00  0.00000000E+00  0.00000000E+00
  0.00000000E+00  0.00000000E+00  0.00000000E+00
  0.00000000E+00  0.00000000E+00  0.00000000E+00
  0.00000000E+00  0.00000000E+00  0.00000000E+00
  0.00000000E+00  0.00000000E+00  0.00000000E+00
  0.00000000E+00  0.00000000E+00  0.00000000E+00
  0.00000000E+00  0.00000000E+00  0.00000000E+00
  0.00000000E+00  0.00000000E+00  0.00000000E+00
  0.00000000E+00  0.00000000E+00  0.00000000E+00
  0.00000000E+00  0.00000000E+00  0.00000000E+00
  0.00000000E+00  0.00000000E+00  0.00000000E+00
  0.00000000E+00  0.00000000E+00  0.00000000E+00
  0.00000000E+00  0.00000000E+00  0.00000000E+00
  0.00000000E+00  0.00000000E+00  0.00000000E+00
  0.00000000E+00  0.00000000E+00  0.00000000E+00
  0.00000000E+00  0.00000000E+00  0.00000000E+00
  0.00000000E+00  0.00000000E+00  0.00000000E+00
  0.00000000E+00  0.00000000E+00  0.00000000E+00
  0.00000000E+00  0.00000000E+00  0.00000000E+00
  0.00000000E+00  0.00000000E+00  0.00000000E+00
  0.00000000E+00  0.00000000E+00  0.00000000E+00
  0.00000000E+00  0.00000000E+00  0.00000000E+00
  0.00000000E+00  0.00000000E+00  0.00000000E+00
  0.00000000E+00  0.00000000E+00  0.00000000E+00
  0.00000000E+00  0.00000000E+00  0.00000000E+00
  0.00000000E+00  0.00000000E+00  0.00000000E+00
  0.00000000E+00  0.00000000E+00  0.00000000E+00
  0.00000000E+00  0.00000000E+00  0.00000000E+00
  0.00000000E+00  0.00000000E+00  0.00000000E+00
  0.00000000E+00  0.00000000E+00  0.00000000E+00
  0.00000000E+00  0.00000000E+00  0.00000000E+00
  0.00000000E+00  0.00000000E+00  0.00000000E+00
  0.00000000E+00  0.00000000E+00  0.00000000E+00
  0.00000000E+00  0.00000000E+00  0.00000000E+00
  0.00000000E+00  0.00000000E+00  0.00000000E+00
  0.00000000E+00  0.00000000E+00  0.00000000E+00
  0.00000000E+00  0.00000000E+00  0.00000000E+00
  0.00000000E+00  0.00000000E+00  0.00000000E+00
  0.00000000E+00  0.00000000E+00  0.00000000E+00
  0.00000000E+00  0.00000000E+00  0.00000000E+00
  0.00000000E+00  0.00000000E+00  0.00000000E+00
  0.00000000E+00  0.00000000E+00  0.00000000E+00
  0.00000000E+00  0.00000000E+00  0.00000000E+00
  0.00000000E+00  0.00000000E+00  0.00000000E+00
  0.00000000E+00  0.00000000E+00  0.00000000E+00
  0.00000000E+00  0.00000000E+00  0.00000000E+00
  0.00000000E+00  0.00000000E+00  0.00000000E+00
