# Supplementary material for: Towards an atomistic understanding of disordered carbon electrode materials
Source: Chem Commun (Camb). 2018 May 23;54(47):5988–91. doi: 10.1039/c8cc01388h (PMC5994876; doi:10.1039/c8cc01388h)
Supplement: Supplementary file 1 [file CC-054-C8CC01388H-s001.zip › structures_pure_small/POSCAR/POSCAR.aC216_opt_1.25_07]

 C                                      
   1.00000000000000     
    15.1036604600000004    0.0000000000000000    0.0000000000000000
     0.0000000000000000   15.1036604600000004    0.0000000000000000
     0.0000000000000000    0.0000000000000000   15.1036604600000004
   C 
   207
Direct
  0.2585132038573307  0.8964956744642816  0.1596363789936283
  0.3920141358774463  0.9851836910483537  0.0775297263542717
  0.3357707691574074  0.4871659622939703  0.8992688472349373
  0.3774737592819672  0.9194483237686040  0.9409249196942575
  0.7357700055562376  0.7339527746580470  0.8611859088841589
  0.8811019745744462  0.1434448893587867  0.1040014408394868
  0.9384587894815452  0.2434631220220927  0.2236961613810182
  0.5852169422346495  0.7721617624704400  0.2095101539734368
  0.4866615603885034  0.9200948359628622  0.7903463612008070
  0.5094534759683421  0.9696471822139388  0.8673217897612697
  0.0349883373872679  0.8372571788541634  0.6193831778828608
  0.4705736389451020  0.0070068438388110  0.0293995954056280
  0.4417042306905135  0.0642299235183492  0.4702865647814052
  0.0285574119875193  0.3732575979224165  0.1959445060299154
  0.0534756008292389  0.9160739432806094  0.6699019580802589
  0.5225821086240994  0.7902393537091191  0.0319373474029074
  0.8516824424867007  0.4696565638930300  0.5743225030461425
  0.5125452771031107  0.3047354785650633  0.7243053111529454
  0.0037793912460181  0.9624918998506039  0.7354259120229993
  0.9759806658995903  0.7610585903975259  0.6142322912718233
  0.1654470910487983  0.8780564192347959  0.5331003079642477
  0.7256482293278390  0.6585655936967636  0.8049121839924791
  0.6470131802547100  0.5170971212632406  0.7671432104488697
  0.1946219284668123  0.7537918146937389  0.2039393259936750
  0.6139164157065782  0.8185305761711182  0.0607184459089565
  0.8403076225135913  0.0943964492942005  0.1729863890001281
  0.2057934710787591  0.6924118036933750  0.2823343859093719
  0.4067009713945760  0.0326032602495118  0.3855063800156402
  0.7570848533715507  0.0355066806913326  0.1654954191972504
  0.7878195222166495  0.6446621968515296  0.7374529696174871
  0.8318460978848223  0.0425769624635592  0.3248218721981723
  0.6014555544273673  0.0599215960654086  0.2390690414080634
  0.7533937847482136  0.8594129197501382  0.4459374949356959
  0.1111273736561453  0.6967433311766206  0.4257885358524300
  0.6548740283968578  0.3550909759498091  0.6863153838092665
  0.3041363778400499  0.0659206936827558  0.5791147427110233
  0.2342797669760945  0.3566417929332078  0.8968215623581390
  0.0579822565460286  0.1718696981059913  0.8642471527808979
  0.8843954143054320  0.3502907460865736  0.4827133942001384
  0.1315895763980612  0.9720988389999147  0.6537559224650643
  0.3600046468506330  0.1638884714675402  0.6768979662560572
  0.7875113146825354  0.8867780291038865  0.5315737377603013
  0.7822906976876677  0.0086722990412687  0.8362326835206872
  0.4073640519151243  0.8170789074994819  0.6246300407377346
  0.3403469155188372  0.9225761122166863  0.0284234072579239
  0.5160751173160236  0.1703026250666012  0.6165150544856439
  0.0958727675940054  0.3139479995888305  0.9739729265088591
  0.4918848612703486  0.4900727559238781  0.8290812976841764
  0.3449672841546711  0.5790387376191622  0.9149237486270743
  0.3671283617440137  0.7390906507616379  0.1194146237717082
  0.0024859378797457  0.5744404381182937  0.4601505842902113
  0.7705431934245858  0.9205868942490268  0.6944591493463903
  0.3914093993370160  0.0876399915614971  0.5484955257272044
  0.3089718307440426  0.6826633073632372  0.2826101885086028
  0.9353246421448576  0.2174958039269185  0.1319389017840508
  0.4065625732161618  0.4446467455430491  0.8473791003389500
  0.0770838549598625  0.7452072282899979  0.4962296718562378
  0.0235270890272392  0.2559884311805255  0.9920146320745368
  0.7229163942665344  0.0434480299574397  0.0707187749444430
  0.7254738604688352  0.4136110026594881  0.6655562163861611
  0.5382022840701183  0.0417887738528995  0.1700405584970844
  0.1862523840633853  0.9521247663710597  0.5832778860956629
  0.0177351394603110  0.0969616432672479  0.8221062317700319
  0.0960768249314246  0.8238389042684509  0.5461421061195655
  0.8422261343408923  0.7969638244917289  0.7616099327823301
  0.0985038437932314  0.5688807128863238  0.3259640068809339
  0.1997407159364337  0.8315501985199377  0.3785331583170121
  0.2134017327793928  0.4896771493385765  0.0091200511082378
  0.2324261381595154  0.8638090605604215  0.4653032362977990
  0.8127286657077409  0.9486750674446498  0.2951808630459580
  0.1641506890154558  0.5737257605132347  0.1770830132226309
  0.2801687907935849  0.7654361368096970  0.0650923960756271
 -0.0101104165274476  0.2702573693997463  0.0777190999313708
  0.4546386476199867  0.7023704039659722  0.2407998128415511
  0.7809473583497853  0.2398949709078205  0.5558512509389008
  0.3453672239834579  0.6903730715247046  0.3711030416666904
  0.9062301150782953  0.4409725300527437  0.4988323351598033
  0.7330029121328252  0.0712412955543410  0.3272876690980770
  0.9135472353592976  0.3069754899686067  0.4036611463434845
  0.7850771320412041  0.5639053224711832  0.6894423793381304
  0.6517598934363351  0.7901453882539826  0.3508763711640547
  0.4543900628084319  0.9753784025163047  0.9400906227323336
  0.0531626297391525  0.0409179132916086  0.7600996514386054
  0.5772733183755739  0.3770601496063444  0.7356026890790880
  0.2967562335894210  0.7234040256295308  0.9765221803067036
  0.4073289650630258  0.8660073571925399  0.7874641484393483
  0.5542068257417395  0.0604032292760719  0.3216550204011469
  0.2043782287992163  0.1151818749263877  0.7183646749092305
  0.0380691618629424  0.3420889123015005  0.1107056082971197
  0.5647645892150481  0.9145054042119377  0.7354248898533731
  0.9683072617829038  0.4866100281007675  0.4429529198686440
  0.2821899764387157  0.1121600764000049  0.6605619086792323
  0.7761236483246412  0.8822623882907646  0.3537892508376208
  0.4940369347136177  0.7162858367623639  0.3242115138480974
  0.3663318067291361  0.8534721010482549  0.8774701793139315
  0.2968899017783988  0.3232316758108195  0.8378613971015010
  0.5695775096894122  0.4594334203246341  0.7792042142648512
  0.8689715170286172  0.1058932341635014  0.2594712217442950
  0.8006210545511629  0.1667122157759807  0.4994338399122983
  0.4999420439390377  0.5776065281447686  0.8623422635790347
  0.2851599273851823  0.9504368693076758  0.3026780160292012
  0.3515829476560698  0.7656791247839027  0.9132975999785274
  0.3810232307196946  0.9989836105886447  0.1689985617349893
  0.6006859305380339  0.9934322314458344  0.8645362979394023
  0.0064699560293535  0.7101004625418798  0.5410486083991433
  0.5880288291181125  0.7057762746518027  0.9127317427101991
  0.1557512138356437  0.6079264172193896  0.2637767845061454
  0.7447203478571875  0.0352846861127399  0.9176528941573203
  0.9078995520859886  0.7037079763734100  0.6482870837178251
  0.6971159163692818  0.2194827441409348  0.5975838804179149
  0.2930897114498269  0.7839338728169972  0.4917045271211244
  0.8479747924702333  0.5518604201765199  0.6194107511111034
  0.6476445418924975  0.8519262889789331  0.6003669094867705
  0.2771360146530136  0.7216282705686011  0.4254503295638430
  0.3622307769042110  0.2297257105744058  0.7397600929743168
  0.3063169312493674  0.9606775922598420  0.2103047441968882
  0.4265101875464111  0.2988944378039097  0.7585192059279855
  0.8760571343241293  0.0155918121507632  0.8208355596223108
  0.5339736843741238  0.0833717633290424  0.4775978245621610
  0.5504377299396702  0.0291997697533925  0.0756365055040411
  0.2140863293545363  0.7157797355879593  0.1207639581211880
  0.5021689288364974  0.8155352144968371  0.6149756537903638
  0.8471810143717919  0.7151855223270006  0.7163895838357470
  0.6933299517545634  0.0649007898917309  0.2424881827709628
  0.4582156123885165  0.7637229234423174  0.0996135983684567
  0.4496046900127940  0.7527387379424919  0.4844645405814627
  0.6709459111121047  0.7501434258648444  0.9268684532724176
  0.7112387549705597  0.8657439787350029  0.2087078266684198
  0.5282331628194791  0.7813874295883291  0.5314741807338065
  0.5532674006181549  0.2401169453778354  0.6678673996665873
  0.9624756799520238  0.3582303750562666  0.3411492432219269
  0.4549747676033590  0.0298360781467642  0.2147093337728110
  0.5063182039734614  0.7402985671010845  0.1749565313376959
  0.9248366783926927  0.1293893241515127  0.9404832258149768
  0.5720637805581194  0.8611786599081392  0.6590197546791657
  0.7954699565809178  0.3997836201758618  0.6016007983320099
  0.2837952678373736  0.8661858388369711  0.0751017137884115
  0.6865641776814295  0.0816940606712033  0.4076876806907226
  0.8682012397770194  0.1518033986060128  0.4377847085231798
  0.0565667490401135  0.4876510105642581  0.3035335225814945
  0.7153748994685625  0.8353296957506491  0.2991280265726993
  0.5810188240420332  0.7562132039296627  0.3040683948548936
  0.8632925373342203  0.9370126657684884  0.5252639979135124
  0.2036159979763321  0.6245735245499705  0.1075137730802227
  0.9147127801367807  0.9533372711919854  0.7618237106663583
  0.6791468401038107  0.8096604368589315  0.9968705691073854
  0.8887428566675557 -0.0044655502384102  0.4720187662320292
  0.7276497650486622  0.9690268583073980  0.7649963286292810
  0.4633419165302904  0.0416665125188511  0.3102085557201822
  0.8004175104905382  0.7988960709974570  0.8422957151326105
  0.9006562388003848  0.2157739845088322  0.3795108916404786
  0.2106774194756017  0.8423771091194008  0.2188236783587094
  0.2884160564258579  0.6290195591608087  0.9706231339649914
  0.5924281224015709  0.0722440788124532  0.4040713306701256
  0.5799559382823953  0.6274905504001222  0.8617311786876921
  0.2572757342266004  0.4430502876496896  0.9360443443305994
  0.1561574908971098  0.2990908092916185  0.9052509111071515
  0.0723012279802439  0.6132028961382396  0.4063641429538674
  0.6526737129497078  0.5989683513650048  0.8126851857261753
  0.1350651160516275  0.0489015178544876  0.7118136680763403
  0.1887229203536239  0.7327047576177129  0.3752508955611580
  0.5124373323494202  0.7458997840689461  0.9480453691370041
  0.2059630692430402  0.1906252516608833  0.7847561155333492
  0.6413914322927694  0.2688034353586963  0.6502746031007179
  0.2807013640950609  0.9513990720562219  0.4614467357869778
  0.4274236242299903  0.1438191540207944  0.6141898450757360
  0.1391805181308755  0.2189249586528682  0.8486051011062542
  0.2337073427721270  0.5803629686774979  0.0287126926749203
  0.0743176076927274  0.4503376005337385  0.2193828659460178
  0.6353551378270597  0.9640682647161235  0.7811775122583009
  0.8198174389316025  0.3228830990610466  0.5496468046614120
  0.3242006746210532  0.9822967330873794  0.3823055631198830
  0.9965432667527929  0.4437361112920535  0.3632015298284802
  0.6531128766662700  0.0224435020717191  0.9356814006991254
  0.3660863661554077  0.6998718227413621  0.2111359648380440
  0.8556172937528438  0.8889374019496603  0.7233919148627456
  0.2209258143490262  0.8787122375775931  0.3056780862533772
  0.6192934310430016  0.8065952054846761  0.5190897256457100
  0.7195526102255836  0.4977975021143522  0.7083321992042739
  0.6410372964590852  0.8256891213089159  0.1568801280755793
  0.9086659362703607  0.1854198427356870  0.2888876653056129
  0.7722327921120559  0.9416773839495007  0.2088791380600737
  0.9695949106116475  0.6271432031865973  0.5295101190413974
  0.4356848537757016  0.7142568557796801  0.3973346204856264
  0.0004826098214609  0.1889208257018987  0.9363290074225630
  0.2834177567376517  0.2437317060476291  0.7883046938649246
  0.8653876365136391  0.1125570921486195  0.0127895883182752
  0.9324681032764517  0.0783279374779057  0.8610223468059512
  0.8741952986121995  0.0592780936338302  0.4124542279091716
  0.4246422797945258  0.6222605481839735  0.8933412895263422
  0.5704705391198143  0.1274337189600059  0.5528672773354799
  0.9051495810056739  0.6219552563296571  0.5991560063740290
  0.7864866995587199  0.0607317772126720  0.0012421758076999
  0.6610421610612143  0.1451042228824012  0.5531833325111010
  0.6370510468226404  0.0315007246898104  0.0319680694598253
  0.1490364790428760  0.4499219386889528  0.0687155304960629
  0.3750626406157028  0.7840769887019913  0.5368209244623414
  0.3823668329968871  0.3596227156735016  0.8173505556954525
  0.4306591374409507  0.7131964509351241  0.9111287448324880
  0.9761072622872138  0.3246085099225642  0.2542990623056375
  0.2596166093764400  0.9952637377203959  0.5409341194245635
  0.3736080339653776  0.8352953667649330  0.7074031576568118
  0.7218415277489422  0.1151671091675720  0.4888887087806990
  0.6727542239568642  0.8094753806300911  0.4434900178126630
  0.1296969951221254  0.4904178994002797  0.1545743161836901
  0.1007547110749250  0.3739702807073728  0.0487739625975609
  0.7336820166239374  0.8830892456151694  0.6121664786368185
 
  0.00000000E+00  0.00000000E+00  0.00000000E+00
  0.00000000E+00  0.00000000E+00  0.00000000E+00
  0.00000000E+00  0.00000000E+00  0.00000000E+00
  0.00000000E+00  0.00000000E+00  0.00000000E+00
  0.00000000E+00  0.00000000E+00  0.00000000E+00
  0.00000000E+00  0.00000000E+00  0.00000000E+00
  0.00000000E+00  0.00000000E+00  0.00000000E+00
  0.00000000E+00  0.00000000E+00  0.00000000E+00
  0.00000000E+00  0.00000000E+00  0.00000000E+00
  0.00000000E+00  0.00000000E+00  0.00000000E+00
  0.00000000E+00  0.00000000E+00  0.00000000E+00
  0.00000000E+00  0.00000000E+00  0.00000000E+00
  0.00000000E+00  0.00000000E+00  0.00000000E+00
  0.00000000E+00  0.00000000E+00  0.00000000E+00
  0.00000000E+00  0.00000000E+00  0.00000000E+00
  0.00000000E+00  0.00000000E+00  0.00000000E+00
  0.00000000E+00  0.00000000E+00  0.00000000E+00
  0.00000000E+00  0.00000000E+00  0.00000000E+00
  0.00000000E+00  0.00000000E+00  0.00000000E+00
  0.00000000E+00  0.00000000E+00  0.00000000E+00
  0.00000000E+00  0.00000000E+00  0.00000000E+00
  0.00000000E+00  0.00000000E+00  0.00000000E+00
  0.00000000E+00  0.00000000E+00  0.00000000E+00
  0.00000000E+00  0.00000000E+00  0.00000000E+00
  0.00000000E+00  0.00000000E+00  0.00000000E+00
  0.00000000E+00  0.00000000E+00  0.00000000E+00
  0.00000000E+00  0.00000000E+00  0.00000000E+00
  0.00000000E+00  0.00000000E+00  0.00000000E+00
  0.00000000E+00  0.00000000E+00  0.00000000E+00
  0.00000000E+00  0.00000000E+00  0.00000000E+00
  0.00000000E+00  0.00000000E+00  0.00000000E+00
  0.00000000E+00  0.00000000E+00  0.00000000E+00
  0.00000000E+00  0.00000000E+00  0.00000000E+00
  0.00000000E+00  0.00000000E+00  0.00000000E+00
  0.00000000E+00  0.00000000E+00  0.00000000E+00
  0.00000000E+00  0.00000000E+00  0.00000000E+00
  0.00000000E+00  0.00000000E+00  0.00000000E+00
  0.00000000E+00  0.00000000E+00  0.00000000E+00
  0.00000000E+00  0.00000000E+00  0.00000000E+00
  0.00000000E+00  0.00000000E+00  0.00000000E+00
  0.00000000E+00  0.00000000E+00  0.00000000E+00
  0.00000000E+00  0.00000000E+00  0.00000000E+00
  0.00000000E+00  0.00000000E+00  0.00000000E+00
  0.00000000E+00  0.00000000E+00  0.00000000E+00
  0.00000000E+00  0.00000000E+00  0.00000000E+00
  0.00000000E+00  0.00000000E+00  0.00000000E+00
  0.00000000E+00  0.00000000E+00  0.00000000E+00
  0.00000000E+00  0.00000000E+00  0.00000000E+00
  0.00000000E+00  0.00000000E+00  0.00000000E+00
  0.00000000E+00  0.00000000E+00  0.00000000E+00
  0.00000000E+00  0.00000000E+00  0.00000000E+00
  0.00000000E+00  0.00000000E+00  0.00000000E+00
  0.00000000E+00  0.00000000E+00  0.00000000E+00
  0.00000000E+00  0.00000000E+00  0.00000000E+00
  0.00000000E+00  0.00000000E+00  0.00000000E+00
  0.00000000E+00  0.00000000E+00  0.00000000E+00
  0.00000000E+00  0.00000000E+00  0.00000000E+00
  0.00000000E+00  0.00000000E+00  0.00000000E+00
  0.00000000E+00  0.00000000E+00  0.00000000E+00
  0.00000000E+00  0.00000000E+00  0.00000000E+00
  0.00000000E+00  0.00000000E+00  0.00000000E+00
  0.00000000E+00  0.00000000E+00  0.00000000E+00
  0.00000000E+00  0.00000000E+00  0.00000000E+00
  0.00000000E+00  0.00000000E+00  0.00000000E+00
  0.00000000E+00  0.00000000E+00  0.00000000E+00
  0.00000000E+00  0.00000000E+00  0.00000000E+00
  0.00000000E+00  0.00000000E+00  0.00000000E+00
  0.00000000E+00  0.00000000E+00  0.00000000E+00
  0.00000000E+00  0.00000000E+00  0.00000000E+00
  0.00000000E+00  0.00000000E+00  0.00000000E+00
  0.00000000E+00  0.00000000E+00  0.00000000E+00
  0.00000000E+00  0.00000000E+00  0.00000000E+00
  0.00000000E+00  0.00000000E+00  0.00000000E+00
  0.00000000E+00  0.00000000E+00  0.00000000E+00
  0.00000000E+00  0.00000000E+00  0.00000000E+00
  0.00000000E+00  0.00000000E+00  0.00000000E+00
  0.00000000E+00  0.00000000E+00  0.00000000E+00
  0.00000000E+00  0.00000000E+00  0.00000000E+00
  0.00000000E+00  0.00000000E+00  0.00000000E+00
  0.00000000E+00  0.00000000E+00  0.00000000E+00
  0.00000000E+00  0.00000000E+00  0.00000000E+00
  0.00000000E+00  0.00000000E+00  0.00000000E+00
  0.00000000E+00  0.00000000E+00  0.00000000E+00
  0.00000000E+00  0.00000000E+00  0.00000000E+00
  0.00000000E+00  0.00000000E+00  0.00000000E+00
  0.00000000E+00  0.00000000E+00  0.00000000E+00
  0.00000000E+00  0.00000000E+00  0.00000000E+00
  0.00000000E+00  0.00000000E+00  0.00000000E+00
  0.00000000E+00  0.00000000E+00  0.00000000E+00
  0.00000000E+00  0.00000000E+00  0.00000000E+00
  0.00000000E+00  0.00000000E+00  0.00000000E+00
  0.00000000E+00  0.00000000E+00  0.00000000E+00
  0.00000000E+00  0.00000000E+00  0.00000000E+00
  0.00000000E+00  0.00000000E+00  0.00000000E+00
  0.00000000E+00  0.00000000E+00  0.00000000E+00
  0.00000000E+00  0.00000000E+00  0.00000000E+00
  0.00000000E+00  0.00000000E+00  0.00000000E+00
  0.00000000E+00  0.00000000E+00  0.00000000E+00
  0.00000000E+00  0.00000000E+00  0.00000000E+00
  0.00000000E+00  0.00000000E+00  0.00000000E+00
  0.00000000E+00  0.00000000E+00  0.00000000E+00
  0.00000000E+00  0.00000000E+00  0.00000000E+00
  0.00000000E+00  0.00000000E+00  0.00000000E+00
  0.00000000E+00  0.00000000E+00  0.00000000E+00
  0.00000000E+00  0.00000000E+00  0.00000000E+00
  0.00000000E+00  0.00000000E+00  0.00000000E+00
  0.00000000E+00  0.00000000E+00  0.00000000E+00
  0.00000000E+00  0.00000000E+00  0.00000000E+00
  0.00000000E+00  0.00000000E+00  0.00000000E+00
  0.00000000E+00  0.00000000E+00  0.00000000E+00
  0.00000000E+00  0.00000000E+00  0.00000000E+00
  0.00000000E+00  0.00000000E+00  0.00000000E+00
  0.00000000E+00  0.00000000E+00  0.00000000E+00
  0.00000000E+00  0.00000000E+00  0.00000000E+00
  0.00000000E+00  0.00000000E+00  0.00000000E+00
  0.00000000E+00  0.00000000E+00  0.00000000E+00
  0.00000000E+00  0.00000000E+00  0.00000000E+00
  0.00000000E+00  0.00000000E+00  0.00000000E+00
  0.00000000E+00  0.00000000E+00  0.00000000E+00
  0.00000000E+00  0.00000000E+00  0.00000000E+00
  0.00000000E+00  0.00000000E+00  0.00000000E+00
  0.00000000E+00  0.00000000E+00  0.00000000E+00
  0.00000000E+00  0.00000000E+00  0.00000000E+00
  0.00000000E+00  0.00000000E+00  0.00000000E+00
  0.00000000E+00  0.00000000E+00  0.00000000E+00
  0.00000000E+00  0.00000000E+00  0.00000000E+00
  0.00000000E+00  0.00000000E+00  0.00000000E+00
  0.00000000E+00  0.00000000E+00  0.00000000E+00
  0.00000000E+00  0.00000000E+00  0.00000000E+00
  0.00000000E+00  0.00000000E+00  0.00000000E+00
  0.00000000E+00  0.00000000E+00  0.00000000E+00
  0.00000000E+00  0.00000000E+00  0.00000000E+00
  0.00000000E+00  0.00000000E+00  0.00000000E+00
  0.00000000E+00  0.00000000E+00  0.00000000E+00
  0.00000000E+00  0.00000000E+00  0.00000000E+00
  0.00000000E+00  0.00000000E+00  0.00000000E+00
  0.00000000E+00  0.00000000E+00  0.00000000E+00
  0.00000000E+00  0.00000000E+00  0.00000000E+00
  0.00000000E+00  0.00000000E+00  0.00000000E+00
  0.00000000E+00  0.00000000E+00  0.00000000E+00
  0.00000000E+00  0.00000000E+00  0.00000000E+00
  0.00000000E+00  0.00000000E+00  0.00000000E+00
  0.00000000E+00  0.00000000E+00  0.00000000E+00
  0.00000000E+00  0.00000000E+00  0.00000000E+00
  0.00000000E+00  0.00000000E+00  0.00000000E+00
  0.00000000E+00  0.00000000E+00  0.00000000E+00
  0.00000000E+00  0.00000000E+00  0.00000000E+00
  0.00000000E+00  0.00000000E+00  0.00000000E+00
  0.00000000E+00  0.00000000E+00  0.00000000E+00
  0.00000000E+00  0.00000000E+00  0.00000000E+00
  0.00000000E+00  0.00000000E+00  0.00000000E+00
  0.00000000E+00  0.00000000E+00  0.00000000E+00
  0.00000000E+00  0.00000000E+00  0.00000000E+00
  0.00000000E+00  0.00000000E+00  0.00000000E+00
  0.00000000E+00  0.00000000E+00  0.00000000E+00
  0.00000000E+00  0.00000000E+00  0.00000000E+00
  0.00000000E+00  0.00000000E+00  0.00000000E+00
  0.00000000E+00  0.00000000E+00  0.00000000E+00
  0.00000000E+00  0.00000000E+00  0.00000000E+00
  0.00000000E+00  0.00000000E+00  0.00000000E+00
  0.00000000E+00  0.00000000E+00  0.00000000E+00
  0.00000000E+00  0.00000000E+00  0.00000000E+00
  0.00000000E+00  0.00000000E+00  0.00000000E+00
  0.00000000E+00  0.00000000E+00  0.00000000E+00
  0.00000000E+00  0.00000000E+00  0.00000000E+00
  0.00000000E+00  0.00000000E+00  0.00000000E+00
  0.00000000E+00  0.00000000E+00  0.00000000E+00
  0.00000000E+00  0.00000000E+00  0.00000000E+00
  0.00000000E+00  0.00000000E+00  0.00000000E+00
  0.00000000E+00  0.00000000E+00  0.00000000E+00
  0.00000000E+00  0.00000000E+00  0.00000000E+00
  0.00000000E+00  0.00000000E+00  0.00000000E+00
  0.00000000E+00  0.00000000E+00  0.00000000E+00
  0.00000000E+00  0.00000000E+00  0.00000000E+00
  0.00000000E+00  0.00000000E+00  0.00000000E+00
  0.00000000E+00  0.00000000E+00  0.00000000E+00
  0.00000000E+00  0.00000000E+00  0.00000000E+00
  0.00000000E+00  0.00000000E+00  0.00000000E+00
  0.00000000E+00  0.00000000E+00  0.00000000E+00
  0.00000000E+00  0.00000000E+00  0.00000000E+00
  0.00000000E+00  0.00000000E+00  0.00000000E+00
  0.00000000E+00  0.00000000E+00  0.00000000E+00
  0.00000000E+00  0.00000000E+00  0.00000000E+00
  0.00000000E+00  0.00000000E+00  0.00000000E+00
  0.00000000E+00  0.00000000E+00  0.00000000E+00
  0.00000000E+00  0.00000000E+00  0.00000000E+00
  0.00000000E+00  0.00000000E+00  0.00000000E+00
  0.00000000E+00  0.00000000E+00  0.00000000E+00
  0.00000000E+00  0.00000000E+00  0.00000000E+00
  0.00000000E+00  0.00000000E+00  0.00000000E+00
  0.00000000E+00  0.00000000E+00  0.00000000E+00
  0.00000000E+00  0.00000000E+00  0.00000000E+00
  0.00000000E+00  0.00000000E+00  0.00000000E+00
  0.00000000E+00  0.00000000E+00  0.00000000E+00
  0.00000000E+00  0.00000000E+00  0.00000000E+00
  0.00000000E+00  0.00000000E+00  0.00000000E+00
  0.00000000E+00  0.00000000E+00  0.00000000E+00
  0.00000000E+00  0.00000000E+00  0.00000000E+00
  0.00000000E+00  0.00000000E+00  0.00000000E+00
  0.00000000E+00  0.00000000E+00  0.00000000E+00
  0.00000000E+00  0.00000000E+00  0.00000000E+00
  0.00000000E+00  0.00000000E+00  0.00000000E+00
  0.00000000E+00  0.00000000E+00  0.00000000E+00
  0.00000000E+00  0.00000000E+00  0.00000000E+00
  0.00000000E+00  0.00000000E+00  0.00000000E+00
  0.00000000E+00  0.00000000E+00  0.00000000E+00
  0.00000000E+00  0.00000000E+00  0.00000000E+00
