# Supplementary material for: Towards an atomistic understanding of disordered carbon electrode materials
Source: Chem Commun (Camb). 2018 May 23;54(47):5988–91. doi: 10.1039/c8cc01388h (PMC5994876; doi:10.1039/c8cc01388h)
Supplement: Supplementary file 1 [file CC-054-C8CC01388H-s001.zip › structures_pure_small/POSCAR/POSCAR.aC216_opt_1.25_08]

 C                                      
   1.00000000000000     
    15.4894484299999995    0.0000000000000000    0.0000000000000000
     0.0000000000000000   15.4894484299999995    0.0000000000000000
     0.0000000000000000    0.0000000000000000   15.4894484299999995
   C 
   216
Direct
  0.3452062019107143  0.5077353635751537  0.4207328241900168
  0.0202427507246032  0.6229346030326699  0.0870291959516756
  0.7782812015225725  0.4412749678064400  0.5957412471770611
  0.1774734933983842  0.8429632964324315  0.2388682316565694
  0.0355687300782726  0.8636720245052298  0.6341347173794623
  0.1580689788701651  0.0144147238685758  0.8906212275318833
 -0.0000124202803744  0.8506671706447438  0.4077837592366038
  0.5872346056322262  0.5752696103128888  0.0461210032928974
  0.4650735996151369  0.5781404130030048  0.1529499517984329
  0.2269100760777955  0.6541215299595617  0.9509256052764036
  0.2151122859486076  0.6147325204385576  0.1089089483677206
  0.3839057591996053  0.1233280887664675  0.7496175485866046
  0.6127352086167476  0.5819529467610444  0.9586925271869018
  0.6871485308924098  0.3078832368278768  0.6649564222730386
  0.3801152067286537  0.6480025632701486  0.7960153026146830
  0.0021338628518024  0.8372913400671959  0.2361539394739640
  0.8396309301172410  0.8320204163713055  0.0603979894130438
  0.1573230154677719  0.6017278584375424  0.1777335414942242
  0.4355866057942047  0.5824825028411775  0.0104216119922582
  0.8418950493178676  0.0551079430921938  0.7796675716235867
  0.1006134631426725  0.3850308118087339  0.5636175805651641
  0.7049624129692956  0.6673553713362984  0.6603045252449884
  0.3288172703556138  0.5488805609461245  0.3382295328301150
  0.7513045661705314  0.8973929447767696  0.9438286665863146
  0.6479919396190637  0.5712867204510937  0.1142286634723214
  0.1609665874770882  0.9225139730342844  0.0096952180025671
  0.2656463653238186  0.8240680226693202  0.2502660708475790
  0.2363742806382045  0.7223441648914674  0.7950227564160247
  0.5634873516840565  0.4823702133870884  0.5172899125756604
  0.9621193872928843  0.7013010643784636  0.9029240780202187
  0.1961390378990123  0.8148438818536011  0.4748579819840749
  0.2629978274421968  0.4784396612019794  0.4556923567468275
  0.7078186211147974  0.5877653000243718  0.9507149782701175
  0.2914068999423148  0.8717489309699055  0.0990310598387049
  0.1855061422921435  0.7995065975693270  0.6622226135095793
  0.9336923249877730  0.5668192045505841  0.2536983573135342
  0.9153070769391908  0.3736669564972084  0.6102363403730329
  0.6411187751345362  0.3810131098673648  0.6384814416438113
  0.5699106662172290  0.7532558797840507  0.3459272355051149
  0.5515969120045016  0.3629875208502215  0.6235276041668192
  0.3731996350006019  0.9373625388098062  0.9658385301512609
  0.4423813316689023  0.0098551537388769  0.8428643686506045
  0.9917376775810615  0.8611630255358759  0.0868625454699980
  0.6726924796260962  0.8651125987495859  0.9863143573572870
  0.6683311558645185  0.5617456397173213  0.2672052886298024
  0.3212860426954525  0.8353529618266049  0.1795517899344249
  0.9965387860228418  0.0175364195825023  0.8605563705539292
  0.7960752954996477  0.5732581383032609  0.1763568967508451
  0.8868883308767037  0.5828870625275731  0.1717077022822084
  0.3470087608248126  0.3870433475902554  0.5593875478177018
  0.9126985861451640  0.8339365389031888  0.4419185543553737
  0.9670429044132455  0.2423224014550537  0.7014313882814986
  0.6750471261676413  0.9775735338834840  0.8244182680898919
  0.4132437798929380  0.8196825165579625  0.1789024982443704
  0.1129942180890408  0.7304856308852363  0.8811519497374191
  0.9245212025245744  0.6089346224064286  0.0884121757537376
  0.0235759025106564  0.5742741880469683  0.2450378189663933
  0.1420355280124526  0.8634818494869577  0.1580544281545810
  0.0351089095387157  0.4359744988186046  0.5162741419643655
  0.9138871811589403  0.8461968133724562  0.5345144733904453
  0.1020506644717505  0.5152752612761947  0.3868274231604479
  0.0509344340675623  0.8580031793666760  0.1588891829590919
  0.8836398472918431  0.7428740985791261  0.7614287160297987
  0.6522836487653307  0.4945925796679366  0.5330390097102278
  0.5483487038539031  0.6587023376650464  0.6241993743843707
  0.6199521848953954  0.6351765423623550  0.6732373335901107
  0.4235838524795252  0.4279144535059876  0.5346485464746549
  0.0490110234894708  0.6963518592549651  0.9384778695747680
  0.1314278998689278  0.8378042077180259  0.3189810684428131
  0.1725846454015273  0.5745358403051147  0.2655915994892027
  0.1760512868167927  0.7754275107765162  0.7507916786633899
  0.4549126377713809  0.5945178497426949  0.9243210894804328
  0.7441861152400637  0.5982821721643222  0.8705563697140389
  0.1303316247769390  0.8530757365952018  0.5209648387851153
  0.8912915950919381  0.4830756062387184  0.4928596914662621
  0.8369320415975761  0.9896417011704859  0.8439031570922298
  0.5624889102632268  0.6995944274243222  0.5432915930939677
  0.1070816040222399  0.2651292783899402  0.6745609126595750
  0.3110606341772722  0.5984345381463684  0.1145001821423460
  0.2366807780759067  0.3126222509154784  0.6209537998104170
  0.3716429040411890  0.0590684287651033  0.8137168426592287
  0.1954072263679441  0.5105881518176295  0.3996299108428881
  0.5379534844963126  0.2731698073016272  0.6526606801318026
  0.2648266270745933  0.4191468016113272  0.5241495015627127
  0.5225705725006472  0.0185848452642850  0.8029250073098929
  0.4871671929790187  0.5621092471026718  0.2980129339792673
  0.6474647854955370  0.7274954278879759  0.5316084706837750
  0.7151026002591995  0.7233197646918875  0.5940448427552860
  0.9170185115973464  0.8148340510266188  0.2050455654365840
  0.1938496315744291  0.2529039153112644  0.6740833588224762
  0.4230001551224595  0.4879890146463562  0.4630326123990672
  0.5259552334534761  0.5697963262706418  0.2177261808814866
  0.2308600531162358  0.1854301312758397  0.7251958742819520
  0.3283763950217355  0.3156646973728658  0.6178979330263185
  0.6862849114312597  0.0329853168969582  0.7531649982724042
  0.0397595939800254  0.8411066495734389  0.3222926965127968
  0.3785128120628352  0.5839608831243804  0.1827616293458517
  0.1000836964308283  0.7803192038718557  0.8048915333921992
  0.2743955675046355  0.8014692572694334  0.3403064335707304
  0.8355834968321989  0.7990458398715029  0.4085654830049739
  0.2983842512169795  0.9803254782726157  0.9290711060783036
  0.7663878040952273  0.0728536375131663  0.7357569775074883
  0.9852625702055612  0.8302755931382126  0.7013815961599240
  0.6399961390055219  0.5526223960825591  0.3523760067348011
  0.5387309717345520  0.6034915658620880  0.8015831416626193
 -0.0061887335185825  0.8798653090933831  0.5555898634608689
  0.2959828293615509  0.0400561565719373  0.8574796154599837
  0.5105363756982002  0.4216438052671478  0.5674959046821987
  0.7392507365364013  0.5771752004574005  0.1041303146813113
  0.4669774928380176  0.1408974352952034  0.7167178302160435
  0.5463603430838493  0.7717935579666900  0.2597516056099970
  0.7586577019230858  0.5623637968096470  0.2577977612297151
  0.4612814831998907  0.6319843557665763  0.7536869620852600
  0.1943573717477623  0.3752112184914081  0.5656105021808571
  0.6603768307136545  0.1596736862999766  0.6800646827356559
  0.0505006770743480  0.2116141797523867  0.7207488622846137
  0.1728052467551489  0.6411882114939083  0.0273122605450168
  0.3972521304116499  0.6923314520502446  0.6162184349755433
  0.8058398643555877  0.4909605973763297  0.5229740221489269
  0.5460277421635175  0.5467433815902021  0.3699666153475290
  0.0305740151088762  0.4888649213556303  0.4365735738518713
  0.3484406952891219  0.5974179313486820  0.0307228307231568
  0.8642509339505018  0.8030050609968433  0.5994922704474294
  0.3386631249384209  0.7504857628044422  0.4779375782089591
  0.0785410485878846  0.6526850367397544  0.0171894458862041
  0.6210807862443674  0.0853638532624172  0.7141132389401333
  0.6549444791168620  0.7561648848392440  0.3743165920810795
  0.3769328038658714  0.6225418087569448  0.8836398291287791
  0.8117492143249762  0.2165184796701890  0.6905482275548914
  0.4453549083839363  0.8504583888877459  0.0916531414283899
  0.0915791487044715  0.5565485719434961  0.3044552234223306
  0.8063728979110906  0.7788026979163464  0.3249396152216578
  0.6103303090468662  0.7762966548577316  0.1949929564160921
  0.7985156215499365  0.5513499194496064  0.3384511464742385
  0.7701708008792497  0.7733856280297052  0.1810310426352755
  0.6942417465438819  0.7615723441182614  0.2257297411851233
  0.6159780535911761  0.6007845274707393  0.7566248397357730
  0.8269004310981799  0.6379720832280562  0.8623760212045724
  0.6135261555408905  0.5664728706206681  0.1978237846594847
  0.4984630055893519  0.5759740475466640  0.0700744058784112
  0.8877868049465460  0.6498857897815375  0.9289790967043517
  0.7507839584548412  0.1515529378634284  0.6928147653297755
  0.1983413667050007  0.8841342390352025  0.0857941814284097
  0.3457054362877783  0.7715727621321187  0.3862026776275544
  0.7027043931987579  0.5993403928498473  0.7896599394540572
  0.2638698846899719  0.7747601574085248  0.5234803257464552
  0.9478502099012539  0.4313388615504614  0.5459160681127995
  0.0761856462154442  0.1385001526916233  0.7687845876682724
  0.7735692937995954  0.7794043361358087  0.4735037620249348
  0.5857410758196142  0.9690899498760283  0.8479660092321000
  0.7269688595273970  0.5220711080656095  0.4833283169677089
  0.3698104656817387  0.8870558322103608  0.0457028950340120
  0.9169169482533127  0.9740471847080859  0.8862983631254845
  0.4634979628792757  0.2237183243135668  0.6703619543582435
  0.5351840784471196  0.0819571835867714  0.7388750955899074
  0.3717653930227359  0.2484566006618548  0.6648659227175855
  0.6873944881860794  0.4466525114994821  0.6015870890184868
  0.9148056073200277  0.1111395411705886  0.7649853510289927
  0.3925701613877069  0.5688893641078191  0.2787509654411664
  0.4084156178174320  0.7163396395030592  0.5267152776869201
  0.8256004482628273  0.3730255387053217  0.6317207493103828
  0.9160835187646319  0.9168565784945928  0.9570485753463321
  0.6827931019006405  0.8154823990532024  0.0614050368521441
  0.6251441316491695  0.2405938095232111  0.6683975841535832
  0.2367185148748601  0.5498250311391721  0.3264035405023141
  0.7895752576771057  0.7682024993534516  0.5625260319221015
  0.8647105492439217  0.6151028047445141  0.0134588663735000
  0.9131795203696990  0.8303028535416671  0.1140005868325845
  0.8923230032812414  0.5444316897457101  0.3397117350822257
  0.1959512891527150  0.8171761089668956  0.3833107399976040
  0.7721343107683468  0.5921705796007991  0.0213384201991246
  0.2073496452663535  0.0652138304438336  0.8348263266954352
  0.7561104289998843  0.6427826342443188  0.7315855261848648
  0.7645793628499549  0.7992405919581410  0.0961814369553610
  0.0167132395817880  0.7982684942779739  0.7822933826330112
  0.5403995606636695  0.5911698598699844  0.8939116258435008
  0.8406670160322988  0.7861057339411095  0.2399003032228427
  0.7178848979116736  0.7611946972884698  0.3126667679247351
  0.1247555971479939  0.8472479261528837  0.6133092529011893
  0.4960715789839706  0.7449184560986929  0.3985165063434955
  0.8284773656124488  0.6749383484330852  0.7769246766264065
  0.4252165889376874  0.7659012041243228  0.3444734459564225
  0.0710251893088354  0.9922617529297544  0.9057485988709382
  0.8355320789579955  0.8799351382693036  0.9835256167861479
  0.7225778502976148  0.5450822979345600  0.3984463818386645
  0.4552550029979667  0.7866878414741975  0.2543376213629466
  0.0721644298751016  0.9357887455167805  0.9780287397891442
  0.5345229657458470  0.8451919691186407  0.0616319753741982
  0.4668597188454736  0.6550255470697413  0.6641494420375572
  0.9388138362197445  0.5120613316945769  0.4168436855218244
  0.7788241283949310  0.3010954156741499  0.6669564789230228
  0.4484041752843593  0.9539582075121836  0.9148488715317189
  0.9946042512739393  0.9015195979291781  0.0064647574489258
  0.3115591009508794  0.6237818109844067  0.9513732421399498
  0.9012329992468735  0.7964990601550866  0.6857899464966126
  0.0485954146695961  0.8754143800944327  0.4830542827303154
  0.1980027590929802  0.6999723804166218  0.8789361229815319
  0.2106687152742957  0.9678440188083336  0.9493002133140317
 -0.0006976585007031  0.0877241215870356  0.7980541995213513
  0.4913060102215595  0.7184595612898778  0.4867611987190530
  0.5117364929108467  0.5142194072516795  0.4478026970427582
  0.0627669235568700  0.3277362724484574  0.6251567810128116
  0.0640648934592148  0.6025133656567840  0.1650361752423781
  0.3125004078213993  0.6940496418026409  0.7519026481566307
  0.1727884551101212  0.1277558813600275  0.7756546365331755
  0.5785688925264988  0.8814807505862364  0.9834005506293155
  0.6036170862534869  0.8051455481910503  0.1083929043293172
  0.6865897301896300  0.7583541925460119  0.4571057978935987
  0.2572064855904044  0.7637463936799320  0.6154598903058558
  0.3210436028931302  0.7154560652321168  0.6613101351271292
  0.8964476476872623  0.1911627107172285  0.7195021860207326
  0.7539781946386706  0.9522972462542493  0.8695442393028060
  0.5391310204044379  0.9292777509288367  0.9194995001593268
  0.9748721833416925  0.3168044962742013  0.6453149868040706
  0.9512685213405081  0.7505684200692425  0.8252141816825632
  0.3229439637840891  0.1848552738817437  0.7158732684714426
 
  0.00000000E+00  0.00000000E+00  0.00000000E+00
  0.00000000E+00  0.00000000E+00  0.00000000E+00
  0.00000000E+00  0.00000000E+00  0.00000000E+00
  0.00000000E+00  0.00000000E+00  0.00000000E+00
  0.00000000E+00  0.00000000E+00  0.00000000E+00
  0.00000000E+00  0.00000000E+00  0.00000000E+00
  0.00000000E+00  0.00000000E+00  0.00000000E+00
  0.00000000E+00  0.00000000E+00  0.00000000E+00
  0.00000000E+00  0.00000000E+00  0.00000000E+00
  0.00000000E+00  0.00000000E+00  0.00000000E+00
  0.00000000E+00  0.00000000E+00  0.00000000E+00
  0.00000000E+00  0.00000000E+00  0.00000000E+00
  0.00000000E+00  0.00000000E+00  0.00000000E+00
  0.00000000E+00  0.00000000E+00  0.00000000E+00
  0.00000000E+00  0.00000000E+00  0.00000000E+00
  0.00000000E+00  0.00000000E+00  0.00000000E+00
  0.00000000E+00  0.00000000E+00  0.00000000E+00
  0.00000000E+00  0.00000000E+00  0.00000000E+00
  0.00000000E+00  0.00000000E+00  0.00000000E+00
  0.00000000E+00  0.00000000E+00  0.00000000E+00
  0.00000000E+00  0.00000000E+00  0.00000000E+00
  0.00000000E+00  0.00000000E+00  0.00000000E+00
  0.00000000E+00  0.00000000E+00  0.00000000E+00
  0.00000000E+00  0.00000000E+00  0.00000000E+00
  0.00000000E+00  0.00000000E+00  0.00000000E+00
  0.00000000E+00  0.00000000E+00  0.00000000E+00
  0.00000000E+00  0.00000000E+00  0.00000000E+00
  0.00000000E+00  0.00000000E+00  0.00000000E+00
  0.00000000E+00  0.00000000E+00  0.00000000E+00
  0.00000000E+00  0.00000000E+00  0.00000000E+00
  0.00000000E+00  0.00000000E+00  0.00000000E+00
  0.00000000E+00  0.00000000E+00  0.00000000E+00
  0.00000000E+00  0.00000000E+00  0.00000000E+00
  0.00000000E+00  0.00000000E+00  0.00000000E+00
  0.00000000E+00  0.00000000E+00  0.00000000E+00
  0.00000000E+00  0.00000000E+00  0.00000000E+00
  0.00000000E+00  0.00000000E+00  0.00000000E+00
  0.00000000E+00  0.00000000E+00  0.00000000E+00
  0.00000000E+00  0.00000000E+00  0.00000000E+00
  0.00000000E+00  0.00000000E+00  0.00000000E+00
  0.00000000E+00  0.00000000E+00  0.00000000E+00
  0.00000000E+00  0.00000000E+00  0.00000000E+00
  0.00000000E+00  0.00000000E+00  0.00000000E+00
  0.00000000E+00  0.00000000E+00  0.00000000E+00
  0.00000000E+00  0.00000000E+00  0.00000000E+00
  0.00000000E+00  0.00000000E+00  0.00000000E+00
  0.00000000E+00  0.00000000E+00  0.00000000E+00
  0.00000000E+00  0.00000000E+00  0.00000000E+00
  0.00000000E+00  0.00000000E+00  0.00000000E+00
  0.00000000E+00  0.00000000E+00  0.00000000E+00
  0.00000000E+00  0.00000000E+00  0.00000000E+00
  0.00000000E+00  0.00000000E+00  0.00000000E+00
  0.00000000E+00  0.00000000E+00  0.00000000E+00
  0.00000000E+00  0.00000000E+00  0.00000000E+00
  0.00000000E+00  0.00000000E+00  0.00000000E+00
  0.00000000E+00  0.00000000E+00  0.00000000E+00
  0.00000000E+00  0.00000000E+00  0.00000000E+00
  0.00000000E+00  0.00000000E+00  0.00000000E+00
  0.00000000E+00  0.00000000E+00  0.00000000E+00
  0.00000000E+00  0.00000000E+00  0.00000000E+00
  0.00000000E+00  0.00000000E+00  0.00000000E+00
  0.00000000E+00  0.00000000E+00  0.00000000E+00
  0.00000000E+00  0.00000000E+00  0.00000000E+00
  0.00000000E+00  0.00000000E+00  0.00000000E+00
  0.00000000E+00  0.00000000E+00  0.00000000E+00
  0.00000000E+00  0.00000000E+00  0.00000000E+00
  0.00000000E+00  0.00000000E+00  0.00000000E+00
  0.00000000E+00  0.00000000E+00  0.00000000E+00
  0.00000000E+00  0.00000000E+00  0.00000000E+00
  0.00000000E+00  0.00000000E+00  0.00000000E+00
  0.00000000E+00  0.00000000E+00  0.00000000E+00
  0.00000000E+00  0.00000000E+00  0.00000000E+00
  0.00000000E+00  0.00000000E+00  0.00000000E+00
  0.00000000E+00  0.00000000E+00  0.00000000E+00
  0.00000000E+00  0.00000000E+00  0.00000000E+00
  0.00000000E+00  0.00000000E+00  0.00000000E+00
  0.00000000E+00  0.00000000E+00  0.00000000E+00
  0.00000000E+00  0.00000000E+00  0.00000000E+00
  0.00000000E+00  0.00000000E+00  0.00000000E+00
  0.00000000E+00  0.00000000E+00  0.00000000E+00
  0.00000000E+00  0.00000000E+00  0.00000000E+00
  0.00000000E+00  0.00000000E+00  0.00000000E+00
  0.00000000E+00  0.00000000E+00  0.00000000E+00
  0.00000000E+00  0.00000000E+00  0.00000000E+00
  0.00000000E+00  0.00000000E+00  0.00000000E+00
  0.00000000E+00  0.00000000E+00  0.00000000E+00
  0.00000000E+00  0.00000000E+00  0.00000000E+00
  0.00000000E+00  0.00000000E+00  0.00000000E+00
  0.00000000E+00  0.00000000E+00  0.00000000E+00
  0.00000000E+00  0.00000000E+00  0.00000000E+00
  0.00000000E+00  0.00000000E+00  0.00000000E+00
  0.00000000E+00  0.00000000E+00  0.00000000E+00
  0.00000000E+00  0.00000000E+00  0.00000000E+00
  0.00000000E+00  0.00000000E+00  0.00000000E+00
  0.00000000E+00  0.00000000E+00  0.00000000E+00
  0.00000000E+00  0.00000000E+00  0.00000000E+00
  0.00000000E+00  0.00000000E+00  0.00000000E+00
  0.00000000E+00  0.00000000E+00  0.00000000E+00
  0.00000000E+00  0.00000000E+00  0.00000000E+00
  0.00000000E+00  0.00000000E+00  0.00000000E+00
  0.00000000E+00  0.00000000E+00  0.00000000E+00
  0.00000000E+00  0.00000000E+00  0.00000000E+00
  0.00000000E+00  0.00000000E+00  0.00000000E+00
  0.00000000E+00  0.00000000E+00  0.00000000E+00
  0.00000000E+00  0.00000000E+00  0.00000000E+00
  0.00000000E+00  0.00000000E+00  0.00000000E+00
  0.00000000E+00  0.00000000E+00  0.00000000E+00
  0.00000000E+00  0.00000000E+00  0.00000000E+00
  0.00000000E+00  0.00000000E+00  0.00000000E+00
  0.00000000E+00  0.00000000E+00  0.00000000E+00
  0.00000000E+00  0.00000000E+00  0.00000000E+00
  0.00000000E+00  0.00000000E+00  0.00000000E+00
  0.00000000E+00  0.00000000E+00  0.00000000E+00
  0.00000000E+00  0.00000000E+00  0.00000000E+00
  0.00000000E+00  0.00000000E+00  0.00000000E+00
  0.00000000E+00  0.00000000E+00  0.00000000E+00
  0.00000000E+00  0.00000000E+00  0.00000000E+00
  0.00000000E+00  0.00000000E+00  0.00000000E+00
  0.00000000E+00  0.00000000E+00  0.00000000E+00
  0.00000000E+00  0.00000000E+00  0.00000000E+00
  0.00000000E+00  0.00000000E+00  0.00000000E+00
  0.00000000E+00  0.00000000E+00  0.00000000E+00
  0.00000000E+00  0.00000000E+00  0.00000000E+00
  0.00000000E+00  0.00000000E+00  0.00000000E+00
  0.00000000E+00  0.00000000E+00  0.00000000E+00
  0.00000000E+00  0.00000000E+00  0.00000000E+00
  0.00000000E+00  0.00000000E+00  0.00000000E+00
  0.00000000E+00  0.00000000E+00  0.00000000E+00
  0.00000000E+00  0.00000000E+00  0.00000000E+00
  0.00000000E+00  0.00000000E+00  0.00000000E+00
  0.00000000E+00  0.00000000E+00  0.00000000E+00
  0.00000000E+00  0.00000000E+00  0.00000000E+00
  0.00000000E+00  0.00000000E+00  0.00000000E+00
  0.00000000E+00  0.00000000E+00  0.00000000E+00
  0.00000000E+00  0.00000000E+00  0.00000000E+00
  0.00000000E+00  0.00000000E+00  0.00000000E+00
  0.00000000E+00  0.00000000E+00  0.00000000E+00
  0.00000000E+00  0.00000000E+00  0.00000000E+00
  0.00000000E+00  0.00000000E+00  0.00000000E+00
  0.00000000E+00  0.00000000E+00  0.00000000E+00
  0.00000000E+00  0.00000000E+00  0.00000000E+00
  0.00000000E+00  0.00000000E+00  0.00000000E+00
  0.00000000E+00  0.00000000E+00  0.00000000E+00
  0.00000000E+00  0.00000000E+00  0.00000000E+00
  0.00000000E+00  0.00000000E+00  0.00000000E+00
  0.00000000E+00  0.00000000E+00  0.00000000E+00
  0.00000000E+00  0.00000000E+00  0.00000000E+00
  0.00000000E+00  0.00000000E+00  0.00000000E+00
  0.00000000E+00  0.00000000E+00  0.00000000E+00
  0.00000000E+00  0.00000000E+00  0.00000000E+00
  0.00000000E+00  0.00000000E+00  0.00000000E+00
  0.00000000E+00  0.00000000E+00  0.00000000E+00
  0.00000000E+00  0.00000000E+00  0.00000000E+00
  0.00000000E+00  0.00000000E+00  0.00000000E+00
  0.00000000E+00  0.00000000E+00  0.00000000E+00
  0.00000000E+00  0.00000000E+00  0.00000000E+00
  0.00000000E+00  0.00000000E+00  0.00000000E+00
  0.00000000E+00  0.00000000E+00  0.00000000E+00
  0.00000000E+00  0.00000000E+00  0.00000000E+00
  0.00000000E+00  0.00000000E+00  0.00000000E+00
  0.00000000E+00  0.00000000E+00  0.00000000E+00
  0.00000000E+00  0.00000000E+00  0.00000000E+00
  0.00000000E+00  0.00000000E+00  0.00000000E+00
  0.00000000E+00  0.00000000E+00  0.00000000E+00
  0.00000000E+00  0.00000000E+00  0.00000000E+00
  0.00000000E+00  0.00000000E+00  0.00000000E+00
  0.00000000E+00  0.00000000E+00  0.00000000E+00
  0.00000000E+00  0.00000000E+00  0.00000000E+00
  0.00000000E+00  0.00000000E+00  0.00000000E+00
  0.00000000E+00  0.00000000E+00  0.00000000E+00
  0.00000000E+00  0.00000000E+00  0.00000000E+00
  0.00000000E+00  0.00000000E+00  0.00000000E+00
  0.00000000E+00  0.00000000E+00  0.00000000E+00
  0.00000000E+00  0.00000000E+00  0.00000000E+00
  0.00000000E+00  0.00000000E+00  0.00000000E+00
  0.00000000E+00  0.00000000E+00  0.00000000E+00
  0.00000000E+00  0.00000000E+00  0.00000000E+00
  0.00000000E+00  0.00000000E+00  0.00000000E+00
  0.00000000E+00  0.00000000E+00  0.00000000E+00
  0.00000000E+00  0.00000000E+00  0.00000000E+00
  0.00000000E+00  0.00000000E+00  0.00000000E+00
  0.00000000E+00  0.00000000E+00  0.00000000E+00
  0.00000000E+00  0.00000000E+00  0.00000000E+00
  0.00000000E+00  0.00000000E+00  0.00000000E+00
  0.00000000E+00  0.00000000E+00  0.00000000E+00
  0.00000000E+00  0.00000000E+00  0.00000000E+00
  0.00000000E+00  0.00000000E+00  0.00000000E+00
  0.00000000E+00  0.00000000E+00  0.00000000E+00
  0.00000000E+00  0.00000000E+00  0.00000000E+00
  0.00000000E+00  0.00000000E+00  0.00000000E+00
  0.00000000E+00  0.00000000E+00  0.00000000E+00
  0.00000000E+00  0.00000000E+00  0.00000000E+00
  0.00000000E+00  0.00000000E+00  0.00000000E+00
  0.00000000E+00  0.00000000E+00  0.00000000E+00
  0.00000000E+00  0.00000000E+00  0.00000000E+00
  0.00000000E+00  0.00000000E+00  0.00000000E+00
  0.00000000E+00  0.00000000E+00  0.00000000E+00
  0.00000000E+00  0.00000000E+00  0.00000000E+00
  0.00000000E+00  0.00000000E+00  0.00000000E+00
  0.00000000E+00  0.00000000E+00  0.00000000E+00
  0.00000000E+00  0.00000000E+00  0.00000000E+00
  0.00000000E+00  0.00000000E+00  0.00000000E+00
  0.00000000E+00  0.00000000E+00  0.00000000E+00
  0.00000000E+00  0.00000000E+00  0.00000000E+00
  0.00000000E+00  0.00000000E+00  0.00000000E+00
  0.00000000E+00  0.00000000E+00  0.00000000E+00
  0.00000000E+00  0.00000000E+00  0.00000000E+00
  0.00000000E+00  0.00000000E+00  0.00000000E+00
  0.00000000E+00  0.00000000E+00  0.00000000E+00
  0.00000000E+00  0.00000000E+00  0.00000000E+00
  0.00000000E+00  0.00000000E+00  0.00000000E+00
  0.00000000E+00  0.00000000E+00  0.00000000E+00
  0.00000000E+00  0.00000000E+00  0.00000000E+00
  0.00000000E+00  0.00000000E+00  0.00000000E+00
  0.00000000E+00  0.00000000E+00  0.00000000E+00
  0.00000000E+00  0.00000000E+00  0.00000000E+00
