# Supplementary material for: Towards an atomistic understanding of disordered carbon electrode materials
Source: Chem Commun (Camb). 2018 May 23;54(47):5988–91. doi: 10.1039/c8cc01388h (PMC5994876; doi:10.1039/c8cc01388h)
Supplement: Supplementary file 1 [file CC-054-C8CC01388H-s001.zip › structures_pure_small/POSCAR/POSCAR.aC216_opt_1.25_09]

 C                                      
   1.00000000000000     
    15.0643020399999994    0.0000000000000000    0.0000000000000000
     0.0000000000000000   15.0643020399999994    0.0000000000000000
     0.0000000000000000    0.0000000000000000   15.0643020399999994
   C 
   216
Direct
  0.2770290919915772  0.9787425682545159  0.7041918675439022
  0.8888577823160970  0.5211953382990161  0.5855945703197674
  0.8625390952803331  0.9726579258551269  0.8858573481299927
  0.8071890935848534  0.3968853147042944  0.6559500048857712
  0.3584937049044062  0.3244349494813897  0.0641009935447888
  0.1382605642777202  0.0041759290698073  0.9673652356729067
  0.4892870199429643  0.9973976017830229  0.8160061647189547
  0.9759756067286894  0.6407392331783144  0.3338886886002145
  0.4600522605320109  0.1667411339235656  0.0311206592734896
  0.4914790971001540  0.2444416750372968 -0.0057105136720945
  0.9467662684578614  0.9943983977209565  0.4394416767658974
  0.0090991388683222  0.0611653951008790  0.3024582816766042
  0.7174023239944961  0.3942224548959692  0.8053208305746938
  0.2242500658126003  0.5880285653521554  0.0665860739503184
  0.9619581385879583  0.6093706732863384  0.4233417052683066
  0.1212103775131662  0.7269297148721100  0.6679235225356921
  0.2237643078810743  0.3971476284356483  0.1301385683630572
  0.9846194319793944  0.6576546378898492  0.5785038339439161
  0.8106471935257159  0.8134297797324819  0.8176573257633081
  0.0797328358162999  0.2058149243305552  0.2145435483761764
  0.9227390255097461  0.7229666905601319  0.9268609364654052
  0.4466950829381920  0.6900522713544707  0.0349943413238606
  0.2015986973490466  0.7617926039497891  0.6301593585359980
  0.8419264152891767  0.7559148588484822  0.0539604564750705
  0.9955336589342745  0.9831424380798454  0.3599155382425411
  0.6338047170849395  0.8419977768092972  0.5516222723574397
  0.1265947275760989  0.7026884202068410 -0.0051829119889380
  0.1006606774381581  0.8490068036557031  0.3923381901201173
  0.8535902852444417  0.7822171113836310  0.9688181304071871
  0.2027181592981178  0.9405395674760278  0.9848596738081494
  0.1693522972916618  0.0899889395239551  0.9439178803278077
  0.4070266275106827  0.8442746118775859  0.4587001886218159
  0.6182280631757662  0.9907851666829548  0.9330383401838722
  0.4418709108009516  0.3225212407732544  0.0158898618072530
  0.4395825188761824  0.9686350792133018  0.2174447654286454
  0.8420796908689591  0.5371429293410891  0.7310449753743974
  0.1864477471867806  0.7688682823061920  0.5373002850803542
  0.1760852904250350  0.1192549799420868  0.6967339891789037
  0.9191396550603872  0.0830805430940857  0.4545999611392755
  0.3590348655678082  0.6610948150478929  0.0446470354020243
  0.2772142386769861  0.1278188322787335  0.8311783825825781
  0.1248543115408734  0.7929305364587588  0.9623296860772254
  0.2742342153774245  0.8168669884302101  0.6612732771941175
  0.0661673325173094  0.9212286244027839  0.3393101174911980
  0.7834382854534401  0.7884777459447665  0.1214551426966454
  0.9229574912605519  0.9821667232118849  0.6028115517243448
  0.4745882893572309  0.8563497748601711  0.5223999959529851
  0.4978649527789280  0.0791535452368365  0.0057261932842078
  0.1157639732041896  0.1796708595684275  0.8213902929185972
  0.3249171038325242  0.0459260215539906  0.9660851944970404
  0.0156097105445365  0.5879194359707817  0.2684632543355184
  0.0917213060149421  0.7408230126645389  0.7562462667117231
  0.8408173447830604  0.2539570684886048  0.5982011139428941
  0.2868312383270057  0.7220040802128748  0.0300047303289856
  0.9862314325164524  0.4586481039686190  0.3600750844370472
  0.6822645208131216  0.3217619203569637  0.8549510905650237
  0.0510788083099710  0.7940987678376172  0.4521308125366395
  0.9638292869461385  0.6745592759563471  0.0048776446252896
  0.0685101283883716  0.5983927630503629  0.1047132844321934
  0.8805385389209064  0.3833051949041538  0.5044185624508890
  0.9037515474189198  0.1194542484875715  0.5383108431062420
  0.5821941015353566  0.0824999737076753  0.9534104604081608
  0.9372075655146355  0.6730971739692659  0.1611055789384601
  0.2157985302477640  0.1393710706810495  0.1687882213055792
  0.8963488057525667  0.7246272962140385  0.2266874781262819
  0.4416118370696570  0.9628262947361097  0.7407671873417754
  0.7068473714229682  0.1609530095955954  0.8769757206326897
  0.3435910587452600  0.8829073197781622  0.0181215872251183
  0.4191444275150716  0.8655550658187315  0.3684601851019095
  0.5069754760152118  0.8824597111480149  0.3355765995151060
  0.3430448702110188  0.8876353657001897  0.3177584187709130
  0.2508896764718606  0.8848929016636997  0.7209372976577672
  0.7291024594769688  0.8031362326056735  0.7709633797393285
  0.0016552182597426  0.3141890472606168  0.2915771053703407
  0.9067687704829172  0.4747981292693534  0.5049768118075372
  0.0858170420367571  0.1397037184095032  0.6780996991816637
  0.2772122384725086  0.9909512445463748  0.2220958664987749
  0.5095867332497097  0.0291796418078571  0.0887299404884576
  0.4780041197247869  0.8963609314045337  0.6865714182383007
  0.6124550927325049  0.9328374586213544  0.0162797509032027
  0.7819585389668054  0.2633747317224383  0.7514515135886582
  0.8953828270294915  0.2357779608843213  0.4414215871214708
  0.2098821207585735  0.9437739761638388  0.2678570072253443
  0.2786336642365210  0.8122645852426511  0.0175981693753575
  0.0518967220757779  0.6499428970890754  0.0238558982909811
  0.5156595174564479  0.9213730889386227  0.2465387698386182
  0.2027155522902159  0.1582350297185902  0.7813866838684458
  0.7981350276285142  0.6136350752538519  0.8646006402002195
  0.6751090417329981  0.6949730971831551  0.9473293968159078
  0.6947395089111288  0.8484125310508688  0.2762331008412389
  0.1973982501098930  0.8405649969277034  0.3948347090346067
  0.9395150033105686  0.6481631912267394  0.7885391705473280
  0.1949404436624827  0.3061063620017683  0.1489223659109201
  0.5919965612905558  0.8766665202117211  0.8036981721402020
  0.0602205640482365  0.7084186253229434  0.5966879547021697
  0.3276302560712542  0.8238325079368642  0.5039044609596914
  0.0972436771217914  0.7521572403378118  0.5200842953746803
  0.5817307448223600  0.9154824511185838  0.1802107657417148
  0.9284464938723742  0.7195673670443565  0.3128338044656837
  0.9205000120850867  0.1565596088390961  0.3943802344849885
  0.0632034001378277  0.8272658849159739  0.8888402334664544
  0.9275916440604026  0.9373161281979274  0.5179446341197854
  0.0397420956780863  0.9877410875748627  0.6920747473825022
  0.7770466726243389  0.8124564004755229  0.6044232948509513
  0.1579344757952041  0.4656964714340233  0.1593309412318384
  0.8921776110522625  0.1422271115869701  0.7019141795884238
  0.2828640194595691  0.0722268854531350  0.1747604356252267
  0.8952152597750296  0.7740380404201775  0.3818024091879988
  0.1212551707404103  0.9655506438113612  0.2761388230066306
  0.9546766455733197  0.5136538653312753  0.4316673686996083
  0.9095244769938453  0.6917498875759266  0.0759250058391049
  0.7889150317294544  0.5407154420654307  0.8055890626295864
  0.5656241009267097  0.8661891775692958  0.7105571354231471
  0.0870212885201465  0.4436827742742604  0.2250944327558664
  0.3116318148413348  0.4066034780835640  0.0828351867872572
  0.8210212525064675  0.7776815151453467  0.2079474408315635
  0.5734709486115277  0.9616576530530241  0.0961301566778785
  0.4343983573007236  0.8601955193468268  0.6088240887604863
  0.3857270526619728  0.1666427986847094  0.0880168397430674
  0.6289258605087470  0.8338195936046494  0.6485413312979438
  0.0359240120097316  0.4976763453452810  0.2860228345925317
  0.8794120584470932  0.6593155340464354  0.8610273828269701
  0.6935881883029020  0.7974372075998056  0.9306281894724724
  0.8113740616624936  0.8091100099111422  0.3713078179387083
  0.3570618795362037  0.9493878591477790  0.2496298901055046
  0.1278156033349065  0.1261515000331131  0.2060433885554376
  0.4316131406465764  0.8635310696231849  0.0233135746114224
  0.7591463436232266  0.0826650851032102  0.8848380387786227
  0.0656232133024424  0.3546285345690348  0.2344254745150379
  0.9711871706355558  0.1464089733818621  0.3176784706595934
  0.7787982801846741  0.8112809579940177  0.2820102973296611
  0.8324141215775567  0.2130105590789207  0.6862537895944002
  0.3447880866563490  0.8315895259639509  0.5979975466550568
  0.5698602941981222  0.7777611733014661  0.0222885852195002
  0.9632017445000544  0.3653294965246905  0.3602864624254150
  0.2600785877606306  0.1009017090451198  0.9215180024454884
  0.5618920776815837  0.9524733617693558  0.8524750389408688
  0.7149620237022590  0.6187430741083271  0.9131214782009932
  0.5789247378953594  0.8687884471153504  0.3977238341681824
  0.5176763841663417  0.5454440226956894  0.9899759527979001
  0.9370848300764260  0.5932671838245549  0.6258149512167797
  0.1978092972202338  0.0259994276630876  0.6962794441238802
  0.5633104513075664  0.8594072920331023  0.4924561276051663
  0.0451214068442255  0.1788154279534791  0.7562166120318923
  0.7823072603133456  0.9324189497068559  0.9122856127188437
  0.2404511477862830  0.8074600059310164  0.4734647265030390
  0.0866230823781488  0.0509391571264989  0.2503934520891460
  0.9311798702147797  0.9138148634202761  0.8562136150976410
  0.8687694074482166  0.8248922180482966  0.6144356843196080
  0.1159932286982814  0.8179510094777819  0.8008024797343329
  0.9390905258497072  0.1091768748993766  0.8584722768001648
  0.1529760730511019  0.5489993746706148  0.1124883061343606
  0.8364106819354967  0.3455346417876974  0.5825719802383927
  0.7230682252416435  0.8285127933529780  0.5227381089605156
  0.1140400029173151  0.2897485248369099  0.1900274778173670
  0.3286937178886624  0.2398543215968747  0.0959975446473011
  0.6481494367796683  0.8403995811434644  0.0182785325916070
  0.2944424764975107  0.9635216715024461  0.9962166351479144
  0.0465313994056370  0.9954905659622626  0.9370696187557790
  0.9137641352709824  0.8582501058983619  0.6966211453834502
  0.1948412274194153  0.8463444297573370  0.9900043324600030
  0.6088403455380549  0.3262722724548828  0.9152963315197010
  0.0133213260228972  0.7061387131957598  0.8004836111205609
  0.5203529186048225  0.6353698185426934  0.0075203715682312
  0.0100626528877647  0.6159084263916574  0.1765508216983986
  0.4415305263423704  0.0316863876899737  0.1487324124439531
  0.1257845351975793  0.9671731184084230  0.7232273402667193
  0.5650575060851474  0.4060455290905818  0.9439408305395015
  0.6690390218922566  0.5316804505572479  0.9021735128149848
  0.2453694311857962  0.2267207499393920  0.1368992170950362
  0.2079641423393418  0.6730558585636947  0.0286999670233440
  0.1633585932152111  0.8884815898488004  0.7578485985183477
  0.0139067092397774  0.9157902628371297  0.8972176760444558
  0.3195351761497523  0.5742128548656221  0.0620767513961751
  0.5940400297302613  0.6934391296623230  0.9936069085917986
  0.7704293021803306  0.3553915108238519  0.7341689155472066
  0.9305538468578436  0.0828223815220911  0.6229451508058685
  0.9132603182878800  0.5963975218739503  0.7171894845069205
  0.9624903189408911  0.9350914101089957  0.6745565494117850
  0.9091471267755056  0.3282607559831195  0.4312120661975316
  0.3592769811960264  0.0129050525930302  0.7317031346087439
  0.0073672309447364  0.2196673973541720  0.2729820147553395
  0.6587024948823051  0.8616019408896034  0.1902820011071822
  0.2490525906864759  0.8823482932681412  0.3292539659053301
  0.0291044255640240  0.0705340503653172  0.6484394900762486
  0.9502603013634058  0.7747881971571169  0.4632013704178963
  0.7273596563235503  0.2410449650937008  0.8298301804896374
  0.7169645456655607  0.9982030081756597  0.9120671927566537
  0.8345885800080564  0.4843000258049021  0.6535148227566178
  0.6195578204640502  0.1607213841767956  0.9254345604281997
  0.8749642334405853  0.2055657650073959  0.5286754858147424
  0.0167928730375434  0.0834316287279946  0.9087863780772145
  0.3567045646228105  0.0829112623696537  0.7961983414713119
  0.4825670805278729  0.4005689737270833  0.9912438796538692
  0.0980494898891493  0.1345664310572749  0.9005400129549681
  0.7877196370372962  0.8309332195643425  0.9145372916931126
  0.5725689639081180  0.2447334067608985  0.9441088273750592
  0.3610490481080268  0.4893694610965817  0.0574683440884817
  0.4777033819696666  0.7841859136016460  0.0353216826676430
  0.9165201892586036  0.8450771274244359  0.5295987193054279
 -0.0040022138636046  0.7577296614348628  0.8727800075764605
  0.4480069878929559  0.4835084483039131  0.0165904976675850
  0.9531212583876598  0.6746793555993088  0.4891782683937165
  0.5898601270313374  0.4977422112220152  0.9430525868435049
  0.8920007790872241  0.8484823756231444  0.7895042009377715
  0.3672956589825455  0.0895808267101294  0.1369307890210675
  0.7013602884555507  0.8301625256750791  0.1104526276026994
  0.7389765152140709  0.8375290624145145  0.4290147046164028
  0.6600906632715232  0.8202037533550812  0.8345664804444796
  0.4178602274910392  0.0608345747328136  0.9449772939687330
  0.7175987807804751  0.4841841017538262  0.8341455502765590
  0.4307787988640076  0.0652587484944584  0.8534509543505531
  0.8542627572840567  0.0639957302381015  0.8743522203898276
  0.7148289613692701  0.8114418149403282  0.6786974614593017
  0.9554673158413501  0.1537056094105289  0.7781617169298097
  0.6669239661387907  0.8601998905048189  0.3691871996829305
 
  0.00000000E+00  0.00000000E+00  0.00000000E+00
  0.00000000E+00  0.00000000E+00  0.00000000E+00
  0.00000000E+00  0.00000000E+00  0.00000000E+00
  0.00000000E+00  0.00000000E+00  0.00000000E+00
  0.00000000E+00  0.00000000E+00  0.00000000E+00
  0.00000000E+00  0.00000000E+00  0.00000000E+00
  0.00000000E+00  0.00000000E+00  0.00000000E+00
  0.00000000E+00  0.00000000E+00  0.00000000E+00
  0.00000000E+00  0.00000000E+00  0.00000000E+00
  0.00000000E+00  0.00000000E+00  0.00000000E+00
  0.00000000E+00  0.00000000E+00  0.00000000E+00
  0.00000000E+00  0.00000000E+00  0.00000000E+00
  0.00000000E+00  0.00000000E+00  0.00000000E+00
  0.00000000E+00  0.00000000E+00  0.00000000E+00
  0.00000000E+00  0.00000000E+00  0.00000000E+00
  0.00000000E+00  0.00000000E+00  0.00000000E+00
  0.00000000E+00  0.00000000E+00  0.00000000E+00
  0.00000000E+00  0.00000000E+00  0.00000000E+00
  0.00000000E+00  0.00000000E+00  0.00000000E+00
  0.00000000E+00  0.00000000E+00  0.00000000E+00
  0.00000000E+00  0.00000000E+00  0.00000000E+00
  0.00000000E+00  0.00000000E+00  0.00000000E+00
  0.00000000E+00  0.00000000E+00  0.00000000E+00
  0.00000000E+00  0.00000000E+00  0.00000000E+00
  0.00000000E+00  0.00000000E+00  0.00000000E+00
  0.00000000E+00  0.00000000E+00  0.00000000E+00
  0.00000000E+00  0.00000000E+00  0.00000000E+00
  0.00000000E+00  0.00000000E+00  0.00000000E+00
  0.00000000E+00  0.00000000E+00  0.00000000E+00
  0.00000000E+00  0.00000000E+00  0.00000000E+00
  0.00000000E+00  0.00000000E+00  0.00000000E+00
  0.00000000E+00  0.00000000E+00  0.00000000E+00
  0.00000000E+00  0.00000000E+00  0.00000000E+00
  0.00000000E+00  0.00000000E+00  0.00000000E+00
  0.00000000E+00  0.00000000E+00  0.00000000E+00
  0.00000000E+00  0.00000000E+00  0.00000000E+00
  0.00000000E+00  0.00000000E+00  0.00000000E+00
  0.00000000E+00  0.00000000E+00  0.00000000E+00
  0.00000000E+00  0.00000000E+00  0.00000000E+00
  0.00000000E+00  0.00000000E+00  0.00000000E+00
  0.00000000E+00  0.00000000E+00  0.00000000E+00
  0.00000000E+00  0.00000000E+00  0.00000000E+00
  0.00000000E+00  0.00000000E+00  0.00000000E+00
  0.00000000E+00  0.00000000E+00  0.00000000E+00
  0.00000000E+00  0.00000000E+00  0.00000000E+00
  0.00000000E+00  0.00000000E+00  0.00000000E+00
  0.00000000E+00  0.00000000E+00  0.00000000E+00
  0.00000000E+00  0.00000000E+00  0.00000000E+00
  0.00000000E+00  0.00000000E+00  0.00000000E+00
  0.00000000E+00  0.00000000E+00  0.00000000E+00
  0.00000000E+00  0.00000000E+00  0.00000000E+00
  0.00000000E+00  0.00000000E+00  0.00000000E+00
  0.00000000E+00  0.00000000E+00  0.00000000E+00
  0.00000000E+00  0.00000000E+00  0.00000000E+00
  0.00000000E+00  0.00000000E+00  0.00000000E+00
  0.00000000E+00  0.00000000E+00  0.00000000E+00
  0.00000000E+00  0.00000000E+00  0.00000000E+00
  0.00000000E+00  0.00000000E+00  0.00000000E+00
  0.00000000E+00  0.00000000E+00  0.00000000E+00
  0.00000000E+00  0.00000000E+00  0.00000000E+00
  0.00000000E+00  0.00000000E+00  0.00000000E+00
  0.00000000E+00  0.00000000E+00  0.00000000E+00
  0.00000000E+00  0.00000000E+00  0.00000000E+00
  0.00000000E+00  0.00000000E+00  0.00000000E+00
  0.00000000E+00  0.00000000E+00  0.00000000E+00
  0.00000000E+00  0.00000000E+00  0.00000000E+00
  0.00000000E+00  0.00000000E+00  0.00000000E+00
  0.00000000E+00  0.00000000E+00  0.00000000E+00
  0.00000000E+00  0.00000000E+00  0.00000000E+00
  0.00000000E+00  0.00000000E+00  0.00000000E+00
  0.00000000E+00  0.00000000E+00  0.00000000E+00
  0.00000000E+00  0.00000000E+00  0.00000000E+00
  0.00000000E+00  0.00000000E+00  0.00000000E+00
  0.00000000E+00  0.00000000E+00  0.00000000E+00
  0.00000000E+00  0.00000000E+00  0.00000000E+00
  0.00000000E+00  0.00000000E+00  0.00000000E+00
  0.00000000E+00  0.00000000E+00  0.00000000E+00
  0.00000000E+00  0.00000000E+00  0.00000000E+00
  0.00000000E+00  0.00000000E+00  0.00000000E+00
  0.00000000E+00  0.00000000E+00  0.00000000E+00
  0.00000000E+00  0.00000000E+00  0.00000000E+00
  0.00000000E+00  0.00000000E+00  0.00000000E+00
  0.00000000E+00  0.00000000E+00  0.00000000E+00
  0.00000000E+00  0.00000000E+00  0.00000000E+00
  0.00000000E+00  0.00000000E+00  0.00000000E+00
  0.00000000E+00  0.00000000E+00  0.00000000E+00
  0.00000000E+00  0.00000000E+00  0.00000000E+00
  0.00000000E+00  0.00000000E+00  0.00000000E+00
  0.00000000E+00  0.00000000E+00  0.00000000E+00
  0.00000000E+00  0.00000000E+00  0.00000000E+00
  0.00000000E+00  0.00000000E+00  0.00000000E+00
  0.00000000E+00  0.00000000E+00  0.00000000E+00
  0.00000000E+00  0.00000000E+00  0.00000000E+00
  0.00000000E+00  0.00000000E+00  0.00000000E+00
  0.00000000E+00  0.00000000E+00  0.00000000E+00
  0.00000000E+00  0.00000000E+00  0.00000000E+00
  0.00000000E+00  0.00000000E+00  0.00000000E+00
  0.00000000E+00  0.00000000E+00  0.00000000E+00
  0.00000000E+00  0.00000000E+00  0.00000000E+00
  0.00000000E+00  0.00000000E+00  0.00000000E+00
  0.00000000E+00  0.00000000E+00  0.00000000E+00
  0.00000000E+00  0.00000000E+00  0.00000000E+00
  0.00000000E+00  0.00000000E+00  0.00000000E+00
  0.00000000E+00  0.00000000E+00  0.00000000E+00
  0.00000000E+00  0.00000000E+00  0.00000000E+00
  0.00000000E+00  0.00000000E+00  0.00000000E+00
  0.00000000E+00  0.00000000E+00  0.00000000E+00
  0.00000000E+00  0.00000000E+00  0.00000000E+00
  0.00000000E+00  0.00000000E+00  0.00000000E+00
  0.00000000E+00  0.00000000E+00  0.00000000E+00
  0.00000000E+00  0.00000000E+00  0.00000000E+00
  0.00000000E+00  0.00000000E+00  0.00000000E+00
  0.00000000E+00  0.00000000E+00  0.00000000E+00
  0.00000000E+00  0.00000000E+00  0.00000000E+00
  0.00000000E+00  0.00000000E+00  0.00000000E+00
  0.00000000E+00  0.00000000E+00  0.00000000E+00
  0.00000000E+00  0.00000000E+00  0.00000000E+00
  0.00000000E+00  0.00000000E+00  0.00000000E+00
  0.00000000E+00  0.00000000E+00  0.00000000E+00
  0.00000000E+00  0.00000000E+00  0.00000000E+00
  0.00000000E+00  0.00000000E+00  0.00000000E+00
  0.00000000E+00  0.00000000E+00  0.00000000E+00
  0.00000000E+00  0.00000000E+00  0.00000000E+00
  0.00000000E+00  0.00000000E+00  0.00000000E+00
  0.00000000E+00  0.00000000E+00  0.00000000E+00
  0.00000000E+00  0.00000000E+00  0.00000000E+00
  0.00000000E+00  0.00000000E+00  0.00000000E+00
  0.00000000E+00  0.00000000E+00  0.00000000E+00
  0.00000000E+00  0.00000000E+00  0.00000000E+00
  0.00000000E+00  0.00000000E+00  0.00000000E+00
  0.00000000E+00  0.00000000E+00  0.00000000E+00
  0.00000000E+00  0.00000000E+00  0.00000000E+00
  0.00000000E+00  0.00000000E+00  0.00000000E+00
  0.00000000E+00  0.00000000E+00  0.00000000E+00
  0.00000000E+00  0.00000000E+00  0.00000000E+00
  0.00000000E+00  0.00000000E+00  0.00000000E+00
  0.00000000E+00  0.00000000E+00  0.00000000E+00
  0.00000000E+00  0.00000000E+00  0.00000000E+00
  0.00000000E+00  0.00000000E+00  0.00000000E+00
  0.00000000E+00  0.00000000E+00  0.00000000E+00
  0.00000000E+00  0.00000000E+00  0.00000000E+00
  0.00000000E+00  0.00000000E+00  0.00000000E+00
  0.00000000E+00  0.00000000E+00  0.00000000E+00
  0.00000000E+00  0.00000000E+00  0.00000000E+00
  0.00000000E+00  0.00000000E+00  0.00000000E+00
  0.00000000E+00  0.00000000E+00  0.00000000E+00
  0.00000000E+00  0.00000000E+00  0.00000000E+00
  0.00000000E+00  0.00000000E+00  0.00000000E+00
  0.00000000E+00  0.00000000E+00  0.00000000E+00
  0.00000000E+00  0.00000000E+00  0.00000000E+00
  0.00000000E+00  0.00000000E+00  0.00000000E+00
  0.00000000E+00  0.00000000E+00  0.00000000E+00
  0.00000000E+00  0.00000000E+00  0.00000000E+00
  0.00000000E+00  0.00000000E+00  0.00000000E+00
  0.00000000E+00  0.00000000E+00  0.00000000E+00
  0.00000000E+00  0.00000000E+00  0.00000000E+00
  0.00000000E+00  0.00000000E+00  0.00000000E+00
  0.00000000E+00  0.00000000E+00  0.00000000E+00
  0.00000000E+00  0.00000000E+00  0.00000000E+00
  0.00000000E+00  0.00000000E+00  0.00000000E+00
  0.00000000E+00  0.00000000E+00  0.00000000E+00
  0.00000000E+00  0.00000000E+00  0.00000000E+00
  0.00000000E+00  0.00000000E+00  0.00000000E+00
  0.00000000E+00  0.00000000E+00  0.00000000E+00
  0.00000000E+00  0.00000000E+00  0.00000000E+00
  0.00000000E+00  0.00000000E+00  0.00000000E+00
  0.00000000E+00  0.00000000E+00  0.00000000E+00
  0.00000000E+00  0.00000000E+00  0.00000000E+00
  0.00000000E+00  0.00000000E+00  0.00000000E+00
  0.00000000E+00  0.00000000E+00  0.00000000E+00
  0.00000000E+00  0.00000000E+00  0.00000000E+00
  0.00000000E+00  0.00000000E+00  0.00000000E+00
  0.00000000E+00  0.00000000E+00  0.00000000E+00
  0.00000000E+00  0.00000000E+00  0.00000000E+00
  0.00000000E+00  0.00000000E+00  0.00000000E+00
  0.00000000E+00  0.00000000E+00  0.00000000E+00
  0.00000000E+00  0.00000000E+00  0.00000000E+00
  0.00000000E+00  0.00000000E+00  0.00000000E+00
  0.00000000E+00  0.00000000E+00  0.00000000E+00
  0.00000000E+00  0.00000000E+00  0.00000000E+00
  0.00000000E+00  0.00000000E+00  0.00000000E+00
  0.00000000E+00  0.00000000E+00  0.00000000E+00
  0.00000000E+00  0.00000000E+00  0.00000000E+00
  0.00000000E+00  0.00000000E+00  0.00000000E+00
  0.00000000E+00  0.00000000E+00  0.00000000E+00
  0.00000000E+00  0.00000000E+00  0.00000000E+00
  0.00000000E+00  0.00000000E+00  0.00000000E+00
  0.00000000E+00  0.00000000E+00  0.00000000E+00
  0.00000000E+00  0.00000000E+00  0.00000000E+00
  0.00000000E+00  0.00000000E+00  0.00000000E+00
  0.00000000E+00  0.00000000E+00  0.00000000E+00
  0.00000000E+00  0.00000000E+00  0.00000000E+00
  0.00000000E+00  0.00000000E+00  0.00000000E+00
  0.00000000E+00  0.00000000E+00  0.00000000E+00
  0.00000000E+00  0.00000000E+00  0.00000000E+00
  0.00000000E+00  0.00000000E+00  0.00000000E+00
  0.00000000E+00  0.00000000E+00  0.00000000E+00
  0.00000000E+00  0.00000000E+00  0.00000000E+00
  0.00000000E+00  0.00000000E+00  0.00000000E+00
  0.00000000E+00  0.00000000E+00  0.00000000E+00
  0.00000000E+00  0.00000000E+00  0.00000000E+00
  0.00000000E+00  0.00000000E+00  0.00000000E+00
  0.00000000E+00  0.00000000E+00  0.00000000E+00
  0.00000000E+00  0.00000000E+00  0.00000000E+00
  0.00000000E+00  0.00000000E+00  0.00000000E+00
  0.00000000E+00  0.00000000E+00  0.00000000E+00
  0.00000000E+00  0.00000000E+00  0.00000000E+00
  0.00000000E+00  0.00000000E+00  0.00000000E+00
  0.00000000E+00  0.00000000E+00  0.00000000E+00
  0.00000000E+00  0.00000000E+00  0.00000000E+00
  0.00000000E+00  0.00000000E+00  0.00000000E+00
  0.00000000E+00  0.00000000E+00  0.00000000E+00
  0.00000000E+00  0.00000000E+00  0.00000000E+00
  0.00000000E+00  0.00000000E+00  0.00000000E+00
  0.00000000E+00  0.00000000E+00  0.00000000E+00
  0.00000000E+00  0.00000000E+00  0.00000000E+00
