# Supplementary material for: Towards an atomistic understanding of disordered carbon electrode materials
Source: Chem Commun (Camb). 2018 May 23;54(47):5988–91. doi: 10.1039/c8cc01388h (PMC5994876; doi:10.1039/c8cc01388h)
Supplement: Supplementary file 1 [file CC-054-C8CC01388H-s001.zip › structures_pure_small/POSCAR/POSCAR.aC216_opt_1.25_10]

 C                                      
   1.00000000000000     
    15.0630260699999994    0.0000000000000000    0.0000000000000000
     0.0000000000000000   15.0630260699999994    0.0000000000000000
     0.0000000000000000    0.0000000000000000   15.0630260699999994
   C 
   216
Direct
  0.5410929222580581  0.7920564880929335  0.7579656265934818
  0.2471246989257116  0.2530626330838032  0.7449211805174655
  0.1778145276858047  0.1888162330200694  0.7756295668178200
  0.1459403647957124  0.7238889096506007  0.2827157345276995
  0.5510303444777515  0.1777467229871183  0.8589313309942855
  0.3608357096170012  0.7035637249513458  0.0168373764609827
  0.4661687139039574  0.3177875736860369  0.2597710610621509
  0.6194079170638650  0.7393911049229391  0.5222309975152791
  0.8741048078354235  0.7709279282887891  0.6347220176621445
  0.4598997917116052  0.1162035755820511 -0.0021130237843050
  0.6515976425763059  0.3987466014610823  0.7786031733322426
  0.9768781636291369  0.1439297121913134  0.1557934463190273
  0.1066992647223962  0.0241154965390151  0.4263905397890378
  0.7126626502196730  0.8629358333677170  0.0808962033683469
  0.3513979603631109  0.3829949438289211  0.7705068218307271
  0.6674315174243175  0.7975278862851013  0.3742447128656751
  0.2601300600434155  0.6675767257024900  0.1417720861128804
  0.3571589672220000  0.7959135580081376  0.0401402049947661
  0.0655817344902592  0.9492936320688673  0.4663276031316244
  0.4994146914915618  0.9008071101780123  0.8643248202467299
  0.3484933376747199  0.5277571002298626  0.9651796986303969
  0.3076806512674424  0.5481249179046153  0.0454369147181249
  0.0157960738313006  0.0713882425701329  0.8613346820677354
  0.5345119761005122  0.5865171577908028  0.6286206150328714
  0.0399596960319686  0.9520787168518878  0.5590750322001214
  0.4709320947171649  0.3470987017051261  0.4125815741030809
  0.5792117412166395  0.9583357034155092  0.7415199427317651
  0.2504578566211116  0.3933437984692467  0.0445145436923217
  0.3729929205463355  0.3077816148345200  0.5313098055702105
  0.6094370225313666  0.6336762964618096  0.1067483367825868
  0.7700707659856330  0.0192035733585604  0.3199380602538680
  0.4490888696443394  0.4443818761675359  0.6390014229098703
  0.4062826215816901  0.8622937963192941  0.9900474406636037
  0.3406496186957945  0.1710822725796075  0.2211539420666527
  0.1279859572732822  0.3606647089442554  0.2184527067000653
  0.5577085944282827  0.0298063795713448  0.8017634982543976
  0.5036713796491122  0.6465259524150186  0.7637516993676351
  0.0446822634625519  0.7887300210507023  0.4158497914042187
  0.8404292056232023  0.3806599753247991  0.4935335787963706
  0.2513114482630588  0.7598238246290867  0.1631768689798015
  0.2013590948304071  0.0636829074483638  0.3024852864280037
  0.4786946732339723  0.4331740018024743  0.5482900200226593
  0.7285497525684410  0.9550773167080909  0.3808801403055728
  0.2749939601493730  0.2602265169135001  0.6532550526518879
  0.2940853921934271  0.9154008023344391  0.1298128161829404
  0.0817896296710182  0.0606931322844969  0.7017946209645007
  0.6060917279178711  0.7880444002861594  0.6049401166981413
  0.7393024134675648  0.1199176504234242  0.5052492067122319
  0.5513550075756481  0.4841837346656538  0.0599458259333917
  0.6248960154436722  0.9575376242723264  0.6546751273728183
  0.6568059375766753  0.8038947786108147  0.4657753061968343
  0.0746196892743158  0.1299078336788318  0.9090331273680845
  0.7390179510838696  0.2690183016096877  0.5843385416261105
  0.0331513317591940  0.2050768769263044  0.1954696702883668
  0.5173027923289197  0.3429635744192971  0.0101481617805420
  0.1830410851057052  0.8813287010017684  0.2526096485369462
  0.4132264905420622  0.5345227668220283  0.8303264085885340
  0.2574213855142181  0.4795841846999430  0.0894624438346786
  0.5232660481357468  0.2745598126516226  0.9497816718607229
  0.6500722288691697  0.2585922223778824  0.7229498522877772
  0.2114170132906793  0.6011127124149132  0.1887340074514061
  0.9820933146333082  0.6079343494343511  0.4115729533492584
  0.2367544065895604  0.9433337221209134  0.2004687930155963
  0.7955072437820621  0.5186388292128049  0.6050705243350053
  0.5682444381635509  0.2707612534074516  0.8617707617852016
  0.5910504371963627  0.5685668598610842  0.0435794751881965
  0.8207810760409529  0.9357560320860058  0.8213847980921493
  0.6563521215647634  0.7585491601149299  0.1778351148127889
  0.1500755166809367  0.1832795372744995  0.8688053564847299
  0.3339104140057786  0.4472702118955443  0.9200480216987090
  0.4126784700329544  0.1359021973551130  0.0824147677689726
  0.8320534604578309  0.4675151462501239  0.5301031852522468
  0.8990948377072155  0.1136885606070093  0.1987436692201582
  0.9440255444274805  0.5204220642015061  0.4172206034365126
  0.6654592519486050  0.6104289005108419  0.8900116993839537
  0.9561837157718793  0.9747625253028616  0.7474099215927736
  0.8874520324784629  0.2767051920302229  0.3872590069162559
  0.1298179970404796  0.9133975026391480  0.3252417841370022
  0.6003745031332378  0.6201777525766996  0.2031290710189970
  0.8024821818809664  0.9647893865570378  0.9795285313965142
  0.4545013007179363  0.7442384163136402  0.8899989309075783
  0.5742558187156003  0.5467916506395435  0.2560559535627672
  0.1423481485022725  0.1358477430292671  0.7065396901239205
  0.9400450364397203  0.9095515526197109  0.6806425735778429
  0.4314508917707967  0.2920039511063623  0.3469020165959352
  0.4442892503268701  0.3598350821179496  0.5001599242421159
  0.6920283691621675  0.7736656347971176  0.9389996091403217
  0.3562599015176293  0.2447219107597190  0.3735887340711923
  0.1505980951221761  0.4530281124726702  0.2223856495154749
  0.6638360267149092  0.0342184988179765  0.6133161924649481
  0.6822256706227752  0.5513348080275936  0.8165080435880609
  0.6310153207987474  0.6992052633066188  0.2458263515409702
  0.7039177329382471  0.4048408350349718  0.6993508850106948
  0.3058927646546476  0.0912142712495429  0.1860885176724814
  0.1930271166748544  0.7888618110924244  0.2337106675198278
  0.7315375653100207  0.5679692289098629  0.7399375808596972
  0.1568339373363677  0.3018927931477682  0.1549292986427007
  0.2446827161616857  0.0338694168720158  0.2260385923759166
  0.0793716433349718  0.7246092484396144  0.3548064379192668
  0.1068896751294704  0.2242983738974563  0.1436258879832815
  0.5959603025904502  0.6532964620171788  0.4884265744337897
  0.3489923463031976  0.9789700035860897  0.0815960180190010
  0.3698748255085650  0.4498783219468445  0.8343182454157170
  0.0739318817057635  0.0290060633668733  0.6080762195060260
  0.7249912702621706  0.8428741829612986  0.8866143742793430
  0.4577287929218942  0.0234407520450093  0.9617207298782871
  0.6165805845434575  0.5630773081403838  0.9533824745225479
  0.7957295451751198  0.2973589720031967  0.5127559086787818
  0.5433349243301480  0.8799863601679688  0.7828865666657265
  0.6325708885881982  0.1651360048233160  0.7193701898020551
  0.1227669547528495  0.0938200992521011  0.5618096828517199
  0.8217879341908955  0.2370147662610910  0.4428707337836372
  0.7023277235721600  0.8763094794783868  0.3339579083439608
  0.2526396978134513  0.2088652552968736  0.4954323162064432
  0.6693284227704484  0.8848630643351405  0.5118888213540094
  0.7168836781849272  0.1765691227113780  0.5785007365238687
  0.9310892051237095  0.0320526931215884  0.8916753297840699
  0.6362264065512536  0.7138034266939149  0.3371918212316998
  0.6054496624103630  0.6423189943406460  0.3931907572991480
  0.1393416105465533  0.0968708656398046  0.4713208161655259
  0.2056343669740654  0.1537629157769847  0.4355332396481350
  0.6409152440930529  0.4694193725262346  0.8354720811419568
  0.6687552401650311  0.1249313357281381  0.6435433463357663
  0.4640250493639324  0.5629919607242099  0.7619114276546470
  0.9242188671852676  0.2282270915308614  0.3144705572441517
  0.5047520534543369  0.1790830649619739  0.9449979671563984
  0.5454748016048899  0.6607298531568395  0.6834640736188357
  0.9825407328431209  0.8868271493621708  0.5993014751208255
  0.8297241730849569  0.6116860820080304  0.5969005593815316
  0.8217144468659302  0.6861160183467896  0.6542518020046038
  0.0577843824967448  0.1410780400307043  0.0072741708296371
  0.9012694026569491  0.3667432986479328  0.4185522729049388
  0.6949022410096382  0.8425791929673051  0.1720633123058108
  0.7651689021102496  0.9407278278808966  0.0656750516809988
  0.5038195551759849  0.9930689480877249  0.8814646837169382
  0.0309648392737231  0.4198177781160414  0.3213665456968978
  0.5522655390015246  0.4283149990282661  0.9851769547385286
  0.7899689117573535  0.1485416801952358  0.4301629068021630
  0.1184193787651237  0.1931515140192376  0.0553080106958416
  0.8815925679877709  0.6158425261311020  0.5206157380336178
  0.2882694411477180  0.3152562820556051  0.8031981046610510
  0.5252797693054951  0.4354711506968252  0.1336831488243942
  0.5175290726425725  0.3953694140021713  0.2793407094124465
  0.2352767098254318  0.1405247512291823  0.3462792444587760
  0.8105617539002293  0.1034223142304980  0.3450881154045760
  0.1984129341929920  0.2446818574401764  0.9238180790838296
  0.6332605747934937  0.8797424992210701  0.5983611181546333
  0.7646955614876192  0.6597953225013240  0.7293640054396702
  0.5311552444149907  0.4992227103283087  0.5005316383661066
  0.7177635336429770  0.8955000042997787  0.2431066295392605
  0.6804351729133113  0.7837705169371487  0.0302693456634323
  0.6464333590604814  0.7207401503295825  0.0936538036253342
  0.4953036624523641  0.3474720148878018  0.1060595574105031
  0.8575514542451096  0.0579031218115173  0.1318830251708801
  0.9066479877921514  0.0641102851197961  0.0511232967730665
  0.4077749964264927  0.2033890765835242  0.1541959494000968
  0.5979031911054763  0.4763674807197890  0.9190011583640011
  0.2061037664353031  0.3176400301544942  0.0748064100547850
  0.7024753407663149  0.3133269852828894  0.6618042908690548
  0.7437358944052459  0.4926989327873263  0.6783434421480989
  0.3123692945176264  0.6402078607551207  0.0692651162736002
  0.3962083888938142  0.5865442428260607  0.9105944883174704
  0.2821668851813100  0.3807197647340050  0.9549710766158661
  0.9599698500133835  0.4344072189433662  0.3828276724248889
  0.8086852356927036  0.8653042016992171  0.7604238742176621
  0.5488638262332340  0.4895472497881749  0.4083361797131490
  0.5696562806632639  0.7499819484697523  0.6779049522622491
  0.4554078080853309  0.8351609699687537  0.9159475142678204
  0.7906105800434887  0.9951641680375957  0.1434675817753420
  0.1658233039942454  0.1529628136713674  0.6185591431481151
  0.8800019815838758  0.0233266642133223  0.9723319266936831
  0.5571655594935758  0.5806972701284649  0.5391431910564697
  0.0504581249645315  0.6350965153812269  0.3602609967607194
  0.4072381143644424  0.6766783955191148  0.9376186703530099
  0.8762219613222476  0.1464355229708478  0.2859188005541162
  0.3846331733527998  0.3819224522964403  0.6792785604083841
  0.5229249488920835  0.4103790467833467  0.3703018756339109
  0.0264755568010501  0.0354851039087452  0.7692910374647401
  0.7059964359067733  0.9602815427445864  0.4720735396355512
  0.7053053680350203  0.0343476880381441  0.5275237725433646
  0.8974776848973475  0.9837468839926066  0.8188646253031056
  0.2086368209541593  0.5067110141971222  0.1681312286042937
  0.9777601479508637  0.7568116916410611  0.4869973119791474
  0.0918726681355072  0.4885497795521224  0.2876292405647766
  0.6939253369986461  0.6959120883075720  0.8812683967282111
  0.0979137959804140  0.5785821400622996  0.3033433422162630
  0.7735941562579147  0.9222492682143854  0.9017732816893735
  0.2588380375962120  0.3117295176120108  0.8937811263343726
  0.1414546333174588  0.0047387776953409  0.3431384903193880
  0.3453334981974132  0.3167103721207311  0.6224855160195496
  0.4986792807595809  0.7262642272226076  0.8112842065404815
  0.0038434310173711  0.2576552090095784  0.2682458037961015
  0.5804040726731200  0.1210382324778192  0.7914645287287849
  0.7613254418617815  0.9773511732120653  0.2320287398328258
  0.5409487810575277  0.4625707212588726  0.2216383732649008
  0.9461057366018708  0.8019461054748167  0.5666894728906323
  0.0529141699152010  0.3399580352487812  0.2767733978756545
  0.9444054151446475  0.6689739640380035  0.4745420547761474
  0.3288896311885415  0.2537497487092670  0.4662811830873679
  0.9851659491929808  0.1147517375841268  0.0646117012031108
  0.0755909938058064  0.8775261782868510  0.4031559575113208
  0.6177270936344541  0.3117071449290151  0.7946880660107597
  0.3097024449105044  0.1900186109354912  0.3108517746422936
  0.3532594493591013  0.0669441331554115  0.1102399607360102
  0.4558301480911227  0.2870245340846141  0.1698000266435401
  0.1571542892603065  0.6333175704653728  0.2564601788647207
  0.1826732167530012  0.2481394654977201  0.0152892723337755
  0.4059953800409340  0.9547546662424283  0.0100049468466790
  0.5787725502219100  0.5601870271943145  0.3521305317487936
  0.8813211268013830  0.5300657310977508  0.4833819811338958
  0.2305854363144452  0.2105324076547996  0.5877368199582129
  0.4828066087092521  0.5225817231226448  0.6771436790961186
  0.3006962255051820  0.8230225962475763  0.1110341917931931
  0.8690848908728338  0.8463615534527643  0.6932526147549886
  0.7359127116132984  0.7178327288650285  0.7979544741015224
  0.7485551915148742  0.8089086566864018  0.8021704086656984
 
  0.00000000E+00  0.00000000E+00  0.00000000E+00
  0.00000000E+00  0.00000000E+00  0.00000000E+00
  0.00000000E+00  0.00000000E+00  0.00000000E+00
  0.00000000E+00  0.00000000E+00  0.00000000E+00
  0.00000000E+00  0.00000000E+00  0.00000000E+00
  0.00000000E+00  0.00000000E+00  0.00000000E+00
  0.00000000E+00  0.00000000E+00  0.00000000E+00
  0.00000000E+00  0.00000000E+00  0.00000000E+00
  0.00000000E+00  0.00000000E+00  0.00000000E+00
  0.00000000E+00  0.00000000E+00  0.00000000E+00
  0.00000000E+00  0.00000000E+00  0.00000000E+00
  0.00000000E+00  0.00000000E+00  0.00000000E+00
  0.00000000E+00  0.00000000E+00  0.00000000E+00
  0.00000000E+00  0.00000000E+00  0.00000000E+00
  0.00000000E+00  0.00000000E+00  0.00000000E+00
  0.00000000E+00  0.00000000E+00  0.00000000E+00
  0.00000000E+00  0.00000000E+00  0.00000000E+00
  0.00000000E+00  0.00000000E+00  0.00000000E+00
  0.00000000E+00  0.00000000E+00  0.00000000E+00
  0.00000000E+00  0.00000000E+00  0.00000000E+00
  0.00000000E+00  0.00000000E+00  0.00000000E+00
  0.00000000E+00  0.00000000E+00  0.00000000E+00
  0.00000000E+00  0.00000000E+00  0.00000000E+00
  0.00000000E+00  0.00000000E+00  0.00000000E+00
  0.00000000E+00  0.00000000E+00  0.00000000E+00
  0.00000000E+00  0.00000000E+00  0.00000000E+00
  0.00000000E+00  0.00000000E+00  0.00000000E+00
  0.00000000E+00  0.00000000E+00  0.00000000E+00
  0.00000000E+00  0.00000000E+00  0.00000000E+00
  0.00000000E+00  0.00000000E+00  0.00000000E+00
  0.00000000E+00  0.00000000E+00  0.00000000E+00
  0.00000000E+00  0.00000000E+00  0.00000000E+00
  0.00000000E+00  0.00000000E+00  0.00000000E+00
  0.00000000E+00  0.00000000E+00  0.00000000E+00
  0.00000000E+00  0.00000000E+00  0.00000000E+00
  0.00000000E+00  0.00000000E+00  0.00000000E+00
  0.00000000E+00  0.00000000E+00  0.00000000E+00
  0.00000000E+00  0.00000000E+00  0.00000000E+00
  0.00000000E+00  0.00000000E+00  0.00000000E+00
  0.00000000E+00  0.00000000E+00  0.00000000E+00
  0.00000000E+00  0.00000000E+00  0.00000000E+00
  0.00000000E+00  0.00000000E+00  0.00000000E+00
  0.00000000E+00  0.00000000E+00  0.00000000E+00
  0.00000000E+00  0.00000000E+00  0.00000000E+00
  0.00000000E+00  0.00000000E+00  0.00000000E+00
  0.00000000E+00  0.00000000E+00  0.00000000E+00
  0.00000000E+00  0.00000000E+00  0.00000000E+00
  0.00000000E+00  0.00000000E+00  0.00000000E+00
  0.00000000E+00  0.00000000E+00  0.00000000E+00
  0.00000000E+00  0.00000000E+00  0.00000000E+00
  0.00000000E+00  0.00000000E+00  0.00000000E+00
  0.00000000E+00  0.00000000E+00  0.00000000E+00
  0.00000000E+00  0.00000000E+00  0.00000000E+00
  0.00000000E+00  0.00000000E+00  0.00000000E+00
  0.00000000E+00  0.00000000E+00  0.00000000E+00
  0.00000000E+00  0.00000000E+00  0.00000000E+00
  0.00000000E+00  0.00000000E+00  0.00000000E+00
  0.00000000E+00  0.00000000E+00  0.00000000E+00
  0.00000000E+00  0.00000000E+00  0.00000000E+00
  0.00000000E+00  0.00000000E+00  0.00000000E+00
  0.00000000E+00  0.00000000E+00  0.00000000E+00
  0.00000000E+00  0.00000000E+00  0.00000000E+00
  0.00000000E+00  0.00000000E+00  0.00000000E+00
  0.00000000E+00  0.00000000E+00  0.00000000E+00
  0.00000000E+00  0.00000000E+00  0.00000000E+00
  0.00000000E+00  0.00000000E+00  0.00000000E+00
  0.00000000E+00  0.00000000E+00  0.00000000E+00
  0.00000000E+00  0.00000000E+00  0.00000000E+00
  0.00000000E+00  0.00000000E+00  0.00000000E+00
  0.00000000E+00  0.00000000E+00  0.00000000E+00
  0.00000000E+00  0.00000000E+00  0.00000000E+00
  0.00000000E+00  0.00000000E+00  0.00000000E+00
  0.00000000E+00  0.00000000E+00  0.00000000E+00
  0.00000000E+00  0.00000000E+00  0.00000000E+00
  0.00000000E+00  0.00000000E+00  0.00000000E+00
  0.00000000E+00  0.00000000E+00  0.00000000E+00
  0.00000000E+00  0.00000000E+00  0.00000000E+00
  0.00000000E+00  0.00000000E+00  0.00000000E+00
  0.00000000E+00  0.00000000E+00  0.00000000E+00
  0.00000000E+00  0.00000000E+00  0.00000000E+00
  0.00000000E+00  0.00000000E+00  0.00000000E+00
  0.00000000E+00  0.00000000E+00  0.00000000E+00
  0.00000000E+00  0.00000000E+00  0.00000000E+00
  0.00000000E+00  0.00000000E+00  0.00000000E+00
  0.00000000E+00  0.00000000E+00  0.00000000E+00
  0.00000000E+00  0.00000000E+00  0.00000000E+00
  0.00000000E+00  0.00000000E+00  0.00000000E+00
  0.00000000E+00  0.00000000E+00  0.00000000E+00
  0.00000000E+00  0.00000000E+00  0.00000000E+00
  0.00000000E+00  0.00000000E+00  0.00000000E+00
  0.00000000E+00  0.00000000E+00  0.00000000E+00
  0.00000000E+00  0.00000000E+00  0.00000000E+00
  0.00000000E+00  0.00000000E+00  0.00000000E+00
  0.00000000E+00  0.00000000E+00  0.00000000E+00
  0.00000000E+00  0.00000000E+00  0.00000000E+00
  0.00000000E+00  0.00000000E+00  0.00000000E+00
  0.00000000E+00  0.00000000E+00  0.00000000E+00
  0.00000000E+00  0.00000000E+00  0.00000000E+00
  0.00000000E+00  0.00000000E+00  0.00000000E+00
  0.00000000E+00  0.00000000E+00  0.00000000E+00
  0.00000000E+00  0.00000000E+00  0.00000000E+00
  0.00000000E+00  0.00000000E+00  0.00000000E+00
  0.00000000E+00  0.00000000E+00  0.00000000E+00
  0.00000000E+00  0.00000000E+00  0.00000000E+00
  0.00000000E+00  0.00000000E+00  0.00000000E+00
  0.00000000E+00  0.00000000E+00  0.00000000E+00
  0.00000000E+00  0.00000000E+00  0.00000000E+00
  0.00000000E+00  0.00000000E+00  0.00000000E+00
  0.00000000E+00  0.00000000E+00  0.00000000E+00
  0.00000000E+00  0.00000000E+00  0.00000000E+00
  0.00000000E+00  0.00000000E+00  0.00000000E+00
  0.00000000E+00  0.00000000E+00  0.00000000E+00
  0.00000000E+00  0.00000000E+00  0.00000000E+00
  0.00000000E+00  0.00000000E+00  0.00000000E+00
  0.00000000E+00  0.00000000E+00  0.00000000E+00
  0.00000000E+00  0.00000000E+00  0.00000000E+00
  0.00000000E+00  0.00000000E+00  0.00000000E+00
  0.00000000E+00  0.00000000E+00  0.00000000E+00
  0.00000000E+00  0.00000000E+00  0.00000000E+00
  0.00000000E+00  0.00000000E+00  0.00000000E+00
  0.00000000E+00  0.00000000E+00  0.00000000E+00
  0.00000000E+00  0.00000000E+00  0.00000000E+00
  0.00000000E+00  0.00000000E+00  0.00000000E+00
  0.00000000E+00  0.00000000E+00  0.00000000E+00
  0.00000000E+00  0.00000000E+00  0.00000000E+00
  0.00000000E+00  0.00000000E+00  0.00000000E+00
  0.00000000E+00  0.00000000E+00  0.00000000E+00
  0.00000000E+00  0.00000000E+00  0.00000000E+00
  0.00000000E+00  0.00000000E+00  0.00000000E+00
  0.00000000E+00  0.00000000E+00  0.00000000E+00
  0.00000000E+00  0.00000000E+00  0.00000000E+00
  0.00000000E+00  0.00000000E+00  0.00000000E+00
  0.00000000E+00  0.00000000E+00  0.00000000E+00
  0.00000000E+00  0.00000000E+00  0.00000000E+00
  0.00000000E+00  0.00000000E+00  0.00000000E+00
  0.00000000E+00  0.00000000E+00  0.00000000E+00
  0.00000000E+00  0.00000000E+00  0.00000000E+00
  0.00000000E+00  0.00000000E+00  0.00000000E+00
  0.00000000E+00  0.00000000E+00  0.00000000E+00
  0.00000000E+00  0.00000000E+00  0.00000000E+00
  0.00000000E+00  0.00000000E+00  0.00000000E+00
  0.00000000E+00  0.00000000E+00  0.00000000E+00
  0.00000000E+00  0.00000000E+00  0.00000000E+00
  0.00000000E+00  0.00000000E+00  0.00000000E+00
  0.00000000E+00  0.00000000E+00  0.00000000E+00
  0.00000000E+00  0.00000000E+00  0.00000000E+00
  0.00000000E+00  0.00000000E+00  0.00000000E+00
  0.00000000E+00  0.00000000E+00  0.00000000E+00
  0.00000000E+00  0.00000000E+00  0.00000000E+00
  0.00000000E+00  0.00000000E+00  0.00000000E+00
  0.00000000E+00  0.00000000E+00  0.00000000E+00
  0.00000000E+00  0.00000000E+00  0.00000000E+00
  0.00000000E+00  0.00000000E+00  0.00000000E+00
  0.00000000E+00  0.00000000E+00  0.00000000E+00
  0.00000000E+00  0.00000000E+00  0.00000000E+00
  0.00000000E+00  0.00000000E+00  0.00000000E+00
  0.00000000E+00  0.00000000E+00  0.00000000E+00
  0.00000000E+00  0.00000000E+00  0.00000000E+00
  0.00000000E+00  0.00000000E+00  0.00000000E+00
  0.00000000E+00  0.00000000E+00  0.00000000E+00
  0.00000000E+00  0.00000000E+00  0.00000000E+00
  0.00000000E+00  0.00000000E+00  0.00000000E+00
  0.00000000E+00  0.00000000E+00  0.00000000E+00
  0.00000000E+00  0.00000000E+00  0.00000000E+00
  0.00000000E+00  0.00000000E+00  0.00000000E+00
  0.00000000E+00  0.00000000E+00  0.00000000E+00
  0.00000000E+00  0.00000000E+00  0.00000000E+00
  0.00000000E+00  0.00000000E+00  0.00000000E+00
  0.00000000E+00  0.00000000E+00  0.00000000E+00
  0.00000000E+00  0.00000000E+00  0.00000000E+00
  0.00000000E+00  0.00000000E+00  0.00000000E+00
  0.00000000E+00  0.00000000E+00  0.00000000E+00
  0.00000000E+00  0.00000000E+00  0.00000000E+00
  0.00000000E+00  0.00000000E+00  0.00000000E+00
  0.00000000E+00  0.00000000E+00  0.00000000E+00
  0.00000000E+00  0.00000000E+00  0.00000000E+00
  0.00000000E+00  0.00000000E+00  0.00000000E+00
  0.00000000E+00  0.00000000E+00  0.00000000E+00
  0.00000000E+00  0.00000000E+00  0.00000000E+00
  0.00000000E+00  0.00000000E+00  0.00000000E+00
  0.00000000E+00  0.00000000E+00  0.00000000E+00
  0.00000000E+00  0.00000000E+00  0.00000000E+00
  0.00000000E+00  0.00000000E+00  0.00000000E+00
  0.00000000E+00  0.00000000E+00  0.00000000E+00
  0.00000000E+00  0.00000000E+00  0.00000000E+00
  0.00000000E+00  0.00000000E+00  0.00000000E+00
  0.00000000E+00  0.00000000E+00  0.00000000E+00
  0.00000000E+00  0.00000000E+00  0.00000000E+00
  0.00000000E+00  0.00000000E+00  0.00000000E+00
  0.00000000E+00  0.00000000E+00  0.00000000E+00
  0.00000000E+00  0.00000000E+00  0.00000000E+00
  0.00000000E+00  0.00000000E+00  0.00000000E+00
  0.00000000E+00  0.00000000E+00  0.00000000E+00
  0.00000000E+00  0.00000000E+00  0.00000000E+00
  0.00000000E+00  0.00000000E+00  0.00000000E+00
  0.00000000E+00  0.00000000E+00  0.00000000E+00
  0.00000000E+00  0.00000000E+00  0.00000000E+00
  0.00000000E+00  0.00000000E+00  0.00000000E+00
  0.00000000E+00  0.00000000E+00  0.00000000E+00
  0.00000000E+00  0.00000000E+00  0.00000000E+00
  0.00000000E+00  0.00000000E+00  0.00000000E+00
  0.00000000E+00  0.00000000E+00  0.00000000E+00
  0.00000000E+00  0.00000000E+00  0.00000000E+00
  0.00000000E+00  0.00000000E+00  0.00000000E+00
  0.00000000E+00  0.00000000E+00  0.00000000E+00
  0.00000000E+00  0.00000000E+00  0.00000000E+00
  0.00000000E+00  0.00000000E+00  0.00000000E+00
  0.00000000E+00  0.00000000E+00  0.00000000E+00
  0.00000000E+00  0.00000000E+00  0.00000000E+00
  0.00000000E+00  0.00000000E+00  0.00000000E+00
  0.00000000E+00  0.00000000E+00  0.00000000E+00
  0.00000000E+00  0.00000000E+00  0.00000000E+00
  0.00000000E+00  0.00000000E+00  0.00000000E+00
  0.00000000E+00  0.00000000E+00  0.00000000E+00
  0.00000000E+00  0.00000000E+00  0.00000000E+00
  0.00000000E+00  0.00000000E+00  0.00000000E+00
