# Supplementary material for: Towards an atomistic understanding of disordered carbon electrode materials
Source: Chem Commun (Camb). 2018 May 23;54(47):5988–91. doi: 10.1039/c8cc01388h (PMC5994876; doi:10.1039/c8cc01388h)
Supplement: Supplementary file 1 [file CC-054-C8CC01388H-s001.zip › structures_pure_small/POSCAR/POSCAR.aC216_opt_1.50_01]

 C                                      
   1.00000000000000     
    14.3263651900000006    0.0000000000000000    0.0000000000000000
     0.0000000000000000   14.3263651900000006    0.0000000000000000
     0.0000000000000000    0.0000000000000000   14.3263651900000006
   C 
   197
Direct
  0.9375147090920621  0.1579717840613441  0.6310792358219633
  0.2823082790253518  0.8690733857237868  0.5870415963478487
  0.8628317510329833  0.4291493164416560  0.9534604605469048
  0.4637950247698122  0.3835369460828622  0.4455161211328805
  0.7700553183974572  0.3209457689319198  0.1712105655898137
  0.0506379613372767  0.7412828365995094  0.2244631132064329
  0.9526878301809468  0.0905658760798626  0.0922238564325053
  0.1725735981758113  0.3605696866696275  0.8416115618943887
  0.4191630390853222  0.0842960480926570  0.6091270219955519
  0.0815948461935950  0.7861292300253123  0.1426109874846798
  0.8140722363560874  0.3415452045575279  0.6094183848616845
  0.6749426302732204  0.5423810466289023  0.5334162492387827
  0.7386838876737254  0.4087082792601729  0.6017291793300860
  0.5929669667833249  0.3635159329470833  0.3439113950857323
  0.2840423630837625  0.6221562081630110  0.6494643831653247
  0.3294274179674518  0.7002963451333702  0.0876669497375676
  0.4056307897900721  0.8548268719733064  0.8772956082523984
  0.5538992991703146  0.2279093899664441  0.4552326357601958
  0.8909348198246697  0.1689310717612039  0.1172851671036592
  0.0209877144976018  0.1142153854682253  0.0189659163311731
  0.3322470485860961  0.3872396948771034  0.8030137319224823
  0.9939254378355360  0.3227225524200595  0.5859449538628976
  0.0805643166212573  0.0855879418325296  0.6150776994327973
  0.9601875694708959  0.7702085336927564  0.2679323286138176
  0.6252284087269945  0.8886672876172707  0.4592846900246598
  0.2665267877934340  0.7118343760367034  0.6145259682212866
  0.2037302390838412  0.5760597829192852  0.6919510772151705
  0.3127003396904660  0.9618699111772347  0.5950168383274532
  0.3922305794172316  0.2340415695872535  0.5581414945870480
  0.4688219558475302  0.6985157093696180 -0.0032879366739046
  0.2405172818463161  0.0348603452804028  0.6051030265435466
  0.5414769813707062  0.8751482815434289  0.5152268553555588
  0.0080736634876573  0.2292094108073536  0.6083624882463078
  0.4510659724862471  0.1707302455537281  0.8135225929550020
  0.6981717671819104  0.3788401650124709  0.2064934850586183
  0.4133901887741855  0.3350609087176599  0.8004653246242696
  0.3692207720435001  0.9372504462791481  0.8436570079550921
  0.5596815414228082  0.5776506043494729  0.0887108192962167
  0.2722820470119520  0.5909929548265963  0.3569075816863869
  0.2195998644477341  0.4956215116727721  0.7458067689963550
  0.4844719132834593  0.4628893801260269  0.3929378822085912
  0.3699818639133680  0.3834964121898908  0.4851432064901362
  0.9395866480068861  0.3625839960507660  0.9384288689957655
  0.5176977257918695  0.7814012929939247  0.5366511302207485
  0.1087578101430549  0.0735973596915525  0.9758176937693170
  0.3081567330963585  0.4593435647644699  0.4656473869029399
  0.7754888761118619  0.0950040695367911  0.6877846658422698
  0.0008938627790836  0.7338058188393652  0.6643456450324069
  0.5395778137197447  0.1826280662162164  0.7678235581306228
  0.7024382415556043  0.2360095340510562  0.6798510214653349
  0.2628241296463622  0.3318024639426354  0.8461468457696639
  0.3943612255961416  0.2461032202621719  0.8368572397608621
  0.4868962753951934  0.3535282163067096  0.7417730457222674
  0.7507024491197811  0.5541433713637657  0.9187293604781901
  0.4518378116422158  0.5659432181400482  0.2765899819805379
  0.5266114144645342  0.9525714729318892  0.8043545869754514
  0.7007161002605797  0.5278479795350173  0.0002756989100942
  0.1126020029566205  0.6152913792529762  0.6869027679879534
  0.8298844988880666  0.1639279574317238  0.1961299242007635
  0.1451965378812520  0.0118153121701310  0.6093012919408317
  0.2591681941988728  0.1337839903061471  0.6033485218955639
  0.7610795000686013  0.8243433569688650  0.3761949002944263
  0.6700054187361997  0.4546832190391765  0.1493457677788634
  0.2887727950688346  0.9867746939264977  0.8725490436386268
  0.1402659403934737  0.9792752668542317  0.9779995933433964
  0.3972923535409861  0.4983358471611951  0.6925197539473944
  0.5051094998342766  0.8583107472534343  0.8474641344477333
  0.5389698478291454  0.5152923854435698  0.2505351371208908
  0.0249174827018541  0.5902023315919139  0.7286866896318387
  0.2294759763541822  0.2985520328036101  0.5583947027161336
  0.1126900083859766  0.9177819804096528  0.6111505418342215
  0.6775927235932299  0.7198016319346153  0.4771969250474229
  0.3355731919163412  0.5329020641000957  0.4035434365377558
  0.2241145427804601  0.9437009966550486  0.9286097821319660
  0.4295451477400327  0.7453705613930535  0.5772989323420499
  0.8474167302847176  0.6074040520722606  0.4574681182098537
  0.5884658442756988  0.5161821225299501  0.1644440557121914
  0.9511829038602182  0.9807653908401619  0.6432743710991566
  0.0469027040370500  0.8728269370384379  0.1049274707152256
  0.7285336407692222  0.9885750632727933  0.3588908511605955
  0.6553882673820803  0.9780085159270705  0.4242911476273153
  0.9057244431929401  0.7201705568260285  0.3412419320862050
  0.3532098274546273  0.1555608903087715  0.6026411699851120
  0.0962142094586016  0.3145958698863787  0.8841730972858335
  0.0154152508671829  0.4659928241204086  0.5187892320619824
  0.1663456724999618  0.7639344038387126  0.0941966306345009
  0.2382840783367050  0.7102239641898334  0.1308009807447579
  0.8696353635484562  0.8501341657462268  0.6852980553070768
  0.6100658718102004  0.0009310696371463  0.7687688652971915
  0.8144473327525724  0.7424587162298748  0.3771082155742446
  0.0196911735300152  0.3776218578542359  0.8816954838711437
  0.3747574672324296  0.7379734485084922  0.0036664208113297
  0.4084737230935070  0.9893277196816487  0.5933906450930690
  0.7448034706759920  0.0787194157262489  0.3213373229923498
  0.9353983335990873  0.0069066878320050  0.1486754594348675
  0.0973781102294086  0.7045166710479288  0.6467727212066724
  0.6898423419348496  0.1602818786784836  0.3494644314328839
  0.7106538409363634  0.8497849964794894  0.7595091594935973
  0.5407451678304011  0.6261136922508764  0.5713997369372845
  0.4853402631787274  0.4411858534801221  0.6899674282564932
  0.3361095983542911  0.7799912442782446  0.5891885144910849
  0.8611555235531582  0.9470623651858522  0.6746930683776201
  0.8131549794600147  0.0831194756148676  0.2485094010127926
  0.6110938691896765  0.0596664258790627  0.4583428661281087
  0.9844342078785339  0.0706984780621232  0.6313550025558284
  0.5912119110133778  0.5409175697733529  0.5807425380605206
  0.1933423241033648  0.2088794486128413  0.5891635987496775
  0.4476692341130559  0.6475988443967465  0.6014794885376000
  0.3426211681597783  0.8087819114076541  0.9435659065228593
  0.1053140280143568  0.6358130518398556  0.3498629085816209
  0.3836636601213062  0.6148646400170016  0.2252992490881656
  0.1674725726783148  0.3768267588529985  0.5385557152493895
  0.6339540831942601  0.3035151479032878  0.6840937766927846
  0.5862424430971034  0.7057235990313627  0.5259691998522741
  0.2516665800537128  0.1570462341387195  0.8865498720652329
  0.2115894924046715  0.4554950059343049  0.4934524305643530
  0.7838188193099739  0.9092356758048873  0.3321600985194166
  0.8656749498922111  0.0062161428677200  0.2202965637726984
  0.1844355783251891  0.8498326327556394  0.5991888489625931
  0.9036633807902080  0.3703830280425963  0.5792502692312119
  0.0946921727866288  0.2266545128751951  0.9252782457349122
  0.1089077492645304  0.9008668960237247  0.0307186671507799
  0.9889019474312650  0.5264502778746922  0.7942865963517064
  0.6625262369102872  0.3290509414609657  0.2876418635173105
  0.8441113771725334  0.5213351100657754  0.5115898821044698
  0.5676282405031174  0.7843699497541858  0.8604719474479019
  0.7753011956357990  0.2389837911970576  0.2232538597709389
  0.0667353638276493  0.3857116587931659  0.5514229644069265
  0.6181156428942634  0.5792591951279195  0.0112633198878899
  0.5400415005834861  0.3182737561684557  0.4186684208320137
  0.7792427069504557 -0.0023588660981165  0.7016178972184819
  0.9741306726380580  0.9129651051753199  0.1549904275509591
  0.2507484740056607  0.8519507377669832  0.9593485825620848
  0.7975746949077593  0.8016377231434787  0.7307700108448103
  0.9173565679943406  0.4581356566566785  0.5348804781233393
  0.6471515159885014  0.3924187264177544  0.6409866867931749
  0.7084027590612739  0.2402237692169477  0.2950851022929263
  0.6950951526977730  0.6299752724325371  0.8814212496123108
  0.6569349515756213  0.7811904622215192  0.8128765037702147
  0.4239522839918967  0.5320755493170676  0.3654132994989822
  0.6087538843179088  0.1057902554554361  0.7505816368325181
  0.4029345964038379  0.0876047878951173  0.8237292251536634
  0.8424396083094221  0.1661664462876257  0.6513382233333045
  0.3300141188271148  0.3066317017045598  0.5352793720225257
  0.8384863575867582  0.5124125327290927  0.8947170224294850
  0.6828138689115966  0.8121884304588222  0.4368878996099858
  0.1781224835204582  0.8287599134364959  0.0217089613662052
  0.1475774039609586  0.4455955487553604  0.7979885166916496
  0.8563803977180704  0.9186838532897778  0.2656823795982635
  0.5709481874436494  0.4594169539945901  0.6372199909049313
  0.1217652966610813  0.6826190490764836  0.2648293661844782
  0.9303632039285111  0.6382971409403336  0.3981312777570684
  0.0221769539467332  0.6061111763083066  0.4042630328558863
  0.5460895235397034  0.0420020522640468  0.5282868226873135
  0.8070629348724825  0.4087753235977343  0.0350893218968634
  0.9635131703427734  0.8222102677725752  0.6556828786230344
  0.3165991691551677  0.4637157262332671  0.7466544730675008
  0.6911765192630156  0.1419852730255981  0.7095252069466799
  0.8230630764747994  0.3287845047924484  0.0908114040945064
  0.9284340963144939  0.8584222840132062  0.2300589060913688
  0.7921771337716130  0.2521562742530487  0.6451599620597818
  0.1752546461800601  0.7526297425144403  0.6155005156539528
  0.0482867126641222  0.4552408962566227  0.8236281339405646
  0.6971984842160969  0.9492614641243543  0.7436728168072525
  0.8752136800690190  0.6426867397310874  0.7677326762758062
  0.5534524050399775  0.2781087088037449  0.7331808259692564
  0.3976762659468475  0.6461733215720058  0.1333017936970291
  0.5003628944987599  0.1177350498729728  0.5675411569192469
  0.2991628846324584  0.2423247680648083  0.8675287333084885
  0.7277546392521533  0.4632591869477076  0.0652906311175590
  0.5552470205043790  0.4529655684514576  0.3267885765925381
  0.2925180753111920  0.6303012061107272  0.2689377958538592
  0.7736149575975440  0.6760162404126066  0.4441324460521703
  0.7149863235313888  0.6999415942148886  0.8193176798904193
  0.8944343229033069  0.5546267215848992  0.8212571206897735
  0.4973647933865629  0.9580875437818549  0.5478508241226101
  0.4388767004474842 -0.0025914037517722  0.8104082217672888
  0.6122940340259490  0.6414043196435660  0.9365166568372680
  0.4894076954192136  0.2050184277959104  0.5288767168462685
  0.0149008823020260  0.9043731231647594  0.6310733590255622
  0.2170551612850034  0.6738136217415821  0.2220226697340698
  0.4804589154703358  0.6378527212715307  0.0766974409731453
  0.1576532384521079  0.1489816276023623  0.9257628686599167
  0.7545603230737534  0.4927669521358238  0.5488454340667172
  0.9576012604625971  0.6591731714226571  0.7130156215696514
  0.6206113595466057  0.1531467298645039  0.4225497766351296
  0.3090090837956588  0.0820982695176465  0.8594760961963236
  0.0138152278025205  0.2050704633271676  0.9775866658580953
  0.0985112024689086  0.1818587068637286  0.6030009355886384
  0.3796782091927690  0.5873182804643606  0.6468438207776247
  0.9440403762691799  0.2745279690094340 -0.0093681490528261
  0.8851271898334476  0.2554189107402947  0.0662431381834964
  0.8006832757402907  0.7088133160189871  0.7688176341825395
  0.1822504405025654  0.5916476294578066  0.3904440876615778
  0.1549638463762505  0.5282255497546180  0.4599497651363108
  0.5435501724806521  0.7098299197906754  0.9277010583804527
  0.0578990325230830  0.5356642091614512  0.4680768846865400
 
  0.00000000E+00  0.00000000E+00  0.00000000E+00
  0.00000000E+00  0.00000000E+00  0.00000000E+00
  0.00000000E+00  0.00000000E+00  0.00000000E+00
  0.00000000E+00  0.00000000E+00  0.00000000E+00
  0.00000000E+00  0.00000000E+00  0.00000000E+00
  0.00000000E+00  0.00000000E+00  0.00000000E+00
  0.00000000E+00  0.00000000E+00  0.00000000E+00
  0.00000000E+00  0.00000000E+00  0.00000000E+00
  0.00000000E+00  0.00000000E+00  0.00000000E+00
  0.00000000E+00  0.00000000E+00  0.00000000E+00
  0.00000000E+00  0.00000000E+00  0.00000000E+00
  0.00000000E+00  0.00000000E+00  0.00000000E+00
  0.00000000E+00  0.00000000E+00  0.00000000E+00
  0.00000000E+00  0.00000000E+00  0.00000000E+00
  0.00000000E+00  0.00000000E+00  0.00000000E+00
  0.00000000E+00  0.00000000E+00  0.00000000E+00
  0.00000000E+00  0.00000000E+00  0.00000000E+00
  0.00000000E+00  0.00000000E+00  0.00000000E+00
  0.00000000E+00  0.00000000E+00  0.00000000E+00
  0.00000000E+00  0.00000000E+00  0.00000000E+00
  0.00000000E+00  0.00000000E+00  0.00000000E+00
  0.00000000E+00  0.00000000E+00  0.00000000E+00
  0.00000000E+00  0.00000000E+00  0.00000000E+00
  0.00000000E+00  0.00000000E+00  0.00000000E+00
  0.00000000E+00  0.00000000E+00  0.00000000E+00
  0.00000000E+00  0.00000000E+00  0.00000000E+00
  0.00000000E+00  0.00000000E+00  0.00000000E+00
  0.00000000E+00  0.00000000E+00  0.00000000E+00
  0.00000000E+00  0.00000000E+00  0.00000000E+00
  0.00000000E+00  0.00000000E+00  0.00000000E+00
  0.00000000E+00  0.00000000E+00  0.00000000E+00
  0.00000000E+00  0.00000000E+00  0.00000000E+00
  0.00000000E+00  0.00000000E+00  0.00000000E+00
  0.00000000E+00  0.00000000E+00  0.00000000E+00
  0.00000000E+00  0.00000000E+00  0.00000000E+00
  0.00000000E+00  0.00000000E+00  0.00000000E+00
  0.00000000E+00  0.00000000E+00  0.00000000E+00
  0.00000000E+00  0.00000000E+00  0.00000000E+00
  0.00000000E+00  0.00000000E+00  0.00000000E+00
  0.00000000E+00  0.00000000E+00  0.00000000E+00
  0.00000000E+00  0.00000000E+00  0.00000000E+00
  0.00000000E+00  0.00000000E+00  0.00000000E+00
  0.00000000E+00  0.00000000E+00  0.00000000E+00
  0.00000000E+00  0.00000000E+00  0.00000000E+00
  0.00000000E+00  0.00000000E+00  0.00000000E+00
  0.00000000E+00  0.00000000E+00  0.00000000E+00
  0.00000000E+00  0.00000000E+00  0.00000000E+00
  0.00000000E+00  0.00000000E+00  0.00000000E+00
  0.00000000E+00  0.00000000E+00  0.00000000E+00
  0.00000000E+00  0.00000000E+00  0.00000000E+00
  0.00000000E+00  0.00000000E+00  0.00000000E+00
  0.00000000E+00  0.00000000E+00  0.00000000E+00
  0.00000000E+00  0.00000000E+00  0.00000000E+00
  0.00000000E+00  0.00000000E+00  0.00000000E+00
  0.00000000E+00  0.00000000E+00  0.00000000E+00
  0.00000000E+00  0.00000000E+00  0.00000000E+00
  0.00000000E+00  0.00000000E+00  0.00000000E+00
  0.00000000E+00  0.00000000E+00  0.00000000E+00
  0.00000000E+00  0.00000000E+00  0.00000000E+00
  0.00000000E+00  0.00000000E+00  0.00000000E+00
  0.00000000E+00  0.00000000E+00  0.00000000E+00
  0.00000000E+00  0.00000000E+00  0.00000000E+00
  0.00000000E+00  0.00000000E+00  0.00000000E+00
  0.00000000E+00  0.00000000E+00  0.00000000E+00
  0.00000000E+00  0.00000000E+00  0.00000000E+00
  0.00000000E+00  0.00000000E+00  0.00000000E+00
  0.00000000E+00  0.00000000E+00  0.00000000E+00
  0.00000000E+00  0.00000000E+00  0.00000000E+00
  0.00000000E+00  0.00000000E+00  0.00000000E+00
  0.00000000E+00  0.00000000E+00  0.00000000E+00
  0.00000000E+00  0.00000000E+00  0.00000000E+00
  0.00000000E+00  0.00000000E+00  0.00000000E+00
  0.00000000E+00  0.00000000E+00  0.00000000E+00
  0.00000000E+00  0.00000000E+00  0.00000000E+00
  0.00000000E+00  0.00000000E+00  0.00000000E+00
  0.00000000E+00  0.00000000E+00  0.00000000E+00
  0.00000000E+00  0.00000000E+00  0.00000000E+00
  0.00000000E+00  0.00000000E+00  0.00000000E+00
  0.00000000E+00  0.00000000E+00  0.00000000E+00
  0.00000000E+00  0.00000000E+00  0.00000000E+00
  0.00000000E+00  0.00000000E+00  0.00000000E+00
  0.00000000E+00  0.00000000E+00  0.00000000E+00
  0.00000000E+00  0.00000000E+00  0.00000000E+00
  0.00000000E+00  0.00000000E+00  0.00000000E+00
  0.00000000E+00  0.00000000E+00  0.00000000E+00
  0.00000000E+00  0.00000000E+00  0.00000000E+00
  0.00000000E+00  0.00000000E+00  0.00000000E+00
  0.00000000E+00  0.00000000E+00  0.00000000E+00
  0.00000000E+00  0.00000000E+00  0.00000000E+00
  0.00000000E+00  0.00000000E+00  0.00000000E+00
  0.00000000E+00  0.00000000E+00  0.00000000E+00
  0.00000000E+00  0.00000000E+00  0.00000000E+00
  0.00000000E+00  0.00000000E+00  0.00000000E+00
  0.00000000E+00  0.00000000E+00  0.00000000E+00
  0.00000000E+00  0.00000000E+00  0.00000000E+00
  0.00000000E+00  0.00000000E+00  0.00000000E+00
  0.00000000E+00  0.00000000E+00  0.00000000E+00
  0.00000000E+00  0.00000000E+00  0.00000000E+00
  0.00000000E+00  0.00000000E+00  0.00000000E+00
  0.00000000E+00  0.00000000E+00  0.00000000E+00
  0.00000000E+00  0.00000000E+00  0.00000000E+00
  0.00000000E+00  0.00000000E+00  0.00000000E+00
  0.00000000E+00  0.00000000E+00  0.00000000E+00
  0.00000000E+00  0.00000000E+00  0.00000000E+00
  0.00000000E+00  0.00000000E+00  0.00000000E+00
  0.00000000E+00  0.00000000E+00  0.00000000E+00
  0.00000000E+00  0.00000000E+00  0.00000000E+00
  0.00000000E+00  0.00000000E+00  0.00000000E+00
  0.00000000E+00  0.00000000E+00  0.00000000E+00
  0.00000000E+00  0.00000000E+00  0.00000000E+00
  0.00000000E+00  0.00000000E+00  0.00000000E+00
  0.00000000E+00  0.00000000E+00  0.00000000E+00
  0.00000000E+00  0.00000000E+00  0.00000000E+00
  0.00000000E+00  0.00000000E+00  0.00000000E+00
  0.00000000E+00  0.00000000E+00  0.00000000E+00
  0.00000000E+00  0.00000000E+00  0.00000000E+00
  0.00000000E+00  0.00000000E+00  0.00000000E+00
  0.00000000E+00  0.00000000E+00  0.00000000E+00
  0.00000000E+00  0.00000000E+00  0.00000000E+00
  0.00000000E+00  0.00000000E+00  0.00000000E+00
  0.00000000E+00  0.00000000E+00  0.00000000E+00
  0.00000000E+00  0.00000000E+00  0.00000000E+00
  0.00000000E+00  0.00000000E+00  0.00000000E+00
  0.00000000E+00  0.00000000E+00  0.00000000E+00
  0.00000000E+00  0.00000000E+00  0.00000000E+00
  0.00000000E+00  0.00000000E+00  0.00000000E+00
  0.00000000E+00  0.00000000E+00  0.00000000E+00
  0.00000000E+00  0.00000000E+00  0.00000000E+00
  0.00000000E+00  0.00000000E+00  0.00000000E+00
  0.00000000E+00  0.00000000E+00  0.00000000E+00
  0.00000000E+00  0.00000000E+00  0.00000000E+00
  0.00000000E+00  0.00000000E+00  0.00000000E+00
  0.00000000E+00  0.00000000E+00  0.00000000E+00
  0.00000000E+00  0.00000000E+00  0.00000000E+00
  0.00000000E+00  0.00000000E+00  0.00000000E+00
  0.00000000E+00  0.00000000E+00  0.00000000E+00
  0.00000000E+00  0.00000000E+00  0.00000000E+00
  0.00000000E+00  0.00000000E+00  0.00000000E+00
  0.00000000E+00  0.00000000E+00  0.00000000E+00
  0.00000000E+00  0.00000000E+00  0.00000000E+00
  0.00000000E+00  0.00000000E+00  0.00000000E+00
  0.00000000E+00  0.00000000E+00  0.00000000E+00
  0.00000000E+00  0.00000000E+00  0.00000000E+00
  0.00000000E+00  0.00000000E+00  0.00000000E+00
  0.00000000E+00  0.00000000E+00  0.00000000E+00
  0.00000000E+00  0.00000000E+00  0.00000000E+00
  0.00000000E+00  0.00000000E+00  0.00000000E+00
  0.00000000E+00  0.00000000E+00  0.00000000E+00
  0.00000000E+00  0.00000000E+00  0.00000000E+00
  0.00000000E+00  0.00000000E+00  0.00000000E+00
  0.00000000E+00  0.00000000E+00  0.00000000E+00
  0.00000000E+00  0.00000000E+00  0.00000000E+00
  0.00000000E+00  0.00000000E+00  0.00000000E+00
  0.00000000E+00  0.00000000E+00  0.00000000E+00
  0.00000000E+00  0.00000000E+00  0.00000000E+00
  0.00000000E+00  0.00000000E+00  0.00000000E+00
  0.00000000E+00  0.00000000E+00  0.00000000E+00
  0.00000000E+00  0.00000000E+00  0.00000000E+00
  0.00000000E+00  0.00000000E+00  0.00000000E+00
  0.00000000E+00  0.00000000E+00  0.00000000E+00
  0.00000000E+00  0.00000000E+00  0.00000000E+00
  0.00000000E+00  0.00000000E+00  0.00000000E+00
  0.00000000E+00  0.00000000E+00  0.00000000E+00
  0.00000000E+00  0.00000000E+00  0.00000000E+00
  0.00000000E+00  0.00000000E+00  0.00000000E+00
  0.00000000E+00  0.00000000E+00  0.00000000E+00
  0.00000000E+00  0.00000000E+00  0.00000000E+00
  0.00000000E+00  0.00000000E+00  0.00000000E+00
  0.00000000E+00  0.00000000E+00  0.00000000E+00
  0.00000000E+00  0.00000000E+00  0.00000000E+00
  0.00000000E+00  0.00000000E+00  0.00000000E+00
  0.00000000E+00  0.00000000E+00  0.00000000E+00
  0.00000000E+00  0.00000000E+00  0.00000000E+00
  0.00000000E+00  0.00000000E+00  0.00000000E+00
  0.00000000E+00  0.00000000E+00  0.00000000E+00
  0.00000000E+00  0.00000000E+00  0.00000000E+00
  0.00000000E+00  0.00000000E+00  0.00000000E+00
  0.00000000E+00  0.00000000E+00  0.00000000E+00
  0.00000000E+00  0.00000000E+00  0.00000000E+00
  0.00000000E+00  0.00000000E+00  0.00000000E+00
  0.00000000E+00  0.00000000E+00  0.00000000E+00
  0.00000000E+00  0.00000000E+00  0.00000000E+00
  0.00000000E+00  0.00000000E+00  0.00000000E+00
  0.00000000E+00  0.00000000E+00  0.00000000E+00
  0.00000000E+00  0.00000000E+00  0.00000000E+00
  0.00000000E+00  0.00000000E+00  0.00000000E+00
  0.00000000E+00  0.00000000E+00  0.00000000E+00
  0.00000000E+00  0.00000000E+00  0.00000000E+00
  0.00000000E+00  0.00000000E+00  0.00000000E+00
  0.00000000E+00  0.00000000E+00  0.00000000E+00
  0.00000000E+00  0.00000000E+00  0.00000000E+00
  0.00000000E+00  0.00000000E+00  0.00000000E+00
  0.00000000E+00  0.00000000E+00  0.00000000E+00
  0.00000000E+00  0.00000000E+00  0.00000000E+00
  0.00000000E+00  0.00000000E+00  0.00000000E+00
  0.00000000E+00  0.00000000E+00  0.00000000E+00
  0.00000000E+00  0.00000000E+00  0.00000000E+00
