# Supplementary material for: Towards an atomistic understanding of disordered carbon electrode materials
Source: Chem Commun (Camb). 2018 May 23;54(47):5988–91. doi: 10.1039/c8cc01388h (PMC5994876; doi:10.1039/c8cc01388h)
Supplement: Supplementary file 1 [file CC-054-C8CC01388H-s001.zip › structures_pure_small/POSCAR/POSCAR.aC216_opt_1.50_03]

 C                                      
   1.00000000000000     
    14.1368158899999994    0.0000000000000000    0.0000000000000000
     0.0000000000000000   14.1368158899999994    0.0000000000000000
     0.0000000000000000    0.0000000000000000   14.1368158899999994
   C 
   216
Direct
  0.9066568873609032  0.9073206960001280  0.9793499720454962
  0.4283533486817587  0.4435953008872071  0.7215711539273367
  0.6687046420883750  0.8516981708853465  0.3727769604721101
  0.5966522304817385  0.9220701608489309  0.2409530165090521
  0.8595582056502290  0.4366403505392558  0.8897824824163484
 -0.0113961958728087  0.7663512871425300  0.0534119713056737
  0.2504280863413634  0.5960477184602964  0.5900111879717963
  0.2511850251488827  0.3195504790834505  0.6636067337747563
  0.2821870894326264  0.2533185341442097  0.4131742218271708
  0.6588912687242140  0.2475195928975824  0.3468838591107157
  0.8297145898935944  0.5919582389889042  0.8112004110392601
  0.9430175802337676  0.8729837221263054  0.3159136008516950
  0.9555393088326046  0.4748852904115234  0.7572894703538490
  0.6946883738933080  0.1917033803633834  0.2714805848269480
  0.5528476801403835  0.3583513290290165  0.4225505101909912
  0.3087212968468060  0.2036514791880991  0.7719066384423968
  0.2528766307451135  0.5931446600801940  0.4903780791554710
  0.6557907038815850  0.2309577311794045  0.8530776262378559
  0.8253208342367114  0.1078817922596524  0.7036838210021821
  0.9082503826667515  0.4036565872871994  0.1717594054064576
  0.7710524184255692  0.0840412802446325  0.1218787858504643
  0.0116342268156960  0.7054713722337135  0.2066304624586097
  0.7782977074199440  0.6843958085656895  0.8268312951805102
  0.8974530523409626  0.5560995104149062  0.7362127315820959
  0.1099373991985282  0.2574690389239566  0.0684402275217952
  0.1856467129993132  0.6326863770437593  0.4312400831998839
  0.8138796297361341  0.0452000926577720  0.9531024063537195
  0.8863007817685683  0.9587720633304848  0.3227659063560373
  0.7180698204749870  0.5879844919958610  0.1631417199400806
  0.6245894231175952  0.9342351262283322  0.6055306089813437
  0.6577277396104945  0.8476987050895560  0.2726964756666227
  0.3053936547491727  0.4824465628684284  0.0391932849387674
  0.5769170343890930  0.9850881264393667  0.6832386840113610
  0.6035022191327516  0.9195206236064324  0.9721180858253966
  0.2719924409177923  0.5212689846216662  0.1952380894391362
  0.1677578658250886  0.6335834461747818  0.7497081463592872
  0.7581642623339463  0.7447011564298974  0.7462455531137057
  0.3786721037057219  0.2124815260704386  0.6139761548062618
  0.2393843233394280  0.1955301948593144  0.9274892071255554
  0.8642468913724362  0.0131307142782469  0.4013679201841980
  0.1608466754672121  0.2529746721921403  0.8995612084431105
  0.7545079636883665  0.6362742382522030  0.0012273222208197
  0.2720008299132392  0.5392228718351216  0.2959621522255767
  0.8745821984728707  0.9471263989287451  0.0686537646038032
  0.3287928746928745  0.5383943249665233  0.6204667358188858
  0.3303765408223585  0.1161238026579429  0.0492434002378467
  0.0033108758813747  0.3505679968323646  0.8522323573475942
  0.3334214350083761  0.4668643328707509  0.1365004847993653
  0.7636640921636045  0.1621622215896227  0.4551028559913923
  0.5855147549441438  0.3417506223645682  0.5163928112727784
  0.1944555166560295  0.2118359893201085  0.0958298599290433
  0.1778641130049473  0.6429072136702105  0.6405048531673564
  0.8161627967026923  0.5266790836768313  0.8863031932132017
  0.0061637393486878  0.3130125009387520  0.9435934525612013
  0.5521374493155322  0.3358191275439322  0.7550468925263406
  0.5244484343981649  0.0034567658285737  0.8483032795509241
  0.7088424581953964  0.2323430758093608  0.5980201579763809
  0.0478770522854952  0.7660979037378310  0.6246266422552231
  0.7870959164626157  0.7229970936020166  0.6513431665881912
  0.9622479293448185  0.3446717411309635  0.1088451617578629
  0.9925613953673214  0.8486659125579229  0.5861123967038531
  0.6553286224581132  0.8635369759305698  0.9066056709072270
  0.4333943613686881  0.0574597113293093  0.1758285599949911
  0.0480527330565919  0.6829861598458212  0.0439793713459597
  0.0655305828250327  0.7016476085942821  0.8803169675661326
  0.7585428684217282  0.1660806699360791  0.7469750817441669
  0.0550722608057741  0.6946241390591134  0.3006379143524224
  0.8320335448052804  0.1078958923121276  0.6026724061551275
  0.2631284942494553  0.2978331665564981  0.5039506694459461
  0.5713518505902175  0.9410596398184030  0.1438724756078791
  0.4399883236966731  0.0824034411900275  0.2718233632740779
  0.4514491488433837  0.3569405685744492  0.0870225591303370
  0.2026050593305757  0.5602794865714465  0.1324474630436713
  0.0998253246991172  0.6521172978847875  0.9587836022249152
  0.9654598747542806  0.8836143128200650  0.4901899966979008
  0.5228694360767433  0.3941303509573064  0.5798631130847658
  0.6027779217937306  0.9683834511644464  0.5065571682619071
  0.4941476676611307  0.3298497068007625  0.9337130198311797
  0.9317079804701602  0.4160675086986649  0.8310029893674631
  0.6980367022127465  0.2312907158687768  0.6960222781293932
  0.4538213230461663  0.3924263018332326  0.2533788893034008
  0.3559130292415107  0.4398495546393423  0.9656672235311119
  0.0441338542749217  0.4436753066431856  0.4614627094287107
  0.8600548450921602  0.3984295482520271  0.9814249506383330
  0.3527511917272446  0.4609571524864309  0.8679475788060679
  0.2993551515902558  0.5219372563751270  0.8054896585292423
  0.7401297215244372  0.7846281421387022  0.5855537249026641
  0.8256558195230387  0.6725123288159812  0.5021670933822946
  0.5154410122723648  0.0655774623509557  0.6681622364518874
  0.6832545351127848  0.8543468010868778  0.6362226634419093
  0.9124378251941472  0.5409893559925679  0.4124031910756300
  0.8920338514804779  0.9286634490580195  0.1640390590160700
  0.9628430585725766  0.8204590672935473  0.9723959228226243
  0.1028653486008816  0.4181248813129811  0.5398154257049079
  0.6580767249026317  0.2089255706739933  0.1788170267195179
  0.0403600422875784  0.4319091122787496  0.7148023482811775
  0.3075394735034934  0.1604364432526812  0.2151835362536760
  0.8733838834421744  0.9713249077772067  0.9064769878701944
  0.4565710913484863  0.4447841244668255  0.5196455306209419
  0.9452695092369012  0.4254564326739769  0.2634755902910120
  0.9080542777191059  0.5829214424635092  0.6380093409204217
  0.7456142703832837  0.7162536647340917  0.3165376255694848
  0.2244521945908546  0.2120769776664651  0.1923292251255541
  0.7952537710163393  0.0643967568195747  0.2164584872622964
  0.8031102381105154  0.6358052052259704  0.3327645629228358
  0.3960458318050202  0.0773894975918367  0.9854409346150711
  0.9894680493619927  0.8089970707334188  0.7926939839750576
  0.0305262685320554  0.3779685260722326  0.2904962874934537
  0.0765041020592419  0.3560128225240509  0.7838060901893835
  0.4957663033205032  0.3533282657913690  0.8385983637568092
  0.8983398606087423  0.9667684460478134  0.8097779709604868
  0.1575089528457478  0.2969654896053771  0.8074475070377105
  0.4744386578998450  0.0215166091566093  0.0164778627120613
  0.1721970641601925  0.2689492752117602  0.2579374367313962
  0.0942546930590570  0.6896030136290129  0.7825067597119416
  0.9367047241397968  0.3419697556345727  0.0120318828653741
  0.1259073657480310  0.6252896854878155  0.2771846067553417
  0.6805623132098504  0.8122467033306703  0.0605191666833525
  0.5079979395084308  0.1008939255569487  0.5787663765005587
  0.6302792609493986  0.2731455169383256  0.7631659014230119
  0.8167680466443585  0.0279258850397280  0.0512818618203646
  0.1120763975166002  0.7027469298978446  0.5758893979975522
  0.7464057404026657  0.7056070493074522  0.9259104198188606
  0.3788897981634380  0.5034104876348936  0.5369097804540480
  0.0839421209827277  0.3145773981548797  0.2297595122866871
  0.6950176248627815  0.8297566104761528  0.7358735458542182
  0.3106391932348218  0.1652964071128941  0.8631377387335818
  0.8489290004603681  0.6197430847669073  0.4215634769157075
  0.7600522066610055  0.7505166273513529  0.4921077608022918
  0.4530816222794457  0.0704185303415350  0.8242810317494015
  0.6200341673881319  0.8939840700977133  0.0674951304054425
  0.8909932818332745  0.0303292838029613  0.5689023645506819
  0.6963954624654380  0.1697685380087639  0.0003189797318638
  0.5322458467385783  0.2964605152365216  0.0881361564506362
  0.3657444171586304  0.1482294136040332  0.2972772564449457
  0.9753630175773584  0.5262414367006121  0.5836694343626411
  0.7854053820220822  0.5256702948112333  0.1941441386409635
  0.1132685724755953  0.6961115045225598  0.4683751604106212
  0.7039067961282209  0.1569218418591951  0.0993646611132321
  0.9418142009434103  0.8558814805734699  0.2116571069776979
  0.5713850222759785  0.9722226974884791  0.3275075920193318
  0.9494885937440254  0.8896877278798709  0.7616663447012764
  0.4100528076447442  0.4056613880482924  0.1629530777009443
  0.9192560299066918  0.9916180021081035  0.6519534966682015
  0.7744634757188840  0.1665576654407258  0.5541573512851123
  0.7009058134045684  0.7908814450984131  0.9599173582363050
  0.3499877438652824  0.5077261152987725  0.7099955293437221
  0.8551482541301397  0.9881405539866509  0.2331543301204457
  0.7545668731809415  0.1219137615124101  0.9290813341530857
  0.4224950940950371  0.4399897699938431  0.3408942244514903
 -0.0001076527804785  0.7780363610869009  0.8871268241834224
  0.7636817908774457  0.1188790807341220  0.2931165230503710
  0.9025339793173174  0.5006493568419050  0.3182244332536228
  0.8807836429260999  0.0312424681295052  0.7357458901323806
  0.0424145818400566  0.7539437880626689  0.7249384846426827
  0.7308164679079816  0.1663206100024739  0.8417645678189128
  0.0484409015049381  0.7416234513392039  0.3927415877769457
  0.7252139984544406  0.7740951531252701  0.4014102730823217
  0.1492051968214390  0.3432638398433805  0.4054284524144882
  0.3587050763976234  0.1911094094237046  0.3879380960127786
  0.6473520995755571  0.8810444523784219  0.8078723351245594
  0.7030484857873943  0.7489673494503306  0.1334144072171737
  0.4262999779407275  0.3748680277350147  0.9926750280440706
 -0.0274833317875786  0.7806449799381617  0.1576652038424595
  0.0542168970249734  0.6484768885379890  0.1372957886187920
  0.3275690009306415  0.5338720542811131  0.4557037658741812
  0.5363057140365779  0.3277029873333623  0.2541869268711169
  0.4748746211486741  0.4196167821349656  0.4227812147707182
  0.2517649117404099  0.1719923919044250  0.0233679641039095
  0.0912081816238599  0.2697435393306843  0.9706253960897628
  0.8098292040724355  0.4612933548246461  0.0393874730681208
  0.0510483712413622  0.4590746883758726  0.6203851510085542
  0.3816184708996861  0.1768201085909051  0.7073784850033842
  0.6330686134520765  0.2318613732580999  0.9511296767391629
  0.9076143504029661  0.9769489512637624  0.4861938245634932
  0.0502318719249361  0.3024767448334204  0.1365264090703872
  0.9731612272417307  0.5095803732616865  0.4836080283788526
  0.7998622550436124  0.0979980801023830  0.3868229331604692
  0.5010719785107244  0.0911026164347642  0.4233219891301856
  0.0689468684308382  0.3934063086596634  0.3794325625975262
  0.5481600663735892  0.0525826313818013  0.5025913841639532
  0.7027911660375843  0.7661631017431483  0.2335035331827240
  0.4945250945237605  0.0057537236690519  0.1147776484238072
  0.6175134630304181  0.9305681577476984  0.4110061792050621
  0.3526132843744350  0.1072945080964526  0.1431663063201316
  0.5580443434667219  0.2794993529799270  0.9915518072710520
  0.2247125074551768  0.5455319265075238  0.0290378795266129
  0.7823484970699706  0.5440526650668059  0.9794593887744552
  0.6947928131218483  0.2326750257657417  0.4362511288839297
  0.3053040424571493  0.2795454499699692  0.5921280416433894
  0.4391693147561621  0.1687145800160613  0.5490157526722761
  0.4501690494854824  0.1057953736724878  0.7331326242668794
  0.1279364505285829  0.6008729951229267  0.1788487628923630
  0.5775531897750361  0.2756571997279899  0.1731697110238989
  0.4241776790284254  0.4173984644452940  0.8154487021808116
  0.8280116581663781  0.4554668269663117  0.1367297394083102
  0.2048743055609992  0.2834010244768681  0.3514502689941816
  0.9595553149623399  0.9046074671715190  0.6625232242355851
  0.1760774308920516  0.3554082248600986  0.5003435357632224
  0.5843292315953592  0.9570864449456046  0.7798338603540080
  0.1974723633659144  0.5987884074266057  0.3360438200165919
  0.4325123349646210  0.1608153788211076  0.4496645602895836
  0.5076479734048023  0.0488490999427533  0.3357929940060098
  0.5340364891919978  0.9830926799491803  0.9454661911039794
  0.3859307789759805  0.1032741046416431  0.8906931176964268
  0.8292286420009910  0.5547737297941154  0.2767260284167868
  0.5838337163075973  0.3133929146002961  0.3399806682384015
  0.6597981465834042  0.2763843416288259  0.5223159402722120
  0.7251013069639655  0.6571882346802422  0.0977478943248321
  0.8457329713345320  0.6546085358932092  0.5999909983961033
  0.1818068833731502  0.5874527713050135  0.9433754681400240
  0.3420634882241971  0.5041888338691185  0.3601831378765495
  0.2191199015685567  0.5788598427283417  0.8294755151403049
  0.2376021385258633  0.2745802543164399  0.7478500065816128
  0.5070833803081246  0.3924554458347280  0.6780631401069860
  0.9858354994963208  0.8305394897387867  0.4001859265597787
 
  0.00000000E+00  0.00000000E+00  0.00000000E+00
  0.00000000E+00  0.00000000E+00  0.00000000E+00
  0.00000000E+00  0.00000000E+00  0.00000000E+00
  0.00000000E+00  0.00000000E+00  0.00000000E+00
  0.00000000E+00  0.00000000E+00  0.00000000E+00
  0.00000000E+00  0.00000000E+00  0.00000000E+00
  0.00000000E+00  0.00000000E+00  0.00000000E+00
  0.00000000E+00  0.00000000E+00  0.00000000E+00
  0.00000000E+00  0.00000000E+00  0.00000000E+00
  0.00000000E+00  0.00000000E+00  0.00000000E+00
  0.00000000E+00  0.00000000E+00  0.00000000E+00
  0.00000000E+00  0.00000000E+00  0.00000000E+00
  0.00000000E+00  0.00000000E+00  0.00000000E+00
  0.00000000E+00  0.00000000E+00  0.00000000E+00
  0.00000000E+00  0.00000000E+00  0.00000000E+00
  0.00000000E+00  0.00000000E+00  0.00000000E+00
  0.00000000E+00  0.00000000E+00  0.00000000E+00
  0.00000000E+00  0.00000000E+00  0.00000000E+00
  0.00000000E+00  0.00000000E+00  0.00000000E+00
  0.00000000E+00  0.00000000E+00  0.00000000E+00
  0.00000000E+00  0.00000000E+00  0.00000000E+00
  0.00000000E+00  0.00000000E+00  0.00000000E+00
  0.00000000E+00  0.00000000E+00  0.00000000E+00
  0.00000000E+00  0.00000000E+00  0.00000000E+00
  0.00000000E+00  0.00000000E+00  0.00000000E+00
  0.00000000E+00  0.00000000E+00  0.00000000E+00
  0.00000000E+00  0.00000000E+00  0.00000000E+00
  0.00000000E+00  0.00000000E+00  0.00000000E+00
  0.00000000E+00  0.00000000E+00  0.00000000E+00
  0.00000000E+00  0.00000000E+00  0.00000000E+00
  0.00000000E+00  0.00000000E+00  0.00000000E+00
  0.00000000E+00  0.00000000E+00  0.00000000E+00
  0.00000000E+00  0.00000000E+00  0.00000000E+00
  0.00000000E+00  0.00000000E+00  0.00000000E+00
  0.00000000E+00  0.00000000E+00  0.00000000E+00
  0.00000000E+00  0.00000000E+00  0.00000000E+00
  0.00000000E+00  0.00000000E+00  0.00000000E+00
  0.00000000E+00  0.00000000E+00  0.00000000E+00
  0.00000000E+00  0.00000000E+00  0.00000000E+00
  0.00000000E+00  0.00000000E+00  0.00000000E+00
  0.00000000E+00  0.00000000E+00  0.00000000E+00
  0.00000000E+00  0.00000000E+00  0.00000000E+00
  0.00000000E+00  0.00000000E+00  0.00000000E+00
  0.00000000E+00  0.00000000E+00  0.00000000E+00
  0.00000000E+00  0.00000000E+00  0.00000000E+00
  0.00000000E+00  0.00000000E+00  0.00000000E+00
  0.00000000E+00  0.00000000E+00  0.00000000E+00
  0.00000000E+00  0.00000000E+00  0.00000000E+00
  0.00000000E+00  0.00000000E+00  0.00000000E+00
  0.00000000E+00  0.00000000E+00  0.00000000E+00
  0.00000000E+00  0.00000000E+00  0.00000000E+00
  0.00000000E+00  0.00000000E+00  0.00000000E+00
  0.00000000E+00  0.00000000E+00  0.00000000E+00
  0.00000000E+00  0.00000000E+00  0.00000000E+00
  0.00000000E+00  0.00000000E+00  0.00000000E+00
  0.00000000E+00  0.00000000E+00  0.00000000E+00
  0.00000000E+00  0.00000000E+00  0.00000000E+00
  0.00000000E+00  0.00000000E+00  0.00000000E+00
  0.00000000E+00  0.00000000E+00  0.00000000E+00
  0.00000000E+00  0.00000000E+00  0.00000000E+00
  0.00000000E+00  0.00000000E+00  0.00000000E+00
  0.00000000E+00  0.00000000E+00  0.00000000E+00
  0.00000000E+00  0.00000000E+00  0.00000000E+00
  0.00000000E+00  0.00000000E+00  0.00000000E+00
  0.00000000E+00  0.00000000E+00  0.00000000E+00
  0.00000000E+00  0.00000000E+00  0.00000000E+00
  0.00000000E+00  0.00000000E+00  0.00000000E+00
  0.00000000E+00  0.00000000E+00  0.00000000E+00
  0.00000000E+00  0.00000000E+00  0.00000000E+00
  0.00000000E+00  0.00000000E+00  0.00000000E+00
  0.00000000E+00  0.00000000E+00  0.00000000E+00
  0.00000000E+00  0.00000000E+00  0.00000000E+00
  0.00000000E+00  0.00000000E+00  0.00000000E+00
  0.00000000E+00  0.00000000E+00  0.00000000E+00
  0.00000000E+00  0.00000000E+00  0.00000000E+00
  0.00000000E+00  0.00000000E+00  0.00000000E+00
  0.00000000E+00  0.00000000E+00  0.00000000E+00
  0.00000000E+00  0.00000000E+00  0.00000000E+00
  0.00000000E+00  0.00000000E+00  0.00000000E+00
  0.00000000E+00  0.00000000E+00  0.00000000E+00
  0.00000000E+00  0.00000000E+00  0.00000000E+00
  0.00000000E+00  0.00000000E+00  0.00000000E+00
  0.00000000E+00  0.00000000E+00  0.00000000E+00
  0.00000000E+00  0.00000000E+00  0.00000000E+00
  0.00000000E+00  0.00000000E+00  0.00000000E+00
  0.00000000E+00  0.00000000E+00  0.00000000E+00
  0.00000000E+00  0.00000000E+00  0.00000000E+00
  0.00000000E+00  0.00000000E+00  0.00000000E+00
  0.00000000E+00  0.00000000E+00  0.00000000E+00
  0.00000000E+00  0.00000000E+00  0.00000000E+00
  0.00000000E+00  0.00000000E+00  0.00000000E+00
  0.00000000E+00  0.00000000E+00  0.00000000E+00
  0.00000000E+00  0.00000000E+00  0.00000000E+00
  0.00000000E+00  0.00000000E+00  0.00000000E+00
  0.00000000E+00  0.00000000E+00  0.00000000E+00
  0.00000000E+00  0.00000000E+00  0.00000000E+00
  0.00000000E+00  0.00000000E+00  0.00000000E+00
  0.00000000E+00  0.00000000E+00  0.00000000E+00
  0.00000000E+00  0.00000000E+00  0.00000000E+00
  0.00000000E+00  0.00000000E+00  0.00000000E+00
  0.00000000E+00  0.00000000E+00  0.00000000E+00
  0.00000000E+00  0.00000000E+00  0.00000000E+00
  0.00000000E+00  0.00000000E+00  0.00000000E+00
  0.00000000E+00  0.00000000E+00  0.00000000E+00
  0.00000000E+00  0.00000000E+00  0.00000000E+00
  0.00000000E+00  0.00000000E+00  0.00000000E+00
  0.00000000E+00  0.00000000E+00  0.00000000E+00
  0.00000000E+00  0.00000000E+00  0.00000000E+00
  0.00000000E+00  0.00000000E+00  0.00000000E+00
  0.00000000E+00  0.00000000E+00  0.00000000E+00
  0.00000000E+00  0.00000000E+00  0.00000000E+00
  0.00000000E+00  0.00000000E+00  0.00000000E+00
  0.00000000E+00  0.00000000E+00  0.00000000E+00
  0.00000000E+00  0.00000000E+00  0.00000000E+00
  0.00000000E+00  0.00000000E+00  0.00000000E+00
  0.00000000E+00  0.00000000E+00  0.00000000E+00
  0.00000000E+00  0.00000000E+00  0.00000000E+00
  0.00000000E+00  0.00000000E+00  0.00000000E+00
  0.00000000E+00  0.00000000E+00  0.00000000E+00
  0.00000000E+00  0.00000000E+00  0.00000000E+00
  0.00000000E+00  0.00000000E+00  0.00000000E+00
  0.00000000E+00  0.00000000E+00  0.00000000E+00
  0.00000000E+00  0.00000000E+00  0.00000000E+00
  0.00000000E+00  0.00000000E+00  0.00000000E+00
  0.00000000E+00  0.00000000E+00  0.00000000E+00
  0.00000000E+00  0.00000000E+00  0.00000000E+00
  0.00000000E+00  0.00000000E+00  0.00000000E+00
  0.00000000E+00  0.00000000E+00  0.00000000E+00
  0.00000000E+00  0.00000000E+00  0.00000000E+00
  0.00000000E+00  0.00000000E+00  0.00000000E+00
  0.00000000E+00  0.00000000E+00  0.00000000E+00
  0.00000000E+00  0.00000000E+00  0.00000000E+00
  0.00000000E+00  0.00000000E+00  0.00000000E+00
  0.00000000E+00  0.00000000E+00  0.00000000E+00
  0.00000000E+00  0.00000000E+00  0.00000000E+00
  0.00000000E+00  0.00000000E+00  0.00000000E+00
  0.00000000E+00  0.00000000E+00  0.00000000E+00
  0.00000000E+00  0.00000000E+00  0.00000000E+00
  0.00000000E+00  0.00000000E+00  0.00000000E+00
  0.00000000E+00  0.00000000E+00  0.00000000E+00
  0.00000000E+00  0.00000000E+00  0.00000000E+00
  0.00000000E+00  0.00000000E+00  0.00000000E+00
  0.00000000E+00  0.00000000E+00  0.00000000E+00
  0.00000000E+00  0.00000000E+00  0.00000000E+00
  0.00000000E+00  0.00000000E+00  0.00000000E+00
  0.00000000E+00  0.00000000E+00  0.00000000E+00
  0.00000000E+00  0.00000000E+00  0.00000000E+00
  0.00000000E+00  0.00000000E+00  0.00000000E+00
  0.00000000E+00  0.00000000E+00  0.00000000E+00
  0.00000000E+00  0.00000000E+00  0.00000000E+00
  0.00000000E+00  0.00000000E+00  0.00000000E+00
  0.00000000E+00  0.00000000E+00  0.00000000E+00
  0.00000000E+00  0.00000000E+00  0.00000000E+00
  0.00000000E+00  0.00000000E+00  0.00000000E+00
  0.00000000E+00  0.00000000E+00  0.00000000E+00
  0.00000000E+00  0.00000000E+00  0.00000000E+00
  0.00000000E+00  0.00000000E+00  0.00000000E+00
  0.00000000E+00  0.00000000E+00  0.00000000E+00
  0.00000000E+00  0.00000000E+00  0.00000000E+00
  0.00000000E+00  0.00000000E+00  0.00000000E+00
  0.00000000E+00  0.00000000E+00  0.00000000E+00
  0.00000000E+00  0.00000000E+00  0.00000000E+00
  0.00000000E+00  0.00000000E+00  0.00000000E+00
  0.00000000E+00  0.00000000E+00  0.00000000E+00
  0.00000000E+00  0.00000000E+00  0.00000000E+00
  0.00000000E+00  0.00000000E+00  0.00000000E+00
  0.00000000E+00  0.00000000E+00  0.00000000E+00
  0.00000000E+00  0.00000000E+00  0.00000000E+00
  0.00000000E+00  0.00000000E+00  0.00000000E+00
  0.00000000E+00  0.00000000E+00  0.00000000E+00
  0.00000000E+00  0.00000000E+00  0.00000000E+00
  0.00000000E+00  0.00000000E+00  0.00000000E+00
  0.00000000E+00  0.00000000E+00  0.00000000E+00
  0.00000000E+00  0.00000000E+00  0.00000000E+00
  0.00000000E+00  0.00000000E+00  0.00000000E+00
  0.00000000E+00  0.00000000E+00  0.00000000E+00
  0.00000000E+00  0.00000000E+00  0.00000000E+00
  0.00000000E+00  0.00000000E+00  0.00000000E+00
  0.00000000E+00  0.00000000E+00  0.00000000E+00
  0.00000000E+00  0.00000000E+00  0.00000000E+00
  0.00000000E+00  0.00000000E+00  0.00000000E+00
  0.00000000E+00  0.00000000E+00  0.00000000E+00
  0.00000000E+00  0.00000000E+00  0.00000000E+00
  0.00000000E+00  0.00000000E+00  0.00000000E+00
  0.00000000E+00  0.00000000E+00  0.00000000E+00
  0.00000000E+00  0.00000000E+00  0.00000000E+00
  0.00000000E+00  0.00000000E+00  0.00000000E+00
  0.00000000E+00  0.00000000E+00  0.00000000E+00
  0.00000000E+00  0.00000000E+00  0.00000000E+00
  0.00000000E+00  0.00000000E+00  0.00000000E+00
  0.00000000E+00  0.00000000E+00  0.00000000E+00
  0.00000000E+00  0.00000000E+00  0.00000000E+00
  0.00000000E+00  0.00000000E+00  0.00000000E+00
  0.00000000E+00  0.00000000E+00  0.00000000E+00
  0.00000000E+00  0.00000000E+00  0.00000000E+00
  0.00000000E+00  0.00000000E+00  0.00000000E+00
  0.00000000E+00  0.00000000E+00  0.00000000E+00
  0.00000000E+00  0.00000000E+00  0.00000000E+00
  0.00000000E+00  0.00000000E+00  0.00000000E+00
  0.00000000E+00  0.00000000E+00  0.00000000E+00
  0.00000000E+00  0.00000000E+00  0.00000000E+00
  0.00000000E+00  0.00000000E+00  0.00000000E+00
  0.00000000E+00  0.00000000E+00  0.00000000E+00
  0.00000000E+00  0.00000000E+00  0.00000000E+00
  0.00000000E+00  0.00000000E+00  0.00000000E+00
  0.00000000E+00  0.00000000E+00  0.00000000E+00
  0.00000000E+00  0.00000000E+00  0.00000000E+00
  0.00000000E+00  0.00000000E+00  0.00000000E+00
  0.00000000E+00  0.00000000E+00  0.00000000E+00
  0.00000000E+00  0.00000000E+00  0.00000000E+00
  0.00000000E+00  0.00000000E+00  0.00000000E+00
  0.00000000E+00  0.00000000E+00  0.00000000E+00
  0.00000000E+00  0.00000000E+00  0.00000000E+00
  0.00000000E+00  0.00000000E+00  0.00000000E+00
  0.00000000E+00  0.00000000E+00  0.00000000E+00
  0.00000000E+00  0.00000000E+00  0.00000000E+00
