# Supplementary material for: Towards an atomistic understanding of disordered carbon electrode materials
Source: Chem Commun (Camb). 2018 May 23;54(47):5988–91. doi: 10.1039/c8cc01388h (PMC5994876; doi:10.1039/c8cc01388h)
Supplement: Supplementary file 1 [file CC-054-C8CC01388H-s001.zip › structures_pure_small/POSCAR/POSCAR.aC216_opt_1.50_04]

 C                                      
   1.00000000000000     
    14.1951086499999999    0.0000000000000000    0.0000000000000000
     0.0000000000000000   14.1951086499999999    0.0000000000000000
     0.0000000000000000    0.0000000000000000   14.1951086499999999
   C 
   216
Direct
  0.3634626375252237  0.4574082980857134  0.9230842603589933
  0.7516319330332399  0.2896119172809383  0.5290497729576030
  0.0323793963700877  0.8593652652974629  0.0048435137593313
  0.3211736154184792  0.7021667657683252  0.9283495722501311
  0.9998139454490412  0.0581177628043384  0.5507839222875537
  0.2253666759370108  0.1285322868494893  0.0604449399201173
  0.7834082774223032  0.2382539313952702  0.8655846532355614
  0.6480714688485534  0.4190202717587014  0.4882304732728517
  0.7275161093252807  0.3841612771958274  0.5339098318760769
  0.3478273455320696  0.9710018652647294  0.9126734642024272
  0.1207823974150228  0.4848092241275260  0.8666767495255165
  0.2689675509611078  0.8344060019193449  0.3546825974963478
  0.6209590837546194  0.6405426947229558  0.0789032194877000
  0.0869742991987384  0.2609864360096968  0.8849723568294106
  0.8063080257752065  0.7269818758852917  0.2491213045858821
  0.4031315127049065  0.8265652858441693  0.0085040318058918
  0.2772403178199927  0.1149795348340948  0.6100307425649137
  0.5785106302236380  0.3628842805399161  0.4530407355594134
  0.2662817370593112  0.0061944574223581  0.3562182333696325
  0.0315093917883358  0.7343680172112357  0.5263672492195992
  0.6388252674338202  0.8368393530610803  0.2900042482948145
  0.3196736904203177  0.7485131965138259  0.3679733215754355
  0.9531601456212283  0.4784376300169572  0.9257963051547201
  0.1335566055260395  0.4144103350386719  0.5559374752914349
  0.5915135390180584  0.7337943312710496  0.5037930748555789
  0.4042481344323983  0.2874515073369687  0.8664791500138962
  0.5127509265930845  0.4039936165541860  0.9395348623412719
  0.3332193903915041  0.2499282506167695  0.4932012229205482
  0.0811197368048218  0.5589307071365841  0.7147290619514948
  0.8657612362590940  0.4330760007832380  0.6150759518984823
  0.5871312216438004  0.9209995107951066  0.3064294494583296
  0.1896497603768344  0.8278615700117350  0.2890511198088141
  0.1838208783403749  0.5046977067174346  0.4065922491482732
  0.7528547273358138  0.4903391773859884  0.9721015024125593
  0.2784161978062750  0.1333097660330731  0.2534122309600724
  0.2787205050777564  0.3343889532543936  0.4730004063242258
  0.9121722439275430  0.0589232845563144  0.8603055005761534
  0.8843727787631638  0.2335488074171432  0.8694227004900139
  0.0918073687129302  0.1054741948300580  0.9570812640912928
  0.0651719348263981  0.0227596222922439  0.0094248981898243
  0.0380538553207232  0.4385954421613479  0.8933342289643265
  0.9449251250769104  0.1523350491756001  0.8754966829504364
  0.8743691122695001  0.8641138782712762  0.3656421915333025
  0.4333480607037726  0.0872002294197945  0.1901674415563638
  0.0189654189749374  0.4803480677767902  0.6781758907288619
  0.2952394377593723  0.0300085913174179  0.8483065796386692
  0.1275272977844784  0.5625602594816267  0.8040836476464662
  0.3945323704128693  0.7221128327684476  0.9988325893780892
  0.8973767979135659  0.7385972438282212  0.7532181705671376
  0.7310588002196156  0.9349987541154379  0.3752388882145885
  0.0189095424275682  0.7018365632161527  0.0514006201441140
  0.5197370716761421  0.2043909917410184  0.4471650787590813
  0.4166900155005586  0.2353304975911126  0.4261617556632188
  0.5482324967707460  0.1172011644413188  0.4081838230049308
  0.4037725293390982  0.0214953561810336  0.9747417032729515
  0.1093728022094909  0.0088945931706346  0.0987666479232652
  0.4612141262296263  0.0681743362674423  0.0985069130265068
  0.0154117266631976  0.9487809632353461  0.9633893017629604
  0.5905097272018937  0.0732871123491311  0.7064160970147976
  0.9882739148906792  0.7488089556948159  0.4365479328821155
  0.4684043222194334  0.0301757730094226  0.2636618141805082
  0.9009192309838991  0.3374121341202297  0.6012307563527426
  0.9194638255012256  0.4972624782671894  0.6719454720758503
  0.1920276472553534  0.1190882516044925  0.6622622043099875
  0.8077743686543098  0.8001243397901902  0.3190911190550884
  0.8748895250872567  0.1734784340384777  0.5376300033442136
  0.5842791027947769  0.2708417397391857  0.8770009863949523
  0.9914804920334795  0.9186242010290371  0.4657504168257137
  0.6828814088085561  0.7257124935773667  0.5525317454033675
  0.1677572125618330  0.0433248997505235  0.7244216197407183
  0.9582743601777556  0.6232938313915057  0.0544534317759378
  0.8141169842240186  0.5631026348699480 -0.0019693245893861
  0.6085010232867979  0.4100113103522919  0.9560195836383877
  0.6536154860322244  0.4899198668314614  0.9890555200033445
  0.2390155111179043  0.3563655461754290  0.8889367026536574
  0.7100239579585298  0.9597467250087411  0.6612748168312206
  0.5509644233689859  0.7768082849941654  0.1595582582568150
  0.7120564286703813  0.8127786843588745  0.5897568454619893
  0.9931660614669406  0.6762824248192102  0.3700636246539333
  0.1568353761611018  0.9143053402483313  0.2429902345658363
  0.6864549359403284  0.2263512682462616  0.4859993860455356
  0.2838157831877856  0.5170558110671184  0.9100492296661709
  0.5934521848267504  0.2644622323442432  0.4654741218175868
  0.5935690747509347  0.5631200430178912  0.0202485782555518
  0.0455058077029216  0.9040993013378947  0.5451123916055277
  0.7112847899336183  0.6523009678563929  0.1206696150867210
  0.6490155706298590  0.5178107736945897  0.4931563035022540
  0.1321158477302247  0.1981077589682202  0.6289329379069255
  0.2805633963666938  0.1992147483402773  0.5572013856350088
  0.1485413179016652  0.7379497914547846  0.2757499831439879
  0.2274676220772940  0.8048779359923188  0.8200947483840506
  0.9990453260114922  0.3171410182673381  0.6178348593514571
  0.4951272895864601  0.5663367244169789  0.9998236319909669
  0.5651874369614882  0.8983939995365327  0.5622853799556818
  0.3389879557996220  0.3601304777005491  0.8942974249158485
  0.3323700836514447  0.5695209161205522  0.3621112730942811
  0.9276125610856195  0.8017245241206206  0.8208963260818949
  0.9291104799135037  0.3200221400808834  0.8867029976346122
  0.4649271303437862  0.6617113059334376  0.0335643905381661
  0.4986882866194524  0.9685767869157152  0.5847798557886188
  0.3965171618021024  0.1086884101822513  0.0299343068597061
  0.5540656240159730  0.1457904869953260  0.7644589792137430
  0.8765733388715470  0.5854739123846004  0.7016177283857646
  0.1064535338464181  0.9802490054218319  0.6804412048993527
  0.4948056253458500  0.3159378696471370  0.8904948769084711
  0.6575319221102575  0.8967813593582448  0.5998670071697555
  0.3219367776430141  0.1470908271395820  0.0838124947438472
  0.4624613354448431  0.6691279669400653  0.4096367469990552
  0.4978444268512175  0.5085888075943311  0.4101120842594098
  0.7235631049566568  0.8450240886968223  0.3353462159750266
  0.7972390392750252  0.6165595140016992  0.0813231794496292
  0.1373200923452758  0.5756692566980207  0.3517470283711135
  0.0495672286375556  0.5997313917776732  0.3975969720568494
  0.9800008082163416  0.6922567357304452  0.2667359027976114
  0.9051137630724873  0.6413283024555081  0.7819067557224253
  0.0261645584485724  0.3371233564012491  0.8839655957277966
  0.9183463801273135  0.9005597298194563  0.8201436698369536
  0.1834499179280964  0.7201438490977404  0.7847957246971734
  0.8629969342772407  0.0285547952656021  0.4441872301995021
  0.2839084380915726  0.6575060455590038  0.3435261624397756
  0.3237275817925190  0.3943715903417657  0.4100236008153377
  0.0051063207030307  0.7676382030863601  0.9752916055002644
  0.2330076980840421  0.1819839701273961  0.8958940055632806
  0.4537974641027808  0.4822902303241636  0.9553861513609571
  0.5147739580899254  0.0344680361936780  0.6562729577470267
  0.7183005263738752  0.1732559594989244  0.8223326470279402
  0.0721509392436880  0.8475617932857618  0.0980641333046679
  0.5732357701837399  0.5618816844380748  0.4509553632280041
  0.4091981833123102  0.7522968936857085  0.4116021340160317
  0.3487737622135747  0.8688739761417928  0.9335457139691623
  0.4958685221863427  0.4056854663003523  0.4111950682523428
  0.6506061747453992  0.3296874288555193  0.9178651852877339
  0.1085391443002721  0.9226770467941963  0.1522845505348352
  0.0625963049665599  0.5706028728090268  0.4933693086122899
  0.1712219020546233  0.0800582712177291  0.1303947393582612
  0.7930556072981136  0.4069594685684733  0.9313711657247119
  0.3787237369883242  0.9147600556696054  0.4727225983201959
  0.4706524652795591  0.0836674404651026  0.3535202675704279
  0.4417803000890895  0.8310839509904394  0.4640461787875627
  0.9687173725586654  0.1503108612628577  0.5727532344374878
  0.6847897025765869  0.0428655682568211  0.7100717205046072
  0.6327783237913965  0.7696670754499175  0.2189088158235709
  0.7148784478231164  0.1329247858998258  0.4601068437637982
  0.4986023784016710  0.8648128584942685  0.1653938881538104
  0.4579262340891696  0.9804063336251757  0.0482099143863606
  0.4030325121353384  0.9791388831887984  0.5500613931501321
  0.7948603975858439  0.8229591919365420  0.6439668905319655
  0.0597181260682722  0.7246608336829737  0.2237306495553568
  0.8860034877935931  0.6361347716030374  0.1254714319120949
  0.7948612393196579  0.9127413547428257  0.6878946507555884
  0.3860074479993689  0.1942924019677772  0.8179526119477830
  0.3021703212594125  0.9209341953083591  0.4009170666137023
  0.0571225683258566  0.7535761201639731  0.1268256871373014
  0.8505561017550866  0.9478761033164004  0.7603533395110210
  0.4514527633956746  0.1490401232674346  0.7560395432582648
  0.8428279401587258  0.2653708898783895  0.5597719991179658
  0.2003190994833737  0.0784629187712456  0.2225824962861335
  0.8259243713755119  0.9510567637410410  0.3930481331271524
  0.9559486001500370  0.8428159344920214  0.4146305470798665
  0.7454972881634070  0.3229510198989947  0.9057913204420205
  0.9184700941550413  0.5747565197568797  0.9625395061056790
  0.7160755202154603  0.7137518691395991  0.1999411893567402
  0.7499106360537999  0.0894659328793580  0.7742833914131663
  0.1957290611594122  0.9972296387115049  0.2807896493453821
  0.2818019903998837  0.4846641409933193  0.3864896282422843
  0.6171041117730605  0.1953054567864783  0.8223680264063397
  0.7263044536108135  0.5467325758375189  0.5487584244662996
  0.1987924904498173  0.8921318313109755  0.7828192721747289
  0.1053253448491723  0.8069485962426985  0.6650219677634877
  0.2257451484453869  0.9923930201058770  0.7907995015960315
  0.6401540469822878  0.0779667182011109  0.4098506300617446
  0.7791873280092383  0.4589926966032542  0.5729154979078501
  0.9278441329058308  0.6450200641346329  0.8796771995097296
  0.1958356483359523  0.6332285430238485  0.8297856686973262
  0.3063937312214329  0.1390715154874107  0.8494085055771838
  0.0594320863402133  0.8137849051388583  0.5786816624208598
  0.8354626734211571  0.0407283630313453  0.7955560293553178
  0.2086552531518576  0.4528695732153150  0.8924452244316515
  0.9564723757603039  0.9687387877163932  0.8832111390833194
  0.8874720488674358  0.4052537924980250  0.9154163635180073
  0.3484501614242496  0.1457102974248332  0.1825811303649114
  0.5138969772770441  0.9393899604823901  0.2429716395294660
  0.0308919002481977  0.2201616188670740  0.6143514305782833
  0.5339255599058857  0.8201463660214153  0.5082902883866297
  0.9551311965366234  0.7404887267606182  0.8975707135996455
  0.1876511429181026  0.2720702274786897  0.8851842950856955
  0.1961615231952004  0.3397701173003057  0.5328785586888580
  0.1310653495105356  0.8887692557919896  0.7115706388498606
  0.4285053757292863  0.5774825189458459  0.3838650586631113
  0.4297969116168563  0.0799745273212400  0.6813132370415771
  0.8428489597229013  0.7439527495054743  0.6720782171832874
  0.4521078968701018  0.8860920166782340  0.0764207534493392
  0.4165551553458977  0.3495096883019215  0.3936549731690293
  0.0565924277656733  0.9891080687865135  0.5963980240679025
  0.7438877774083053  0.6412533302789101  0.5760401705743058
  0.8144365524029455  0.1102306111737745  0.4809441257114326
  0.1888002852399564  0.6539799308603057  0.3142036021094962
  0.3937965335250223  0.1405637041038795  0.3725851403614521
  0.1860071531859827  0.1323996419662007  0.9715167510048786
  0.5419393302723421  0.6997866457872004  0.0930109686376052
  0.8901252999283258  0.6819803823097748  0.2148794667117700
  0.0578082554393773  0.4017855327828810  0.6281912077232686
  0.9543403953977804  0.0106473819833645  0.4749991044477787
  0.1277690698239787  0.7200816137622951  0.7026461307196169
  0.0908086684375603  0.6380463558822876  0.6576824195163505
  0.0552559091831747  0.6433074896370887  0.5616511772317588
  0.1290491144520628  0.4911374614021890  0.4923757250148466
  0.0415158778543227  0.1683513910476897  0.8982471254697733
  0.2962450148537175  0.7928027278615108  0.8908457940681539
  0.3065336858397674  0.0995593422523934  0.3426342200987209
  0.5501299817431533  0.6597005905645422  0.4537442687867588
  0.2711264080646980  0.6176016633576744  0.8970315066677026
  0.6477743158246575  0.9856778732774334  0.3673106466014321
  0.8202088856982509  0.6517524073339485  0.6410804413696847
  0.3603773107137777  0.0530867717598546  0.6141133188961528
  0.1961663127434761  0.2529688117590965  0.5790430367131272
 
  0.00000000E+00  0.00000000E+00  0.00000000E+00
  0.00000000E+00  0.00000000E+00  0.00000000E+00
  0.00000000E+00  0.00000000E+00  0.00000000E+00
  0.00000000E+00  0.00000000E+00  0.00000000E+00
  0.00000000E+00  0.00000000E+00  0.00000000E+00
  0.00000000E+00  0.00000000E+00  0.00000000E+00
  0.00000000E+00  0.00000000E+00  0.00000000E+00
  0.00000000E+00  0.00000000E+00  0.00000000E+00
  0.00000000E+00  0.00000000E+00  0.00000000E+00
  0.00000000E+00  0.00000000E+00  0.00000000E+00
  0.00000000E+00  0.00000000E+00  0.00000000E+00
  0.00000000E+00  0.00000000E+00  0.00000000E+00
  0.00000000E+00  0.00000000E+00  0.00000000E+00
  0.00000000E+00  0.00000000E+00  0.00000000E+00
  0.00000000E+00  0.00000000E+00  0.00000000E+00
  0.00000000E+00  0.00000000E+00  0.00000000E+00
  0.00000000E+00  0.00000000E+00  0.00000000E+00
  0.00000000E+00  0.00000000E+00  0.00000000E+00
  0.00000000E+00  0.00000000E+00  0.00000000E+00
  0.00000000E+00  0.00000000E+00  0.00000000E+00
  0.00000000E+00  0.00000000E+00  0.00000000E+00
  0.00000000E+00  0.00000000E+00  0.00000000E+00
  0.00000000E+00  0.00000000E+00  0.00000000E+00
  0.00000000E+00  0.00000000E+00  0.00000000E+00
  0.00000000E+00  0.00000000E+00  0.00000000E+00
  0.00000000E+00  0.00000000E+00  0.00000000E+00
  0.00000000E+00  0.00000000E+00  0.00000000E+00
  0.00000000E+00  0.00000000E+00  0.00000000E+00
  0.00000000E+00  0.00000000E+00  0.00000000E+00
  0.00000000E+00  0.00000000E+00  0.00000000E+00
  0.00000000E+00  0.00000000E+00  0.00000000E+00
  0.00000000E+00  0.00000000E+00  0.00000000E+00
  0.00000000E+00  0.00000000E+00  0.00000000E+00
  0.00000000E+00  0.00000000E+00  0.00000000E+00
  0.00000000E+00  0.00000000E+00  0.00000000E+00
  0.00000000E+00  0.00000000E+00  0.00000000E+00
  0.00000000E+00  0.00000000E+00  0.00000000E+00
  0.00000000E+00  0.00000000E+00  0.00000000E+00
  0.00000000E+00  0.00000000E+00  0.00000000E+00
  0.00000000E+00  0.00000000E+00  0.00000000E+00
  0.00000000E+00  0.00000000E+00  0.00000000E+00
  0.00000000E+00  0.00000000E+00  0.00000000E+00
  0.00000000E+00  0.00000000E+00  0.00000000E+00
  0.00000000E+00  0.00000000E+00  0.00000000E+00
  0.00000000E+00  0.00000000E+00  0.00000000E+00
  0.00000000E+00  0.00000000E+00  0.00000000E+00
  0.00000000E+00  0.00000000E+00  0.00000000E+00
  0.00000000E+00  0.00000000E+00  0.00000000E+00
  0.00000000E+00  0.00000000E+00  0.00000000E+00
  0.00000000E+00  0.00000000E+00  0.00000000E+00
  0.00000000E+00  0.00000000E+00  0.00000000E+00
  0.00000000E+00  0.00000000E+00  0.00000000E+00
  0.00000000E+00  0.00000000E+00  0.00000000E+00
  0.00000000E+00  0.00000000E+00  0.00000000E+00
  0.00000000E+00  0.00000000E+00  0.00000000E+00
  0.00000000E+00  0.00000000E+00  0.00000000E+00
  0.00000000E+00  0.00000000E+00  0.00000000E+00
  0.00000000E+00  0.00000000E+00  0.00000000E+00
  0.00000000E+00  0.00000000E+00  0.00000000E+00
  0.00000000E+00  0.00000000E+00  0.00000000E+00
  0.00000000E+00  0.00000000E+00  0.00000000E+00
  0.00000000E+00  0.00000000E+00  0.00000000E+00
  0.00000000E+00  0.00000000E+00  0.00000000E+00
  0.00000000E+00  0.00000000E+00  0.00000000E+00
  0.00000000E+00  0.00000000E+00  0.00000000E+00
  0.00000000E+00  0.00000000E+00  0.00000000E+00
  0.00000000E+00  0.00000000E+00  0.00000000E+00
  0.00000000E+00  0.00000000E+00  0.00000000E+00
  0.00000000E+00  0.00000000E+00  0.00000000E+00
  0.00000000E+00  0.00000000E+00  0.00000000E+00
  0.00000000E+00  0.00000000E+00  0.00000000E+00
  0.00000000E+00  0.00000000E+00  0.00000000E+00
  0.00000000E+00  0.00000000E+00  0.00000000E+00
  0.00000000E+00  0.00000000E+00  0.00000000E+00
  0.00000000E+00  0.00000000E+00  0.00000000E+00
  0.00000000E+00  0.00000000E+00  0.00000000E+00
  0.00000000E+00  0.00000000E+00  0.00000000E+00
  0.00000000E+00  0.00000000E+00  0.00000000E+00
  0.00000000E+00  0.00000000E+00  0.00000000E+00
  0.00000000E+00  0.00000000E+00  0.00000000E+00
  0.00000000E+00  0.00000000E+00  0.00000000E+00
  0.00000000E+00  0.00000000E+00  0.00000000E+00
  0.00000000E+00  0.00000000E+00  0.00000000E+00
  0.00000000E+00  0.00000000E+00  0.00000000E+00
  0.00000000E+00  0.00000000E+00  0.00000000E+00
  0.00000000E+00  0.00000000E+00  0.00000000E+00
  0.00000000E+00  0.00000000E+00  0.00000000E+00
  0.00000000E+00  0.00000000E+00  0.00000000E+00
  0.00000000E+00  0.00000000E+00  0.00000000E+00
  0.00000000E+00  0.00000000E+00  0.00000000E+00
  0.00000000E+00  0.00000000E+00  0.00000000E+00
  0.00000000E+00  0.00000000E+00  0.00000000E+00
  0.00000000E+00  0.00000000E+00  0.00000000E+00
  0.00000000E+00  0.00000000E+00  0.00000000E+00
  0.00000000E+00  0.00000000E+00  0.00000000E+00
  0.00000000E+00  0.00000000E+00  0.00000000E+00
  0.00000000E+00  0.00000000E+00  0.00000000E+00
  0.00000000E+00  0.00000000E+00  0.00000000E+00
  0.00000000E+00  0.00000000E+00  0.00000000E+00
  0.00000000E+00  0.00000000E+00  0.00000000E+00
  0.00000000E+00  0.00000000E+00  0.00000000E+00
  0.00000000E+00  0.00000000E+00  0.00000000E+00
  0.00000000E+00  0.00000000E+00  0.00000000E+00
  0.00000000E+00  0.00000000E+00  0.00000000E+00
  0.00000000E+00  0.00000000E+00  0.00000000E+00
  0.00000000E+00  0.00000000E+00  0.00000000E+00
  0.00000000E+00  0.00000000E+00  0.00000000E+00
  0.00000000E+00  0.00000000E+00  0.00000000E+00
  0.00000000E+00  0.00000000E+00  0.00000000E+00
  0.00000000E+00  0.00000000E+00  0.00000000E+00
  0.00000000E+00  0.00000000E+00  0.00000000E+00
  0.00000000E+00  0.00000000E+00  0.00000000E+00
  0.00000000E+00  0.00000000E+00  0.00000000E+00
  0.00000000E+00  0.00000000E+00  0.00000000E+00
  0.00000000E+00  0.00000000E+00  0.00000000E+00
  0.00000000E+00  0.00000000E+00  0.00000000E+00
  0.00000000E+00  0.00000000E+00  0.00000000E+00
  0.00000000E+00  0.00000000E+00  0.00000000E+00
  0.00000000E+00  0.00000000E+00  0.00000000E+00
  0.00000000E+00  0.00000000E+00  0.00000000E+00
  0.00000000E+00  0.00000000E+00  0.00000000E+00
  0.00000000E+00  0.00000000E+00  0.00000000E+00
  0.00000000E+00  0.00000000E+00  0.00000000E+00
  0.00000000E+00  0.00000000E+00  0.00000000E+00
  0.00000000E+00  0.00000000E+00  0.00000000E+00
  0.00000000E+00  0.00000000E+00  0.00000000E+00
  0.00000000E+00  0.00000000E+00  0.00000000E+00
  0.00000000E+00  0.00000000E+00  0.00000000E+00
  0.00000000E+00  0.00000000E+00  0.00000000E+00
  0.00000000E+00  0.00000000E+00  0.00000000E+00
  0.00000000E+00  0.00000000E+00  0.00000000E+00
  0.00000000E+00  0.00000000E+00  0.00000000E+00
  0.00000000E+00  0.00000000E+00  0.00000000E+00
  0.00000000E+00  0.00000000E+00  0.00000000E+00
  0.00000000E+00  0.00000000E+00  0.00000000E+00
  0.00000000E+00  0.00000000E+00  0.00000000E+00
  0.00000000E+00  0.00000000E+00  0.00000000E+00
  0.00000000E+00  0.00000000E+00  0.00000000E+00
  0.00000000E+00  0.00000000E+00  0.00000000E+00
  0.00000000E+00  0.00000000E+00  0.00000000E+00
  0.00000000E+00  0.00000000E+00  0.00000000E+00
  0.00000000E+00  0.00000000E+00  0.00000000E+00
  0.00000000E+00  0.00000000E+00  0.00000000E+00
  0.00000000E+00  0.00000000E+00  0.00000000E+00
  0.00000000E+00  0.00000000E+00  0.00000000E+00
  0.00000000E+00  0.00000000E+00  0.00000000E+00
  0.00000000E+00  0.00000000E+00  0.00000000E+00
  0.00000000E+00  0.00000000E+00  0.00000000E+00
  0.00000000E+00  0.00000000E+00  0.00000000E+00
  0.00000000E+00  0.00000000E+00  0.00000000E+00
  0.00000000E+00  0.00000000E+00  0.00000000E+00
  0.00000000E+00  0.00000000E+00  0.00000000E+00
  0.00000000E+00  0.00000000E+00  0.00000000E+00
  0.00000000E+00  0.00000000E+00  0.00000000E+00
  0.00000000E+00  0.00000000E+00  0.00000000E+00
  0.00000000E+00  0.00000000E+00  0.00000000E+00
  0.00000000E+00  0.00000000E+00  0.00000000E+00
  0.00000000E+00  0.00000000E+00  0.00000000E+00
  0.00000000E+00  0.00000000E+00  0.00000000E+00
  0.00000000E+00  0.00000000E+00  0.00000000E+00
  0.00000000E+00  0.00000000E+00  0.00000000E+00
  0.00000000E+00  0.00000000E+00  0.00000000E+00
  0.00000000E+00  0.00000000E+00  0.00000000E+00
  0.00000000E+00  0.00000000E+00  0.00000000E+00
  0.00000000E+00  0.00000000E+00  0.00000000E+00
  0.00000000E+00  0.00000000E+00  0.00000000E+00
  0.00000000E+00  0.00000000E+00  0.00000000E+00
  0.00000000E+00  0.00000000E+00  0.00000000E+00
  0.00000000E+00  0.00000000E+00  0.00000000E+00
  0.00000000E+00  0.00000000E+00  0.00000000E+00
  0.00000000E+00  0.00000000E+00  0.00000000E+00
  0.00000000E+00  0.00000000E+00  0.00000000E+00
  0.00000000E+00  0.00000000E+00  0.00000000E+00
  0.00000000E+00  0.00000000E+00  0.00000000E+00
  0.00000000E+00  0.00000000E+00  0.00000000E+00
  0.00000000E+00  0.00000000E+00  0.00000000E+00
  0.00000000E+00  0.00000000E+00  0.00000000E+00
  0.00000000E+00  0.00000000E+00  0.00000000E+00
  0.00000000E+00  0.00000000E+00  0.00000000E+00
  0.00000000E+00  0.00000000E+00  0.00000000E+00
  0.00000000E+00  0.00000000E+00  0.00000000E+00
  0.00000000E+00  0.00000000E+00  0.00000000E+00
  0.00000000E+00  0.00000000E+00  0.00000000E+00
  0.00000000E+00  0.00000000E+00  0.00000000E+00
  0.00000000E+00  0.00000000E+00  0.00000000E+00
  0.00000000E+00  0.00000000E+00  0.00000000E+00
  0.00000000E+00  0.00000000E+00  0.00000000E+00
  0.00000000E+00  0.00000000E+00  0.00000000E+00
  0.00000000E+00  0.00000000E+00  0.00000000E+00
  0.00000000E+00  0.00000000E+00  0.00000000E+00
  0.00000000E+00  0.00000000E+00  0.00000000E+00
  0.00000000E+00  0.00000000E+00  0.00000000E+00
  0.00000000E+00  0.00000000E+00  0.00000000E+00
  0.00000000E+00  0.00000000E+00  0.00000000E+00
  0.00000000E+00  0.00000000E+00  0.00000000E+00
  0.00000000E+00  0.00000000E+00  0.00000000E+00
  0.00000000E+00  0.00000000E+00  0.00000000E+00
  0.00000000E+00  0.00000000E+00  0.00000000E+00
  0.00000000E+00  0.00000000E+00  0.00000000E+00
  0.00000000E+00  0.00000000E+00  0.00000000E+00
  0.00000000E+00  0.00000000E+00  0.00000000E+00
  0.00000000E+00  0.00000000E+00  0.00000000E+00
  0.00000000E+00  0.00000000E+00  0.00000000E+00
  0.00000000E+00  0.00000000E+00  0.00000000E+00
  0.00000000E+00  0.00000000E+00  0.00000000E+00
  0.00000000E+00  0.00000000E+00  0.00000000E+00
  0.00000000E+00  0.00000000E+00  0.00000000E+00
  0.00000000E+00  0.00000000E+00  0.00000000E+00
  0.00000000E+00  0.00000000E+00  0.00000000E+00
  0.00000000E+00  0.00000000E+00  0.00000000E+00
  0.00000000E+00  0.00000000E+00  0.00000000E+00
  0.00000000E+00  0.00000000E+00  0.00000000E+00
  0.00000000E+00  0.00000000E+00  0.00000000E+00
  0.00000000E+00  0.00000000E+00  0.00000000E+00
  0.00000000E+00  0.00000000E+00  0.00000000E+00
  0.00000000E+00  0.00000000E+00  0.00000000E+00
