# Supplementary material for: Towards an atomistic understanding of disordered carbon electrode materials
Source: Chem Commun (Camb). 2018 May 23;54(47):5988–91. doi: 10.1039/c8cc01388h (PMC5994876; doi:10.1039/c8cc01388h)
Supplement: Supplementary file 1 [file CC-054-C8CC01388H-s001.zip › structures_pure_small/POSCAR/POSCAR.aC216_opt_1.50_05]

 C                                      
   1.00000000000000     
    14.2985571700000005    0.0000000000000000    0.0000000000000000
     0.0000000000000000   14.2985571700000005    0.0000000000000000
     0.0000000000000000    0.0000000000000000   14.2985571700000005
   C 
   207
Direct
  0.1254495078253125  0.1177248884345751  0.8512348127658779
  0.9388596501572695  0.5433678512782788  0.4232735192419501
  0.0302931285410430  0.3048032661854094  0.3961221498795059
  0.6561196552770870  0.6903243283504752  0.0490230413755069
  0.2992666531567251  0.1649755077810554  0.8319507999150534
  0.0972198108830216  0.0734003337866725  0.4334402561953350
  0.0453359186639319  0.3020499646853141  0.9762783472052026
  0.9608152170047451  0.7989836570562727  0.2737222854891758
  0.3881288134354361  0.2126854731735862  0.8353418924354555
  0.6899437941161163  0.7567977169641779  0.1141159122024076
  0.0739285267425146  0.2628081081115302  0.6900545026815682
  0.2340966183202572  0.3345700764882485  0.7165679584364705
  0.8410904743182885  0.5680285492870554  0.4305015230394518
  0.0508513927103722  0.4570462798218328  0.0598844913751126
  0.6951164857943642  0.9704636870154911  0.2603344136697202
  0.4385072734582414  0.7418903824889875  0.4660383895045507
  0.9301968954822514  0.0262570704702057  0.7809615072560203
  0.4642346156878971  0.3456896778437077  0.3108271500893586
  0.7753242207897345  0.9945877689789886  0.3214605869103195
  0.1057337939046562  0.9827365454308089  0.3895032670979938
  0.0333456069062331  0.1414655544458158  0.8823594932735140
  0.0510111285262502  0.4049097961663762  0.3977807869390210
  0.4071480502909369  0.8474685599025924  0.1527469206003574
  0.1717677353245077  0.5365152279549791  0.3985814234150352
  0.7276581276076112  0.3838590060398521  0.9137657690131397
  0.5159534859677448  0.2644496971062113  0.2893395333104825
  0.8392982485826668  0.0133222361127909  0.7447083667510828
  0.3807656964726781  0.4886569904477009  0.7753875241096894
  0.9486355791708058  0.0957404527569045  0.8474183160305965
  0.1842974645626776  0.6026504232866857  0.1176128158722457
  0.6522046919339153  0.8433104337003434  0.1437557594442739
  0.4833511545315773  0.8107293439412846  0.1014586039665413
  0.8929570891575737  0.3675772499362837  0.0182992363529438
  0.8714001169847834  0.8497401281950161  0.2778764989403377
  0.9940995855334741  0.3748619814143908  0.0262531990409064
  0.7749571261852217  0.7472814679013591  0.1664359781967621
  0.1110418537839922  0.1465184096132890  0.3545226949313902
  0.2070678425907190  0.3814474307307172  0.3383497601030572
  0.3133111043159063  0.3618524893635466  0.6686170907258256
  0.0150581069214901  0.0887390245006115  0.4933456359805439
  0.8157549225787721  0.6585657939279698  0.4636013652589598
  0.7741570381771217  0.8268953748463942  0.5642727002225421
  0.1676792925732960  0.4205403935448926  0.9373259815181865
  0.2463987226916443  0.7470998501884072  0.1840220486055688
  0.9370256210726779  0.5549129816296656  0.1502567858145496
  0.1935882523212491  0.9723025862045883  0.3524114444548360
  0.7589372994352497  0.2929023583647191  0.9202929332923222
  0.6244196102202230  0.4925868517190400  0.8315659358881350
  0.1368928697526147  0.4761468388925722  0.0113756333899854
  0.5366478721888911  0.7322750868991028  0.4711634591018110
  0.7517838349950997  0.4099816578854988  0.7503009795657051
  0.0636836945539899  0.7457143498978549  0.5044919225494071
  0.6820830575247546  0.9626579230709291  0.6484185748385870
  0.6507318282182277  0.3490916074062022  0.3525863234146791
  0.1782887776622166  0.2901352002737781  0.3200587604341286
  0.8486842323594377  0.2897946597777380  0.9692405622626274
  0.1678424090993636  0.2742498301292597  0.6708556696050727
  0.4488521011620745  0.3021301553880770  0.6028796333281260
  0.7701745846604652  0.4986637490569849  0.4115469094279288
  0.5453655602947468  0.8731812849083200  0.5657842177023912
  0.9825687300015757  0.7091959851651394  0.2305654199085788
  0.6724845339031845  0.5180325028910870  0.4017878757946907
  0.3909203183467720  0.9380914833209414  0.6214931267561021
  0.2703938030401118  0.5574766589771643  0.3919495070832169
  0.2559460356296223  0.6726544223191235  0.1229396779289347
  0.8351195667982496  0.4472813507038281  0.0357920107515319
  0.8417758791544601  0.9410432452697484  0.6751384439435325
  0.5573687049843964  0.6430176639306410  0.4308017479678091
  0.3871348014905626  0.4167642680925338  0.7063729150722395
  0.1542229456256994  0.7506286700726069  0.2275210360813506
  0.9561620668533809  0.8452897710890432  0.5936392797101884
  0.1332503415912780  0.8295631787895338  0.2815803881166601
  0.3364583306103332  0.1562921856796984  0.4980598750637932
  0.8667291679146770  0.2158842079576591  0.4161329966157207
  0.0269799695054142  0.9286173200979778  0.3674616136416601
  0.0536098749294467  0.8201129649112138  0.5665946592567674
  0.5455908152121276  0.3880028709201172  0.7350711585806657
  0.4843429113856983  0.7352758357275940  0.0326964774442609
  0.7769918453550941  0.1420727700915169  0.8375545462797630
  0.2400160464880075  0.2200087057213119  0.2915108324879991
  0.2860408012280477  0.7947933859042647  0.5126155229768971
  0.4692519940474710  0.5971829137967145  0.4022371802021265
  0.1814971599205092  0.0955007598504890  0.4908047131628236
  0.3147488077557806  0.8216417149782703  0.1906361455346670
  0.7625284132497825  0.0691987179605874  0.7656777743205377
  0.9900622166855499  0.9665845314008117  0.7309004998698344
  0.2700537810255230  0.0950274985524341  0.4544233226326526
  0.0849562344337078  0.9742702098054973  0.7397886696856641
  0.7553484286968124  0.4568935088611126  0.9746915209993396
  0.1972396094567123  0.1334219465814952  0.3143045286373469
  0.5454839241484839  0.4800124998990142  0.7779057336387319
  0.5756134441984516  0.1077370364390488  0.2734978396806584
  0.2036102475332755  0.2190374881864778  0.5956636232154227
  0.3178714807452742  0.5791496301046564  0.9034883635915757
  0.0020409276546168  0.2178453232633050  0.9418461505074327
  0.1297978948497135  0.3292660391914727  0.9341391603190004
  0.1468771135190898  0.1483183491849414  0.5630078879808508
  0.5911165870303452  0.0806762564152394  0.7200425905507009
  0.1380534342237912  0.8634626865345313  0.6019759170455296
  0.7852677358386764  0.0820861849830884  0.3652803615110236
  0.9320705439103107  0.2893403202610549  0.4170749618545982
  0.4431037961510284  0.8758870786667731  0.5637227045914620
  0.4671440888739238  0.5354340391859423  0.7972502059268325
  0.5637973631031353  0.6261979921312377  0.9173407850163545
  0.6083090978902570  0.2677253431653139  0.3143152159449839
  0.8024540229719489  0.3696563563068246  0.6940452775916018
  0.6497940333223042  0.6129710785133841  0.4324433951618948
  0.0109202372342543  0.2120783158709343  0.6353853558920358
  0.7755846944491824  0.2413025034970658  0.3878689277280877
  0.0784024458396242  0.6845472467431069  0.2122313017814005
  0.6348309408287111  0.5583522709162994  0.9018497410912066
  0.2961658219541314  0.2257883784743663  0.5617791212965719
  0.8627926568924695  0.3133970986031701  0.6511693486832011
  0.3040380847169125  0.5044560228964021  0.8405518779942291
  0.3623269776844202  0.9693762464169561  0.2539503248822841
  0.8717576216548881  0.8000148976953243  0.5507306524496788
  0.5335672846222285  0.0153289336489665  0.6679740333522467
  0.4403755938466254  0.5075062902138927  0.3682745281158733
  0.6266181312071550  0.2370591121865209  0.8048977339725196
  0.6132295884526234  0.3314612253659891  0.7842625767640017
  0.2931071873370080  0.8930243614543424  0.2522796302660488
  0.7133651588581726  0.8875666397028493  0.2108324798347146
  0.1430260379446724  0.0400416153951163  0.7929258726114721
  0.3139163412574321  0.6622762299764090  0.0430662791034568
  0.2361217511252856  0.4340519339197539  0.8630641209044997
  0.0288757990345826  0.5303506794107969  0.1284084969900834
  0.6807451193000191  0.4065691638073279  0.8244750442361037
  0.4338047964718794  0.1729028288232063  0.4979415199574727
  0.3359443179410685  0.2329095989629565  0.2865258045439128
  0.6967359610970750  0.7711805429189700  0.5193290369345636
  0.3493376462289727  0.2985514262793031  0.6003626006526706
  0.2300429100152549  0.3484656155211499  0.8138332467140540
  0.2072219327362134  0.8946742301220286  0.2978934369057339
  0.7925725338379490  0.8284017978524862  0.2224828807803799
  0.5686140562128210  0.6904992195222052 -0.0038587998956987
  0.0094955383771138  0.6102309663528065  0.4378677930662323
  0.3044850561877254  0.4015050681164608  0.3306812921736030
  0.3989628999097304  0.6372940438374558  0.9122183130554755
  0.5618285421329452  0.8718220209250502  0.1341466499382971
  0.3018162669736715  0.6459300640440733  0.4249233918665058
  0.9348540918470271  0.0539315266924582  0.4422428063474974
  0.3117348872421071  0.0824598416794618  0.7782072208083428
  0.1452675603732081  0.6942904691985932  0.4699066295868521
  0.5573620763714834  0.1598340901173527  0.7706796474285935
  0.4791122203695959  0.6083743455068270  0.8660942279864602
  0.8944258263604463  0.3811574828251154  0.4187926347008080
  0.8601067011510930  0.9365818567205549  0.3302378234754644
  0.5332626170936636  0.9506269281934915  0.1910133134161484
  0.7041011438384880  0.5423554122959495  0.9711500531510742
  0.3670927347270045  0.3286322026926634  0.3049259879173469
  0.0396141772047061  0.8492989584688149  0.3097523082316657
  0.2362033720640790  0.0270449159896691  0.7582483265492221
  0.7415699060371637  0.3320984975094864  0.3846218452761636
  0.3459623379068663  0.0554752920518158  0.2932080971577718
  0.3933760281251603  0.1479511379645925  0.2788873058730143
  0.7284225713231868  0.1616926245314862  0.3523419364282362
  0.1956216676629816  0.5505279438959652  0.0355890675550559
  0.8550431142184316  0.5228703722384349  0.0962671657915604
  0.4888718178636560  0.1668356435951918  0.2705372001021977
  0.5962736547272194  0.7956701582079119  0.5196882286181972
  0.6071013300908144  0.4391493019461298  0.3659410077588850
  0.3983966389536293  0.6620279289977482  0.4248651874940507
  0.3994137667200048  0.6899685130928673 -0.0010725578746867
  0.6836243603389132  0.0441335440652965  0.7114801281261388
  0.1111845318291957  0.6080944032484669  0.4325624061530191
  0.8245793682462855  0.6658254241490928  0.1631055492205613
  0.4022246248116526  0.0785358048555714  0.7402587266122677
  0.4369367840063713  0.0110987467116173  0.6761232130985478
  0.3397501921311979  0.4903141940038943  0.3613240361334912
  0.2367217046450918  0.8558528682791783  0.5711211138481600
  0.2340176530368071  0.9585648742500273  0.6898923424410257
  0.1404810228785931  0.4438235683215656  0.3779163580872133
  0.5992215301717788  0.0136435431597752  0.2439680164497071
  0.5061425759051764  0.4333308306308908  0.3467662179686069
  0.7177834406192437  0.2195115308151475  0.8571539002430574
  0.0973315937298382  0.6005822165653153  0.1602385831064720
  0.5874204070994891  0.9463059592475025  0.6205617506575183
  0.7192986590820590  0.6820524008878229  0.4720379099255544
  0.1431879544802663  0.9257675829377789  0.6774599392987065
  0.0959750656320241  0.2463862493977625  0.3575069684884937
  0.1818164659462912  0.2798487308417291  0.8670357835207568
  0.9358104767611363  0.9119552730050570  0.6632717318219346
  0.8653448474991400  0.1141715862372351  0.4149507573933233
  0.8013317733044011  0.4050055836014625  0.4086658423859180
  0.4360493453928354  0.9345186834986492  0.1972125590730757
  0.7907250970440938  0.5960004820813515  0.1020237314292058
  0.8687517122388059  0.1453949471692285  0.8787282510428358
  0.2427783969203053  0.7147181501019637  0.4682411729823904
  0.7149138073008315  0.6093919998056763  0.0410387123022565
  0.2588624053074101  0.0572971484425144  0.3519018121475221
  0.9027976120190279  0.2150980241323840  0.9406303012199856
  0.9163894539862296  0.6427574696853954  0.1939203062446407
  0.3872183526222700  0.8084470380664116  0.5121580907605766
  0.9228027189858512  0.2542919186632975  0.6339826859097667
  0.9373967847722614  0.9690475896228976  0.3860194006210940
  0.9646197736887809  0.4495176025440475  0.4142506633907038
  0.4725273765954274  0.3717312600718407  0.6730023545067371
  0.9825305879292384  0.6952343426695329  0.4774096703205257
  0.2939265854033509  0.9203230076836835  0.6246716203354705
  0.4815428719990938  0.2317512902733857  0.5425843592108686
  0.4553657789377192  0.1579362876743072  0.7817061411395202
  0.7625698854965877  0.9084822012617668  0.6260157498188624
  0.8888543983293777  0.7195284654727925  0.4953876555028113
  0.0457986572351055  0.1430641172678694  0.5701233441873234
  0.2041397961852318  0.1846865723467004  0.8575191788882668
  0.6437651505337607  0.1738748127000809  0.3100944828350261
  0.2704452848401055  0.5918453831000972  0.9877493447315081
 
  0.00000000E+00  0.00000000E+00  0.00000000E+00
  0.00000000E+00  0.00000000E+00  0.00000000E+00
  0.00000000E+00  0.00000000E+00  0.00000000E+00
  0.00000000E+00  0.00000000E+00  0.00000000E+00
  0.00000000E+00  0.00000000E+00  0.00000000E+00
  0.00000000E+00  0.00000000E+00  0.00000000E+00
  0.00000000E+00  0.00000000E+00  0.00000000E+00
  0.00000000E+00  0.00000000E+00  0.00000000E+00
  0.00000000E+00  0.00000000E+00  0.00000000E+00
  0.00000000E+00  0.00000000E+00  0.00000000E+00
  0.00000000E+00  0.00000000E+00  0.00000000E+00
  0.00000000E+00  0.00000000E+00  0.00000000E+00
  0.00000000E+00  0.00000000E+00  0.00000000E+00
  0.00000000E+00  0.00000000E+00  0.00000000E+00
  0.00000000E+00  0.00000000E+00  0.00000000E+00
  0.00000000E+00  0.00000000E+00  0.00000000E+00
  0.00000000E+00  0.00000000E+00  0.00000000E+00
  0.00000000E+00  0.00000000E+00  0.00000000E+00
  0.00000000E+00  0.00000000E+00  0.00000000E+00
  0.00000000E+00  0.00000000E+00  0.00000000E+00
  0.00000000E+00  0.00000000E+00  0.00000000E+00
  0.00000000E+00  0.00000000E+00  0.00000000E+00
  0.00000000E+00  0.00000000E+00  0.00000000E+00
  0.00000000E+00  0.00000000E+00  0.00000000E+00
  0.00000000E+00  0.00000000E+00  0.00000000E+00
  0.00000000E+00  0.00000000E+00  0.00000000E+00
  0.00000000E+00  0.00000000E+00  0.00000000E+00
  0.00000000E+00  0.00000000E+00  0.00000000E+00
  0.00000000E+00  0.00000000E+00  0.00000000E+00
  0.00000000E+00  0.00000000E+00  0.00000000E+00
  0.00000000E+00  0.00000000E+00  0.00000000E+00
  0.00000000E+00  0.00000000E+00  0.00000000E+00
  0.00000000E+00  0.00000000E+00  0.00000000E+00
  0.00000000E+00  0.00000000E+00  0.00000000E+00
  0.00000000E+00  0.00000000E+00  0.00000000E+00
  0.00000000E+00  0.00000000E+00  0.00000000E+00
  0.00000000E+00  0.00000000E+00  0.00000000E+00
  0.00000000E+00  0.00000000E+00  0.00000000E+00
  0.00000000E+00  0.00000000E+00  0.00000000E+00
  0.00000000E+00  0.00000000E+00  0.00000000E+00
  0.00000000E+00  0.00000000E+00  0.00000000E+00
  0.00000000E+00  0.00000000E+00  0.00000000E+00
  0.00000000E+00  0.00000000E+00  0.00000000E+00
  0.00000000E+00  0.00000000E+00  0.00000000E+00
  0.00000000E+00  0.00000000E+00  0.00000000E+00
  0.00000000E+00  0.00000000E+00  0.00000000E+00
  0.00000000E+00  0.00000000E+00  0.00000000E+00
  0.00000000E+00  0.00000000E+00  0.00000000E+00
  0.00000000E+00  0.00000000E+00  0.00000000E+00
  0.00000000E+00  0.00000000E+00  0.00000000E+00
  0.00000000E+00  0.00000000E+00  0.00000000E+00
  0.00000000E+00  0.00000000E+00  0.00000000E+00
  0.00000000E+00  0.00000000E+00  0.00000000E+00
  0.00000000E+00  0.00000000E+00  0.00000000E+00
  0.00000000E+00  0.00000000E+00  0.00000000E+00
  0.00000000E+00  0.00000000E+00  0.00000000E+00
  0.00000000E+00  0.00000000E+00  0.00000000E+00
  0.00000000E+00  0.00000000E+00  0.00000000E+00
  0.00000000E+00  0.00000000E+00  0.00000000E+00
  0.00000000E+00  0.00000000E+00  0.00000000E+00
  0.00000000E+00  0.00000000E+00  0.00000000E+00
  0.00000000E+00  0.00000000E+00  0.00000000E+00
  0.00000000E+00  0.00000000E+00  0.00000000E+00
  0.00000000E+00  0.00000000E+00  0.00000000E+00
  0.00000000E+00  0.00000000E+00  0.00000000E+00
  0.00000000E+00  0.00000000E+00  0.00000000E+00
  0.00000000E+00  0.00000000E+00  0.00000000E+00
  0.00000000E+00  0.00000000E+00  0.00000000E+00
  0.00000000E+00  0.00000000E+00  0.00000000E+00
  0.00000000E+00  0.00000000E+00  0.00000000E+00
  0.00000000E+00  0.00000000E+00  0.00000000E+00
  0.00000000E+00  0.00000000E+00  0.00000000E+00
  0.00000000E+00  0.00000000E+00  0.00000000E+00
  0.00000000E+00  0.00000000E+00  0.00000000E+00
  0.00000000E+00  0.00000000E+00  0.00000000E+00
  0.00000000E+00  0.00000000E+00  0.00000000E+00
  0.00000000E+00  0.00000000E+00  0.00000000E+00
  0.00000000E+00  0.00000000E+00  0.00000000E+00
  0.00000000E+00  0.00000000E+00  0.00000000E+00
  0.00000000E+00  0.00000000E+00  0.00000000E+00
  0.00000000E+00  0.00000000E+00  0.00000000E+00
  0.00000000E+00  0.00000000E+00  0.00000000E+00
  0.00000000E+00  0.00000000E+00  0.00000000E+00
  0.00000000E+00  0.00000000E+00  0.00000000E+00
  0.00000000E+00  0.00000000E+00  0.00000000E+00
  0.00000000E+00  0.00000000E+00  0.00000000E+00
  0.00000000E+00  0.00000000E+00  0.00000000E+00
  0.00000000E+00  0.00000000E+00  0.00000000E+00
  0.00000000E+00  0.00000000E+00  0.00000000E+00
  0.00000000E+00  0.00000000E+00  0.00000000E+00
  0.00000000E+00  0.00000000E+00  0.00000000E+00
  0.00000000E+00  0.00000000E+00  0.00000000E+00
  0.00000000E+00  0.00000000E+00  0.00000000E+00
  0.00000000E+00  0.00000000E+00  0.00000000E+00
  0.00000000E+00  0.00000000E+00  0.00000000E+00
  0.00000000E+00  0.00000000E+00  0.00000000E+00
  0.00000000E+00  0.00000000E+00  0.00000000E+00
  0.00000000E+00  0.00000000E+00  0.00000000E+00
  0.00000000E+00  0.00000000E+00  0.00000000E+00
  0.00000000E+00  0.00000000E+00  0.00000000E+00
  0.00000000E+00  0.00000000E+00  0.00000000E+00
  0.00000000E+00  0.00000000E+00  0.00000000E+00
  0.00000000E+00  0.00000000E+00  0.00000000E+00
  0.00000000E+00  0.00000000E+00  0.00000000E+00
  0.00000000E+00  0.00000000E+00  0.00000000E+00
  0.00000000E+00  0.00000000E+00  0.00000000E+00
  0.00000000E+00  0.00000000E+00  0.00000000E+00
  0.00000000E+00  0.00000000E+00  0.00000000E+00
  0.00000000E+00  0.00000000E+00  0.00000000E+00
  0.00000000E+00  0.00000000E+00  0.00000000E+00
  0.00000000E+00  0.00000000E+00  0.00000000E+00
  0.00000000E+00  0.00000000E+00  0.00000000E+00
  0.00000000E+00  0.00000000E+00  0.00000000E+00
  0.00000000E+00  0.00000000E+00  0.00000000E+00
  0.00000000E+00  0.00000000E+00  0.00000000E+00
  0.00000000E+00  0.00000000E+00  0.00000000E+00
  0.00000000E+00  0.00000000E+00  0.00000000E+00
  0.00000000E+00  0.00000000E+00  0.00000000E+00
  0.00000000E+00  0.00000000E+00  0.00000000E+00
  0.00000000E+00  0.00000000E+00  0.00000000E+00
  0.00000000E+00  0.00000000E+00  0.00000000E+00
  0.00000000E+00  0.00000000E+00  0.00000000E+00
  0.00000000E+00  0.00000000E+00  0.00000000E+00
  0.00000000E+00  0.00000000E+00  0.00000000E+00
  0.00000000E+00  0.00000000E+00  0.00000000E+00
  0.00000000E+00  0.00000000E+00  0.00000000E+00
  0.00000000E+00  0.00000000E+00  0.00000000E+00
  0.00000000E+00  0.00000000E+00  0.00000000E+00
  0.00000000E+00  0.00000000E+00  0.00000000E+00
  0.00000000E+00  0.00000000E+00  0.00000000E+00
  0.00000000E+00  0.00000000E+00  0.00000000E+00
  0.00000000E+00  0.00000000E+00  0.00000000E+00
  0.00000000E+00  0.00000000E+00  0.00000000E+00
  0.00000000E+00  0.00000000E+00  0.00000000E+00
  0.00000000E+00  0.00000000E+00  0.00000000E+00
  0.00000000E+00  0.00000000E+00  0.00000000E+00
  0.00000000E+00  0.00000000E+00  0.00000000E+00
  0.00000000E+00  0.00000000E+00  0.00000000E+00
  0.00000000E+00  0.00000000E+00  0.00000000E+00
  0.00000000E+00  0.00000000E+00  0.00000000E+00
  0.00000000E+00  0.00000000E+00  0.00000000E+00
  0.00000000E+00  0.00000000E+00  0.00000000E+00
  0.00000000E+00  0.00000000E+00  0.00000000E+00
  0.00000000E+00  0.00000000E+00  0.00000000E+00
  0.00000000E+00  0.00000000E+00  0.00000000E+00
  0.00000000E+00  0.00000000E+00  0.00000000E+00
  0.00000000E+00  0.00000000E+00  0.00000000E+00
  0.00000000E+00  0.00000000E+00  0.00000000E+00
  0.00000000E+00  0.00000000E+00  0.00000000E+00
  0.00000000E+00  0.00000000E+00  0.00000000E+00
  0.00000000E+00  0.00000000E+00  0.00000000E+00
  0.00000000E+00  0.00000000E+00  0.00000000E+00
  0.00000000E+00  0.00000000E+00  0.00000000E+00
  0.00000000E+00  0.00000000E+00  0.00000000E+00
  0.00000000E+00  0.00000000E+00  0.00000000E+00
  0.00000000E+00  0.00000000E+00  0.00000000E+00
  0.00000000E+00  0.00000000E+00  0.00000000E+00
  0.00000000E+00  0.00000000E+00  0.00000000E+00
  0.00000000E+00  0.00000000E+00  0.00000000E+00
  0.00000000E+00  0.00000000E+00  0.00000000E+00
  0.00000000E+00  0.00000000E+00  0.00000000E+00
  0.00000000E+00  0.00000000E+00  0.00000000E+00
  0.00000000E+00  0.00000000E+00  0.00000000E+00
  0.00000000E+00  0.00000000E+00  0.00000000E+00
  0.00000000E+00  0.00000000E+00  0.00000000E+00
  0.00000000E+00  0.00000000E+00  0.00000000E+00
  0.00000000E+00  0.00000000E+00  0.00000000E+00
  0.00000000E+00  0.00000000E+00  0.00000000E+00
  0.00000000E+00  0.00000000E+00  0.00000000E+00
  0.00000000E+00  0.00000000E+00  0.00000000E+00
  0.00000000E+00  0.00000000E+00  0.00000000E+00
  0.00000000E+00  0.00000000E+00  0.00000000E+00
  0.00000000E+00  0.00000000E+00  0.00000000E+00
  0.00000000E+00  0.00000000E+00  0.00000000E+00
  0.00000000E+00  0.00000000E+00  0.00000000E+00
  0.00000000E+00  0.00000000E+00  0.00000000E+00
  0.00000000E+00  0.00000000E+00  0.00000000E+00
  0.00000000E+00  0.00000000E+00  0.00000000E+00
  0.00000000E+00  0.00000000E+00  0.00000000E+00
  0.00000000E+00  0.00000000E+00  0.00000000E+00
  0.00000000E+00  0.00000000E+00  0.00000000E+00
  0.00000000E+00  0.00000000E+00  0.00000000E+00
  0.00000000E+00  0.00000000E+00  0.00000000E+00
  0.00000000E+00  0.00000000E+00  0.00000000E+00
  0.00000000E+00  0.00000000E+00  0.00000000E+00
  0.00000000E+00  0.00000000E+00  0.00000000E+00
  0.00000000E+00  0.00000000E+00  0.00000000E+00
  0.00000000E+00  0.00000000E+00  0.00000000E+00
  0.00000000E+00  0.00000000E+00  0.00000000E+00
  0.00000000E+00  0.00000000E+00  0.00000000E+00
  0.00000000E+00  0.00000000E+00  0.00000000E+00
  0.00000000E+00  0.00000000E+00  0.00000000E+00
  0.00000000E+00  0.00000000E+00  0.00000000E+00
  0.00000000E+00  0.00000000E+00  0.00000000E+00
  0.00000000E+00  0.00000000E+00  0.00000000E+00
  0.00000000E+00  0.00000000E+00  0.00000000E+00
  0.00000000E+00  0.00000000E+00  0.00000000E+00
  0.00000000E+00  0.00000000E+00  0.00000000E+00
  0.00000000E+00  0.00000000E+00  0.00000000E+00
  0.00000000E+00  0.00000000E+00  0.00000000E+00
  0.00000000E+00  0.00000000E+00  0.00000000E+00
  0.00000000E+00  0.00000000E+00  0.00000000E+00
  0.00000000E+00  0.00000000E+00  0.00000000E+00
  0.00000000E+00  0.00000000E+00  0.00000000E+00
  0.00000000E+00  0.00000000E+00  0.00000000E+00
  0.00000000E+00  0.00000000E+00  0.00000000E+00
  0.00000000E+00  0.00000000E+00  0.00000000E+00
