# Supplementary material for: Towards an atomistic understanding of disordered carbon electrode materials
Source: Chem Commun (Camb). 2018 May 23;54(47):5988–91. doi: 10.1039/c8cc01388h (PMC5994876; doi:10.1039/c8cc01388h)
Supplement: Supplementary file 1 [file CC-054-C8CC01388H-s001.zip › structures_pure_small/POSCAR/POSCAR.aC216_opt_1.50_06]

 C                                      
   1.00000000000000     
    14.3796102500000007    0.0000000000000000    0.0000000000000000
     0.0000000000000000   14.3796102500000007    0.0000000000000000
     0.0000000000000000    0.0000000000000000   14.3796102500000007
   C 
   203
Direct
  0.2398839956788663  0.4699093191957289  0.6415435942796978
  0.5418524662971557  0.8431304379982257  0.3575986629731938
  0.8642487029067815  0.1647380482055069  0.3630578349990434
  0.0471885873114798  0.5114822047597904  0.9447620065324412
  0.3698895506662425  0.7283139478230167  0.3101923240236995
  0.8745319124159400  0.2808842026669042  0.6209274637667025
  0.1102256756176942  0.0736396533235465  0.5837579450411698
  0.2054952639645344  0.7095097585294562  0.2234884112013656
  0.5489162029360249  0.4430257135263175  0.2681827931061725
  0.3527747107579286  0.9977870302696940  0.5933423471364502
  0.3112357967099682  0.4382504016137249  0.4709817654639366
  0.6815301122003292  0.9143078289050621  0.3191622954807051
  0.0795135935310672  0.2248970313638711  0.0176316832414553
  0.9599018781474280  0.0643451508459112  0.6336526549303044
  0.3107536942275576  0.2216204604132758  0.9000218928267364
  0.5460777917516003  0.5255678438376981  0.4494013575848691
  0.9138703236225995  0.1340600375068894  0.0751324575100315
  0.3452201093685435  0.5740411860985545  0.0389203419072869
  0.6849665047199531  0.6188920681982124  0.4242093616053595
  0.0290720680367661  0.6246780818415740  0.1232420760597793
  0.7732583893343141  0.5876540338905092  0.2818755548614288
  0.1466834912186698  0.4526931402093554  0.6854137643380784
  0.1464770630537191  0.7767401596811266  0.2738205021687334
  0.8123330737429425  0.4712684288478869  0.1303967592799371
  0.0119744287542819  0.3662747697040935  0.5955795145852782
  0.7068755289238494  0.5175256895929347  0.2537614083780468
  0.3304452981175504  0.6143683776835259  0.2030241762623003
  0.1961313461259096  0.6471808729076302  0.1298148955921427
  0.2457502287785463  0.3495644932813636  0.2301859368211628
  0.9313043843902861  0.2346166941104815  0.3809923025410690
  0.3430840213743800  0.1164206091483513  0.7533987116640388
  0.9717411205061678  0.8611726211106214  0.3836681514908696
  0.8364792317702001  0.0719889670304773  0.2146243021762288
  0.0405610641192432  0.4629725358774551  0.8518351617743388
  0.3870478101472056  0.3441903983873902  0.1328063049375626
  0.7440791026469840  0.0472608066099755  0.4150056538023865
  0.9806749195938315  0.2572669394818947  0.2966206975555289
  0.1746840765602122  0.1367033160284812  0.7374254105980411
  0.2879610740042534  0.5186658795867668  0.7912701283530210
  0.2873289098422228  0.6031367270557363  0.1174238280607271
  0.6773462334006563  0.0278851528428631  0.4849956037722425
  0.5879797886903276  0.6152961504545847  0.8439089337740250
  0.8922484621351866  0.8628481100623594  0.4420680100932918
  0.7152879191573164  0.7233270693119980  0.5711914209557081
  0.2286138039719868  0.2905434035587090  0.0692668340509225
  0.1891283289231865  0.3133530127776287  0.1584094159695969
  0.7774898066338306  0.8546017998786357  0.0118385901307901
  0.7282528006802836  0.7726464345836241  0.0034168813636815
  0.7606965075484718  0.6447651579454255  0.3633660902218049
  0.9094175830853982  0.4339974334110219  0.9976818775604009
  0.1969589998803171  0.9599361074251758  0.4770199706341735
  0.8546309427976988  0.5995311543782741  0.2248203005359777
  0.9427018550302982  0.3414644262589873  0.6587591282657541
  0.6222166319159885  0.6844771818772813  0.0907791126537791
  0.9567475307981830  0.4028475634447315  0.8362311215668404
  0.5185888852600973  0.5874407990727930  0.9886975553518618
  0.8850379952338765  0.0078673342777190  0.6573003670902509
  0.8031631741265380  0.1731276187201562  0.5170293158326096
  0.2613933880758698  0.0985584322468687  0.7036774373814670
  0.7063396919228127  0.7344818144178186  0.9138332521227686
  0.6537172237804025  0.4023657970590664  0.1351078868844073
  0.9608384198593182  0.5572651010504994  0.0959522657983800
  0.5283910577876555  0.9551124898785996  0.5211343143957604
  0.3629451772513585  0.2685102787655722  0.9735434860419975
  0.8526832841590070  0.0687066603010825  0.1174849938710321
  0.8335047287206402  0.4161181010600450  0.0560042533400338
  0.6436536889103213  0.6594296032544763  0.9153508835719050
  0.6641735963864602  0.8491784676911130  0.2433937708872035
  0.1215722685727175  0.4748267947387088  0.7861567813024642
  0.0545332797039070  0.1559786255117162  0.8595165162852274
  0.6038646950720026  0.6371465541887021  0.0046258356287110
  0.0961733428339044  0.4136907925046338  0.6097647058885733
  0.3667837461643197  0.8087141131158572  0.3649298413648214
  0.7341872444989264  0.7874224213577470  0.8348290551856241
  0.9179781553375882  0.6689466794874941  0.2436852862635221
  0.0099670622334442  0.1124085800087443  0.7024652978580651
  0.4488816438213791  0.9093596971762761  0.4820423500967423
  0.7696623904324390  0.3586613877542678  0.0124390643776114
  0.8556716582947202  0.9429684282495383  0.5871131340586613
  0.5602485156416338  0.6625216629679769  0.1618419898482317
  0.2919313705419441  0.6851535535782862  0.2595830733532678
  0.8714700962290757  0.2429160891574626  0.5332912184354545
  0.7228163369901409  0.7793734143431368  0.7344463821334519
  0.5986162249372704  0.0681248296246354  0.6341283456049838
  0.4880685851615246  0.3536396000249274  0.1181039650251994
  0.2819087127051129  0.9170730110553759  0.4611531384017774
  0.1734140144121284  0.2464895326640976 -0.0049436955390579
  0.2672019067127156  0.0405093827327522  0.6183956358813633
  0.5133084153662961  0.2372858120371869  0.8934622638258432
  0.4276926027314653  0.0822906202945267  0.7172447866700565
  0.1270035258754652  0.5607787022790057  0.9845455213967145
  0.1337375865378803  0.9145523006563638  0.4084362718223158
  0.6790269443650423  0.3530233850540879  0.0485100418345628
  0.1844251055247694  0.8424295851976620  0.3499622487485193
  0.2991567845594782  0.4039340411984850  0.3746501907859702
  0.7704352666531520  0.9023751494178424  0.0970797064719576
  0.3518298992038518  0.5395333547637042  0.8618062479212295
  0.4654314355744152  0.1849388303660940  0.8294772505883381
  0.9743743165062122  0.5023840460549241  0.0130700092783303
  0.1501393514755172  0.1715136135003671  0.8335675228874619
  0.9402390481856000  0.1266798854027298  0.9808640432185242
  0.6200586884419708  0.5491334023908491  0.3921001839552231
  0.1480862707169146  0.4080690539421945  0.5246264064146943
  0.7367338330824735  0.1967259679720333  0.6759761111314040
  0.0444770693289229  0.2435155185666520  0.1096594464272499
  0.6724242077842620  0.0797517673380547  0.5696040759139019
  0.8059756726070358  0.9935568283455989  0.2586418555465928
  0.7754731379129222  0.7944043392299527  0.5386373524547913
  0.0071853894831672  0.6836062085247800  0.2013972511580616
  0.7079485997715053  0.8397890810095702  0.1538620995561141
  0.1985768744096746  0.5132161743567549  0.8333300583141009
  0.4704674886411386  0.4734317845755551  0.4185857957744210
  0.1901561976697920  0.0260375438890709  0.5548406643242314
  0.4419884635066709  0.5186118122625987  0.5727503478837416
  0.5922994795466648  0.1257231894436988  0.7182461808010615
  0.8772505303017144  0.5416232661824241  0.1500207790817727
  0.3416924427189259  0.3666690439123231  0.2183616795851551
  0.3752283971287302  0.4014890481366886  0.3070301019187770
  0.0196169616554134  0.0461717291848153  0.5557759107669674
  0.0966729427827866  0.2902703165675073  0.1821090749451041
  0.3262933438104931  0.3043342470732203  0.0586809196088908
  0.5182363211404358  0.3159062346930664  0.0322563845195486
  0.4476926336305549  0.5779386145988498  0.0554397414780627
  0.5228636773088381  0.0109839082845754  0.6025492344267789
  0.3609924185077903  0.9382645462685326  0.5147094576362905
  0.0233455785886884  0.1734730800448527  0.9521784695446199
  0.8166583282244415  0.9928960931254421  0.0691899049532237
  0.2072660122306122  0.5464633197447915  0.9293859849542062
  0.8247789650066059  0.7922523953027952  0.4518498172105259
  0.0953829332230017  0.3610825259507143  0.4511751153121976
  0.2171444002023342  0.3683762707900534  0.3252562849532597
  0.2792421384359869  0.8507528933366155  0.3859099777384832
  0.8097789986096823  0.2577246587702971  0.6879148888062387
  0.8967802467287417  0.3866737715889887  0.9138028405805416
  0.6236809953282358  0.5017778352525538  0.3041755830536257
  0.8053421302001331  0.9067434250319287  0.9363195321046133
  0.7824475915143205  0.8731382054542085  0.8501468239110229
  0.9869695186396402  0.1129904232675995  0.7962945036519192
  0.9405866321144631  0.2722754839776643  0.4690124516094205
  0.4427760187987805  0.5498452903895554  0.8332901236977297
  0.3139975227855674  0.5039382549623206  0.6969209817850898
  0.7375925918207438  0.1499749615634905  0.5876756891335454
  0.6862104934588914  0.7589890923884399  0.0905059461722477
  0.8035711018528214  0.1257178563818121  0.4298223810267860
  0.2111617160954321  0.2135906352211241  0.9062669174686063
  0.7238477977942488  0.4620317194753230  0.1744974158470074
  0.4245414573097511  0.6106370668907395  0.2186587565802263
  0.6682081600288178  0.1872387278630425  0.7477199702904901
  0.1190084037363642  0.6158688356826818  0.0764306613831612
  0.8373201036892863  0.9933123141076161  0.9712419043568093
  0.6086300430234464  0.9599779632736473  0.4666174588041027
  0.5038259018779092  0.1271048815111198  0.7581200800640004
  0.4591206052790597  0.2748603979483858  0.9660253511375374
  0.5655548311943727  0.6071102560064052  0.7459969460433855
  0.4532579356091285  0.8485536264300275  0.4018927952727619
  0.5143169634320591  0.5751212123247837  0.8922590062224345
  0.6149405729022579  0.6444838091813837  0.6714524144316547
  0.9086337652906286  0.0573770628899281  0.8245221417619074
  0.8605833832170299  0.9995951803114786  0.7536765931466335
  0.0110127913892500  0.3334490596647544  0.4992829677674673
 -0.0080993593900507  0.9819721990925855  0.4885118008680908
  0.9345775038227604  0.2067201488067522  0.2262036585143091
  0.5402502212042676  0.7158220586628290  0.2445681842862512
  0.0386544317378707  0.9278230230441676  0.4173428232989974
  0.6106183199530981  0.9069837976026304  0.3855644314934362
  0.6812367909551761  0.2427298034273384  0.8346232728149094
  0.7477486089663218  0.9858632664591088  0.3333851829005089
  0.8251423347304496  0.7212966283011791  0.3794742767290352
  0.9783502145786255  0.7904954255611413  0.3204137754162500
  0.8019951696087981  0.9205970993818293  0.7665043983043520
  0.6001367772272872  0.6127612707151086  0.5779072982948438
  0.6105590735276997  0.3088217469511124  0.9956588509015304
  0.7717733740764594  0.2917446875161754  0.8452187422591708
  0.7943041480773300  0.8679657578391736  0.6035028121652286
  0.9052839212492247  0.9375479001699145  0.5047048512717018
  0.6109115256444311  0.2592445433337144  0.9057242999917237
  0.9195551259176838  0.3548681890890321  0.7568058194381402
  0.2387561308575861  0.4410937563066211  0.5408422268153297
  0.4014609027066380  0.4731348245230502  0.4911026957368989
  0.6699754546356533  0.6520529649746392  0.5171527065856718
  0.5318732686831497  0.5537615938243323  0.5422733525312138
  0.4835918416840218  0.6017703105540599  0.1439466638784834
  0.0659488209260516  0.3019331184996111  0.2793042098148220
  0.8081572576124885  0.3380230827193267  0.9223264024724535
  0.4106156714600517  0.5278402541396449  0.6669083856622628
  0.3660521857300055  0.1782684847524052  0.8300752386322185
  0.6864626050395520  0.7162627763516801  0.6677657397898541
  0.1034961055135691  0.1206279199138457  0.6732489898229803
  0.9003368054085009  0.7299589440508816  0.3168755868618630
  0.8919020344980072  0.0592849471530688  0.9236901988033390
  0.4342850726117426  0.0239416392282469  0.6411990454201059
  0.4520475668849955  0.6822484918613358  0.2799593728851129
  0.8677798813247679  0.1474680825770247  0.2662309974042200
  0.9611868407194963  0.1986728327656216  0.1338399973866604
  0.5609119919492596  0.3987577091511803  0.1765174709474489
  0.3060843081592234  0.5566102142918721  0.9497555284116737
  0.7679618761850526  0.8600935011139049  0.6961729016397956
  0.0503198721056601  0.7587816787593525  0.2574705426590660
  0.4652808645277294  0.4362376957652565  0.3276865790203832
  0.4725865488661883  0.5584434076714692  0.7390259576331355
  0.8333127950343862  0.3026853575136049  0.7697366297478901
  0.1247564258979584  0.3451242820589922  0.3542088760918176
  0.5810238714450751  0.7977730009306473  0.2753791016872960
 
  0.00000000E+00  0.00000000E+00  0.00000000E+00
  0.00000000E+00  0.00000000E+00  0.00000000E+00
  0.00000000E+00  0.00000000E+00  0.00000000E+00
  0.00000000E+00  0.00000000E+00  0.00000000E+00
  0.00000000E+00  0.00000000E+00  0.00000000E+00
  0.00000000E+00  0.00000000E+00  0.00000000E+00
  0.00000000E+00  0.00000000E+00  0.00000000E+00
  0.00000000E+00  0.00000000E+00  0.00000000E+00
  0.00000000E+00  0.00000000E+00  0.00000000E+00
  0.00000000E+00  0.00000000E+00  0.00000000E+00
  0.00000000E+00  0.00000000E+00  0.00000000E+00
  0.00000000E+00  0.00000000E+00  0.00000000E+00
  0.00000000E+00  0.00000000E+00  0.00000000E+00
  0.00000000E+00  0.00000000E+00  0.00000000E+00
  0.00000000E+00  0.00000000E+00  0.00000000E+00
  0.00000000E+00  0.00000000E+00  0.00000000E+00
  0.00000000E+00  0.00000000E+00  0.00000000E+00
  0.00000000E+00  0.00000000E+00  0.00000000E+00
  0.00000000E+00  0.00000000E+00  0.00000000E+00
  0.00000000E+00  0.00000000E+00  0.00000000E+00
  0.00000000E+00  0.00000000E+00  0.00000000E+00
  0.00000000E+00  0.00000000E+00  0.00000000E+00
  0.00000000E+00  0.00000000E+00  0.00000000E+00
  0.00000000E+00  0.00000000E+00  0.00000000E+00
  0.00000000E+00  0.00000000E+00  0.00000000E+00
  0.00000000E+00  0.00000000E+00  0.00000000E+00
  0.00000000E+00  0.00000000E+00  0.00000000E+00
  0.00000000E+00  0.00000000E+00  0.00000000E+00
  0.00000000E+00  0.00000000E+00  0.00000000E+00
  0.00000000E+00  0.00000000E+00  0.00000000E+00
  0.00000000E+00  0.00000000E+00  0.00000000E+00
  0.00000000E+00  0.00000000E+00  0.00000000E+00
  0.00000000E+00  0.00000000E+00  0.00000000E+00
  0.00000000E+00  0.00000000E+00  0.00000000E+00
  0.00000000E+00  0.00000000E+00  0.00000000E+00
  0.00000000E+00  0.00000000E+00  0.00000000E+00
  0.00000000E+00  0.00000000E+00  0.00000000E+00
  0.00000000E+00  0.00000000E+00  0.00000000E+00
  0.00000000E+00  0.00000000E+00  0.00000000E+00
  0.00000000E+00  0.00000000E+00  0.00000000E+00
  0.00000000E+00  0.00000000E+00  0.00000000E+00
  0.00000000E+00  0.00000000E+00  0.00000000E+00
  0.00000000E+00  0.00000000E+00  0.00000000E+00
  0.00000000E+00  0.00000000E+00  0.00000000E+00
  0.00000000E+00  0.00000000E+00  0.00000000E+00
  0.00000000E+00  0.00000000E+00  0.00000000E+00
  0.00000000E+00  0.00000000E+00  0.00000000E+00
  0.00000000E+00  0.00000000E+00  0.00000000E+00
  0.00000000E+00  0.00000000E+00  0.00000000E+00
  0.00000000E+00  0.00000000E+00  0.00000000E+00
  0.00000000E+00  0.00000000E+00  0.00000000E+00
  0.00000000E+00  0.00000000E+00  0.00000000E+00
  0.00000000E+00  0.00000000E+00  0.00000000E+00
  0.00000000E+00  0.00000000E+00  0.00000000E+00
  0.00000000E+00  0.00000000E+00  0.00000000E+00
  0.00000000E+00  0.00000000E+00  0.00000000E+00
  0.00000000E+00  0.00000000E+00  0.00000000E+00
  0.00000000E+00  0.00000000E+00  0.00000000E+00
  0.00000000E+00  0.00000000E+00  0.00000000E+00
  0.00000000E+00  0.00000000E+00  0.00000000E+00
  0.00000000E+00  0.00000000E+00  0.00000000E+00
  0.00000000E+00  0.00000000E+00  0.00000000E+00
  0.00000000E+00  0.00000000E+00  0.00000000E+00
  0.00000000E+00  0.00000000E+00  0.00000000E+00
  0.00000000E+00  0.00000000E+00  0.00000000E+00
  0.00000000E+00  0.00000000E+00  0.00000000E+00
  0.00000000E+00  0.00000000E+00  0.00000000E+00
  0.00000000E+00  0.00000000E+00  0.00000000E+00
  0.00000000E+00  0.00000000E+00  0.00000000E+00
  0.00000000E+00  0.00000000E+00  0.00000000E+00
  0.00000000E+00  0.00000000E+00  0.00000000E+00
  0.00000000E+00  0.00000000E+00  0.00000000E+00
  0.00000000E+00  0.00000000E+00  0.00000000E+00
  0.00000000E+00  0.00000000E+00  0.00000000E+00
  0.00000000E+00  0.00000000E+00  0.00000000E+00
  0.00000000E+00  0.00000000E+00  0.00000000E+00
  0.00000000E+00  0.00000000E+00  0.00000000E+00
  0.00000000E+00  0.00000000E+00  0.00000000E+00
  0.00000000E+00  0.00000000E+00  0.00000000E+00
  0.00000000E+00  0.00000000E+00  0.00000000E+00
  0.00000000E+00  0.00000000E+00  0.00000000E+00
  0.00000000E+00  0.00000000E+00  0.00000000E+00
  0.00000000E+00  0.00000000E+00  0.00000000E+00
  0.00000000E+00  0.00000000E+00  0.00000000E+00
  0.00000000E+00  0.00000000E+00  0.00000000E+00
  0.00000000E+00  0.00000000E+00  0.00000000E+00
  0.00000000E+00  0.00000000E+00  0.00000000E+00
  0.00000000E+00  0.00000000E+00  0.00000000E+00
  0.00000000E+00  0.00000000E+00  0.00000000E+00
  0.00000000E+00  0.00000000E+00  0.00000000E+00
  0.00000000E+00  0.00000000E+00  0.00000000E+00
  0.00000000E+00  0.00000000E+00  0.00000000E+00
  0.00000000E+00  0.00000000E+00  0.00000000E+00
  0.00000000E+00  0.00000000E+00  0.00000000E+00
  0.00000000E+00  0.00000000E+00  0.00000000E+00
  0.00000000E+00  0.00000000E+00  0.00000000E+00
  0.00000000E+00  0.00000000E+00  0.00000000E+00
  0.00000000E+00  0.00000000E+00  0.00000000E+00
  0.00000000E+00  0.00000000E+00  0.00000000E+00
  0.00000000E+00  0.00000000E+00  0.00000000E+00
  0.00000000E+00  0.00000000E+00  0.00000000E+00
  0.00000000E+00  0.00000000E+00  0.00000000E+00
  0.00000000E+00  0.00000000E+00  0.00000000E+00
  0.00000000E+00  0.00000000E+00  0.00000000E+00
  0.00000000E+00  0.00000000E+00  0.00000000E+00
  0.00000000E+00  0.00000000E+00  0.00000000E+00
  0.00000000E+00  0.00000000E+00  0.00000000E+00
  0.00000000E+00  0.00000000E+00  0.00000000E+00
  0.00000000E+00  0.00000000E+00  0.00000000E+00
  0.00000000E+00  0.00000000E+00  0.00000000E+00
  0.00000000E+00  0.00000000E+00  0.00000000E+00
  0.00000000E+00  0.00000000E+00  0.00000000E+00
  0.00000000E+00  0.00000000E+00  0.00000000E+00
  0.00000000E+00  0.00000000E+00  0.00000000E+00
  0.00000000E+00  0.00000000E+00  0.00000000E+00
  0.00000000E+00  0.00000000E+00  0.00000000E+00
  0.00000000E+00  0.00000000E+00  0.00000000E+00
  0.00000000E+00  0.00000000E+00  0.00000000E+00
  0.00000000E+00  0.00000000E+00  0.00000000E+00
  0.00000000E+00  0.00000000E+00  0.00000000E+00
  0.00000000E+00  0.00000000E+00  0.00000000E+00
  0.00000000E+00  0.00000000E+00  0.00000000E+00
  0.00000000E+00  0.00000000E+00  0.00000000E+00
  0.00000000E+00  0.00000000E+00  0.00000000E+00
  0.00000000E+00  0.00000000E+00  0.00000000E+00
  0.00000000E+00  0.00000000E+00  0.00000000E+00
  0.00000000E+00  0.00000000E+00  0.00000000E+00
  0.00000000E+00  0.00000000E+00  0.00000000E+00
  0.00000000E+00  0.00000000E+00  0.00000000E+00
  0.00000000E+00  0.00000000E+00  0.00000000E+00
  0.00000000E+00  0.00000000E+00  0.00000000E+00
  0.00000000E+00  0.00000000E+00  0.00000000E+00
  0.00000000E+00  0.00000000E+00  0.00000000E+00
  0.00000000E+00  0.00000000E+00  0.00000000E+00
  0.00000000E+00  0.00000000E+00  0.00000000E+00
  0.00000000E+00  0.00000000E+00  0.00000000E+00
  0.00000000E+00  0.00000000E+00  0.00000000E+00
  0.00000000E+00  0.00000000E+00  0.00000000E+00
  0.00000000E+00  0.00000000E+00  0.00000000E+00
  0.00000000E+00  0.00000000E+00  0.00000000E+00
  0.00000000E+00  0.00000000E+00  0.00000000E+00
  0.00000000E+00  0.00000000E+00  0.00000000E+00
  0.00000000E+00  0.00000000E+00  0.00000000E+00
  0.00000000E+00  0.00000000E+00  0.00000000E+00
  0.00000000E+00  0.00000000E+00  0.00000000E+00
  0.00000000E+00  0.00000000E+00  0.00000000E+00
  0.00000000E+00  0.00000000E+00  0.00000000E+00
  0.00000000E+00  0.00000000E+00  0.00000000E+00
  0.00000000E+00  0.00000000E+00  0.00000000E+00
  0.00000000E+00  0.00000000E+00  0.00000000E+00
  0.00000000E+00  0.00000000E+00  0.00000000E+00
  0.00000000E+00  0.00000000E+00  0.00000000E+00
  0.00000000E+00  0.00000000E+00  0.00000000E+00
  0.00000000E+00  0.00000000E+00  0.00000000E+00
  0.00000000E+00  0.00000000E+00  0.00000000E+00
  0.00000000E+00  0.00000000E+00  0.00000000E+00
  0.00000000E+00  0.00000000E+00  0.00000000E+00
  0.00000000E+00  0.00000000E+00  0.00000000E+00
  0.00000000E+00  0.00000000E+00  0.00000000E+00
  0.00000000E+00  0.00000000E+00  0.00000000E+00
  0.00000000E+00  0.00000000E+00  0.00000000E+00
  0.00000000E+00  0.00000000E+00  0.00000000E+00
  0.00000000E+00  0.00000000E+00  0.00000000E+00
  0.00000000E+00  0.00000000E+00  0.00000000E+00
  0.00000000E+00  0.00000000E+00  0.00000000E+00
  0.00000000E+00  0.00000000E+00  0.00000000E+00
  0.00000000E+00  0.00000000E+00  0.00000000E+00
  0.00000000E+00  0.00000000E+00  0.00000000E+00
  0.00000000E+00  0.00000000E+00  0.00000000E+00
  0.00000000E+00  0.00000000E+00  0.00000000E+00
  0.00000000E+00  0.00000000E+00  0.00000000E+00
  0.00000000E+00  0.00000000E+00  0.00000000E+00
  0.00000000E+00  0.00000000E+00  0.00000000E+00
  0.00000000E+00  0.00000000E+00  0.00000000E+00
  0.00000000E+00  0.00000000E+00  0.00000000E+00
  0.00000000E+00  0.00000000E+00  0.00000000E+00
  0.00000000E+00  0.00000000E+00  0.00000000E+00
  0.00000000E+00  0.00000000E+00  0.00000000E+00
  0.00000000E+00  0.00000000E+00  0.00000000E+00
  0.00000000E+00  0.00000000E+00  0.00000000E+00
  0.00000000E+00  0.00000000E+00  0.00000000E+00
  0.00000000E+00  0.00000000E+00  0.00000000E+00
  0.00000000E+00  0.00000000E+00  0.00000000E+00
  0.00000000E+00  0.00000000E+00  0.00000000E+00
  0.00000000E+00  0.00000000E+00  0.00000000E+00
  0.00000000E+00  0.00000000E+00  0.00000000E+00
  0.00000000E+00  0.00000000E+00  0.00000000E+00
  0.00000000E+00  0.00000000E+00  0.00000000E+00
  0.00000000E+00  0.00000000E+00  0.00000000E+00
  0.00000000E+00  0.00000000E+00  0.00000000E+00
  0.00000000E+00  0.00000000E+00  0.00000000E+00
  0.00000000E+00  0.00000000E+00  0.00000000E+00
  0.00000000E+00  0.00000000E+00  0.00000000E+00
  0.00000000E+00  0.00000000E+00  0.00000000E+00
  0.00000000E+00  0.00000000E+00  0.00000000E+00
  0.00000000E+00  0.00000000E+00  0.00000000E+00
  0.00000000E+00  0.00000000E+00  0.00000000E+00
  0.00000000E+00  0.00000000E+00  0.00000000E+00
  0.00000000E+00  0.00000000E+00  0.00000000E+00
  0.00000000E+00  0.00000000E+00  0.00000000E+00
  0.00000000E+00  0.00000000E+00  0.00000000E+00
  0.00000000E+00  0.00000000E+00  0.00000000E+00
  0.00000000E+00  0.00000000E+00  0.00000000E+00
