# Supplementary material for: Towards an atomistic understanding of disordered carbon electrode materials
Source: Chem Commun (Camb). 2018 May 23;54(47):5988–91. doi: 10.1039/c8cc01388h (PMC5994876; doi:10.1039/c8cc01388h)
Supplement: Supplementary file 1 [file CC-054-C8CC01388H-s001.zip › structures_pure_small/POSCAR/POSCAR.aC216_opt_1.50_07]

 C                                      
   1.00000000000000     
    14.0610299699999999    0.0000000000000000    0.0000000000000000
     0.0000000000000000   14.0610299699999999    0.0000000000000000
     0.0000000000000000    0.0000000000000000   14.0610299699999999
   C 
   216
Direct
  0.7867098919829312  0.6615066226872590  0.7948329519011105
  0.5427685906366365  0.0960570816685808  0.9616671512322027
  0.2404434363710682  0.0116116977457372  0.6935546971075979
  0.9489479138198769  0.0912174262816174  0.1560447290195534
  0.8111695400650993  0.8658236919258745  0.2885367705969075
  0.1627919096685922  0.3562724661360838  0.1272043430779826
  0.8296800644712915  0.8714590554209763  0.3906411559230153
  0.8467415618201475  0.8329308732117018  0.1200389618988534
  0.6175986397228931  0.2105523505609404  0.6291237997176605
  0.8730737663020985  0.2080784461936708  0.9535730506995967
  0.3880975351626569  0.3009491407498617  0.0127526274318372
  0.1681892951108809  0.5959519190339611  0.0298645999443429
  0.3614751993762782  0.4816123001679157  0.8752005748583320
  0.1430378986967418  0.0052768055840757  0.9791314757353841
  0.2849652306779594  0.1113325193442551  0.4626808993437856
  0.5788737679180830  0.1345875868806045  0.6867145765585566
  0.4776456589883929  0.3964932559503820  0.7669779396407056
  0.3578065948575783  0.1636210216489467  0.3147755099607427
  0.2696022412248603 -0.0032356935724557  0.8613538747770126
  0.2428862761381730  0.6546251396054708  0.8861721640987779
  0.0044916967283011  0.5059318210257303  0.2196308381353511
  0.5247438307532207  0.5498227009591766  0.3560531854809309
  0.8179885488707757  0.6863356315723210  0.6279074834583684
  0.8023296853250736  0.3074448468921800  0.2308176207402729
  0.4524698881587170  0.1440068817913605  0.3534845817646958
  0.7993885075067342  0.3541755203069877  0.9678283823532403
  0.9297307543272142  0.1861860633235337  0.2910042915617934
  0.8626847951725449  0.1118560662407162  0.7678379376635484
  0.6774184056298129  0.5813161333972334  0.0247333766455341
  0.0348792805154189  0.6517113935813681  0.1117594414215807
  0.6448917757379726  0.4280878893380030  0.4394271918796262
  0.8464659598084400  0.8044879116001723  0.2191427919886698
  0.1024697099070321  0.6709068928557644  0.0374134261660192
  0.8049077441940850  0.3116146563399401  0.0588087239278808
  0.2555681897778736  0.7700456653277209  0.5954290612302156
  0.7909715751523057  0.3272163623558655  0.6491823518676352
  0.6657259114780343  0.3874858983601071  0.5275264378171088
  0.0122446275697429  0.0357125223735359  0.4088176055373972
  0.8918907347738709  0.4915243777413479  0.3545616071792844
  0.7685549854511152  0.3520736747620854  0.1419705655142142
  0.3050657168553644  0.3389374938630497  0.0473090045066909
  0.8399498203845609  0.2092447256171987  0.7517657574134128
  0.3292376716516049  0.9532410265511340  0.9297197061824551
  0.4402702519360800  0.5980846433411603  0.3938071406162715
  0.1759845817978390  0.2143963109983760  0.2489771219657166
  0.9182260768679457  0.9536801251947112  0.8428153883721037
  0.8026906562134378  0.6226214322775898  0.7033592179878660
  0.8069352816681618  0.3664889228799147  0.7433110524595195
  0.5169106035137778  0.4549766918036769  0.6010958249242994
  0.1894256378897011  0.8443370776621955  0.5763748732224068
  0.2692734615080126  0.0324205834740104  0.6027703980517534
  0.6982860830698363  0.1292753891162990  0.4690403470335017
  0.0548231959575627  0.5573656250989889  0.1472544937414123
  0.2560207817811608  0.2273033081602943  0.1883679111401612
  0.7150816724841514  0.4387129776313235  0.1204669426566429
  0.0174159441637682  0.2482486526862250  0.3177337576635326
  0.8913260301917579  0.3905355194313297  0.3482496777581242
  0.1793528595078220  0.8399825875456787  0.4772682288468987
  0.8930935329733767  0.8978911847061226  0.9345341266344070
  0.2739959046345843  0.1562871777219819  0.3747830548792925
  0.5385176454800482  0.5863081355933047  0.2586169163354616
  0.7716219838220019  0.4988469759579245  0.8607602056816844
  0.6858914177760966  0.0830195577519442  0.3729289112208618
  0.0616119221735326  0.1222971757610485  0.4465658146233302
  0.6028904009454618  0.5689056797337499  0.1804013831305909
  0.4370757516196229  0.0362287851389711  0.6550793773516125
  0.1833202696112083  0.4406647242152436  0.0789750275454688
  0.4237152627439019  0.4021867168638695  0.8572730075431636
  0.6736057223766702  0.4517756793683851  0.2790316338818872
  0.2412078856299752  0.2946866973911250  0.1165154302560297
  0.4602223959446380  0.6460578615911498  0.2423064758128618
  0.4288885352794465  0.8187642450871003  0.0385463270392157
  0.7969916409618728  0.3571098878707629  0.3248195869615113
  0.4360120112793027  0.3280633741405227  0.9239303371717053
  0.5627860468912218  0.1447902345672387  0.7866335175110452
  0.4081199412194239  0.0109793179664130  0.7508609761834643
  0.3661951522735953  0.0447082132137747  0.5863055036302881
  0.8188158477934996  0.6508985374123063  0.5361260021334164
  0.8080047861011829  0.2259261799291568  0.6580628069970169
  0.1359248246908293  0.5249690492558586  0.0918807940804782
  0.7064127781305102  0.9798613946806203  0.1852942458722919
  0.7627033940526723  0.4454227865268581  0.9494212801667422
  0.9562170577883784  0.0937547492970339  0.2570408415793822
  0.2942121226774766  0.4971823534912466  0.9529986741405723
  0.3476395290904386  0.1922617319603297  0.2161449760554435
 -0.0005168707170034  0.0214106089817246  0.3113996177041959
  0.2653546959733733  0.4286190266326365  0.0207405529097847
  0.1867072176816507  0.8125761420294673  0.7343028881048900
  0.0361093184818377  0.8057737395559106  0.9408159090697942
  0.1191256726451426  0.0620622147255548  0.5047708168339099
  0.3382661803313672  0.7394799781192156  0.1968651865524567
  0.9548004626168172  0.8364621425955889  0.9873100029565296
  0.0727129858382185  0.9619133765808880  0.1689079355393680
  0.8666420279348614  0.2274000997846635  0.2206500999141046
  0.8334386019831388  0.2914961947758664  0.8054258306772674
  0.8374348045576404  0.7074525134836186  0.4546583313179898
  0.3037222233867322  0.6326205955680618  0.8096657097173036
  0.5059609039427200  0.1388057063840037  0.1849556708498817
  0.4959108712254402  0.1847465089555259  0.9786106513259122
  0.7175055833660000  0.4872954679973662  0.0308117534588900
  0.5901438774027532  0.3832996973470190  0.5967119499234406
  0.3627905791246915  0.6202802058401634  0.6520232367759954
  0.1555157994352712  0.9171527829928805  0.1307263345980953
  0.5747328025519364  0.0837785803748586  0.1349801501565201
  0.6186736941143222  0.7744496574506473  0.0035170306317744
  0.3188117655780957  0.7123883442687604  0.2924353250096994
  0.7923953564251680  0.4877774560624122  0.5885173254827895
  0.1041015160462900  0.7363116440837709  0.9646746066800652
  0.1715365808889038  0.0121272552645104  0.8796625177948876
  0.8488773560522314  0.8413925756259049  0.5607948921046685
  0.1104517512748725  0.8833900569068273  0.3235217769607583
  0.1140164477325429  0.8944423944024011  0.4246923928027122
  0.8471285482658857  0.9394050346760966  0.5780999026384233
  0.2949519642685974  0.7183285468804307  0.5196306129582371
  0.2446230540225780  0.7625475162006969  0.3387720507150667
  0.4235526442328043  0.1826789282500225  0.1488054826270087
  0.0193631200715822  0.0297639076135994  0.1134081093570682
  0.8108995003169945  0.5527208516602630  0.5136023107535870
  0.6246281065736385  0.9525536641403007  0.0310087715966486
  0.3966625115143922  0.6529598495413690  0.3211996120073133
  0.5368691183653278  0.0709445214253517  0.8567748913593585
  0.6196580019763188  0.0945459252066714  0.2969616663814161
  0.2159135541761140  0.0717657021789210  0.5262340339084161
  0.3082282523346400  0.0062603305514391  0.7675209771953118
  0.2561157411871165  0.7517543544330396  0.6913306138945661
  0.3343699701526723  0.8440036244296306  0.0630860813732605
  0.8521190263978533  0.0700039366592292  0.6777872189235058
  0.8573385592866073  0.2234347172099974  0.0515234665133290
  0.7812156337154392  0.0980542028885978  0.5234516246013531
  0.4277566331758391  0.7043527148498855  0.1671588163116545
  0.9191659438671446  0.1217390492707485  0.9238556226014852
  0.1747512855617103  0.7304151676691338  0.8911479062347943
  0.7988655564608422  0.7601660364668253  0.8118586410597008
  0.4762590414327366  0.7438489790115528  0.0912377360306101
  0.3760413222258001  0.0871177421836207  0.4960150424258174
  0.3077488984751891  0.6746934053873131  0.7190788857729081
  0.5425973933508311  0.2402057667146575  0.8153801636712638
  0.7946979665339006  0.5243175303019070  0.6853752641868760
  0.0246126367477310  0.9337829358831087  0.8253935329793994
  0.2051375314611081  0.8472720888388118  0.1845026932239894
  0.0707897540383000  0.9761848282342174  0.4642812907967819
  0.8383181023208283  0.7829947881105840  0.6426964263672664
  0.5263180148996801  0.1364075757261303  0.2861769650844928
  0.2862884113866719  0.9141991270587163  0.0113634931117738
  0.9029062750983387  0.6457892991984172  0.2911534139212185
  0.7060348671068221  0.4099809417337941  0.3552671063337516
  0.7515472697209465  0.0102556554913763  0.3481300073773123
  0.6238610696000559  0.1692814135435119  0.5269858196882085
  0.8632011506174952  0.9725935061185685  0.6703278698214105
  0.5377279199910256  0.3154334531651746  0.7484769992308578
  0.9382745087171923  0.5480918649729912  0.2820782103703219
  0.6125599072704226  0.6215134475491710  0.0931371140941292
  0.5772533354818190  0.0452801870429012  0.0389013822295444
  0.6626092999653292  0.4872368441265277  0.1912164849379785
  0.2387047472630859  0.5837206173139146  0.9586751719326362
  0.4280490564979886  0.5830211562275673  0.4922717108339407
  0.0246169767546986  0.4066348883197472  0.2411474883867174
  0.8498197506838944  0.6449183621599069  0.3781549110153110
  0.4016148592425531  0.5417310315873803  0.7090873166779442
  0.8448672135454236  0.8059696586560822  0.4649090789393772
  0.8920858642594284  0.0610907645032309  0.8458841291689342
  0.8728153110999133  0.9128265147485397  0.7512228622317993
  0.0875112647889779  0.3433536933625096  0.1905629071575505
  0.0871626339327315  0.2568233502905183  0.2359196167158540
  0.9798475909729684  0.3530615315320905  0.3138253762596505
  0.8381251116615753  0.5503427597907138  0.4141916546699042
  0.0550716447810126  0.0424955921555057  0.0163409397976704
  0.6394767841600828  0.0521126605858728  0.2053495867447453
  0.5624432358498088  0.4915217388387410  0.4325984097469106
  0.1824578727040445  0.1884383135901527  0.3449980782931514
  0.7573429625880691  0.5982311711177851  0.8689612492199599
  0.1518749158112723  0.8797097017661246  0.6642508161985016
  0.6929445680569916  0.7376040225718727  0.9490996154111474
  0.4970016028327870  0.2525924744643830  0.9037107272057586
  0.7088434408325448  0.6379856307397301  0.9478252997817347
  0.8033152057618119  0.9635004642308410  0.4186102662228959
  0.5695491484072798  0.7122933870547099  0.0655955934875805
  0.1512958848186409  0.8028221279055262  0.8247182808669273
  0.0642523829969956  0.8494831618378675  0.8555059661833579
  0.9078291570354530  0.7193435072016910  0.2234846735719208
  0.4287044152486282  0.9420413214449231  0.9132727221420711
  0.7060563318334699  0.9371826986129160  0.0929340653121744
  0.1054611255663211  0.9944150013226619  0.7977867625577330
  0.4637550904966569  0.4648480130433776  0.6905552222342486
  0.8400360002066236  0.2872190479464160  0.9032113293554065
  0.4682391610786967  0.0018961207752375  0.8356417418734066
  0.7598439897949075  0.3891774452858633  0.5765220731745053
  0.1950760932482014  0.9462079306491927  0.0403437310842561
  0.8139779007251640  0.1353129208260133  0.6102708875497299
  0.9261710592313208  0.7923261418965885  0.0756461394210649
  0.3620122393692805  0.6388580563545349  0.5506138186347815
  0.7593037135647783  0.9529530625552700  0.2651718222141901
  0.4618257477110020  0.1140317901417902  0.4542529354369281
  0.2415943981075180  0.7666646688114438  0.4391654790229524
  0.7590543126072188  0.7974611246553950  0.8991638885186759
  0.5350316640504108  0.1142754118098627  0.5244160365196920
  0.0543914606733273  0.9478281424906523  0.2673120976545901
  0.7982246023217686  0.8685152459300680  0.9565611201569408
  0.4318289929346321  0.2160045967929046  0.0507725806478359
  0.3599116800054222  0.5499537787012160  0.8031574926029943
  0.1460166182031539  0.9760330580798157  0.7101768174936945
  0.2893243343457579  0.8070571799645608  0.1455494928230802
  0.5814983019332999  0.8733482514909559  0.9908034860046881
  0.5226425405425897  0.0789643988298516  0.6219010676474037
 -0.0005498566192098  0.0950571448593000  0.9619596090493920
  0.4788525301423543  0.8779881236332440  0.9722996627920014
  0.0882596874200227  0.1991613603304503  0.3888975788045018
  0.5022588287881091  0.5107535621257314  0.5172579631647116
  0.8145387208930335  0.0029548895414825  0.5073952683021818
  0.5884161041106820  0.3041168477264425  0.6594499843523585
  0.8409385736914379  0.8189536190515623  0.7385748149366951
  0.8872939179010018  0.1755843312919909  0.1332018335135973
  0.7909823796060954  0.4617833000129362  0.7663557830328841
  0.7796204040381129  0.8795423854743880  0.0612063144271590
  0.9617160214235444  0.7171718684936624  0.1354286098277850
  0.1827183258140162  0.8252579901194793  0.2816291064072565
 
  0.00000000E+00  0.00000000E+00  0.00000000E+00
  0.00000000E+00  0.00000000E+00  0.00000000E+00
  0.00000000E+00  0.00000000E+00  0.00000000E+00
  0.00000000E+00  0.00000000E+00  0.00000000E+00
  0.00000000E+00  0.00000000E+00  0.00000000E+00
  0.00000000E+00  0.00000000E+00  0.00000000E+00
  0.00000000E+00  0.00000000E+00  0.00000000E+00
  0.00000000E+00  0.00000000E+00  0.00000000E+00
  0.00000000E+00  0.00000000E+00  0.00000000E+00
  0.00000000E+00  0.00000000E+00  0.00000000E+00
  0.00000000E+00  0.00000000E+00  0.00000000E+00
  0.00000000E+00  0.00000000E+00  0.00000000E+00
  0.00000000E+00  0.00000000E+00  0.00000000E+00
  0.00000000E+00  0.00000000E+00  0.00000000E+00
  0.00000000E+00  0.00000000E+00  0.00000000E+00
  0.00000000E+00  0.00000000E+00  0.00000000E+00
  0.00000000E+00  0.00000000E+00  0.00000000E+00
  0.00000000E+00  0.00000000E+00  0.00000000E+00
  0.00000000E+00  0.00000000E+00  0.00000000E+00
  0.00000000E+00  0.00000000E+00  0.00000000E+00
  0.00000000E+00  0.00000000E+00  0.00000000E+00
  0.00000000E+00  0.00000000E+00  0.00000000E+00
  0.00000000E+00  0.00000000E+00  0.00000000E+00
  0.00000000E+00  0.00000000E+00  0.00000000E+00
  0.00000000E+00  0.00000000E+00  0.00000000E+00
  0.00000000E+00  0.00000000E+00  0.00000000E+00
  0.00000000E+00  0.00000000E+00  0.00000000E+00
  0.00000000E+00  0.00000000E+00  0.00000000E+00
  0.00000000E+00  0.00000000E+00  0.00000000E+00
  0.00000000E+00  0.00000000E+00  0.00000000E+00
  0.00000000E+00  0.00000000E+00  0.00000000E+00
  0.00000000E+00  0.00000000E+00  0.00000000E+00
  0.00000000E+00  0.00000000E+00  0.00000000E+00
  0.00000000E+00  0.00000000E+00  0.00000000E+00
  0.00000000E+00  0.00000000E+00  0.00000000E+00
  0.00000000E+00  0.00000000E+00  0.00000000E+00
  0.00000000E+00  0.00000000E+00  0.00000000E+00
  0.00000000E+00  0.00000000E+00  0.00000000E+00
  0.00000000E+00  0.00000000E+00  0.00000000E+00
  0.00000000E+00  0.00000000E+00  0.00000000E+00
  0.00000000E+00  0.00000000E+00  0.00000000E+00
  0.00000000E+00  0.00000000E+00  0.00000000E+00
  0.00000000E+00  0.00000000E+00  0.00000000E+00
  0.00000000E+00  0.00000000E+00  0.00000000E+00
  0.00000000E+00  0.00000000E+00  0.00000000E+00
  0.00000000E+00  0.00000000E+00  0.00000000E+00
  0.00000000E+00  0.00000000E+00  0.00000000E+00
  0.00000000E+00  0.00000000E+00  0.00000000E+00
  0.00000000E+00  0.00000000E+00  0.00000000E+00
  0.00000000E+00  0.00000000E+00  0.00000000E+00
  0.00000000E+00  0.00000000E+00  0.00000000E+00
  0.00000000E+00  0.00000000E+00  0.00000000E+00
  0.00000000E+00  0.00000000E+00  0.00000000E+00
  0.00000000E+00  0.00000000E+00  0.00000000E+00
  0.00000000E+00  0.00000000E+00  0.00000000E+00
  0.00000000E+00  0.00000000E+00  0.00000000E+00
  0.00000000E+00  0.00000000E+00  0.00000000E+00
  0.00000000E+00  0.00000000E+00  0.00000000E+00
  0.00000000E+00  0.00000000E+00  0.00000000E+00
  0.00000000E+00  0.00000000E+00  0.00000000E+00
  0.00000000E+00  0.00000000E+00  0.00000000E+00
  0.00000000E+00  0.00000000E+00  0.00000000E+00
  0.00000000E+00  0.00000000E+00  0.00000000E+00
  0.00000000E+00  0.00000000E+00  0.00000000E+00
  0.00000000E+00  0.00000000E+00  0.00000000E+00
  0.00000000E+00  0.00000000E+00  0.00000000E+00
  0.00000000E+00  0.00000000E+00  0.00000000E+00
  0.00000000E+00  0.00000000E+00  0.00000000E+00
  0.00000000E+00  0.00000000E+00  0.00000000E+00
  0.00000000E+00  0.00000000E+00  0.00000000E+00
  0.00000000E+00  0.00000000E+00  0.00000000E+00
  0.00000000E+00  0.00000000E+00  0.00000000E+00
  0.00000000E+00  0.00000000E+00  0.00000000E+00
  0.00000000E+00  0.00000000E+00  0.00000000E+00
  0.00000000E+00  0.00000000E+00  0.00000000E+00
  0.00000000E+00  0.00000000E+00  0.00000000E+00
  0.00000000E+00  0.00000000E+00  0.00000000E+00
  0.00000000E+00  0.00000000E+00  0.00000000E+00
  0.00000000E+00  0.00000000E+00  0.00000000E+00
  0.00000000E+00  0.00000000E+00  0.00000000E+00
  0.00000000E+00  0.00000000E+00  0.00000000E+00
  0.00000000E+00  0.00000000E+00  0.00000000E+00
  0.00000000E+00  0.00000000E+00  0.00000000E+00
  0.00000000E+00  0.00000000E+00  0.00000000E+00
  0.00000000E+00  0.00000000E+00  0.00000000E+00
  0.00000000E+00  0.00000000E+00  0.00000000E+00
  0.00000000E+00  0.00000000E+00  0.00000000E+00
  0.00000000E+00  0.00000000E+00  0.00000000E+00
  0.00000000E+00  0.00000000E+00  0.00000000E+00
  0.00000000E+00  0.00000000E+00  0.00000000E+00
  0.00000000E+00  0.00000000E+00  0.00000000E+00
  0.00000000E+00  0.00000000E+00  0.00000000E+00
  0.00000000E+00  0.00000000E+00  0.00000000E+00
  0.00000000E+00  0.00000000E+00  0.00000000E+00
  0.00000000E+00  0.00000000E+00  0.00000000E+00
  0.00000000E+00  0.00000000E+00  0.00000000E+00
  0.00000000E+00  0.00000000E+00  0.00000000E+00
  0.00000000E+00  0.00000000E+00  0.00000000E+00
  0.00000000E+00  0.00000000E+00  0.00000000E+00
  0.00000000E+00  0.00000000E+00  0.00000000E+00
  0.00000000E+00  0.00000000E+00  0.00000000E+00
  0.00000000E+00  0.00000000E+00  0.00000000E+00
  0.00000000E+00  0.00000000E+00  0.00000000E+00
  0.00000000E+00  0.00000000E+00  0.00000000E+00
  0.00000000E+00  0.00000000E+00  0.00000000E+00
  0.00000000E+00  0.00000000E+00  0.00000000E+00
  0.00000000E+00  0.00000000E+00  0.00000000E+00
  0.00000000E+00  0.00000000E+00  0.00000000E+00
  0.00000000E+00  0.00000000E+00  0.00000000E+00
  0.00000000E+00  0.00000000E+00  0.00000000E+00
  0.00000000E+00  0.00000000E+00  0.00000000E+00
  0.00000000E+00  0.00000000E+00  0.00000000E+00
  0.00000000E+00  0.00000000E+00  0.00000000E+00
  0.00000000E+00  0.00000000E+00  0.00000000E+00
  0.00000000E+00  0.00000000E+00  0.00000000E+00
  0.00000000E+00  0.00000000E+00  0.00000000E+00
  0.00000000E+00  0.00000000E+00  0.00000000E+00
  0.00000000E+00  0.00000000E+00  0.00000000E+00
  0.00000000E+00  0.00000000E+00  0.00000000E+00
  0.00000000E+00  0.00000000E+00  0.00000000E+00
  0.00000000E+00  0.00000000E+00  0.00000000E+00
  0.00000000E+00  0.00000000E+00  0.00000000E+00
  0.00000000E+00  0.00000000E+00  0.00000000E+00
  0.00000000E+00  0.00000000E+00  0.00000000E+00
  0.00000000E+00  0.00000000E+00  0.00000000E+00
  0.00000000E+00  0.00000000E+00  0.00000000E+00
  0.00000000E+00  0.00000000E+00  0.00000000E+00
  0.00000000E+00  0.00000000E+00  0.00000000E+00
  0.00000000E+00  0.00000000E+00  0.00000000E+00
  0.00000000E+00  0.00000000E+00  0.00000000E+00
  0.00000000E+00  0.00000000E+00  0.00000000E+00
  0.00000000E+00  0.00000000E+00  0.00000000E+00
  0.00000000E+00  0.00000000E+00  0.00000000E+00
  0.00000000E+00  0.00000000E+00  0.00000000E+00
  0.00000000E+00  0.00000000E+00  0.00000000E+00
  0.00000000E+00  0.00000000E+00  0.00000000E+00
  0.00000000E+00  0.00000000E+00  0.00000000E+00
  0.00000000E+00  0.00000000E+00  0.00000000E+00
  0.00000000E+00  0.00000000E+00  0.00000000E+00
  0.00000000E+00  0.00000000E+00  0.00000000E+00
  0.00000000E+00  0.00000000E+00  0.00000000E+00
  0.00000000E+00  0.00000000E+00  0.00000000E+00
  0.00000000E+00  0.00000000E+00  0.00000000E+00
  0.00000000E+00  0.00000000E+00  0.00000000E+00
  0.00000000E+00  0.00000000E+00  0.00000000E+00
  0.00000000E+00  0.00000000E+00  0.00000000E+00
  0.00000000E+00  0.00000000E+00  0.00000000E+00
  0.00000000E+00  0.00000000E+00  0.00000000E+00
  0.00000000E+00  0.00000000E+00  0.00000000E+00
  0.00000000E+00  0.00000000E+00  0.00000000E+00
  0.00000000E+00  0.00000000E+00  0.00000000E+00
  0.00000000E+00  0.00000000E+00  0.00000000E+00
  0.00000000E+00  0.00000000E+00  0.00000000E+00
  0.00000000E+00  0.00000000E+00  0.00000000E+00
  0.00000000E+00  0.00000000E+00  0.00000000E+00
  0.00000000E+00  0.00000000E+00  0.00000000E+00
  0.00000000E+00  0.00000000E+00  0.00000000E+00
  0.00000000E+00  0.00000000E+00  0.00000000E+00
  0.00000000E+00  0.00000000E+00  0.00000000E+00
  0.00000000E+00  0.00000000E+00  0.00000000E+00
  0.00000000E+00  0.00000000E+00  0.00000000E+00
  0.00000000E+00  0.00000000E+00  0.00000000E+00
  0.00000000E+00  0.00000000E+00  0.00000000E+00
  0.00000000E+00  0.00000000E+00  0.00000000E+00
  0.00000000E+00  0.00000000E+00  0.00000000E+00
  0.00000000E+00  0.00000000E+00  0.00000000E+00
  0.00000000E+00  0.00000000E+00  0.00000000E+00
  0.00000000E+00  0.00000000E+00  0.00000000E+00
  0.00000000E+00  0.00000000E+00  0.00000000E+00
  0.00000000E+00  0.00000000E+00  0.00000000E+00
  0.00000000E+00  0.00000000E+00  0.00000000E+00
  0.00000000E+00  0.00000000E+00  0.00000000E+00
  0.00000000E+00  0.00000000E+00  0.00000000E+00
  0.00000000E+00  0.00000000E+00  0.00000000E+00
  0.00000000E+00  0.00000000E+00  0.00000000E+00
  0.00000000E+00  0.00000000E+00  0.00000000E+00
  0.00000000E+00  0.00000000E+00  0.00000000E+00
  0.00000000E+00  0.00000000E+00  0.00000000E+00
  0.00000000E+00  0.00000000E+00  0.00000000E+00
  0.00000000E+00  0.00000000E+00  0.00000000E+00
  0.00000000E+00  0.00000000E+00  0.00000000E+00
  0.00000000E+00  0.00000000E+00  0.00000000E+00
  0.00000000E+00  0.00000000E+00  0.00000000E+00
  0.00000000E+00  0.00000000E+00  0.00000000E+00
  0.00000000E+00  0.00000000E+00  0.00000000E+00
  0.00000000E+00  0.00000000E+00  0.00000000E+00
  0.00000000E+00  0.00000000E+00  0.00000000E+00
  0.00000000E+00  0.00000000E+00  0.00000000E+00
  0.00000000E+00  0.00000000E+00  0.00000000E+00
  0.00000000E+00  0.00000000E+00  0.00000000E+00
  0.00000000E+00  0.00000000E+00  0.00000000E+00
  0.00000000E+00  0.00000000E+00  0.00000000E+00
  0.00000000E+00  0.00000000E+00  0.00000000E+00
  0.00000000E+00  0.00000000E+00  0.00000000E+00
  0.00000000E+00  0.00000000E+00  0.00000000E+00
  0.00000000E+00  0.00000000E+00  0.00000000E+00
  0.00000000E+00  0.00000000E+00  0.00000000E+00
  0.00000000E+00  0.00000000E+00  0.00000000E+00
  0.00000000E+00  0.00000000E+00  0.00000000E+00
  0.00000000E+00  0.00000000E+00  0.00000000E+00
  0.00000000E+00  0.00000000E+00  0.00000000E+00
  0.00000000E+00  0.00000000E+00  0.00000000E+00
  0.00000000E+00  0.00000000E+00  0.00000000E+00
  0.00000000E+00  0.00000000E+00  0.00000000E+00
  0.00000000E+00  0.00000000E+00  0.00000000E+00
  0.00000000E+00  0.00000000E+00  0.00000000E+00
  0.00000000E+00  0.00000000E+00  0.00000000E+00
  0.00000000E+00  0.00000000E+00  0.00000000E+00
  0.00000000E+00  0.00000000E+00  0.00000000E+00
  0.00000000E+00  0.00000000E+00  0.00000000E+00
  0.00000000E+00  0.00000000E+00  0.00000000E+00
  0.00000000E+00  0.00000000E+00  0.00000000E+00
  0.00000000E+00  0.00000000E+00  0.00000000E+00
  0.00000000E+00  0.00000000E+00  0.00000000E+00
  0.00000000E+00  0.00000000E+00  0.00000000E+00
  0.00000000E+00  0.00000000E+00  0.00000000E+00
