# Supplementary material for: Towards an atomistic understanding of disordered carbon electrode materials
Source: Chem Commun (Camb). 2018 May 23;54(47):5988–91. doi: 10.1039/c8cc01388h (PMC5994876; doi:10.1039/c8cc01388h)
Supplement: Supplementary file 1 [file CC-054-C8CC01388H-s001.zip › structures_pure_small/POSCAR/POSCAR.aC216_opt_1.50_08]

 C                                      
   1.00000000000000     
    14.3182550000000006    0.0000000000000000    0.0000000000000000
     0.0000000000000000   14.3182550000000006    0.0000000000000000
     0.0000000000000000    0.0000000000000000   14.3182550000000006
   C 
   206
Direct
  0.8903732952094461  0.6412394873746448  0.0757847096395823
  0.5319712043149909  0.7948391627604837  0.0981725189504526
  0.0716069245261687  0.3042666366548692  0.4825214515077769
  0.1248366513100171  0.9187975432114819  0.7416268267382293
  0.4782459049390415  0.1556074865317832  0.7091286345461928
  0.7900825433827133  0.0775665391134469  0.1340945894171356
  0.2282320266339478  0.4145602441464838  0.4921674840770502
  0.6711400045506867  0.5926465023186702  0.7763501245032258
  0.7567824091049119  0.5452641540776491  0.7338095654168167
  0.3023110433684497  0.5121103765768393  0.2436537405512261
  0.6320034555932926 -0.0050678858919273  0.1400664034162320
  0.9580616127611123  0.2782152577260061  0.5931312584709653
  0.6392189438136265  0.5302036373281649  0.1757788540217834
  0.6954231468151791  0.0681444400569960  0.1626118043192618
  0.4173822693271909  0.5249212647900264  0.6406947188601623
  0.4271408615813806  0.3795614960350825  0.3842701944036673
  0.2711696506916096  0.3454828822591604  0.3239500919107052
  0.8040662577434847  0.4598745984050360  0.2422616581013982
  0.3980228790950244  0.3272789744764257  0.2095376656181218
  0.1284463386872135  0.2509181392977787  0.3141285248627324
  0.4150903549360166  0.6271829748078381  0.1831855272296668
  0.3200449297420305  0.4413702445085345  0.5203498182870843
  0.7706578827951240  0.1855712683395483  0.2504567525664272
  0.2127211382098723  0.0893135210939212  0.4964347603865888
  0.8140222177911397  0.2958289368727443  0.6776203578435243
  0.4568490158755391  0.3813496781255121  0.1505152885725417
  0.8891131831957200  0.4121708803150819  0.2594818703682540
  0.3666831278725257  0.2388607659796441  0.0653186638243746
  0.6282045256854205  0.0220607435080440  0.7458523425096694
  0.1485222397104662  0.4561979885840493  0.2593330197172582
  0.9188378197040761  0.5320566375967178  0.6703910119035330
  0.8704166743126589  0.6808670866740401  0.7280981206533880
  0.1586372119546330  0.5199816336061885  0.6092673398704315
  0.5358136011277721  0.1684768256338237  0.4488936286060978
  0.2662863972585920  0.9924121867981658  0.8554551344034657
  0.4138304811061877  0.1049526176982629  0.7775367454185491
  0.0176847958786704  0.2316354391437692  0.5238884198150199
  0.5654627569323883  0.1782851612010868  0.7522090518962019
  0.8225256446823863  0.3951118161576237  0.6777575672037826
  0.0607385502187531  0.4085849329548522  0.2656445544391331
  0.9765286018041646  0.3751651775315508  0.5970875008402597
  0.3308429622918256  0.5039124439302123  0.5962001546824446
  0.8808002590305977  0.3158621112926844  0.2791370876980259
  0.0265527262596990  0.9927605565778289  0.1203446594511635
  0.9794541552700050  0.8351000545963416  0.7438366074571287
  0.1757286675829377  0.7264656003780540  0.1685552306981467
  0.1978998569255415  0.0254405614565964  0.3152723614818356
  0.6378166960845675  0.4697778939641583  0.2520106893295401
  0.6221150788819895  0.4480382357898920  0.8502024960770272
  0.4817213749640255  0.4730145961606818  0.1951628262781405
  0.1455598479361996  0.4438429923122778  0.5453334240955895
  0.7059412738396547  0.9624727164886566  0.7425687018784120
  0.1060836239392507  0.0197395641544485  0.1736348530672431
  0.5258758982892403  0.3032810620731289  0.8657721548460751
  0.3094402890330221  0.1114306161263489  0.6339758636924075
  0.1244281184865929  0.1023620730931026  0.4534670378615082
  0.2505041342469934  0.0401377987295519  0.7683534885801607
  0.5611284899601581  0.5119780176377698  0.0242532038622352
  0.9060536328906034  0.7880854927869030  0.0065750308728176
  0.9790791157965466  0.5430659143943396  0.1912946510731703
  0.9656103823055917  0.2658746953907393  0.2808831171583879
  0.8723392650256551  0.9468444102600383  0.7297579621978668
  0.5162933148762816  0.6303451964704816  0.7220811385480350
  0.7191477299295593  0.6350604384640266  0.0650236821381000
  0.7133442661291746  0.3293114346334841  0.3187066850579299
  0.9475216107326644  0.0496920398810750  0.1291974361401457
  0.6833424530262215  0.1350727242736608  0.2359317405215860
  0.3807297546840934  0.1053821139761336  0.4808024101815702
  0.5825995187029834  0.3482113546129441  0.4286006115645986
  0.7213367207232890  0.7761424307097546  0.7605017319664743
  0.5617798009036746  0.3903389646974374  0.9042675562096913
  0.6387671145248695  0.2866879282582068  0.3732446712294579
  0.3450789564985087  0.7626679362395499  0.7546141558626838
  0.9763676560267130  0.4569522340863904  0.2407376658472550
  0.1263878638513140  0.1186079927574684  0.1930548446059674
  0.6568925366269390  0.3113580556250439  0.7506389193850137
  0.1744922603615466  0.9748319395764975  0.2281732665347221
  0.2193233918726592  0.3479876759081494  0.4176775943682695
  0.5279111275119578  0.2211791153507326  0.5358777018573150
  0.3984812159931132  0.9122897010192124  0.8034897860822079
  0.7208608965008909  0.5686289734789576  0.1391484529533616
  0.6582972913983147  0.9254282348497701  0.0702348279615299
  0.1611094196994769  0.8238938413028839  0.1497360736275380
  0.7195817510608448  0.4236221857037059  0.2815947148574914
  0.1698766661448107  0.0082937738340922  0.7226246700993713
  0.7934049980506070  0.0015017475178470  0.7252834454297463
  0.5796282391917490  0.8754408406076932  0.7729736167423237
  0.9101751460123468  0.4362327938999906  0.6467862882527859
  0.8944397221257988  0.5736375765311169  0.1473881249573818
  0.0252627521593715  0.7511046394801412  0.7329328679407043
  0.7282821917975044  0.1589728315465119  0.7246109987037626
  0.0518543598240222  0.0884812624127972  0.6091843926451157
  0.2660685779036997  0.8251083853706969  0.7807060764080818
  0.5451967388574183  0.4470359687453267  0.2798786145580298
  0.2560950782767311  0.2283341742127053  0.1957547102133823
  0.0875318132148861  0.1516956506116352  0.2847128993074384
  0.0738701052671465  0.8311360872844690  0.1004083652008199
  0.4702970108156492  0.9314201999092051  0.1904352255691907
  0.8414826322190785  0.5858091491345891  0.7093878634047794
  0.4543362685642144  0.9955238382910466  0.7910077039803287
  0.0980827602094569  0.5848759808366780  0.6597639934580587
  0.5843998603387393  0.5600882979129983  0.7195212794595166
  0.1722065449097509  0.8284113170886824  0.7526212570437165
  0.8862147080560862  0.2351942122268948  0.6451378098840540
  0.4614302687257987  0.1077921509768844  0.4221326578284482
  0.1456561674028578  0.5476664359014028  0.2257893372764647
  0.8224563433584966  0.7667584382698532  0.7473458947940870
  0.6587441566211308  0.6985437042828133  0.7690093062466977
  0.3499893919294124  0.7037952624736549  0.1840230521894855
  0.3949645526356139  0.5345483771277424  0.2147293831919904
  0.2466283020179222  0.1133418285857948  0.0694502040069485
  0.4682460708837856  0.1741318720633185  0.6135498851258705
  0.2877651246565529  0.0330603134376371  0.3549066030011347
  0.4644188365737759  0.8384652829237534  0.1538677363876483
  0.5376505483720070  0.0620294125615744  0.2744782898186411
  0.8174342984092016  0.7554424918452340  0.9844216325512303
  0.9605444865640195  0.9892654130226876  0.7114262854509389
  0.0682809054343959  0.5899429498052107  0.1854560789565151
  0.3024915931478299  0.9037626112271464  0.8255423769646203
  0.3850859751174776  0.1337372412357820  0.5739299525176818
  0.9323618539696735  0.1249229007477275  0.1953062685156020
  0.0120025021122413  0.9048449186049715  0.0764890975583235
  0.5450245027088259  0.5351781200673583  0.1294568445001626
  0.1592728443477401  0.6587938304314693  0.6976497023093973
  0.5741016539589593  0.4696179647268033  0.6894147081070464
  0.5236330056199670  0.4046032450503689  0.3634251012237011
  0.1227431809426709  0.7449649821408694  0.7289428385279301
  0.4790328854186688  0.3927604899786855  0.5514998260908973
  0.5435664995674568  0.3190108853596080  0.5157816627232543
  0.4563727129138762  0.2486559873484170  0.9136765987192815
  0.5013343541359030  0.6291005315602313  0.1341481534665195
  0.2216018750075400  0.2694097798655392  0.2731980576204780
  0.6286537962261061  0.6737449409315996  0.0197091734299207
  0.2190476133588122  0.8898097444726299  0.1982174660316592
  0.7897166400362504  0.2731251565683405  0.2904312817203352
  0.0628188242873308  0.3869310333813513  0.5376049002528107
  0.5346959240761540  0.4224081876250529  0.9950759832030013
  0.4367054596994351  0.2815762481309383  0.0099870151856868
  0.2826528238153192  0.0430357565746896  0.9345630832341354
  0.5471553902333629  0.9711836505316414  0.7704850374342554
  0.3824284128078827  0.9493025918163356  0.2345598298490268
  0.6769819556295144  0.8665562548835830  0.7600568751106904
  0.0912088300060264  0.6783870749894148  0.1504712732489158
  0.7490330126525766  0.9066330869324618  0.0239974698181272
  0.4782351831674347  0.3613503802276997  0.0541993874694131
  0.0507640064386512  0.3148581474014197  0.2851877180742924
  0.6534739645677617  0.4138287789842008  0.7492550420123057
  0.5458133116197339  0.6969401187366530  0.0851472925847427
  0.8042585072358698  0.6664082702074056  0.0322110012059842
  0.8042612254351581  0.0997812438600681  0.7064797648645226
  0.4248347783560054  0.8190117929749516  0.7722878656204558
  0.5788671577226732  0.2676871379191964  0.7891776180671173
  0.2442176435337380  0.0255460557996524  0.0252645892329767
  0.8823885850543209  0.8472767896999192  0.7449663077886970
  0.7407038559757019  0.8149701035050835  0.9808108026039949
  0.3413395531242368  0.6715848565591406  0.7116693969048837
  0.9869098491943527  0.1708016975833100  0.2609635286696575
  0.3736579747350817  0.0150089105550881  0.3057570634832459
  0.3198267611285752  0.0963529482169171  0.7304151687648396
  0.3436792930078607  0.2622884931753983  0.1590064575992125
  0.6070238295297499  0.1314019607328663  0.2959210426280802
  0.3331151392610358  0.1330577391541568  0.9329759987211237
  0.1242940661986862  0.0830262972367002  0.3572249629720790
  0.2542295821360145  0.6320019303773836  0.6843930158689239
  0.9679353817696236  0.6764576751058473  0.7143521335860421
  0.2438774731775540  0.4342852652386961  0.2739299483345922
  0.4049391337715359  0.4013356038783566  0.4849594413687653
  0.2215616200991323  0.0945144376187310  0.5936404593664460
  0.9248033721661458  0.8826735744372761  0.0299163842897244
  0.5200798545550182  0.7996563276255748  0.7673879272920003
  0.2944027931469962  0.0755220464142553  0.4434725086662872
  0.2365826705835375  0.5843823595930195  0.2223566633969092
  0.5470512405166861  0.9954628928870943  0.1981833565744356
  0.9539902953807001  0.7158836238349271  0.0551451457376783
  0.3740625279050737  0.7996464244262106  0.1764509492790501
  0.6522652101179220  0.7762935246111361 -0.0061153455711585
  0.3164061307327151  0.8759305109626804  0.2092292066859112
  0.2508956251483933  0.5494912953792385  0.6282424004848292
  0.0288448691095924  0.9188121318050879  0.7303264987757959
  0.6039184550819940  0.8416993738343053  0.0495509726325503
  0.3140722483896548  0.1690597308772830  0.0228333603854775
  0.4240349650313411  0.6112974459933552  0.6928655003405016
  0.2040064972033703  0.1537916140586411  0.1507466985785096
  0.7482410252431708  0.4502728852826844  0.7182987017911362
  0.8429079055907950  0.9408295835768994  0.0399889026965787
  0.4055013726254352  0.1649087542679704  0.8759781902673888
  0.6403953373425464  0.1192370026938480  0.7408848217717500
  0.6011444736764271  0.1930501196749670  0.3760852200584585
  0.8066453759058747  0.5354418857147800  0.1778691549065513
  0.0360118102448551  0.7390697397360124  0.0976076829198491
  0.9675093365744525  0.0756474158496064  0.6634341661280616
  0.3741946943360615  0.3460009254948581  0.3113490637010187
  0.1413226914835231  0.0623790211288043  0.6439643273394785
  0.7317504153943720  0.2573544577213451  0.7161879318359516
  0.4917007928746748  0.4554615770094131  0.6301196667217331
  0.1419729258581569  0.2911888593773903  0.4136195372445429
  0.4575631802376129  0.0618649054291514  0.3343959564402644
  0.8870668367244429  0.1366394290508248  0.6668646791277866
  0.6058822403969905  0.5782437879214221  0.9627672051605655
  0.8590035643652711  0.0224577460729879  0.0915838665398892
  0.5617929079707692  0.7122151193909706  0.7566417653207101
  0.6386340092772768  0.5427338952097667  0.8734305011119303
  0.0533425364881888  0.1404865001615319  0.5215915370049670
  0.8348822676010106  0.1429278502938618  0.1909577203827965
  0.2555819352502870  0.6758608844349056  0.1967602948265684
  0.0011068043200627  0.5911179183922568  0.6757171497468207
 
  0.00000000E+00  0.00000000E+00  0.00000000E+00
  0.00000000E+00  0.00000000E+00  0.00000000E+00
  0.00000000E+00  0.00000000E+00  0.00000000E+00
  0.00000000E+00  0.00000000E+00  0.00000000E+00
  0.00000000E+00  0.00000000E+00  0.00000000E+00
  0.00000000E+00  0.00000000E+00  0.00000000E+00
  0.00000000E+00  0.00000000E+00  0.00000000E+00
  0.00000000E+00  0.00000000E+00  0.00000000E+00
  0.00000000E+00  0.00000000E+00  0.00000000E+00
  0.00000000E+00  0.00000000E+00  0.00000000E+00
  0.00000000E+00  0.00000000E+00  0.00000000E+00
  0.00000000E+00  0.00000000E+00  0.00000000E+00
  0.00000000E+00  0.00000000E+00  0.00000000E+00
  0.00000000E+00  0.00000000E+00  0.00000000E+00
  0.00000000E+00  0.00000000E+00  0.00000000E+00
  0.00000000E+00  0.00000000E+00  0.00000000E+00
  0.00000000E+00  0.00000000E+00  0.00000000E+00
  0.00000000E+00  0.00000000E+00  0.00000000E+00
  0.00000000E+00  0.00000000E+00  0.00000000E+00
  0.00000000E+00  0.00000000E+00  0.00000000E+00
  0.00000000E+00  0.00000000E+00  0.00000000E+00
  0.00000000E+00  0.00000000E+00  0.00000000E+00
  0.00000000E+00  0.00000000E+00  0.00000000E+00
  0.00000000E+00  0.00000000E+00  0.00000000E+00
  0.00000000E+00  0.00000000E+00  0.00000000E+00
  0.00000000E+00  0.00000000E+00  0.00000000E+00
  0.00000000E+00  0.00000000E+00  0.00000000E+00
  0.00000000E+00  0.00000000E+00  0.00000000E+00
  0.00000000E+00  0.00000000E+00  0.00000000E+00
  0.00000000E+00  0.00000000E+00  0.00000000E+00
  0.00000000E+00  0.00000000E+00  0.00000000E+00
  0.00000000E+00  0.00000000E+00  0.00000000E+00
  0.00000000E+00  0.00000000E+00  0.00000000E+00
  0.00000000E+00  0.00000000E+00  0.00000000E+00
  0.00000000E+00  0.00000000E+00  0.00000000E+00
  0.00000000E+00  0.00000000E+00  0.00000000E+00
  0.00000000E+00  0.00000000E+00  0.00000000E+00
  0.00000000E+00  0.00000000E+00  0.00000000E+00
  0.00000000E+00  0.00000000E+00  0.00000000E+00
  0.00000000E+00  0.00000000E+00  0.00000000E+00
  0.00000000E+00  0.00000000E+00  0.00000000E+00
  0.00000000E+00  0.00000000E+00  0.00000000E+00
  0.00000000E+00  0.00000000E+00  0.00000000E+00
  0.00000000E+00  0.00000000E+00  0.00000000E+00
  0.00000000E+00  0.00000000E+00  0.00000000E+00
  0.00000000E+00  0.00000000E+00  0.00000000E+00
  0.00000000E+00  0.00000000E+00  0.00000000E+00
  0.00000000E+00  0.00000000E+00  0.00000000E+00
  0.00000000E+00  0.00000000E+00  0.00000000E+00
  0.00000000E+00  0.00000000E+00  0.00000000E+00
  0.00000000E+00  0.00000000E+00  0.00000000E+00
  0.00000000E+00  0.00000000E+00  0.00000000E+00
  0.00000000E+00  0.00000000E+00  0.00000000E+00
  0.00000000E+00  0.00000000E+00  0.00000000E+00
  0.00000000E+00  0.00000000E+00  0.00000000E+00
  0.00000000E+00  0.00000000E+00  0.00000000E+00
  0.00000000E+00  0.00000000E+00  0.00000000E+00
  0.00000000E+00  0.00000000E+00  0.00000000E+00
  0.00000000E+00  0.00000000E+00  0.00000000E+00
  0.00000000E+00  0.00000000E+00  0.00000000E+00
  0.00000000E+00  0.00000000E+00  0.00000000E+00
  0.00000000E+00  0.00000000E+00  0.00000000E+00
  0.00000000E+00  0.00000000E+00  0.00000000E+00
  0.00000000E+00  0.00000000E+00  0.00000000E+00
  0.00000000E+00  0.00000000E+00  0.00000000E+00
  0.00000000E+00  0.00000000E+00  0.00000000E+00
  0.00000000E+00  0.00000000E+00  0.00000000E+00
  0.00000000E+00  0.00000000E+00  0.00000000E+00
  0.00000000E+00  0.00000000E+00  0.00000000E+00
  0.00000000E+00  0.00000000E+00  0.00000000E+00
  0.00000000E+00  0.00000000E+00  0.00000000E+00
  0.00000000E+00  0.00000000E+00  0.00000000E+00
  0.00000000E+00  0.00000000E+00  0.00000000E+00
  0.00000000E+00  0.00000000E+00  0.00000000E+00
  0.00000000E+00  0.00000000E+00  0.00000000E+00
  0.00000000E+00  0.00000000E+00  0.00000000E+00
  0.00000000E+00  0.00000000E+00  0.00000000E+00
  0.00000000E+00  0.00000000E+00  0.00000000E+00
  0.00000000E+00  0.00000000E+00  0.00000000E+00
  0.00000000E+00  0.00000000E+00  0.00000000E+00
  0.00000000E+00  0.00000000E+00  0.00000000E+00
  0.00000000E+00  0.00000000E+00  0.00000000E+00
  0.00000000E+00  0.00000000E+00  0.00000000E+00
  0.00000000E+00  0.00000000E+00  0.00000000E+00
  0.00000000E+00  0.00000000E+00  0.00000000E+00
  0.00000000E+00  0.00000000E+00  0.00000000E+00
  0.00000000E+00  0.00000000E+00  0.00000000E+00
  0.00000000E+00  0.00000000E+00  0.00000000E+00
  0.00000000E+00  0.00000000E+00  0.00000000E+00
  0.00000000E+00  0.00000000E+00  0.00000000E+00
  0.00000000E+00  0.00000000E+00  0.00000000E+00
  0.00000000E+00  0.00000000E+00  0.00000000E+00
  0.00000000E+00  0.00000000E+00  0.00000000E+00
  0.00000000E+00  0.00000000E+00  0.00000000E+00
  0.00000000E+00  0.00000000E+00  0.00000000E+00
  0.00000000E+00  0.00000000E+00  0.00000000E+00
  0.00000000E+00  0.00000000E+00  0.00000000E+00
  0.00000000E+00  0.00000000E+00  0.00000000E+00
  0.00000000E+00  0.00000000E+00  0.00000000E+00
  0.00000000E+00  0.00000000E+00  0.00000000E+00
  0.00000000E+00  0.00000000E+00  0.00000000E+00
  0.00000000E+00  0.00000000E+00  0.00000000E+00
  0.00000000E+00  0.00000000E+00  0.00000000E+00
  0.00000000E+00  0.00000000E+00  0.00000000E+00
  0.00000000E+00  0.00000000E+00  0.00000000E+00
  0.00000000E+00  0.00000000E+00  0.00000000E+00
  0.00000000E+00  0.00000000E+00  0.00000000E+00
  0.00000000E+00  0.00000000E+00  0.00000000E+00
  0.00000000E+00  0.00000000E+00  0.00000000E+00
  0.00000000E+00  0.00000000E+00  0.00000000E+00
  0.00000000E+00  0.00000000E+00  0.00000000E+00
  0.00000000E+00  0.00000000E+00  0.00000000E+00
  0.00000000E+00  0.00000000E+00  0.00000000E+00
  0.00000000E+00  0.00000000E+00  0.00000000E+00
  0.00000000E+00  0.00000000E+00  0.00000000E+00
  0.00000000E+00  0.00000000E+00  0.00000000E+00
  0.00000000E+00  0.00000000E+00  0.00000000E+00
  0.00000000E+00  0.00000000E+00  0.00000000E+00
  0.00000000E+00  0.00000000E+00  0.00000000E+00
  0.00000000E+00  0.00000000E+00  0.00000000E+00
  0.00000000E+00  0.00000000E+00  0.00000000E+00
  0.00000000E+00  0.00000000E+00  0.00000000E+00
  0.00000000E+00  0.00000000E+00  0.00000000E+00
  0.00000000E+00  0.00000000E+00  0.00000000E+00
  0.00000000E+00  0.00000000E+00  0.00000000E+00
  0.00000000E+00  0.00000000E+00  0.00000000E+00
  0.00000000E+00  0.00000000E+00  0.00000000E+00
  0.00000000E+00  0.00000000E+00  0.00000000E+00
  0.00000000E+00  0.00000000E+00  0.00000000E+00
  0.00000000E+00  0.00000000E+00  0.00000000E+00
  0.00000000E+00  0.00000000E+00  0.00000000E+00
  0.00000000E+00  0.00000000E+00  0.00000000E+00
  0.00000000E+00  0.00000000E+00  0.00000000E+00
  0.00000000E+00  0.00000000E+00  0.00000000E+00
  0.00000000E+00  0.00000000E+00  0.00000000E+00
  0.00000000E+00  0.00000000E+00  0.00000000E+00
  0.00000000E+00  0.00000000E+00  0.00000000E+00
  0.00000000E+00  0.00000000E+00  0.00000000E+00
  0.00000000E+00  0.00000000E+00  0.00000000E+00
  0.00000000E+00  0.00000000E+00  0.00000000E+00
  0.00000000E+00  0.00000000E+00  0.00000000E+00
  0.00000000E+00  0.00000000E+00  0.00000000E+00
  0.00000000E+00  0.00000000E+00  0.00000000E+00
  0.00000000E+00  0.00000000E+00  0.00000000E+00
  0.00000000E+00  0.00000000E+00  0.00000000E+00
  0.00000000E+00  0.00000000E+00  0.00000000E+00
  0.00000000E+00  0.00000000E+00  0.00000000E+00
  0.00000000E+00  0.00000000E+00  0.00000000E+00
  0.00000000E+00  0.00000000E+00  0.00000000E+00
  0.00000000E+00  0.00000000E+00  0.00000000E+00
  0.00000000E+00  0.00000000E+00  0.00000000E+00
  0.00000000E+00  0.00000000E+00  0.00000000E+00
  0.00000000E+00  0.00000000E+00  0.00000000E+00
  0.00000000E+00  0.00000000E+00  0.00000000E+00
  0.00000000E+00  0.00000000E+00  0.00000000E+00
  0.00000000E+00  0.00000000E+00  0.00000000E+00
  0.00000000E+00  0.00000000E+00  0.00000000E+00
  0.00000000E+00  0.00000000E+00  0.00000000E+00
  0.00000000E+00  0.00000000E+00  0.00000000E+00
  0.00000000E+00  0.00000000E+00  0.00000000E+00
  0.00000000E+00  0.00000000E+00  0.00000000E+00
  0.00000000E+00  0.00000000E+00  0.00000000E+00
  0.00000000E+00  0.00000000E+00  0.00000000E+00
  0.00000000E+00  0.00000000E+00  0.00000000E+00
  0.00000000E+00  0.00000000E+00  0.00000000E+00
  0.00000000E+00  0.00000000E+00  0.00000000E+00
  0.00000000E+00  0.00000000E+00  0.00000000E+00
  0.00000000E+00  0.00000000E+00  0.00000000E+00
  0.00000000E+00  0.00000000E+00  0.00000000E+00
  0.00000000E+00  0.00000000E+00  0.00000000E+00
  0.00000000E+00  0.00000000E+00  0.00000000E+00
  0.00000000E+00  0.00000000E+00  0.00000000E+00
  0.00000000E+00  0.00000000E+00  0.00000000E+00
  0.00000000E+00  0.00000000E+00  0.00000000E+00
  0.00000000E+00  0.00000000E+00  0.00000000E+00
  0.00000000E+00  0.00000000E+00  0.00000000E+00
  0.00000000E+00  0.00000000E+00  0.00000000E+00
  0.00000000E+00  0.00000000E+00  0.00000000E+00
  0.00000000E+00  0.00000000E+00  0.00000000E+00
  0.00000000E+00  0.00000000E+00  0.00000000E+00
  0.00000000E+00  0.00000000E+00  0.00000000E+00
  0.00000000E+00  0.00000000E+00  0.00000000E+00
  0.00000000E+00  0.00000000E+00  0.00000000E+00
  0.00000000E+00  0.00000000E+00  0.00000000E+00
  0.00000000E+00  0.00000000E+00  0.00000000E+00
  0.00000000E+00  0.00000000E+00  0.00000000E+00
  0.00000000E+00  0.00000000E+00  0.00000000E+00
  0.00000000E+00  0.00000000E+00  0.00000000E+00
  0.00000000E+00  0.00000000E+00  0.00000000E+00
  0.00000000E+00  0.00000000E+00  0.00000000E+00
  0.00000000E+00  0.00000000E+00  0.00000000E+00
  0.00000000E+00  0.00000000E+00  0.00000000E+00
  0.00000000E+00  0.00000000E+00  0.00000000E+00
  0.00000000E+00  0.00000000E+00  0.00000000E+00
  0.00000000E+00  0.00000000E+00  0.00000000E+00
  0.00000000E+00  0.00000000E+00  0.00000000E+00
  0.00000000E+00  0.00000000E+00  0.00000000E+00
  0.00000000E+00  0.00000000E+00  0.00000000E+00
  0.00000000E+00  0.00000000E+00  0.00000000E+00
  0.00000000E+00  0.00000000E+00  0.00000000E+00
  0.00000000E+00  0.00000000E+00  0.00000000E+00
  0.00000000E+00  0.00000000E+00  0.00000000E+00
  0.00000000E+00  0.00000000E+00  0.00000000E+00
  0.00000000E+00  0.00000000E+00  0.00000000E+00
  0.00000000E+00  0.00000000E+00  0.00000000E+00
  0.00000000E+00  0.00000000E+00  0.00000000E+00
