# Supplementary material for: Towards an atomistic understanding of disordered carbon electrode materials
Source: Chem Commun (Camb). 2018 May 23;54(47):5988–91. doi: 10.1039/c8cc01388h (PMC5994876; doi:10.1039/c8cc01388h)
Supplement: Supplementary file 1 [file CC-054-C8CC01388H-s001.zip › structures_pure_small/POSCAR/POSCAR.aC216_opt_1.50_09]

 C                                      
   1.00000000000000     
    14.0604589000000004    0.0000000000000000    0.0000000000000000
     0.0000000000000000   14.0604589000000004    0.0000000000000000
     0.0000000000000000    0.0000000000000000   14.0604589000000004
   C 
   201
Direct
  0.6655621650018914  0.9576442198142548  0.5710663302563875
  0.7244188327416196  0.7235811648715588  0.5518056092489949
  0.8591525605561106  0.1619257325894585  0.1285926068431371
  0.5915002476936025  0.9009346766068718  0.7347077426116325
  0.3617577620076485  0.3402186641354326  0.1124095924166744
  0.0127554006452855  0.3487281401280787  0.7551999977105884
  0.7694114605923050  0.0841548269385228  0.3251951214546026
  0.2536770245850349  0.3836471271206094  0.2640268863844530
  0.6426238731613477  0.5961887170414607  0.2117260896967020
  0.7420920753414122  0.0446531103041921  0.4134934314009966
  0.2270630250626530  0.3872128214949340  0.4356211626584794
  0.3003072163302943  0.3479454869569015  0.8033874133683800
  0.9955956594580259  0.8714994027893267  0.9760511239849036
  0.0024766086288096  0.3256113311268739  0.8557821310582210
  0.9724838517505517  0.2282917559297379  0.4208237595832272
  0.7783694098411325  0.7570021442461051  0.3898191771145728
  0.4604689221675784  0.8366458421096703  0.6530720150602818
  0.5781800051856315  0.6258544131009253  0.5746617829468600
  0.8504740180074228  0.7758861974533668  0.1747372872793524
  0.6961513920036173  0.0583300322887038  0.2572161562838148
  0.2188867781694959  0.8069335254314596  0.5418724913633857
  0.4222572712073990  0.5343715534037135  0.5415971141292679
  0.8931094867020123  0.8258232078120892  0.6182903256812986
  0.2761238208809009  0.4162825708256660  0.3539548084800479
  0.7440292943095428  0.7280690857692593  0.6488823850770511
  0.4553765315981634  0.9025191769031231  0.4285448350448635
  0.1337451586402422  0.9241002087984717  0.1442682978477521
  0.1851302389027695  0.7298544498593856  0.5958745090494457
  0.2270720825870307  0.1922116774593252  0.7720830270897695
  0.6198736738436487  0.9497937146760039  0.4809965696467035
  0.6470225678678049  0.6725662567120011  0.5159067907192014
  0.9010455585843239  0.1928505896106016  0.9495782487816334
  0.9865365163398464  0.8809192309378335  0.7655697933590258
  0.1610179350802191  0.5778233752673489  0.7898514156576673
  0.9743860304048547  0.2680918321834669  0.7004029527371197
  0.9784394555513594  0.8563403843186826  0.0756404073149678
  0.0100281312748564  0.2535484788138767  0.5136067080586501
  0.1434856314644596  0.9098706943091051  0.3157749028280833
  0.9754134121524936  0.8773588008910302  0.6611620029679643
  0.0426153593605076  0.4946946176412195  0.6505873033617268
  0.6082767366876168  0.9100532190141094  0.6371017677375040
  0.0633910208502535  0.9180858916820072  0.8224454275547565
  0.0363205370166437  0.8823315080778986  0.1529146857770522
  0.3307876792281281  0.3258484389701125  0.8985836923859105
  0.7755565742694205  0.1050059809893625  0.0968651139937517
  0.0657644029719106  0.8887864995797657  0.5021165441010059
  0.2882897488619023  0.0888328070909798  0.0059590453841595
  0.3340117007474499  0.9897391395411288  0.1458198355080308
  0.1462410613302432  0.3283088403746547  0.4321166302643938
  0.5776454054653085  0.5581468188470753  0.8392906661468257
  0.3622443574521436  0.8699965496827593  0.4622395444979609
  0.8289327112814102  0.0887970122317716  0.8314398454767854
  0.0555573893521119  0.3346476789114390  0.0203725588437631
  0.8254180880700244  0.7793665196034584  0.6819318034003835
  0.5563325538049175  0.5494118703897992  0.2375266210678613
  0.4559874771587325  0.5322107459367132  0.7247299415330782
  0.3168458244712657  0.6988121257191962  0.9664265098334007
  0.8347567260451507  0.1191564951060491  0.9270280123591262
  0.1272182016485795  0.3672884981524532  0.0844127825819515
  0.1612867639192138  0.8641828864962465  0.4815584754724984
  0.6822985326922640  0.6743895641346650  0.7089964432807523
  0.9913051874905604  0.8643828517195088  0.2445536342576203
  0.9134332787914955  0.8452775169952527  0.4303925127098001
  0.8393241358624567  0.7828687602448235  0.7815116937957446
  0.1865095063669429  0.4450956161277084  0.0638836422167857
  0.6202384684664021  0.0091286798778046  0.3089853819796154
  0.9614825333052279  0.2307892499165214  0.6039182055193564
  0.1625661257616877  0.2581641642772444  0.5934411757155531
  0.5221648766279153  0.0064759563453817  0.1726682782936631
  0.0603758228954157  0.5688480936764649  0.6042239038294085
  0.4468842810807317  0.4558655005937099  0.8868069906821767
  0.3220825471391825  0.8257257897867977  0.5459985644284309
  0.1092007154999101  0.3063554148845984  0.3408038468869833
  0.1895209766822017  0.0067914828672611  0.8886252296302644
  0.2470768360531535  0.0835021063564152  0.9143949723882249
  0.0283366861051802  0.2687052266243890  0.1673063771815468
  0.2013658596880853  0.8903138891713761  0.3943558425691950
  0.8599787818059089  0.1263521913545263  0.5000065473461736
  0.2697300686764394  0.0134841510425077  0.0708475317431510
  0.1144038146782486  0.0817503780127590  0.5616732387604769
  0.9480163976744568  0.2413971598776911  0.8706659432249977
  0.6390124335276323  0.5494227626199766  0.0330306581079056
  0.4369559190196671  0.9859724113974877  0.1221144315466207
  0.5402810582188200  0.9418440755885965  0.9829658957952969
  0.7080948974958156  0.6694373433589662  0.8053676014317611
  0.1137956446633482  0.3217622811702668  0.1729201420221790
  0.1188284964390095  0.6467466636592044  0.6202426214007674
  0.7034566529207265  0.6963112144988591  0.3522882447299109
  0.7723460492735094  0.7062108110738617  0.1819945623590443
  0.4208963780504834  0.5028972775045717  0.3168163430818481
  0.4556084111952413  0.9282594633090580  0.0391378457169113
  0.3330363395506107  0.7516927918664171  0.8088780580742575
  0.1804765088957688  0.9609594495012864  0.0594493182026706
  0.7604497778015422  0.0307785442844431  0.7868849844616029
  0.7812306058630424  0.7275168165930991  0.8428417665836823
  0.3531818106086277  0.4781242928903870  0.3829065376136854
  0.2823283860201898  0.6195071005132259  0.0202578404455045
  0.5095453568777463  0.5554270604929684  0.3278594916829398
  0.1709346167885601  0.4890256682027110  0.9739604436132409
  0.4262163069065945  0.3898731684227772  0.0443144846693386
  0.2554216693298620  0.1718389766204995  0.8661168535841355
  0.8852516706023545  0.1305631958589559  0.7609155561800102
  0.4121927380893367  0.4783494210903353  0.7980254516271988
  0.5443259425641710  0.9067301198756542  0.8907060073551543
  0.9796986843221843  0.2296723762355276  0.2446240377468098
  0.3933911859840268  0.8063209423191938  0.8687159890019122
  0.8925337858659066  0.1775524272914634  0.2292538250847730
  0.2214253731625850  0.6108051688087233  0.8634003600141664
  0.2480419148600928  0.2865048402259791  0.7414431858468191
  0.2633221340709108  0.4834806080510979  0.1209899669928093
  0.1837392974868079  0.1280098866210493  0.7070639659964523
  0.6550549889072578  0.9955528200098124  0.4026498400943596
  0.5439755472499024  0.5729300799452672  0.7441047197570024
  0.6602983724369528  0.6054457230261113  0.8668909245372205
  0.0210611353758395  0.2541713895192407  0.3356876981216213
  0.8568655450394318  0.1044707835907080  0.6705885928775414
  0.1432773040411826  0.0343386706722633  0.7177246004010850
  0.5025612887223699  0.8534326974859008  0.7430980947740784
  0.6920210589689544  0.9957492762749629  0.8544599597537104
  0.7684685144774381  0.0833284486724625  0.9957464773713819
  0.2744361452504886  0.4285357233216389  0.5142091266001048
  0.8597951452584629  0.7893468113640825  0.9861564132778575
  0.0523968374323169  0.3720107453515138  0.9274578734427907
  0.6152443382908109  0.0000319621383260  0.0173350732912239
  0.5308153926940333  0.5023349180739106  0.9111427379336707
  0.4013589515463990  0.5182322371448579  0.6388503708252752
  0.3220168109473217  0.4132400037933867  0.1845162414785791
  0.9152949041519063  0.8348584962000908  0.8223996803580019
  0.1889123366637117  0.9321762958645756  0.2285852242578710
  0.3751729753914398  0.7824706149215610  0.9685887837485255
  0.3676583187366064  0.8050753150184505  0.6349959417219644
  0.4727072539087296  0.8542470990119320  0.8384170664038221
  0.0990647232259083  0.0067146285621875  0.6265915510599582
  0.9372787922802412  0.2093929883439883  0.7759081487591459
  0.5087256144362343  0.5833824548382156  0.5102276159749171
  0.2240290603140087  0.5684808058899887  0.9529735269822579
  0.4004178852782175  0.3869849942795021  0.9461974184055907
  0.8905935775735959  0.8032263137584175  0.0841976927013893
  0.3167692380427256  0.7554651668416610  0.7096453890695821
  0.3493351635902215  0.9316359897424759  0.3082529415059422
  0.5275370671331387  0.8726042370134524  0.5872447205069663
  0.2964864529397926  0.5741666247447893  0.1063309420548662
  0.6764525797647647  0.5847138686048756  0.1193122583080394
  0.6890638301035911  0.5968134642646020  0.9602822007330301
  0.0453620573495577  0.8879915443319126  0.3263738239034144
  0.4498501020758247  0.9436330173208500  0.3320307895089801
  0.7866940504348257  0.7675249660197179  0.4893528134918456
  0.2918649101969013  0.9532615805394749  0.2280175404605261
  0.6959962382531146  0.0670238198387277  0.1572599607342474
  0.3179761486426285  0.1894451431747716  0.0205396521866943
  0.7968031992558787  0.7274209738834178  0.9436202727615504
  0.1497289837761556  0.9545016824854550  0.9639103124301690
  0.2643996637236817  0.4036402653376808  0.6092288290902063
  0.6110053615689927  0.0263571641700965  0.1153842429145423
  0.7061420472126945  0.6702858774069385  0.2548991001482869
  0.3256511708667484  0.4555294755271466  0.6664508070806259
  0.2979900363922328  0.2367308425677755  0.9296565099755324
  0.3390766369306492  0.2499792392291006  0.0928383186089923
  0.8615549148932710  0.8076596433530205  0.3505386906627620
  0.6331322368425378  0.6572465749939715  0.4181715684362430
  0.2357542747981834  0.7080498919231928  0.6799412173932058
  0.3351455548808851  0.4300535835013425  0.7614611299518207
  0.9155438318854526  0.2098233878753090  0.0506268310012420
  0.1544620533432579  0.1598220000147476  0.6158944791485191
  0.8692816744128719  0.8185132828592282  0.5196379364323477
  0.1387437291197388  0.9848306553865013  0.8015245469065980
  0.4008267851626542  0.8487522050227936  0.0320219419063168
  0.8952388868911788  0.1534154599092757  0.5913140719857903
  0.8986861299500850  0.8173392533504029  0.2562539903142101
  0.7542550792091268  0.6598854304469324  0.0006750738495303
  0.0503401333517496  0.4408936939065948  0.7338485838234119
  0.1686279926519659  0.6358424096042525  0.7085286043249532
  0.1043197314065125  0.4923171895076656  0.8084951034716008
  0.6937893370511048  0.0248387107547979  0.9557900451404934
  0.9939273445885705  0.2684833732259307  0.0733124010049971
  0.2850198481261967  0.6887798209335726  0.8703959560909320
  0.0689255133281752  0.9076881416350263  0.9240721761257651
  0.7443897160797492  0.0162027281673299  0.5876591578640206
  0.7801936380095775  0.0398019048723250  0.6792378719380046
  0.5313132493500415  0.9006079361982140  0.4914918832070994
  0.5457426058598301  0.5979469961762540  0.4123052411438147
  0.1630692878954495  0.3356896488372763  0.2579233170787268
  0.2225730871849468  0.3176977446694164  0.6476382795851847
  0.0443149418974811  0.9213802583700470  0.6008079279316212
  0.0058001448941922  0.8804111580769218  0.4205047631516861
  0.6172213184258668  0.9351385466235611  0.8262881689759036
  0.8923512576395273  0.1668829046106703  0.4113820251785312
  0.3006300326900437  0.8923789336986042  0.3869661330356695
  0.1034475183033863  0.2894917537595406  0.5146334039731399
  0.8512622846121218  0.1427233675805359  0.3184691745062682
  0.5585247163903214  0.4982963017902022  0.0082977968613242
  0.4949031652703522  0.4873622179549439  0.1742855995506554
  0.4111263587439085  0.4656081180589829  0.2244574780391642
  0.5990986385046604  0.6247358706099527  0.6744912939905506
  0.7482010657194123  0.6522153775108347  0.0998276656205653
  0.3519753810297496  0.4892782191378426  0.4818077062025513
  0.9202847937510121  0.8364605944149969  0.9223961828312304
  0.1095295231948029  0.4524230177901697  0.9019638694697217
  0.4972439710544264  0.4554155108927743  0.0767861287805545
  0.7851590208188426  0.0592395411362710  0.5023485449333233
  0.5275281399834383  0.9882556228198792  0.2745269357382880
 
  0.00000000E+00  0.00000000E+00  0.00000000E+00
  0.00000000E+00  0.00000000E+00  0.00000000E+00
  0.00000000E+00  0.00000000E+00  0.00000000E+00
  0.00000000E+00  0.00000000E+00  0.00000000E+00
  0.00000000E+00  0.00000000E+00  0.00000000E+00
  0.00000000E+00  0.00000000E+00  0.00000000E+00
  0.00000000E+00  0.00000000E+00  0.00000000E+00
  0.00000000E+00  0.00000000E+00  0.00000000E+00
  0.00000000E+00  0.00000000E+00  0.00000000E+00
  0.00000000E+00  0.00000000E+00  0.00000000E+00
  0.00000000E+00  0.00000000E+00  0.00000000E+00
  0.00000000E+00  0.00000000E+00  0.00000000E+00
  0.00000000E+00  0.00000000E+00  0.00000000E+00
  0.00000000E+00  0.00000000E+00  0.00000000E+00
  0.00000000E+00  0.00000000E+00  0.00000000E+00
  0.00000000E+00  0.00000000E+00  0.00000000E+00
  0.00000000E+00  0.00000000E+00  0.00000000E+00
  0.00000000E+00  0.00000000E+00  0.00000000E+00
  0.00000000E+00  0.00000000E+00  0.00000000E+00
  0.00000000E+00  0.00000000E+00  0.00000000E+00
  0.00000000E+00  0.00000000E+00  0.00000000E+00
  0.00000000E+00  0.00000000E+00  0.00000000E+00
  0.00000000E+00  0.00000000E+00  0.00000000E+00
  0.00000000E+00  0.00000000E+00  0.00000000E+00
  0.00000000E+00  0.00000000E+00  0.00000000E+00
  0.00000000E+00  0.00000000E+00  0.00000000E+00
  0.00000000E+00  0.00000000E+00  0.00000000E+00
  0.00000000E+00  0.00000000E+00  0.00000000E+00
  0.00000000E+00  0.00000000E+00  0.00000000E+00
  0.00000000E+00  0.00000000E+00  0.00000000E+00
  0.00000000E+00  0.00000000E+00  0.00000000E+00
  0.00000000E+00  0.00000000E+00  0.00000000E+00
  0.00000000E+00  0.00000000E+00  0.00000000E+00
  0.00000000E+00  0.00000000E+00  0.00000000E+00
  0.00000000E+00  0.00000000E+00  0.00000000E+00
  0.00000000E+00  0.00000000E+00  0.00000000E+00
  0.00000000E+00  0.00000000E+00  0.00000000E+00
  0.00000000E+00  0.00000000E+00  0.00000000E+00
  0.00000000E+00  0.00000000E+00  0.00000000E+00
  0.00000000E+00  0.00000000E+00  0.00000000E+00
  0.00000000E+00  0.00000000E+00  0.00000000E+00
  0.00000000E+00  0.00000000E+00  0.00000000E+00
  0.00000000E+00  0.00000000E+00  0.00000000E+00
  0.00000000E+00  0.00000000E+00  0.00000000E+00
  0.00000000E+00  0.00000000E+00  0.00000000E+00
  0.00000000E+00  0.00000000E+00  0.00000000E+00
  0.00000000E+00  0.00000000E+00  0.00000000E+00
  0.00000000E+00  0.00000000E+00  0.00000000E+00
  0.00000000E+00  0.00000000E+00  0.00000000E+00
  0.00000000E+00  0.00000000E+00  0.00000000E+00
  0.00000000E+00  0.00000000E+00  0.00000000E+00
  0.00000000E+00  0.00000000E+00  0.00000000E+00
  0.00000000E+00  0.00000000E+00  0.00000000E+00
  0.00000000E+00  0.00000000E+00  0.00000000E+00
  0.00000000E+00  0.00000000E+00  0.00000000E+00
  0.00000000E+00  0.00000000E+00  0.00000000E+00
  0.00000000E+00  0.00000000E+00  0.00000000E+00
  0.00000000E+00  0.00000000E+00  0.00000000E+00
  0.00000000E+00  0.00000000E+00  0.00000000E+00
  0.00000000E+00  0.00000000E+00  0.00000000E+00
  0.00000000E+00  0.00000000E+00  0.00000000E+00
  0.00000000E+00  0.00000000E+00  0.00000000E+00
  0.00000000E+00  0.00000000E+00  0.00000000E+00
  0.00000000E+00  0.00000000E+00  0.00000000E+00
  0.00000000E+00  0.00000000E+00  0.00000000E+00
  0.00000000E+00  0.00000000E+00  0.00000000E+00
  0.00000000E+00  0.00000000E+00  0.00000000E+00
  0.00000000E+00  0.00000000E+00  0.00000000E+00
  0.00000000E+00  0.00000000E+00  0.00000000E+00
  0.00000000E+00  0.00000000E+00  0.00000000E+00
  0.00000000E+00  0.00000000E+00  0.00000000E+00
  0.00000000E+00  0.00000000E+00  0.00000000E+00
  0.00000000E+00  0.00000000E+00  0.00000000E+00
  0.00000000E+00  0.00000000E+00  0.00000000E+00
  0.00000000E+00  0.00000000E+00  0.00000000E+00
  0.00000000E+00  0.00000000E+00  0.00000000E+00
  0.00000000E+00  0.00000000E+00  0.00000000E+00
  0.00000000E+00  0.00000000E+00  0.00000000E+00
  0.00000000E+00  0.00000000E+00  0.00000000E+00
  0.00000000E+00  0.00000000E+00  0.00000000E+00
  0.00000000E+00  0.00000000E+00  0.00000000E+00
  0.00000000E+00  0.00000000E+00  0.00000000E+00
  0.00000000E+00  0.00000000E+00  0.00000000E+00
  0.00000000E+00  0.00000000E+00  0.00000000E+00
  0.00000000E+00  0.00000000E+00  0.00000000E+00
  0.00000000E+00  0.00000000E+00  0.00000000E+00
  0.00000000E+00  0.00000000E+00  0.00000000E+00
  0.00000000E+00  0.00000000E+00  0.00000000E+00
  0.00000000E+00  0.00000000E+00  0.00000000E+00
  0.00000000E+00  0.00000000E+00  0.00000000E+00
  0.00000000E+00  0.00000000E+00  0.00000000E+00
  0.00000000E+00  0.00000000E+00  0.00000000E+00
  0.00000000E+00  0.00000000E+00  0.00000000E+00
  0.00000000E+00  0.00000000E+00  0.00000000E+00
  0.00000000E+00  0.00000000E+00  0.00000000E+00
  0.00000000E+00  0.00000000E+00  0.00000000E+00
  0.00000000E+00  0.00000000E+00  0.00000000E+00
  0.00000000E+00  0.00000000E+00  0.00000000E+00
  0.00000000E+00  0.00000000E+00  0.00000000E+00
  0.00000000E+00  0.00000000E+00  0.00000000E+00
  0.00000000E+00  0.00000000E+00  0.00000000E+00
  0.00000000E+00  0.00000000E+00  0.00000000E+00
  0.00000000E+00  0.00000000E+00  0.00000000E+00
  0.00000000E+00  0.00000000E+00  0.00000000E+00
  0.00000000E+00  0.00000000E+00  0.00000000E+00
  0.00000000E+00  0.00000000E+00  0.00000000E+00
  0.00000000E+00  0.00000000E+00  0.00000000E+00
  0.00000000E+00  0.00000000E+00  0.00000000E+00
  0.00000000E+00  0.00000000E+00  0.00000000E+00
  0.00000000E+00  0.00000000E+00  0.00000000E+00
  0.00000000E+00  0.00000000E+00  0.00000000E+00
  0.00000000E+00  0.00000000E+00  0.00000000E+00
  0.00000000E+00  0.00000000E+00  0.00000000E+00
  0.00000000E+00  0.00000000E+00  0.00000000E+00
  0.00000000E+00  0.00000000E+00  0.00000000E+00
  0.00000000E+00  0.00000000E+00  0.00000000E+00
  0.00000000E+00  0.00000000E+00  0.00000000E+00
  0.00000000E+00  0.00000000E+00  0.00000000E+00
  0.00000000E+00  0.00000000E+00  0.00000000E+00
  0.00000000E+00  0.00000000E+00  0.00000000E+00
  0.00000000E+00  0.00000000E+00  0.00000000E+00
  0.00000000E+00  0.00000000E+00  0.00000000E+00
  0.00000000E+00  0.00000000E+00  0.00000000E+00
  0.00000000E+00  0.00000000E+00  0.00000000E+00
  0.00000000E+00  0.00000000E+00  0.00000000E+00
  0.00000000E+00  0.00000000E+00  0.00000000E+00
  0.00000000E+00  0.00000000E+00  0.00000000E+00
  0.00000000E+00  0.00000000E+00  0.00000000E+00
  0.00000000E+00  0.00000000E+00  0.00000000E+00
  0.00000000E+00  0.00000000E+00  0.00000000E+00
  0.00000000E+00  0.00000000E+00  0.00000000E+00
  0.00000000E+00  0.00000000E+00  0.00000000E+00
  0.00000000E+00  0.00000000E+00  0.00000000E+00
  0.00000000E+00  0.00000000E+00  0.00000000E+00
  0.00000000E+00  0.00000000E+00  0.00000000E+00
  0.00000000E+00  0.00000000E+00  0.00000000E+00
  0.00000000E+00  0.00000000E+00  0.00000000E+00
  0.00000000E+00  0.00000000E+00  0.00000000E+00
  0.00000000E+00  0.00000000E+00  0.00000000E+00
  0.00000000E+00  0.00000000E+00  0.00000000E+00
  0.00000000E+00  0.00000000E+00  0.00000000E+00
  0.00000000E+00  0.00000000E+00  0.00000000E+00
  0.00000000E+00  0.00000000E+00  0.00000000E+00
  0.00000000E+00  0.00000000E+00  0.00000000E+00
  0.00000000E+00  0.00000000E+00  0.00000000E+00
  0.00000000E+00  0.00000000E+00  0.00000000E+00
  0.00000000E+00  0.00000000E+00  0.00000000E+00
  0.00000000E+00  0.00000000E+00  0.00000000E+00
  0.00000000E+00  0.00000000E+00  0.00000000E+00
  0.00000000E+00  0.00000000E+00  0.00000000E+00
  0.00000000E+00  0.00000000E+00  0.00000000E+00
  0.00000000E+00  0.00000000E+00  0.00000000E+00
  0.00000000E+00  0.00000000E+00  0.00000000E+00
  0.00000000E+00  0.00000000E+00  0.00000000E+00
  0.00000000E+00  0.00000000E+00  0.00000000E+00
  0.00000000E+00  0.00000000E+00  0.00000000E+00
  0.00000000E+00  0.00000000E+00  0.00000000E+00
  0.00000000E+00  0.00000000E+00  0.00000000E+00
  0.00000000E+00  0.00000000E+00  0.00000000E+00
  0.00000000E+00  0.00000000E+00  0.00000000E+00
  0.00000000E+00  0.00000000E+00  0.00000000E+00
  0.00000000E+00  0.00000000E+00  0.00000000E+00
  0.00000000E+00  0.00000000E+00  0.00000000E+00
  0.00000000E+00  0.00000000E+00  0.00000000E+00
  0.00000000E+00  0.00000000E+00  0.00000000E+00
  0.00000000E+00  0.00000000E+00  0.00000000E+00
  0.00000000E+00  0.00000000E+00  0.00000000E+00
  0.00000000E+00  0.00000000E+00  0.00000000E+00
  0.00000000E+00  0.00000000E+00  0.00000000E+00
  0.00000000E+00  0.00000000E+00  0.00000000E+00
  0.00000000E+00  0.00000000E+00  0.00000000E+00
  0.00000000E+00  0.00000000E+00  0.00000000E+00
  0.00000000E+00  0.00000000E+00  0.00000000E+00
  0.00000000E+00  0.00000000E+00  0.00000000E+00
  0.00000000E+00  0.00000000E+00  0.00000000E+00
  0.00000000E+00  0.00000000E+00  0.00000000E+00
  0.00000000E+00  0.00000000E+00  0.00000000E+00
  0.00000000E+00  0.00000000E+00  0.00000000E+00
  0.00000000E+00  0.00000000E+00  0.00000000E+00
  0.00000000E+00  0.00000000E+00  0.00000000E+00
  0.00000000E+00  0.00000000E+00  0.00000000E+00
  0.00000000E+00  0.00000000E+00  0.00000000E+00
  0.00000000E+00  0.00000000E+00  0.00000000E+00
  0.00000000E+00  0.00000000E+00  0.00000000E+00
  0.00000000E+00  0.00000000E+00  0.00000000E+00
  0.00000000E+00  0.00000000E+00  0.00000000E+00
  0.00000000E+00  0.00000000E+00  0.00000000E+00
  0.00000000E+00  0.00000000E+00  0.00000000E+00
  0.00000000E+00  0.00000000E+00  0.00000000E+00
  0.00000000E+00  0.00000000E+00  0.00000000E+00
  0.00000000E+00  0.00000000E+00  0.00000000E+00
  0.00000000E+00  0.00000000E+00  0.00000000E+00
  0.00000000E+00  0.00000000E+00  0.00000000E+00
  0.00000000E+00  0.00000000E+00  0.00000000E+00
  0.00000000E+00  0.00000000E+00  0.00000000E+00
  0.00000000E+00  0.00000000E+00  0.00000000E+00
  0.00000000E+00  0.00000000E+00  0.00000000E+00
  0.00000000E+00  0.00000000E+00  0.00000000E+00
  0.00000000E+00  0.00000000E+00  0.00000000E+00
  0.00000000E+00  0.00000000E+00  0.00000000E+00
  0.00000000E+00  0.00000000E+00  0.00000000E+00
