# Supplementary material for: Towards an atomistic understanding of disordered carbon electrode materials
Source: Chem Commun (Camb). 2018 May 23;54(47):5988–91. doi: 10.1039/c8cc01388h (PMC5994876; doi:10.1039/c8cc01388h)
Supplement: Supplementary file 1 [file CC-054-C8CC01388H-s001.zip › structures_pure_small/POSCAR/POSCAR.aC216_opt_1.75_01]

 C                                      
   1.00000000000000     
    13.4820780899999999    0.0000000000000000    0.0000000000000000
     0.0000000000000000   13.4820780899999999    0.0000000000000000
     0.0000000000000000    0.0000000000000000   13.4820780899999999
   C 
   212
Direct
  0.8189742819602182  0.0003325332017711  0.7891580150225855
  0.5651511120516237  0.5137558047395957  0.7143575635382827
  0.8145386966227464  0.1080299725113578  0.7724566097195225
  0.2443985271048930  0.3809506679085861  0.0467014022333752
  0.0198516723536798  0.6044855931728703  0.2582837408271276
  0.9658250529293555  0.0456724174177572  0.7119816638012894
  0.0329914079715700  0.9165594009958042  0.1652490541355301
  0.5237604766690582  0.0589732592083274  0.9061149329188866
  0.3441486373525964  0.0011964451533717  0.2919626122664060
  0.6173672378630638  0.8638872880781405  0.6343947851478672
  0.0849047323103769  0.3142507929220970  0.4581496651498518
  0.9302933927664219  0.1272505381838051  0.3048020303483648
  0.8900424840291232  0.3814684888426996  0.6408275546888715
  0.1702511983725956  0.0202739017997932  0.5195085332308784
  0.1792240201800713  0.1641575968441822  0.4096798522016448
  0.8940049705553574  0.8079349047610342  0.4628619649077775
  0.4282622405638940  0.8506968251182759  0.3614323457412825
  0.8572815029870707  0.3237163024887545  0.2503130398389109
  0.3646890334297188  0.8346912760219002  0.4416561503997041
  0.6555545743118906  0.9710494822736513  0.8491678063410255
  0.5083956906687357  0.8817400474935138  0.0998964296948423
  0.0085350064956428  0.0105389755732478  0.2030679818906568
  0.8485494567014685  0.7666453528490051  0.8205000320445778
  0.0187462893734349  0.3785033545503162  0.5084684626683651
  0.2106673512031201  0.5735652211397601  0.6355854884832545
  0.9564442176517194  0.1753204157375807  0.2139772349332570
  0.0717629306182809  0.1730953406608371  0.5659432852376129
  0.0829824773815039  0.7178839947951539  0.6924572156127520
  0.9471686007722845  0.8456546188173386  0.3797144707746654
  0.4307714749788222  0.3506446040524240  0.5449812234031981
  0.2734231623197668  0.9538878102996395  0.8276123142470353
  0.9081169272097324  0.1310766133662961  0.7281858171809953
  0.5730889539724527  0.2512701517166375  0.8082577573400869
  0.6381177023520406  0.6395252581203331  0.2629609966565385
  0.3776201671801731  0.7365688380108105  0.4879990549715237
  0.1352338879769314  0.4508821996793040  0.7301091685391126
  0.7331089028694708  0.4780887032476693  0.2691354524892030
  0.9385824975438308  0.9548095738905404  0.3750615591432925
  0.4288937919660229  0.0546595341622914  0.0517451419170724
  0.2871389385084757  0.9967787959685884  0.3876644002539207
  0.1046348736363705  0.8198306503310817  0.6516099353344457
  0.8517994338429374  0.8909766066915250  0.5082596427509101
  0.1140628993252315  0.1758737732443633  0.9083401288685997
  0.1557502771945518  0.6418469695296626  0.0116931825824779
  0.2665720944491560  0.2332803858485997  0.1531505635414710
  0.8441679818970557  0.4446783845208945  0.1247040788290868
  0.2805142647607757  0.5738969980103931  0.8946729162403364
  0.0079676508548301  0.1075554859591743  0.1518719504675436
 -0.0052594395969764  0.4497055162769606  0.8863225047355638
  0.1300573854927649  0.6217366447185496  0.6899504700733459
  0.5216813290137624  0.6907752228227845  0.3913789323908062
  0.9110307884858517  0.9694163973310824  0.7540281049429474
  0.6357434473814554  0.0443750938715046  0.5712086276992365
  0.0817885277582027  0.7876015940966240  0.0631605818879733
  0.5793005760484511  0.7053425428250681  0.7097532622811130
  0.1006672326013110  0.5995019165963273  0.0928846231560606
 -0.0053111746093428  0.7086879511935361  0.7485454540542271
  0.6774655099893118  0.3671044790640702  0.4107008819412756
  0.4747578775832849  0.2593181096734465  0.8561642368356821
  0.2017742819358029  0.4753046125283901  0.0369400059497564
  0.7621450321882972  0.9012665613328256  0.5579848949953808
  0.3265962677198131  0.7586406717723729  0.8370515217531103
  0.6067948668736716  0.3390524104523764  0.7542328463040529
  0.6277083640415271  0.7350436023575032  0.1085449505397003
  0.1439719076603407  0.9212476969156719  0.9928285888942665
  0.4253600488499292  0.7542338158911398  0.7900452246621888
  0.6368650558397465  0.2260152967229878  0.5081735587595755
  0.0594277147343561  0.2675251295908320  0.9293963844457442
  0.3645021385022235  0.5270696380284227  0.5426291484002280
  0.2042281668298136  0.4719325528463786  0.6549787985318380
  0.1943925971754910  0.8430033145711967  0.5966977240155901
  0.8281779608956992  0.4683756552424503  0.6268855964690868
  0.1923048523181962  0.8354978661689989  0.9438629242676070
  0.2957087503341415  0.5992160929408382  0.5801524954708985
  0.9568540391378680  0.6300156872042897  0.8096923067933737
  0.3676282833007822  0.1002605847571235  0.1218847867115729
  0.3276217413318783  0.2367138228612857  0.6390816471809045
  0.6727465839612402  0.4566188425915343  0.3567160135939114
  0.2917948084479154  0.9129572726554726  0.4548175353398051
  0.9574215722460112  0.8811031683901671  0.7300091940476607
  0.0571230032545336  0.3579215895436694  0.8685327126630896
  0.4170772680612735  0.9193018645414170  0.2789253860661348
  0.6590184255484135  0.5436216925902251  0.6831078651973077
  0.7078077601287607  0.8209046783004275  0.5985598228966661
  0.7326034953970385  0.4608430008424302  0.6784409555215923
  0.2566191916276895  0.3106347377620077  0.6592126684137983
  0.4880073442927124  0.8760619971863288  0.2034499043237482
  0.9243963848981867  0.4605041657272645  0.9681642298524743
  0.2691361568763899  0.4021116161580344  0.6180278758315221
  0.3322146882578546  0.1937519554000757  0.0852288182827305
  0.2645088774067758  0.8512037726315851  0.8675508067525198
  0.3393655480088410  0.3883895890306687  0.8902885129920637
  0.0991205193257301  0.1040718201539864  0.9821192590821035
  0.9774284588065295  0.6707662269324823  0.3308622285688317
  0.3544578706462952  0.4237885114890853  0.5620569755258814
  0.0342357996968930  0.7459531149680592  0.1448885321155826
  0.9619603328547881  0.0242837183372689  0.2999556926427345
  0.4452109858680176  0.4089639605527975  0.7644724790512395
  0.8675393898947187  0.6680484066820900  0.8529472460782250
  0.0432571045459180  0.6462327742716876  0.1647771821631957
  0.4301539136697765  0.9272594517243139  0.7194460433066252
  0.4790543176872986  0.5706760795499832  0.7507657675183190
  0.6092870369724295  0.0718808611947257  0.8477290972841497
  0.2220706254095720  0.3252325743844834  0.1339987343859140
  0.8337869136965033  0.2763014981985212  0.3405673178866477
  0.8634356991572892  0.2998737791489236  0.7009788242176468
  0.5973670241078622  0.5225875590940882  0.3929570490874477
  0.2601067410476476  0.7691896730703606  0.6145080829904689
  0.3545490581835181  0.0742057219182214  0.7022671261737512
  0.1125583706337733  0.4550563761638773  0.1980829477817173
  0.3313899864348313  0.4905052114204544  0.8544638134791018
  0.6058678011894294  0.7250367199673442  0.2088664903293991
  0.2165518782607776  0.1871080371335250  0.7608221294150912
  0.8549186768588423  0.5540955637139001  0.5607932080434302
  0.2166695916776568  0.5621037411498979  0.9763317524987110
  0.5176235567104506  0.9625687590035252  0.9443008118446380
  0.0387035706385849  0.1442823589955238  0.0582990926377519
  0.7552484893453117  0.2988996430024904  0.4052589510835515
  0.0087837237132630  0.5389014177314809  0.8197790906855952
  0.7692360805552411  0.8268598248232318  0.8520644182375365
 -0.0061008026644550  0.4658807898759094  0.4523457061687731
  0.5418020756674419  0.7966711115474849  0.2499311165261742
  0.6250364561907070  0.8268081203943138  0.9609209945413695
  0.4840037905507780  0.1611964402338957  0.5913778543663483
  0.0502002618039280  0.4515162911684499  0.3616308985793356
  0.8094299366337436  0.0511589546597070  0.4872951751817232
  0.5413415109495409  0.4136625310675238  0.7327590595181651
  0.8799032640523613  0.9783090941213509  0.4601865797402655
  0.4140378177402074  0.3400193735559388  0.8321062428206288
  0.1565594621344850  0.3080762276054731  0.2971577800397073
  0.2901270953606540  0.6679028203214052  0.8574028232863522
  0.4736536985976402  0.9573729722254831  0.0368954855422092
  0.7331969646539507  0.7109286645803951  0.6090567212328977
  0.6624276992342059  0.6533512758314806  0.6671831982382846
  0.0874494595326893  0.5408681933325252  0.7505557052799920
  0.5822542240698008  0.9653037232839430  0.6180773576681374
  0.7039372211467112  0.5683258354057655  0.2193020819240070
  0.1240419468391274  0.3602391453591254  0.7808206664508313
  0.2603542298900923  0.1704807360740229  0.2390932205963481
  0.4615758090380573  0.1141303503528251  0.9676768993464445
  0.9769849862647053  0.3416012929183114  0.5909141208761514
  0.8068915813859409  0.1453104260796534  0.4494300698409671
  0.4340776081203641  0.2083571997370414  0.9404821759140253
  0.2148166186854747  0.9231384237912099  0.5302060804921310
  0.9235582941759429  0.2707453118552055  0.1844887151133539
  0.5952917913752789  0.9088572222199106  0.9078822501464886
  0.9317547539892613  0.2209489893785148  0.6907311458013885
  0.0969832899034346  0.0675637835096814  0.5827434128855580
  0.0456127637427452  0.0094350271672079  0.6542541196151025
  0.5812478181221744  0.8124165858118830  0.0555946443217444
  0.3242045951001239  0.0824721838589636  0.2225386672324601
  0.8100568213447287  0.4150594167294679  0.2195189271440713
  0.8066124159304027  0.5285093242830130  0.0768311706253974
  0.7408995978987478  0.1847575503835377  0.7773247983048345
  0.8782211903108008  0.7072346786309176  0.4820661810080427
  0.5179742102818458  0.3866455802390918  0.4950508826543606
  0.9326113351309447  0.6390069412224045  0.4232009519050461
  0.9285951228966949  0.5442049786744771  0.4776038514773551
  0.0555669551218088  0.5048931769097188  0.2738099626289374
  0.3124822066083213  0.7017796604167822  0.5619848007256021
  0.5901249289190020  0.6197294202430098  0.3533624797150387
  0.5222079610864280  0.4899813526282680  0.4613473167683135
  0.1021638132059934  0.3585454413589247  0.3682629577646896
  0.5865340474944354  0.1457064111436200  0.5562486912116833
  0.7315581548545185  0.0061072375920757  0.5451604746633771
  0.0434008897083823  0.9002313214516264  0.6725556265295971
  0.9786838583399459  0.7800787042168283  0.3066349132118211
  0.2978736032777723  0.1573304464676102  0.7003682495988436
  0.8177762963879952  0.6580075832494999  0.5584534638025309
  0.7341458689817451  0.2180971572069159  0.4677885559851602
  0.4482459409387057  0.5610103490778919  0.4905093538300725
  0.1892678881495944  0.2864751598921448  0.7377197821101250
  0.0130875334610235  0.2448873862924921  0.0262123141926432
  0.9132280312232504  0.3987350342321555  0.0578870080106612
  0.0815412134871870  0.8906277127212479  0.0722217130057766
  0.3456171658669829  0.9803843703669123  0.7532015867799587
  0.6412053085536786  0.1679673038812118  0.8123908728139180
  0.4913965125944388  0.6704142191614375  0.7619634006488933
  0.7361929424471428  0.5894855320586181  0.1213216425949069
  0.1614930662660384  0.3624323112876391  0.2090417850079404
  0.1828272771763211  0.1328311924757422  0.8389242672680900
  0.7399428684486993  0.6878322611187325  0.9716121686431007
  0.3109241351139787  0.3401099720374073  0.9774788082050685
  0.6031178066514189  0.3276037771529646  0.4759784449633112
  0.4896452521960820  0.9877039371168084  0.6566444317733433
  0.5051272714524011  0.7812327805498076  0.3442100642590167
  0.2009477469634656  0.2118086321081380  0.3171103921635827
  0.9305125147618991  0.7895517466917172  0.7598031778528103
  0.7482986014520949  0.9324509838988905  0.8260343513537516
  0.4176553860212865  0.2500112851014968  0.5857431300563154
  0.9524424584112519  0.3057982321582168  0.0864505404493406
  0.0040611738743813  0.2400807627105807  0.6179393580288146
  0.7102751607158971  0.7775642389287142  0.9249544781876159
  0.2134026053824813  0.0657986922580896  0.4332844935600605
  0.8687565288327770  0.1795296971714490  0.3689663438231219
  0.4672376330281157  0.8337962115676053  0.7396206194499254
  0.3569073870475696  0.2473917844822188 -0.0011185289775748
  0.4037523349991030  0.5022681740556184  0.7800478347703321
  0.7704110340568303  0.2831442765974991  0.7405447241013483
  0.2090036960038180  0.0314886735239025  0.8676661913212632
  0.4433162021556799  0.0801857781771678  0.6441985148730346
  0.8515339497938424  0.5411894685722297  0.9836224786202719
  0.6979231546553541  0.6696427737368134  0.0653961750082535
  0.4509908279440117  0.6637229792363858  0.4616847402624576
  0.0088502555053702  0.8185213716349244  0.2128671135557493
  0.8184671373491389  0.6270803555403345  0.9329490898251601
  0.5584653788405922  0.8053665989520594  0.6930109878876489
  0.1155383421968560  0.2163239012956016  0.4797049252130541
  0.1486030787761456  0.7462212576698456 -0.0056368718488204
  0.1524405738430094  0.0156371593054465  0.9550070940815291
  0.7051224289183942  0.3637632065220570  0.7251668753617322
  0.1324442420799409  0.5034252140617739  0.1098065814642886
 
  0.00000000E+00  0.00000000E+00  0.00000000E+00
  0.00000000E+00  0.00000000E+00  0.00000000E+00
  0.00000000E+00  0.00000000E+00  0.00000000E+00
  0.00000000E+00  0.00000000E+00  0.00000000E+00
  0.00000000E+00  0.00000000E+00  0.00000000E+00
  0.00000000E+00  0.00000000E+00  0.00000000E+00
  0.00000000E+00  0.00000000E+00  0.00000000E+00
  0.00000000E+00  0.00000000E+00  0.00000000E+00
  0.00000000E+00  0.00000000E+00  0.00000000E+00
  0.00000000E+00  0.00000000E+00  0.00000000E+00
  0.00000000E+00  0.00000000E+00  0.00000000E+00
  0.00000000E+00  0.00000000E+00  0.00000000E+00
  0.00000000E+00  0.00000000E+00  0.00000000E+00
  0.00000000E+00  0.00000000E+00  0.00000000E+00
  0.00000000E+00  0.00000000E+00  0.00000000E+00
  0.00000000E+00  0.00000000E+00  0.00000000E+00
  0.00000000E+00  0.00000000E+00  0.00000000E+00
  0.00000000E+00  0.00000000E+00  0.00000000E+00
  0.00000000E+00  0.00000000E+00  0.00000000E+00
  0.00000000E+00  0.00000000E+00  0.00000000E+00
  0.00000000E+00  0.00000000E+00  0.00000000E+00
  0.00000000E+00  0.00000000E+00  0.00000000E+00
  0.00000000E+00  0.00000000E+00  0.00000000E+00
  0.00000000E+00  0.00000000E+00  0.00000000E+00
  0.00000000E+00  0.00000000E+00  0.00000000E+00
  0.00000000E+00  0.00000000E+00  0.00000000E+00
  0.00000000E+00  0.00000000E+00  0.00000000E+00
  0.00000000E+00  0.00000000E+00  0.00000000E+00
  0.00000000E+00  0.00000000E+00  0.00000000E+00
  0.00000000E+00  0.00000000E+00  0.00000000E+00
  0.00000000E+00  0.00000000E+00  0.00000000E+00
  0.00000000E+00  0.00000000E+00  0.00000000E+00
  0.00000000E+00  0.00000000E+00  0.00000000E+00
  0.00000000E+00  0.00000000E+00  0.00000000E+00
  0.00000000E+00  0.00000000E+00  0.00000000E+00
  0.00000000E+00  0.00000000E+00  0.00000000E+00
  0.00000000E+00  0.00000000E+00  0.00000000E+00
  0.00000000E+00  0.00000000E+00  0.00000000E+00
  0.00000000E+00  0.00000000E+00  0.00000000E+00
  0.00000000E+00  0.00000000E+00  0.00000000E+00
  0.00000000E+00  0.00000000E+00  0.00000000E+00
  0.00000000E+00  0.00000000E+00  0.00000000E+00
  0.00000000E+00  0.00000000E+00  0.00000000E+00
  0.00000000E+00  0.00000000E+00  0.00000000E+00
  0.00000000E+00  0.00000000E+00  0.00000000E+00
  0.00000000E+00  0.00000000E+00  0.00000000E+00
  0.00000000E+00  0.00000000E+00  0.00000000E+00
  0.00000000E+00  0.00000000E+00  0.00000000E+00
  0.00000000E+00  0.00000000E+00  0.00000000E+00
  0.00000000E+00  0.00000000E+00  0.00000000E+00
  0.00000000E+00  0.00000000E+00  0.00000000E+00
  0.00000000E+00  0.00000000E+00  0.00000000E+00
  0.00000000E+00  0.00000000E+00  0.00000000E+00
  0.00000000E+00  0.00000000E+00  0.00000000E+00
  0.00000000E+00  0.00000000E+00  0.00000000E+00
  0.00000000E+00  0.00000000E+00  0.00000000E+00
  0.00000000E+00  0.00000000E+00  0.00000000E+00
  0.00000000E+00  0.00000000E+00  0.00000000E+00
  0.00000000E+00  0.00000000E+00  0.00000000E+00
  0.00000000E+00  0.00000000E+00  0.00000000E+00
  0.00000000E+00  0.00000000E+00  0.00000000E+00
  0.00000000E+00  0.00000000E+00  0.00000000E+00
  0.00000000E+00  0.00000000E+00  0.00000000E+00
  0.00000000E+00  0.00000000E+00  0.00000000E+00
  0.00000000E+00  0.00000000E+00  0.00000000E+00
  0.00000000E+00  0.00000000E+00  0.00000000E+00
  0.00000000E+00  0.00000000E+00  0.00000000E+00
  0.00000000E+00  0.00000000E+00  0.00000000E+00
  0.00000000E+00  0.00000000E+00  0.00000000E+00
  0.00000000E+00  0.00000000E+00  0.00000000E+00
  0.00000000E+00  0.00000000E+00  0.00000000E+00
  0.00000000E+00  0.00000000E+00  0.00000000E+00
  0.00000000E+00  0.00000000E+00  0.00000000E+00
  0.00000000E+00  0.00000000E+00  0.00000000E+00
  0.00000000E+00  0.00000000E+00  0.00000000E+00
  0.00000000E+00  0.00000000E+00  0.00000000E+00
  0.00000000E+00  0.00000000E+00  0.00000000E+00
  0.00000000E+00  0.00000000E+00  0.00000000E+00
  0.00000000E+00  0.00000000E+00  0.00000000E+00
  0.00000000E+00  0.00000000E+00  0.00000000E+00
  0.00000000E+00  0.00000000E+00  0.00000000E+00
  0.00000000E+00  0.00000000E+00  0.00000000E+00
  0.00000000E+00  0.00000000E+00  0.00000000E+00
  0.00000000E+00  0.00000000E+00  0.00000000E+00
  0.00000000E+00  0.00000000E+00  0.00000000E+00
  0.00000000E+00  0.00000000E+00  0.00000000E+00
  0.00000000E+00  0.00000000E+00  0.00000000E+00
  0.00000000E+00  0.00000000E+00  0.00000000E+00
  0.00000000E+00  0.00000000E+00  0.00000000E+00
  0.00000000E+00  0.00000000E+00  0.00000000E+00
  0.00000000E+00  0.00000000E+00  0.00000000E+00
  0.00000000E+00  0.00000000E+00  0.00000000E+00
  0.00000000E+00  0.00000000E+00  0.00000000E+00
  0.00000000E+00  0.00000000E+00  0.00000000E+00
  0.00000000E+00  0.00000000E+00  0.00000000E+00
  0.00000000E+00  0.00000000E+00  0.00000000E+00
  0.00000000E+00  0.00000000E+00  0.00000000E+00
  0.00000000E+00  0.00000000E+00  0.00000000E+00
  0.00000000E+00  0.00000000E+00  0.00000000E+00
  0.00000000E+00  0.00000000E+00  0.00000000E+00
  0.00000000E+00  0.00000000E+00  0.00000000E+00
  0.00000000E+00  0.00000000E+00  0.00000000E+00
  0.00000000E+00  0.00000000E+00  0.00000000E+00
  0.00000000E+00  0.00000000E+00  0.00000000E+00
  0.00000000E+00  0.00000000E+00  0.00000000E+00
  0.00000000E+00  0.00000000E+00  0.00000000E+00
  0.00000000E+00  0.00000000E+00  0.00000000E+00
  0.00000000E+00  0.00000000E+00  0.00000000E+00
  0.00000000E+00  0.00000000E+00  0.00000000E+00
  0.00000000E+00  0.00000000E+00  0.00000000E+00
  0.00000000E+00  0.00000000E+00  0.00000000E+00
  0.00000000E+00  0.00000000E+00  0.00000000E+00
  0.00000000E+00  0.00000000E+00  0.00000000E+00
  0.00000000E+00  0.00000000E+00  0.00000000E+00
  0.00000000E+00  0.00000000E+00  0.00000000E+00
  0.00000000E+00  0.00000000E+00  0.00000000E+00
  0.00000000E+00  0.00000000E+00  0.00000000E+00
  0.00000000E+00  0.00000000E+00  0.00000000E+00
  0.00000000E+00  0.00000000E+00  0.00000000E+00
  0.00000000E+00  0.00000000E+00  0.00000000E+00
  0.00000000E+00  0.00000000E+00  0.00000000E+00
  0.00000000E+00  0.00000000E+00  0.00000000E+00
  0.00000000E+00  0.00000000E+00  0.00000000E+00
  0.00000000E+00  0.00000000E+00  0.00000000E+00
  0.00000000E+00  0.00000000E+00  0.00000000E+00
  0.00000000E+00  0.00000000E+00  0.00000000E+00
  0.00000000E+00  0.00000000E+00  0.00000000E+00
  0.00000000E+00  0.00000000E+00  0.00000000E+00
  0.00000000E+00  0.00000000E+00  0.00000000E+00
  0.00000000E+00  0.00000000E+00  0.00000000E+00
  0.00000000E+00  0.00000000E+00  0.00000000E+00
  0.00000000E+00  0.00000000E+00  0.00000000E+00
  0.00000000E+00  0.00000000E+00  0.00000000E+00
  0.00000000E+00  0.00000000E+00  0.00000000E+00
  0.00000000E+00  0.00000000E+00  0.00000000E+00
  0.00000000E+00  0.00000000E+00  0.00000000E+00
  0.00000000E+00  0.00000000E+00  0.00000000E+00
  0.00000000E+00  0.00000000E+00  0.00000000E+00
  0.00000000E+00  0.00000000E+00  0.00000000E+00
  0.00000000E+00  0.00000000E+00  0.00000000E+00
  0.00000000E+00  0.00000000E+00  0.00000000E+00
  0.00000000E+00  0.00000000E+00  0.00000000E+00
  0.00000000E+00  0.00000000E+00  0.00000000E+00
  0.00000000E+00  0.00000000E+00  0.00000000E+00
  0.00000000E+00  0.00000000E+00  0.00000000E+00
  0.00000000E+00  0.00000000E+00  0.00000000E+00
  0.00000000E+00  0.00000000E+00  0.00000000E+00
  0.00000000E+00  0.00000000E+00  0.00000000E+00
  0.00000000E+00  0.00000000E+00  0.00000000E+00
  0.00000000E+00  0.00000000E+00  0.00000000E+00
  0.00000000E+00  0.00000000E+00  0.00000000E+00
  0.00000000E+00  0.00000000E+00  0.00000000E+00
  0.00000000E+00  0.00000000E+00  0.00000000E+00
  0.00000000E+00  0.00000000E+00  0.00000000E+00
  0.00000000E+00  0.00000000E+00  0.00000000E+00
  0.00000000E+00  0.00000000E+00  0.00000000E+00
  0.00000000E+00  0.00000000E+00  0.00000000E+00
  0.00000000E+00  0.00000000E+00  0.00000000E+00
  0.00000000E+00  0.00000000E+00  0.00000000E+00
  0.00000000E+00  0.00000000E+00  0.00000000E+00
  0.00000000E+00  0.00000000E+00  0.00000000E+00
  0.00000000E+00  0.00000000E+00  0.00000000E+00
  0.00000000E+00  0.00000000E+00  0.00000000E+00
  0.00000000E+00  0.00000000E+00  0.00000000E+00
  0.00000000E+00  0.00000000E+00  0.00000000E+00
  0.00000000E+00  0.00000000E+00  0.00000000E+00
  0.00000000E+00  0.00000000E+00  0.00000000E+00
  0.00000000E+00  0.00000000E+00  0.00000000E+00
  0.00000000E+00  0.00000000E+00  0.00000000E+00
  0.00000000E+00  0.00000000E+00  0.00000000E+00
  0.00000000E+00  0.00000000E+00  0.00000000E+00
  0.00000000E+00  0.00000000E+00  0.00000000E+00
  0.00000000E+00  0.00000000E+00  0.00000000E+00
  0.00000000E+00  0.00000000E+00  0.00000000E+00
  0.00000000E+00  0.00000000E+00  0.00000000E+00
  0.00000000E+00  0.00000000E+00  0.00000000E+00
  0.00000000E+00  0.00000000E+00  0.00000000E+00
  0.00000000E+00  0.00000000E+00  0.00000000E+00
  0.00000000E+00  0.00000000E+00  0.00000000E+00
  0.00000000E+00  0.00000000E+00  0.00000000E+00
  0.00000000E+00  0.00000000E+00  0.00000000E+00
  0.00000000E+00  0.00000000E+00  0.00000000E+00
  0.00000000E+00  0.00000000E+00  0.00000000E+00
  0.00000000E+00  0.00000000E+00  0.00000000E+00
  0.00000000E+00  0.00000000E+00  0.00000000E+00
  0.00000000E+00  0.00000000E+00  0.00000000E+00
  0.00000000E+00  0.00000000E+00  0.00000000E+00
  0.00000000E+00  0.00000000E+00  0.00000000E+00
  0.00000000E+00  0.00000000E+00  0.00000000E+00
  0.00000000E+00  0.00000000E+00  0.00000000E+00
  0.00000000E+00  0.00000000E+00  0.00000000E+00
  0.00000000E+00  0.00000000E+00  0.00000000E+00
  0.00000000E+00  0.00000000E+00  0.00000000E+00
  0.00000000E+00  0.00000000E+00  0.00000000E+00
  0.00000000E+00  0.00000000E+00  0.00000000E+00
  0.00000000E+00  0.00000000E+00  0.00000000E+00
  0.00000000E+00  0.00000000E+00  0.00000000E+00
  0.00000000E+00  0.00000000E+00  0.00000000E+00
  0.00000000E+00  0.00000000E+00  0.00000000E+00
  0.00000000E+00  0.00000000E+00  0.00000000E+00
  0.00000000E+00  0.00000000E+00  0.00000000E+00
  0.00000000E+00  0.00000000E+00  0.00000000E+00
  0.00000000E+00  0.00000000E+00  0.00000000E+00
  0.00000000E+00  0.00000000E+00  0.00000000E+00
  0.00000000E+00  0.00000000E+00  0.00000000E+00
  0.00000000E+00  0.00000000E+00  0.00000000E+00
  0.00000000E+00  0.00000000E+00  0.00000000E+00
  0.00000000E+00  0.00000000E+00  0.00000000E+00
  0.00000000E+00  0.00000000E+00  0.00000000E+00
  0.00000000E+00  0.00000000E+00  0.00000000E+00
  0.00000000E+00  0.00000000E+00  0.00000000E+00
  0.00000000E+00  0.00000000E+00  0.00000000E+00
