# Supplementary material for: Towards an atomistic understanding of disordered carbon electrode materials
Source: Chem Commun (Camb). 2018 May 23;54(47):5988–91. doi: 10.1039/c8cc01388h (PMC5994876; doi:10.1039/c8cc01388h)
Supplement: Supplementary file 1 [file CC-054-C8CC01388H-s001.zip › structures_pure_small/POSCAR/POSCAR.aC216_opt_1.75_02]

 C                                      
   1.00000000000000     
    13.2256722399999997    0.0000000000000000    0.0000000000000000
     0.0000000000000000   13.2256722399999997    0.0000000000000000
     0.0000000000000000    0.0000000000000000   13.2256722399999997
   C 
   212
Direct
  0.9191930440476918  0.9777152646797239  0.0539840301602410
  0.8658197021849885  0.5856095072999496  0.8731045431153761
  0.9433311591608698  0.1176840113896953  0.9167403787931850
  0.1187383519713921  0.2738307644821209  0.2593533237369102
  0.2321282564252518  0.4529423806465613  0.7251565057440270
  0.0986731407552916  0.9408398105110309  0.7677943842549060
  0.1603169899147926  0.8594744537163108  0.5510939096340879
  0.0323147054488094  0.5519642644472177  0.2830714982143087
  0.4742505298475657  0.9688676735851585  0.6837170973264265
  0.7145283822242556  0.8387815820239458  0.0073398942107747
  0.2673786542726794  0.5351528418197077  0.4690816253934747
  0.7508942084855065  0.1355418950154988  0.3383292146729595
  0.2387612736841109  0.2866115394218927  0.7953924923915822
  0.4961920113500357  0.8862646853805695  0.7530994696863769
  0.6831836247053585  0.4836368210222051  0.6515653694456350
  0.8355735983801090  0.8629737397524635  0.7041837317703389
  0.5578244857714899  0.7988506047433016  0.7328759643978890
  0.0564409296035010  0.2887982469540921  0.4709764834602024
  0.1942019789118700  0.4588171355980477  0.9950283927523687
  0.1639293800722439  0.5598875875039905  0.0055459002299437
  0.6232426234525281  0.8398782533099115  0.3813901019998630
  0.1770978346110669  0.7759980142741320  0.6121321821471730
  0.0009162765757031  0.8143410690092546  0.0861416612398568
  0.6073321080532731  0.5278298472390904  0.8132837637817956
  0.2801461024828085  0.1958240519001966  0.7690167256343303
  0.0693123610549045  0.1632564996106979  0.5914816022020393
  0.7011277841169480  0.9272047357437682  0.9537224214461048
  0.6092685738832923  0.6278259672205053  0.7639082469546147
  0.7998080042088781  0.8617452551040555  0.8055039770539955
  0.0494447054961717  0.3762308633249982  0.4090390670812127
  0.3011749375552605  0.1276517430126724  0.8444474752566081
  0.0125972381792456  0.0848440416697971  0.8477020791197033
  0.8036157157040481  0.3163941309902213  0.0271467316696347
  0.7324061638528588  0.3153396976617079  0.3351584010675441
  0.6765646379115176  0.6764558746619072  0.4337255767929675
  0.7450483486909985  0.4082009620322878  0.1747976678821553
  0.9645857308816167  0.6543140814746262  0.4192618045899710
  0.7442012459315486  0.1387368678392232  0.6752735076949773
  0.4511543000271295  0.1906751399577797  0.3621287369132406
  0.7271399455350919  0.4042502961465770  0.4901702898073823
  0.0642472909512104  0.6467061132846872  0.1248614550500486
  0.8381365051299885  0.9436876229689027  0.5328969225150222
  0.1887241157745973  0.9247048680016349  0.2437289425417333
  0.2092429172242888  0.7887747864607790  0.3672793981925309
  0.1617665974724642  0.2342819364126895  0.1620145103744353
  0.7474461578015730  0.2222151482496869  0.1763803126561645
  0.6916174041059611  0.5872853170041151  0.4932119243194377
  0.1221907336749374  0.0198331862369979  0.4954236326358160
  0.2718683010139629  0.0571180495589831  0.0095539884462795
  0.9800570870130537  0.4275389045311832  0.6517334215737914
  0.9456003118046142  0.6719553882768973  0.5218892134300650
  0.0507202978491096  0.9830371064402013  0.8521966569325411
  0.5629310540042147  0.7171003107961146  0.8014569325818238
  0.2163855096481409  0.6121278071293373  0.6523193170250827
  0.7239810412721770  0.6804855998847144  0.1002620124487180
  0.3307027774303985  0.6948411033479640  0.1555848314389136
  0.9386843917181429  0.5957763875503113  0.6847282448074390
  0.7293449770168844  0.4088114246398865  0.2805559360932016
  0.7592858934528396  0.3154771406820891  0.1244636128112789
  0.3781249001546981  0.3522230509363732  0.3525009477943047
  0.8142692793528393  0.7703736756960673  0.8606222225493645
  0.2819837852915819  0.6147341350346709  0.3160108035037504
  0.8347079785397884  0.4033315718670601  0.9746271268296685
  0.8727318462683410  0.8986591949517073  0.3220402960628101
  0.2192861479881147  0.8243728535618964  0.2673113490514629
  0.8697162964951961  0.9685851255974668  0.1495112255705173
  0.6125372168045999  0.8116776774587396  0.5554644483234678
  0.1763106621595430  0.1256516769418957  0.1717753887849121
  0.7524788746720965  0.2151660761169205  0.4988022171013756
  0.3311408314015868  0.8764845025784616  0.0262075164800540
  0.1254538078171753  0.8353106870876279  0.7897273716440065
  0.9718854451385958  0.7294902107387186  0.2530303382772005
  0.2737147012483167  0.7845608603449591  0.1804992490370863
  0.3170654156358589  0.2021096900496188  0.6682946409023466
  0.6186765627570423  0.2506237938158352  0.9054297840381588
  0.5063987267781939  0.1015203313855347  0.3378213383325006
  0.4845151694896397  0.0517730586539493  0.5105731444089867
  0.7141135341969230  0.4985569703694751  0.4375646230478941
  0.4510531793128763  0.8000180497158703  0.9152701667616105
  0.1630352161481314  0.7634183830567437  0.7217340103538497
  0.3086127521779282  0.3584950551932203  0.5393099248205986
  0.6083684830834212  0.7609124014789895  0.6458893542496376
  0.8174365186079411  0.5841503086922747  0.9677879188998256
  0.5069328402682867  0.6245047365818024  0.9403303537399429
  0.1867308575745834  0.5994235674499810  0.8328470536253565
  0.2475772408787369  0.3512405139112093  0.7133794075764532
  0.6445877214159025  0.7721663663517899  0.4636380603892320
  0.0824105823467131  0.3688479473797670  0.3029776030305291
  0.9891699893507255  0.4867550860303322  0.5570202442755976
  0.2640667780722260  0.1453758148470510  0.9472802453717211
  0.6520057581904027  0.8244089077714497  0.1944884582343133
  0.4603291763624242  0.5180137096152787  0.0601883769493193
  0.1540971794679499  0.9976154476909144  0.3104255015594680
  0.2957088447806470  0.5228482843089028  0.3688165807227773
  0.7151234230958931  0.3130016619423009  0.6517740199935196
  0.2092777476092500  0.6800478545863178  0.5726577249872201
  0.1289856825875606  0.9594155693521160  0.5831818779691182
  0.8997241299588055  0.6856588259913464  0.7245912272014551
  0.9574635103861848  0.8109900394766478  0.1842939153002219
  0.2241658918696420  0.2464122626752660  0.9757583282811350
  0.8245345735324491  0.1348761818857069  0.0371417295087548
  0.7157548798463490  0.4019005944685194  0.5939177818193090
  0.7787975281158024  0.1306688555894444  0.1302628640735027
  0.4731432077702939  0.2812650910957273  0.1988187528070237
  0.7669891489683718  0.1241189218362207  0.4442348953961498
  0.0271475451718124  0.1548285010601846  0.7645145716781352
  0.9453507382142021  0.7365445029013914  0.3555316896125444
  0.1026099481283076  0.9998098373129665  0.6780939395106543
  0.4060419676976354  0.0482233955866190  0.7099518075694783
  0.3491232822504740  0.4495501849093701  0.3141418883781436
  0.3816916599589264  0.9681880659226354  0.8779622185585133
  0.9030163570848886  0.8276259293627810  0.3933415262514731
  0.0406392782052008  0.2663414830146910  0.5793445710969088
  0.2426728248769577  0.5105427235279320  0.6394354063715127
  0.7257995377520389  0.5938284128253100  0.1641337617522659
  0.7816381455762725  0.0483484755455185  0.2879101154676083
  0.1469473075563926  0.9608342808301257  0.4099949541298070
  0.0139175645208016  0.4711029064955608  0.4517575880523987
  0.0036574511780019  0.3208799201214162  0.6643452148470037
  0.9897282038998114  0.9014211511723700  0.0228556640797720
  0.1186126349465051  0.5624838485678630  0.0993501721799644
  0.8830296202083150  0.8483983990296371  0.4963322141194473
  0.3297253655942320  0.6075714423457405  0.2212978290711149
  0.3895095040365910  0.7011868416834213  0.0634094592442186
  0.2738044141241950  0.4650961042812998  0.5468731564139943
  0.5114478624240203  0.9757056030935446  0.5831359897181528
  0.3276804910608828  0.9695383895177425  0.9718180193814664
  0.7080690470734622  0.1482350437380486  0.7754958130526682
  0.1225743210764449  0.4671664419755708  0.1490309298218760
  0.1722220663694561  0.3974675336107321  0.0789173960209369
  0.4304868485166512  0.4605401202484939  0.1431296785212489
  0.5776521474232731  0.9298773238209913  0.4243086719190529
  0.5097097999444978  0.7157673545893359  0.8893139772341956
  0.7067872887447979  0.5944421261349393  0.2715386173388855
  0.5210108249422977  0.4621412242721057  0.9907987533481347
  0.7423582463934996  0.9450529880403227  0.8549971791561233
  0.5724049305758736  0.2865247117790079  0.9771271546541650
  0.2109507094389594  0.4226523056044179  0.9009798761240462
  0.5255917028127455  0.3619125240126158  0.0315783625856247
  0.8082683646473593  0.0169456778829539  0.4588691176481543
  0.3587805753095317  0.3114943974069683  0.4545360040762833
  0.5708346301558905  0.9074029192255703  0.5305525323408756
  0.7569885953017587  0.4995734134670187  0.1189942195229775
  0.4450042438502894  0.8855442689521730  0.8496377295014736
  0.0877354678183665  0.1971179730215446  0.4242282367009841
  0.6682380281347410  0.2414253296631819  0.8134756749304152
  0.0953342232019827  0.1202968094059857  0.4984728284425090
  0.0696860442812777  0.1061420973484977  0.6799080819474072
  0.3912475070300223  0.7919990681057825  0.0022502723108965
  0.8206783315078325  0.9817987412568466  0.3581090847991426
  0.4748047273005145  0.3581716170837031  0.1293251738908961
  0.0781108886308894  0.4603205665318011  0.2447970042576080
  0.0018755441280081  0.5576868580826362  0.3857742334564067
  0.9055364691337483  0.2179924841599218  0.9098414753361770
  0.1555709357312670  0.6335705428367986  0.9306922521481692
  0.2100202146553902  0.4933803783206216  0.8207409658965873
  0.1050567889003857  0.7273261349307727  0.9567004055313307
  0.9617911937591883  0.5883107336778045  0.5833662613197467
  0.6747580102499300  0.5794497963983027  0.6014380124648127
  0.2219816082514685  0.3165059110218877  0.8932405109194205
  0.9071345346317787  0.7662183839721628  0.5614518243304599
  0.1878732308225734  0.6585651497863924  0.7444539550827782
  0.7184103250177089  0.5022901476636707  0.3301877493113484
  0.7358782046281828  0.0332694542271070  0.7921306637583716
  0.8631872319755941  0.6813888905755452  0.8229652682581746
  0.0587869278320628  0.7297259926774479  0.0552306426830709
  0.7709342780457665  0.7627794353388045  0.9551295316748736
  0.3639282138998625  0.0477993188483437  0.8104603718479100
  0.6531068746314751  0.4480155839146863  0.7516806996445404
  0.7716200114488035  0.0310611602688542  0.6904013675851429
  0.9452737853739194  0.4986307991120121  0.7295024836486981
  0.4058260101305847  0.2102182055906204  0.4592351770907908
  0.1455731041159081  0.0977140602996515  0.2717878017833942
  0.7354130375205624  0.2239889536966378  0.2825131144038916
  0.2397474071166577  0.6880700543505115  0.3846042976899554
  0.4345888858265244  0.2755629494928661  0.2974187407745899
  0.8348233509888489  0.2265424719715455  0.9873773618638361
  0.6502247937195552  0.7863643779884770  0.2916521295863760
  0.6824403117704797  0.6820752073483018  0.3254775636510923
  0.3723628331238264  0.5015296988054977  0.2196043965783759
  0.2211228608088412  0.9518347563134907  0.1475617958792127
  0.6874604599465853  0.7867241982007579  0.1065802525262539
  0.2732965059188834  0.8671420073312834  0.1113207503229997
  0.7383837775618329  0.3093097215819254  0.4415534412964695
  0.7424632539804197  0.2191537251401246  0.6075672188148414
  0.8838611041070594  0.7734751677371547  0.6650144716120011
  0.6388171787945808  0.6559460768670221  0.6647934514922167
  0.0948739768209072  0.8156504091931496  0.8939674492073877
  0.0428821066595632  0.9044681216203346  0.9296499739086832
  0.6766926216571399  0.3333693375149059  0.7500889312004412
  0.1140398041869860  0.1880219887616159  0.3230411797342452
  0.4233956692732441  0.1338507813445106  0.5353463077586414
  0.8025490014958517  0.4946620857427316  0.0209366992544038
  0.9907132955587052  0.2619174972202166  0.7584243449992293
  0.8170507323062269  0.9492745846192520  0.6404392922953762
  0.8018454651899261  0.0436308385186126  0.1860492854512292
  0.5257619493855971  0.0277350584247305  0.4102479241954379
  0.5529516732669478  0.5295709101135491  0.9096058544520889
  0.9321749731642393  0.2978662219383427  0.8456751956434659
  0.2214720264230665  0.0497260598518293  0.1067016253456881
  0.3825790639471371  0.1274693333473838  0.6366116169579403
  0.9053405088294044  0.4916264462109148  0.8288461134398720
  0.8978623811143644  0.8921967159899695  0.2179009032157911
  0.7732778827022839  0.6715852429380069  0.0070335066557666
  0.1723128864630679  0.8613559573196329  0.4403472926226977
  0.0203802823016590  0.6410135453654375  0.2213272215304450
  0.8961096935294746  0.0655098535449752  0.9991782105608953
  0.2916596664920795  0.3022188556978825  0.6292391121541242
  0.2341493084819631  0.6394523362325633  0.4793199873524992
  0.1877125449213853  0.2900521479913327  0.0743031144878462
  0.8918281734243045  0.3974694160358044  0.8809688499668731
  0.4476378194046262  0.6184862610306380  0.0289272581431910
 
  0.00000000E+00  0.00000000E+00  0.00000000E+00
  0.00000000E+00  0.00000000E+00  0.00000000E+00
  0.00000000E+00  0.00000000E+00  0.00000000E+00
  0.00000000E+00  0.00000000E+00  0.00000000E+00
  0.00000000E+00  0.00000000E+00  0.00000000E+00
  0.00000000E+00  0.00000000E+00  0.00000000E+00
  0.00000000E+00  0.00000000E+00  0.00000000E+00
  0.00000000E+00  0.00000000E+00  0.00000000E+00
  0.00000000E+00  0.00000000E+00  0.00000000E+00
  0.00000000E+00  0.00000000E+00  0.00000000E+00
  0.00000000E+00  0.00000000E+00  0.00000000E+00
  0.00000000E+00  0.00000000E+00  0.00000000E+00
  0.00000000E+00  0.00000000E+00  0.00000000E+00
  0.00000000E+00  0.00000000E+00  0.00000000E+00
  0.00000000E+00  0.00000000E+00  0.00000000E+00
  0.00000000E+00  0.00000000E+00  0.00000000E+00
  0.00000000E+00  0.00000000E+00  0.00000000E+00
  0.00000000E+00  0.00000000E+00  0.00000000E+00
  0.00000000E+00  0.00000000E+00  0.00000000E+00
  0.00000000E+00  0.00000000E+00  0.00000000E+00
  0.00000000E+00  0.00000000E+00  0.00000000E+00
  0.00000000E+00  0.00000000E+00  0.00000000E+00
  0.00000000E+00  0.00000000E+00  0.00000000E+00
  0.00000000E+00  0.00000000E+00  0.00000000E+00
  0.00000000E+00  0.00000000E+00  0.00000000E+00
  0.00000000E+00  0.00000000E+00  0.00000000E+00
  0.00000000E+00  0.00000000E+00  0.00000000E+00
  0.00000000E+00  0.00000000E+00  0.00000000E+00
  0.00000000E+00  0.00000000E+00  0.00000000E+00
  0.00000000E+00  0.00000000E+00  0.00000000E+00
  0.00000000E+00  0.00000000E+00  0.00000000E+00
  0.00000000E+00  0.00000000E+00  0.00000000E+00
  0.00000000E+00  0.00000000E+00  0.00000000E+00
  0.00000000E+00  0.00000000E+00  0.00000000E+00
  0.00000000E+00  0.00000000E+00  0.00000000E+00
  0.00000000E+00  0.00000000E+00  0.00000000E+00
  0.00000000E+00  0.00000000E+00  0.00000000E+00
  0.00000000E+00  0.00000000E+00  0.00000000E+00
  0.00000000E+00  0.00000000E+00  0.00000000E+00
  0.00000000E+00  0.00000000E+00  0.00000000E+00
  0.00000000E+00  0.00000000E+00  0.00000000E+00
  0.00000000E+00  0.00000000E+00  0.00000000E+00
  0.00000000E+00  0.00000000E+00  0.00000000E+00
  0.00000000E+00  0.00000000E+00  0.00000000E+00
  0.00000000E+00  0.00000000E+00  0.00000000E+00
  0.00000000E+00  0.00000000E+00  0.00000000E+00
  0.00000000E+00  0.00000000E+00  0.00000000E+00
  0.00000000E+00  0.00000000E+00  0.00000000E+00
  0.00000000E+00  0.00000000E+00  0.00000000E+00
  0.00000000E+00  0.00000000E+00  0.00000000E+00
  0.00000000E+00  0.00000000E+00  0.00000000E+00
  0.00000000E+00  0.00000000E+00  0.00000000E+00
  0.00000000E+00  0.00000000E+00  0.00000000E+00
  0.00000000E+00  0.00000000E+00  0.00000000E+00
  0.00000000E+00  0.00000000E+00  0.00000000E+00
  0.00000000E+00  0.00000000E+00  0.00000000E+00
  0.00000000E+00  0.00000000E+00  0.00000000E+00
  0.00000000E+00  0.00000000E+00  0.00000000E+00
  0.00000000E+00  0.00000000E+00  0.00000000E+00
  0.00000000E+00  0.00000000E+00  0.00000000E+00
  0.00000000E+00  0.00000000E+00  0.00000000E+00
  0.00000000E+00  0.00000000E+00  0.00000000E+00
  0.00000000E+00  0.00000000E+00  0.00000000E+00
  0.00000000E+00  0.00000000E+00  0.00000000E+00
  0.00000000E+00  0.00000000E+00  0.00000000E+00
  0.00000000E+00  0.00000000E+00  0.00000000E+00
  0.00000000E+00  0.00000000E+00  0.00000000E+00
  0.00000000E+00  0.00000000E+00  0.00000000E+00
  0.00000000E+00  0.00000000E+00  0.00000000E+00
  0.00000000E+00  0.00000000E+00  0.00000000E+00
  0.00000000E+00  0.00000000E+00  0.00000000E+00
  0.00000000E+00  0.00000000E+00  0.00000000E+00
  0.00000000E+00  0.00000000E+00  0.00000000E+00
  0.00000000E+00  0.00000000E+00  0.00000000E+00
  0.00000000E+00  0.00000000E+00  0.00000000E+00
  0.00000000E+00  0.00000000E+00  0.00000000E+00
  0.00000000E+00  0.00000000E+00  0.00000000E+00
  0.00000000E+00  0.00000000E+00  0.00000000E+00
  0.00000000E+00  0.00000000E+00  0.00000000E+00
  0.00000000E+00  0.00000000E+00  0.00000000E+00
  0.00000000E+00  0.00000000E+00  0.00000000E+00
  0.00000000E+00  0.00000000E+00  0.00000000E+00
  0.00000000E+00  0.00000000E+00  0.00000000E+00
  0.00000000E+00  0.00000000E+00  0.00000000E+00
  0.00000000E+00  0.00000000E+00  0.00000000E+00
  0.00000000E+00  0.00000000E+00  0.00000000E+00
  0.00000000E+00  0.00000000E+00  0.00000000E+00
  0.00000000E+00  0.00000000E+00  0.00000000E+00
  0.00000000E+00  0.00000000E+00  0.00000000E+00
  0.00000000E+00  0.00000000E+00  0.00000000E+00
  0.00000000E+00  0.00000000E+00  0.00000000E+00
  0.00000000E+00  0.00000000E+00  0.00000000E+00
  0.00000000E+00  0.00000000E+00  0.00000000E+00
  0.00000000E+00  0.00000000E+00  0.00000000E+00
  0.00000000E+00  0.00000000E+00  0.00000000E+00
  0.00000000E+00  0.00000000E+00  0.00000000E+00
  0.00000000E+00  0.00000000E+00  0.00000000E+00
  0.00000000E+00  0.00000000E+00  0.00000000E+00
  0.00000000E+00  0.00000000E+00  0.00000000E+00
  0.00000000E+00  0.00000000E+00  0.00000000E+00
  0.00000000E+00  0.00000000E+00  0.00000000E+00
  0.00000000E+00  0.00000000E+00  0.00000000E+00
  0.00000000E+00  0.00000000E+00  0.00000000E+00
  0.00000000E+00  0.00000000E+00  0.00000000E+00
  0.00000000E+00  0.00000000E+00  0.00000000E+00
  0.00000000E+00  0.00000000E+00  0.00000000E+00
  0.00000000E+00  0.00000000E+00  0.00000000E+00
  0.00000000E+00  0.00000000E+00  0.00000000E+00
  0.00000000E+00  0.00000000E+00  0.00000000E+00
  0.00000000E+00  0.00000000E+00  0.00000000E+00
  0.00000000E+00  0.00000000E+00  0.00000000E+00
  0.00000000E+00  0.00000000E+00  0.00000000E+00
  0.00000000E+00  0.00000000E+00  0.00000000E+00
  0.00000000E+00  0.00000000E+00  0.00000000E+00
  0.00000000E+00  0.00000000E+00  0.00000000E+00
  0.00000000E+00  0.00000000E+00  0.00000000E+00
  0.00000000E+00  0.00000000E+00  0.00000000E+00
  0.00000000E+00  0.00000000E+00  0.00000000E+00
  0.00000000E+00  0.00000000E+00  0.00000000E+00
  0.00000000E+00  0.00000000E+00  0.00000000E+00
  0.00000000E+00  0.00000000E+00  0.00000000E+00
  0.00000000E+00  0.00000000E+00  0.00000000E+00
  0.00000000E+00  0.00000000E+00  0.00000000E+00
  0.00000000E+00  0.00000000E+00  0.00000000E+00
  0.00000000E+00  0.00000000E+00  0.00000000E+00
  0.00000000E+00  0.00000000E+00  0.00000000E+00
  0.00000000E+00  0.00000000E+00  0.00000000E+00
  0.00000000E+00  0.00000000E+00  0.00000000E+00
  0.00000000E+00  0.00000000E+00  0.00000000E+00
  0.00000000E+00  0.00000000E+00  0.00000000E+00
  0.00000000E+00  0.00000000E+00  0.00000000E+00
  0.00000000E+00  0.00000000E+00  0.00000000E+00
  0.00000000E+00  0.00000000E+00  0.00000000E+00
  0.00000000E+00  0.00000000E+00  0.00000000E+00
  0.00000000E+00  0.00000000E+00  0.00000000E+00
  0.00000000E+00  0.00000000E+00  0.00000000E+00
  0.00000000E+00  0.00000000E+00  0.00000000E+00
  0.00000000E+00  0.00000000E+00  0.00000000E+00
  0.00000000E+00  0.00000000E+00  0.00000000E+00
  0.00000000E+00  0.00000000E+00  0.00000000E+00
  0.00000000E+00  0.00000000E+00  0.00000000E+00
  0.00000000E+00  0.00000000E+00  0.00000000E+00
  0.00000000E+00  0.00000000E+00  0.00000000E+00
  0.00000000E+00  0.00000000E+00  0.00000000E+00
  0.00000000E+00  0.00000000E+00  0.00000000E+00
  0.00000000E+00  0.00000000E+00  0.00000000E+00
  0.00000000E+00  0.00000000E+00  0.00000000E+00
  0.00000000E+00  0.00000000E+00  0.00000000E+00
  0.00000000E+00  0.00000000E+00  0.00000000E+00
  0.00000000E+00  0.00000000E+00  0.00000000E+00
  0.00000000E+00  0.00000000E+00  0.00000000E+00
  0.00000000E+00  0.00000000E+00  0.00000000E+00
  0.00000000E+00  0.00000000E+00  0.00000000E+00
  0.00000000E+00  0.00000000E+00  0.00000000E+00
  0.00000000E+00  0.00000000E+00  0.00000000E+00
  0.00000000E+00  0.00000000E+00  0.00000000E+00
  0.00000000E+00  0.00000000E+00  0.00000000E+00
  0.00000000E+00  0.00000000E+00  0.00000000E+00
  0.00000000E+00  0.00000000E+00  0.00000000E+00
  0.00000000E+00  0.00000000E+00  0.00000000E+00
  0.00000000E+00  0.00000000E+00  0.00000000E+00
  0.00000000E+00  0.00000000E+00  0.00000000E+00
  0.00000000E+00  0.00000000E+00  0.00000000E+00
  0.00000000E+00  0.00000000E+00  0.00000000E+00
  0.00000000E+00  0.00000000E+00  0.00000000E+00
  0.00000000E+00  0.00000000E+00  0.00000000E+00
  0.00000000E+00  0.00000000E+00  0.00000000E+00
  0.00000000E+00  0.00000000E+00  0.00000000E+00
  0.00000000E+00  0.00000000E+00  0.00000000E+00
  0.00000000E+00  0.00000000E+00  0.00000000E+00
  0.00000000E+00  0.00000000E+00  0.00000000E+00
  0.00000000E+00  0.00000000E+00  0.00000000E+00
  0.00000000E+00  0.00000000E+00  0.00000000E+00
  0.00000000E+00  0.00000000E+00  0.00000000E+00
  0.00000000E+00  0.00000000E+00  0.00000000E+00
  0.00000000E+00  0.00000000E+00  0.00000000E+00
  0.00000000E+00  0.00000000E+00  0.00000000E+00
  0.00000000E+00  0.00000000E+00  0.00000000E+00
  0.00000000E+00  0.00000000E+00  0.00000000E+00
  0.00000000E+00  0.00000000E+00  0.00000000E+00
  0.00000000E+00  0.00000000E+00  0.00000000E+00
  0.00000000E+00  0.00000000E+00  0.00000000E+00
  0.00000000E+00  0.00000000E+00  0.00000000E+00
  0.00000000E+00  0.00000000E+00  0.00000000E+00
  0.00000000E+00  0.00000000E+00  0.00000000E+00
  0.00000000E+00  0.00000000E+00  0.00000000E+00
  0.00000000E+00  0.00000000E+00  0.00000000E+00
  0.00000000E+00  0.00000000E+00  0.00000000E+00
  0.00000000E+00  0.00000000E+00  0.00000000E+00
  0.00000000E+00  0.00000000E+00  0.00000000E+00
  0.00000000E+00  0.00000000E+00  0.00000000E+00
  0.00000000E+00  0.00000000E+00  0.00000000E+00
  0.00000000E+00  0.00000000E+00  0.00000000E+00
  0.00000000E+00  0.00000000E+00  0.00000000E+00
  0.00000000E+00  0.00000000E+00  0.00000000E+00
  0.00000000E+00  0.00000000E+00  0.00000000E+00
  0.00000000E+00  0.00000000E+00  0.00000000E+00
  0.00000000E+00  0.00000000E+00  0.00000000E+00
  0.00000000E+00  0.00000000E+00  0.00000000E+00
  0.00000000E+00  0.00000000E+00  0.00000000E+00
  0.00000000E+00  0.00000000E+00  0.00000000E+00
  0.00000000E+00  0.00000000E+00  0.00000000E+00
  0.00000000E+00  0.00000000E+00  0.00000000E+00
  0.00000000E+00  0.00000000E+00  0.00000000E+00
  0.00000000E+00  0.00000000E+00  0.00000000E+00
  0.00000000E+00  0.00000000E+00  0.00000000E+00
  0.00000000E+00  0.00000000E+00  0.00000000E+00
  0.00000000E+00  0.00000000E+00  0.00000000E+00
  0.00000000E+00  0.00000000E+00  0.00000000E+00
  0.00000000E+00  0.00000000E+00  0.00000000E+00
  0.00000000E+00  0.00000000E+00  0.00000000E+00
  0.00000000E+00  0.00000000E+00  0.00000000E+00
