# Supplementary material for: Towards an atomistic understanding of disordered carbon electrode materials
Source: Chem Commun (Camb). 2018 May 23;54(47):5988–91. doi: 10.1039/c8cc01388h (PMC5994876; doi:10.1039/c8cc01388h)
Supplement: Supplementary file 1 [file CC-054-C8CC01388H-s001.zip › structures_pure_small/POSCAR/POSCAR.aC216_opt_1.75_03]

 C                                      
   1.00000000000000     
    13.2916723900000004    0.0000000000000000    0.0000000000000000
     0.0000000000000000   13.2916723900000004    0.0000000000000000
     0.0000000000000000    0.0000000000000000   13.2916723900000004
   C 
   210
Direct
  0.6534367801009060  0.1621227361490887  0.1325691275901806
  0.5123690411622495  0.6839393697810664  0.1802711428054628
  0.6166905641389911  0.1823053047565630  0.7070283094447918
  0.7666982446116829  0.9637062351845372  0.8645973918848042
  0.8012228839705028  0.9502029714408283  0.6819851831997875
  0.8821557277326335  0.1201804641611856  0.6992702021767401
  0.8512045600943848  0.6679615070411783  0.4106780837899379
  0.4700413881729057  0.0020765164052445  0.3639811381711353
  0.4220757417542356  0.6880299427726797  0.5348315122729781
  0.7845874017096133  0.6555671182828057  0.2397278885563984
  0.6720182673938784  0.4919595066989659  0.7083103165000249
  0.3650681681692091  0.9505453243656834  0.9954323999561794
  0.7183088024636732  0.5772250481349932  0.2625966341643658
  0.5380535977225803  0.7565797947032693  0.3709090269047091
  0.2705734770987780  0.4804292897847808  0.8549841080470860
  0.3216221372379961  0.9751819023444704  0.2628067422264794
  0.2747067170226630  0.9802752566259145  0.8477082012212744
  0.8332515273791533  0.6977259856511601  0.6430866850967097
  0.8156942362136552  0.6289440238287852  0.9633809911851668
  0.2822342918663733  0.3714503989040516  0.2215875107645367
  0.0841276125169966  0.4810511134873849  0.2035818013685630
  0.7552905374605405  0.6251058540061450  0.4346530810610102
  0.9506608803098875  0.6919992884681809  0.2439121183272244
  0.0032805428501970  0.3872506455948180  0.5526363465261195
  0.6657678273325449  0.3769883037447602  0.4065698382617909
  0.7954431717023157  0.9264532427985239  0.4132247672482125
  0.3070361809206891  0.5653193034002133  0.6038366714598550
  0.0563914388755406  0.4024734314353289  0.1402683725134641
  0.7721245848177019  0.6158401089456340  0.0590566666423983
  0.8485241427259150  0.6890246747917643  0.7483268465845584
  0.0608640267327713  0.4598193457688971  0.3075454601520782
  0.6613620269376661  0.5113559840054515  0.5276774191488917
  0.3934102637203369  0.5518081893958866  0.2457573926647711
  0.8739369682093854  0.2171910817457364  0.8466095126196184
  0.6110873072749032  0.1672934442007788  0.8131392085521817
  0.9771414469899273  0.3657420185497161  0.8710312727635342
  0.6190456058655067  0.0950903357602566  0.2991261587836824
  0.4572071097805123  0.6377687039440221  0.2600113697793303
  0.7469440472037954  0.9226419080761771  0.7681826811646401
  0.5308360390721906  0.7145713972861220  0.0057801598963112
  0.6514665922348846  0.2996492612629437  0.4874865128309840
  0.6091068364125163  0.0865088470194294  0.1936897520727339
  0.0492404828849733  0.5989104281803379  0.0719074084715907
  0.0496759093871377  0.5165937377168690 -0.0014892750304105
  0.2387425974906489  0.2742801435836846  0.2216820641162646
  0.7110018680223116  0.5906833437647707  0.7084384246557004
  0.2284517153520206  0.2174621979841301  0.3144983805649857
  0.2187438934482108  0.2540648260735469  0.6047726739258062
  0.9010483235031466  0.0937207895658810  0.1201666833075425
  0.9712602598173842  0.6709599518521174  0.0509297471293757
  0.1903436693506121  0.2242733329831794  0.8076878330089344
  0.9342260671004915  0.2512273073728790  0.0101923694746079
  0.1847763940557609  0.1352762840523911  0.8633410049761722
  0.6917086901934979  0.3365705522173243  0.1308976669331730
  0.9496812551352998  0.6583306293451213  0.7688797573201266
  0.6439171060198587  0.1968075480556041  0.4477634971776942
  0.6245122859752819  0.8342082132745825  0.6637140224822382
  0.4088140721902538  0.6439374622109058  0.4383600985892278
  0.6538187554230512  0.8400658510014040  0.9404323419560424
 -0.0232040306116031  0.6284428734329113  0.8676593278494880
  0.3742816540286434  0.5654400765360165  0.9723380822508829
  0.8112212339271692  0.0580248460169760  0.8693297951013462
  0.2342888958354777  0.3961898923036023  0.8038893711149613
  0.4156412671481148  0.5760363852444755  0.0679185934607250
  0.3028856550504238  0.5123661508763135  0.5116767568425814
  0.6903724576731368  0.4077473404298997  0.2101082362251862
  0.5583192683563981  0.7881519507187390  0.4686732039318217
  0.0330960915551003  0.5534155428560669  0.3537561601687393
  0.2906803552293099  0.5558194139708794  0.7845770254713479
  0.5574836933020502  0.0767604471139671  0.0213140907257893
  0.3124447048131169  0.4258894390947907  0.1296571184792807
  0.3033004418104500  0.0409287885149599  0.4334946146026183
  0.4866698174179928  0.7033239676560492  0.9109501797927482
  0.4047694941905650  0.6357199814509048  0.8968459535307377
  0.2349290123307530  0.3612330603970790  0.6037411756766855
  0.5006778241347325  0.7570704287925306  0.5508770129865113
  0.6728907823248695  0.3508655131307414  0.0283283389681352
  0.6827817821352272  0.8584555005380359  0.5809648812043039
  0.9176280508556687  0.6607351662523406  0.9564693762601221
  0.6954793051564625  0.5079378729256147  0.1828372080989279
  0.3749353646916337  0.5144100059106931  0.1470708638546665
  0.2663589214511708  0.9701891047154680  0.9535041884607726
  0.2680229356177116  0.5188925770599883  0.6885704728798234
  0.2176337626693242  0.0543032377823016  0.7985596373378593
  0.5994013418180314  0.7927323321190501  0.2920296899422912
  0.2667139885180397  0.0359576418890278  0.3329956205692756
  0.7075620796347546  0.8701779069210399  0.4073729341935026
  0.3767868443576708  0.0091821944510427  0.6308056441343480
  0.3458361913183083  0.5071518900427315  0.3310916858240557
  0.6432329194251213  0.8140393955982538  0.1190310488754335
  0.0254407399180235  0.5383564336978245  0.6421865057571494
  0.5840919893884930  0.1068702410260031  0.4718162665146945
  0.9498247637983710  0.1913833401119890  0.0945060405792960
  0.2834566025197828  0.4033170053672206  0.0232215238869691
  0.0159699697387722  0.4560083431419161  0.8242911777422596
  0.9336296423691177  0.6496105679380343  0.4857265271496699
  0.4832340532497345  0.7449419918553362  0.7326559212616482
  0.0351557870733723  0.3538889801564144  0.3121550944525248
  0.0017499810154414  0.5678707819857260  0.4560784126353059
  0.7046267142276161  0.5603283350268597  0.3657365225310639
  0.7306711266384455  0.9164450738660957  0.9549994307955854
  0.2160795359491399  0.3116819226668768  0.8630899155056693
  0.7742299599610953  0.9063191142041434  0.5905574503176337
  0.2073302336726352  0.0363989455704188  0.0140395794630572
  0.7045724203782530  0.4897158458956778  0.8946904581086613
  0.3592846871390211  0.6318878030657618  0.8012987753361657
  0.2652832604809939  0.3611517576294245  0.4148780748259149
  0.2302531189409800  0.1998350742624048  0.5096872957739670
  0.4346453866470305  0.9728927809101746  0.9153360634353863
  0.2266036979447059  0.0940874341124206  0.6986573822324844
  0.6417951930826504  0.2595983941870080  0.9721323627706678
  0.5265285020918701  0.7582075775810433  0.8293471045242712
  0.5432111255367640  0.0327459742926822  0.1259044522880791
  0.2157510900985571  0.0269592475400174  0.1190258517670169
  0.6624047200817639  0.8580538380446163  0.7586766279419868
  0.8896765387321511  0.0248845902713442  0.5503475623051832
  0.6361678934014892  0.2567265791527348  0.8660174346467457
  0.5331456215605643  0.7829406693036214  0.6485687962225224
  0.6610496791573455  0.4801082717035997  0.4274525571229699
  0.6403208552712486  0.2851529073662731  0.6879675068105232
  0.2047323123048606  0.1990921701445549  0.6980503366220602
  0.7157115967160594  0.6034339437535204  0.5309506788306615
  0.9269647412407581  0.1074658653852322  0.4960760127755511
  0.8299334863900466  0.9470779477303068  0.5088426787815483
  0.3502683908069459  0.5554246187887167  0.4261851785510272
  0.8700735035445004  0.1980595067576391  0.9482587869825668
  0.3801783379395182  0.9705412842420658  0.8214828264836767
  0.3697548770171411  0.6507507051121839  0.6186972316314038
  0.3065406437299811  0.4832225083098963  0.9537768395710573
  0.2649544080421919  0.4119414257045093  0.5101048435392483
  0.6742227783836343  0.4365818913281868  0.8012910207276893
  0.6446950988660410  0.3392789661828980  0.5937862771851664
  0.4234240696745651 -0.0008568785270895  0.7294640586649342
  0.0185777154871184  0.4592458280596953  0.7176311775877904
  0.5630704020748367  0.1021479788622433  0.6598838465201006
  0.9505893062301520  0.2036923204549745  0.5450444374225484
  0.0029333414290048  0.2283888557665265  0.1775158491279932
  0.6185627092138115  0.1663140586122789  0.0311535983978837
  0.7433507425966277  0.6426718665964937  0.6207100746457344
  0.6700997509491841  0.1790200999838586  0.3445213225150406
  0.9173810444116673  0.6999114583153884  0.1384392286817488
  0.5539680173013602  0.0806746148127230  0.8355236686807260
  0.2962644233765779  0.4128768790802498  0.3220422225339675
  0.7117060411981353  0.5283583845115907  0.0773793493022152
  0.7052373281580102  0.2525509677975271  0.2811344839226385
  0.4655503170687704  0.6805864372058761  0.3561610366889870
  0.6529558176539726  0.4459917060405650  0.6107418403570682
  0.0299431918995791  0.6273452972957373  0.2657245384068470
  0.0300049646959768  0.5381419734597994  0.8947354227646562
  0.2086181187621056  0.2234970339455356  0.0289304131662010
  0.5845132816930978  0.7629967780164442  0.1941716283341595
  0.2342531088430168  0.3144825143603274  0.9750356653447014
  0.1879186889502961  0.1332778868431723  0.9699373770276060
  0.9268895059755082  0.2043175400465823  0.6477942323049488
  0.6938101621089792  0.3535759688484565  0.3060316026323340
  0.2793984003193000  0.0533555992611495  0.6143862381320286
  0.4285949699847928  0.9740772988186922  0.2691276426374927
  0.4029226066023781  0.0087083474342100  0.4497720580615128
  0.8318200976323534  0.0419827041512531  0.0537703030175965
  0.6990664849230703  0.2417330478325223  0.1762783545388896
  0.6819191845315646  0.8547262847305155  0.3086272876352514
  0.7253182995316482  0.8909142885055312  0.1381269966754019
  0.2397970360975568  0.2566774643905394  0.4130427966795122
  0.7500282782623964  0.9037531548242790  0.2423629338113290
  0.6923644629286890  0.4549056416513347  0.9969887881101976
  0.4441781204205055  0.0199851961547152  0.5481945009267077
  0.9343007995156318  0.1001173472852084  0.3933679831013599
  0.1981783811726117  0.1127809505973045  0.1790015076531802
  0.5181148429207894  0.0392075198552491  0.9275087532077666
  0.6097824881818216  0.7888530335701489  0.0218851313201727
  0.0188878428295777  0.4960218500484607  0.5401749403386374
  0.3988186899182944  0.6822171393528317  0.7170783777085529
  0.4638311364078492  0.9740172616596666  0.1622960332255672
  0.2138789796591374  0.1141602687501330  0.2845357336479952
  0.9321840303838216  0.0765145850963117  0.2209131263173907
  0.2121958833021243  0.2100684310516734  0.1367467311951309
  0.8453833388157835  0.1301756799708550  0.7954779296770413
  0.8707868264301596  0.0281513633733117  0.6530833586808514
  0.6522167529705041  0.3331026926818364  0.7886311387042099
  0.5613028622987860  0.0538744439348298  0.3798933494605456
  0.0326662631088434  0.3226685761932234  0.2071576495781773
  0.8961058966221930  0.0313897346739249  0.3090066185201907
  0.9862954984693301  0.2953342995609660  0.4937562991201053
  0.2587850146195746  0.0960257732672874  0.5166320721207631
  0.8225665284079232  0.9567266625265850  0.3138238710167948
  0.2360511527529644  0.4173575590689531  0.6946267792192901
  0.6477003429989160  0.8396562096151396  0.4853314697195969
  0.0361162473457508  0.4160458095798252  0.0375078056394403
  0.8304664180597374  0.0994731005644495  0.9645004539202287
  0.5172410005789675  0.0468759856967362  0.7395556943454958
  0.8620309846361766  0.6853246719539664  0.3078503350142793
  0.9954354601964317  0.3732508269341711  0.6592215705653808
  0.9903566004451850  0.1587454280608296  0.2510945221000129
  0.8150950269505878  0.6696525791845547  0.1393080665629989
  0.9839194836219809  0.1835038218650934  0.3509428826279732
  0.6134244765921064  0.8195672005106578  0.8439366897309687
  0.7604662220000252  0.5819471733001771  0.8826720733211786
  0.9318094290116454  0.2938727305137509  0.8070712421617177
  0.5369751231264625  0.0745191038983445  0.5607315555621017
  0.0038972258581561  0.2822065345588774  0.3883199319314676
  0.9237419550208695  0.6753610071104780  0.5883616121397569
  0.7677019830726360  0.6275400163649217  0.7895420625912483
  0.9511019683628757  0.2905064426452292  0.7036954452815786
  0.9826670346897294  0.3440347907850365  0.9757119310750654
  0.3779783036915911  0.9484024855116866  0.0994116195491249
  0.2913121931227170  0.9643696213416805  0.1610923533049277
  0.7669719728397941  0.9481005385237403  0.0527779419746699
  0.0727791373689147  0.5809243163513560  0.1752838973947227
 -0.0111528340313302  0.6336263528198566  0.6671905404758957
  0.4880518691245991  0.6547618736096210  0.0833034096392096
 
  0.00000000E+00  0.00000000E+00  0.00000000E+00
  0.00000000E+00  0.00000000E+00  0.00000000E+00
  0.00000000E+00  0.00000000E+00  0.00000000E+00
  0.00000000E+00  0.00000000E+00  0.00000000E+00
  0.00000000E+00  0.00000000E+00  0.00000000E+00
  0.00000000E+00  0.00000000E+00  0.00000000E+00
  0.00000000E+00  0.00000000E+00  0.00000000E+00
  0.00000000E+00  0.00000000E+00  0.00000000E+00
  0.00000000E+00  0.00000000E+00  0.00000000E+00
  0.00000000E+00  0.00000000E+00  0.00000000E+00
  0.00000000E+00  0.00000000E+00  0.00000000E+00
  0.00000000E+00  0.00000000E+00  0.00000000E+00
  0.00000000E+00  0.00000000E+00  0.00000000E+00
  0.00000000E+00  0.00000000E+00  0.00000000E+00
  0.00000000E+00  0.00000000E+00  0.00000000E+00
  0.00000000E+00  0.00000000E+00  0.00000000E+00
  0.00000000E+00  0.00000000E+00  0.00000000E+00
  0.00000000E+00  0.00000000E+00  0.00000000E+00
  0.00000000E+00  0.00000000E+00  0.00000000E+00
  0.00000000E+00  0.00000000E+00  0.00000000E+00
  0.00000000E+00  0.00000000E+00  0.00000000E+00
  0.00000000E+00  0.00000000E+00  0.00000000E+00
  0.00000000E+00  0.00000000E+00  0.00000000E+00
  0.00000000E+00  0.00000000E+00  0.00000000E+00
  0.00000000E+00  0.00000000E+00  0.00000000E+00
  0.00000000E+00  0.00000000E+00  0.00000000E+00
  0.00000000E+00  0.00000000E+00  0.00000000E+00
  0.00000000E+00  0.00000000E+00  0.00000000E+00
  0.00000000E+00  0.00000000E+00  0.00000000E+00
  0.00000000E+00  0.00000000E+00  0.00000000E+00
  0.00000000E+00  0.00000000E+00  0.00000000E+00
  0.00000000E+00  0.00000000E+00  0.00000000E+00
  0.00000000E+00  0.00000000E+00  0.00000000E+00
  0.00000000E+00  0.00000000E+00  0.00000000E+00
  0.00000000E+00  0.00000000E+00  0.00000000E+00
  0.00000000E+00  0.00000000E+00  0.00000000E+00
  0.00000000E+00  0.00000000E+00  0.00000000E+00
  0.00000000E+00  0.00000000E+00  0.00000000E+00
  0.00000000E+00  0.00000000E+00  0.00000000E+00
  0.00000000E+00  0.00000000E+00  0.00000000E+00
  0.00000000E+00  0.00000000E+00  0.00000000E+00
  0.00000000E+00  0.00000000E+00  0.00000000E+00
  0.00000000E+00  0.00000000E+00  0.00000000E+00
  0.00000000E+00  0.00000000E+00  0.00000000E+00
  0.00000000E+00  0.00000000E+00  0.00000000E+00
  0.00000000E+00  0.00000000E+00  0.00000000E+00
  0.00000000E+00  0.00000000E+00  0.00000000E+00
  0.00000000E+00  0.00000000E+00  0.00000000E+00
  0.00000000E+00  0.00000000E+00  0.00000000E+00
  0.00000000E+00  0.00000000E+00  0.00000000E+00
  0.00000000E+00  0.00000000E+00  0.00000000E+00
  0.00000000E+00  0.00000000E+00  0.00000000E+00
  0.00000000E+00  0.00000000E+00  0.00000000E+00
  0.00000000E+00  0.00000000E+00  0.00000000E+00
  0.00000000E+00  0.00000000E+00  0.00000000E+00
  0.00000000E+00  0.00000000E+00  0.00000000E+00
  0.00000000E+00  0.00000000E+00  0.00000000E+00
  0.00000000E+00  0.00000000E+00  0.00000000E+00
  0.00000000E+00  0.00000000E+00  0.00000000E+00
  0.00000000E+00  0.00000000E+00  0.00000000E+00
  0.00000000E+00  0.00000000E+00  0.00000000E+00
  0.00000000E+00  0.00000000E+00  0.00000000E+00
  0.00000000E+00  0.00000000E+00  0.00000000E+00
  0.00000000E+00  0.00000000E+00  0.00000000E+00
  0.00000000E+00  0.00000000E+00  0.00000000E+00
  0.00000000E+00  0.00000000E+00  0.00000000E+00
  0.00000000E+00  0.00000000E+00  0.00000000E+00
  0.00000000E+00  0.00000000E+00  0.00000000E+00
  0.00000000E+00  0.00000000E+00  0.00000000E+00
  0.00000000E+00  0.00000000E+00  0.00000000E+00
  0.00000000E+00  0.00000000E+00  0.00000000E+00
  0.00000000E+00  0.00000000E+00  0.00000000E+00
  0.00000000E+00  0.00000000E+00  0.00000000E+00
  0.00000000E+00  0.00000000E+00  0.00000000E+00
  0.00000000E+00  0.00000000E+00  0.00000000E+00
  0.00000000E+00  0.00000000E+00  0.00000000E+00
  0.00000000E+00  0.00000000E+00  0.00000000E+00
  0.00000000E+00  0.00000000E+00  0.00000000E+00
  0.00000000E+00  0.00000000E+00  0.00000000E+00
  0.00000000E+00  0.00000000E+00  0.00000000E+00
  0.00000000E+00  0.00000000E+00  0.00000000E+00
  0.00000000E+00  0.00000000E+00  0.00000000E+00
  0.00000000E+00  0.00000000E+00  0.00000000E+00
  0.00000000E+00  0.00000000E+00  0.00000000E+00
  0.00000000E+00  0.00000000E+00  0.00000000E+00
  0.00000000E+00  0.00000000E+00  0.00000000E+00
  0.00000000E+00  0.00000000E+00  0.00000000E+00
  0.00000000E+00  0.00000000E+00  0.00000000E+00
  0.00000000E+00  0.00000000E+00  0.00000000E+00
  0.00000000E+00  0.00000000E+00  0.00000000E+00
  0.00000000E+00  0.00000000E+00  0.00000000E+00
  0.00000000E+00  0.00000000E+00  0.00000000E+00
  0.00000000E+00  0.00000000E+00  0.00000000E+00
  0.00000000E+00  0.00000000E+00  0.00000000E+00
  0.00000000E+00  0.00000000E+00  0.00000000E+00
  0.00000000E+00  0.00000000E+00  0.00000000E+00
  0.00000000E+00  0.00000000E+00  0.00000000E+00
  0.00000000E+00  0.00000000E+00  0.00000000E+00
  0.00000000E+00  0.00000000E+00  0.00000000E+00
  0.00000000E+00  0.00000000E+00  0.00000000E+00
  0.00000000E+00  0.00000000E+00  0.00000000E+00
  0.00000000E+00  0.00000000E+00  0.00000000E+00
  0.00000000E+00  0.00000000E+00  0.00000000E+00
  0.00000000E+00  0.00000000E+00  0.00000000E+00
  0.00000000E+00  0.00000000E+00  0.00000000E+00
  0.00000000E+00  0.00000000E+00  0.00000000E+00
  0.00000000E+00  0.00000000E+00  0.00000000E+00
  0.00000000E+00  0.00000000E+00  0.00000000E+00
  0.00000000E+00  0.00000000E+00  0.00000000E+00
  0.00000000E+00  0.00000000E+00  0.00000000E+00
  0.00000000E+00  0.00000000E+00  0.00000000E+00
  0.00000000E+00  0.00000000E+00  0.00000000E+00
  0.00000000E+00  0.00000000E+00  0.00000000E+00
  0.00000000E+00  0.00000000E+00  0.00000000E+00
  0.00000000E+00  0.00000000E+00  0.00000000E+00
  0.00000000E+00  0.00000000E+00  0.00000000E+00
  0.00000000E+00  0.00000000E+00  0.00000000E+00
  0.00000000E+00  0.00000000E+00  0.00000000E+00
  0.00000000E+00  0.00000000E+00  0.00000000E+00
  0.00000000E+00  0.00000000E+00  0.00000000E+00
  0.00000000E+00  0.00000000E+00  0.00000000E+00
  0.00000000E+00  0.00000000E+00  0.00000000E+00
  0.00000000E+00  0.00000000E+00  0.00000000E+00
  0.00000000E+00  0.00000000E+00  0.00000000E+00
  0.00000000E+00  0.00000000E+00  0.00000000E+00
  0.00000000E+00  0.00000000E+00  0.00000000E+00
  0.00000000E+00  0.00000000E+00  0.00000000E+00
  0.00000000E+00  0.00000000E+00  0.00000000E+00
  0.00000000E+00  0.00000000E+00  0.00000000E+00
  0.00000000E+00  0.00000000E+00  0.00000000E+00
  0.00000000E+00  0.00000000E+00  0.00000000E+00
  0.00000000E+00  0.00000000E+00  0.00000000E+00
  0.00000000E+00  0.00000000E+00  0.00000000E+00
  0.00000000E+00  0.00000000E+00  0.00000000E+00
  0.00000000E+00  0.00000000E+00  0.00000000E+00
  0.00000000E+00  0.00000000E+00  0.00000000E+00
  0.00000000E+00  0.00000000E+00  0.00000000E+00
  0.00000000E+00  0.00000000E+00  0.00000000E+00
  0.00000000E+00  0.00000000E+00  0.00000000E+00
  0.00000000E+00  0.00000000E+00  0.00000000E+00
  0.00000000E+00  0.00000000E+00  0.00000000E+00
  0.00000000E+00  0.00000000E+00  0.00000000E+00
  0.00000000E+00  0.00000000E+00  0.00000000E+00
  0.00000000E+00  0.00000000E+00  0.00000000E+00
  0.00000000E+00  0.00000000E+00  0.00000000E+00
  0.00000000E+00  0.00000000E+00  0.00000000E+00
  0.00000000E+00  0.00000000E+00  0.00000000E+00
  0.00000000E+00  0.00000000E+00  0.00000000E+00
  0.00000000E+00  0.00000000E+00  0.00000000E+00
  0.00000000E+00  0.00000000E+00  0.00000000E+00
  0.00000000E+00  0.00000000E+00  0.00000000E+00
  0.00000000E+00  0.00000000E+00  0.00000000E+00
  0.00000000E+00  0.00000000E+00  0.00000000E+00
  0.00000000E+00  0.00000000E+00  0.00000000E+00
  0.00000000E+00  0.00000000E+00  0.00000000E+00
  0.00000000E+00  0.00000000E+00  0.00000000E+00
  0.00000000E+00  0.00000000E+00  0.00000000E+00
  0.00000000E+00  0.00000000E+00  0.00000000E+00
  0.00000000E+00  0.00000000E+00  0.00000000E+00
  0.00000000E+00  0.00000000E+00  0.00000000E+00
  0.00000000E+00  0.00000000E+00  0.00000000E+00
  0.00000000E+00  0.00000000E+00  0.00000000E+00
  0.00000000E+00  0.00000000E+00  0.00000000E+00
  0.00000000E+00  0.00000000E+00  0.00000000E+00
  0.00000000E+00  0.00000000E+00  0.00000000E+00
  0.00000000E+00  0.00000000E+00  0.00000000E+00
  0.00000000E+00  0.00000000E+00  0.00000000E+00
  0.00000000E+00  0.00000000E+00  0.00000000E+00
  0.00000000E+00  0.00000000E+00  0.00000000E+00
  0.00000000E+00  0.00000000E+00  0.00000000E+00
  0.00000000E+00  0.00000000E+00  0.00000000E+00
  0.00000000E+00  0.00000000E+00  0.00000000E+00
  0.00000000E+00  0.00000000E+00  0.00000000E+00
  0.00000000E+00  0.00000000E+00  0.00000000E+00
  0.00000000E+00  0.00000000E+00  0.00000000E+00
  0.00000000E+00  0.00000000E+00  0.00000000E+00
  0.00000000E+00  0.00000000E+00  0.00000000E+00
  0.00000000E+00  0.00000000E+00  0.00000000E+00
  0.00000000E+00  0.00000000E+00  0.00000000E+00
  0.00000000E+00  0.00000000E+00  0.00000000E+00
  0.00000000E+00  0.00000000E+00  0.00000000E+00
  0.00000000E+00  0.00000000E+00  0.00000000E+00
  0.00000000E+00  0.00000000E+00  0.00000000E+00
  0.00000000E+00  0.00000000E+00  0.00000000E+00
  0.00000000E+00  0.00000000E+00  0.00000000E+00
  0.00000000E+00  0.00000000E+00  0.00000000E+00
  0.00000000E+00  0.00000000E+00  0.00000000E+00
  0.00000000E+00  0.00000000E+00  0.00000000E+00
  0.00000000E+00  0.00000000E+00  0.00000000E+00
  0.00000000E+00  0.00000000E+00  0.00000000E+00
  0.00000000E+00  0.00000000E+00  0.00000000E+00
  0.00000000E+00  0.00000000E+00  0.00000000E+00
  0.00000000E+00  0.00000000E+00  0.00000000E+00
  0.00000000E+00  0.00000000E+00  0.00000000E+00
  0.00000000E+00  0.00000000E+00  0.00000000E+00
  0.00000000E+00  0.00000000E+00  0.00000000E+00
  0.00000000E+00  0.00000000E+00  0.00000000E+00
  0.00000000E+00  0.00000000E+00  0.00000000E+00
  0.00000000E+00  0.00000000E+00  0.00000000E+00
  0.00000000E+00  0.00000000E+00  0.00000000E+00
  0.00000000E+00  0.00000000E+00  0.00000000E+00
  0.00000000E+00  0.00000000E+00  0.00000000E+00
  0.00000000E+00  0.00000000E+00  0.00000000E+00
  0.00000000E+00  0.00000000E+00  0.00000000E+00
  0.00000000E+00  0.00000000E+00  0.00000000E+00
  0.00000000E+00  0.00000000E+00  0.00000000E+00
  0.00000000E+00  0.00000000E+00  0.00000000E+00
  0.00000000E+00  0.00000000E+00  0.00000000E+00
  0.00000000E+00  0.00000000E+00  0.00000000E+00
  0.00000000E+00  0.00000000E+00  0.00000000E+00
