# Supplementary material for: Towards an atomistic understanding of disordered carbon electrode materials
Source: Chem Commun (Camb). 2018 May 23;54(47):5988–91. doi: 10.1039/c8cc01388h (PMC5994876; doi:10.1039/c8cc01388h)
Supplement: Supplementary file 1 [file CC-054-C8CC01388H-s001.zip › structures_pure_small/POSCAR/POSCAR.aC216_opt_1.75_04]

 C                                      
   1.00000000000000     
    13.6935504500000000    0.0000000000000000    0.0000000000000000
     0.0000000000000000   13.6935504500000000    0.0000000000000000
     0.0000000000000000    0.0000000000000000   13.6935504500000000
   C 
   213
Direct
  0.3303027032961159  0.0974068026582543  0.2098202113707444
  0.7566575472243742  0.3671927888054800  0.8074617354592286
  0.3786964212279141  0.8097713041876351  0.1503807613579247
  0.3924570538602896  0.6410241231495977  0.6900233856850743
  0.1625294732483183  0.5892206220485262  0.0717706493039202
  0.8773066644750611  0.5290176016098470  0.8578109231473507
  0.6846556566004098  0.1146734857055699  0.3212610429475107
  0.6025109355485969  0.4514224547599581  0.5584763994267979
  0.9273595903781116  0.8456841291573732  0.0956397277333306
  0.7481819728910105  0.8031165798621149  0.9099138243263732
  0.5914714000591712  0.7284393100253074  0.8766628517088935
  0.5612734743324361  0.0995665919020639  0.0449552843598108
  0.3390359524818828  0.5925594398731620  0.9863625635064760
  0.4874759624929648  0.5942922012698346  0.8895471885023184
  0.7031660517025865  0.3075602286663777  0.7406198467243135
  0.8974451385850736  0.6559360941963992  0.2354804249327283
  0.3589239049684596  0.2115060288617806  0.7157417150343695
  0.4963633512073341  0.1063165490615094  0.1276356295734699
  0.1441846190871236  0.6878162270370329  0.0995447998081846
  0.7377384056026133  0.6081833964961760  0.3738986831812040
  0.3944975360473436  0.8307391420230169  0.4149137676400132
  0.0098673176045248  0.5531360698712434  0.1628216540481957
  0.8349425118343465  0.0918702518070607  0.9874606647041485
  0.4097730388104620  0.5394585807462708  0.9268460735128352
  0.1798987451256035  0.2360987123045654  0.7390430712953118
  0.8064002957425165  0.8226983776509109  0.2261531281949186
  0.1895670553555539  0.8398121986273706  0.1811488154013566
  0.1910353988147410  0.9076373158192570  0.5656099641735644
  0.0565170633801654  0.7797328023583096  0.9338260187132050
  0.0992146525488265  0.2239015021444341  0.2817547058336853
  0.1058513428972578  0.9528897382078766  0.0469526218164268
  0.1394137553088867  0.9230874423794359  0.3916494735575367
  0.3811922567442259  0.0989538170397810  0.4807773631682860
  0.3627202729710500  0.0527050478240693  0.0291382449902828
  0.9827531809594868  0.0112920041880857  0.9344190540336441
  0.4064382368167657  0.9501267574452414  0.7787039350405774
  0.6653505207627453  0.1161556176794123  0.0575551836820489
  0.5758390138094251  0.5645821807240162  0.8425057074154899
  0.4738549264063224  0.8357384745408447  0.1268761302282168
  0.8484740119945834  0.2970455655180936  0.4513118820522372
  0.3640463103038651  0.6895288904386222  0.0206871289049520
  0.9786864834898608  0.6506546283051633  0.1677603499071501
  0.2581184031532165  0.2179163485937683  0.6766748330182112
  0.5838911138908837  0.0129919661536150  0.7805392816566433
  0.4190258078506913  0.8342034870345750  0.3174843765454176
  0.6434458514038340  0.0388627428469188  0.5655518325055995
  0.4472333295276409  0.3626953041637698  0.8125440242056035
  0.5360854770589262  0.4056865677610524  0.7588743003004974
  0.5252426302538857  0.0605574361501810  0.9545357292534661
  0.3857209080626386  0.4396397879857473  0.8733361776718940
  0.8916448297380635  0.0527895939536365  0.9055779707040521
  0.1886736771162179  0.5120085882151452  0.9002867995446178
  0.8002974967128754  0.4365192856988125  0.3704427814338030
  0.3837211333322026  0.2829075728736487  0.7962271338506011
  0.4258406477672437  0.0311255433118049  0.9489118298160509
  0.2393938665019761  0.5478562359873705  0.0011598077688711
  0.2103715829734764  0.8797292661130351  0.8982337626864387
  0.0446164055044850  0.9270391746495866  0.7864523800317883
  0.1813993343197822  0.1603581572474398  0.3021619978025153
  0.9535798600688445  0.4933256883324499  0.2252600442495930
  0.0636395707554062  0.9580439833005580  0.3308387832783764
  0.1087198712803160  0.4209285296533462  0.1087546797695330
  0.3258034499852609  0.1128173340690787  0.3932533917786407
  0.0394035998989650  0.2150244406719765  0.6147823183460062
  0.6013013336001115  0.8446114395635493  0.0067807908837016
  0.4817604744075783  0.0740548671185394  0.4833315501455357
  0.6272814778339278  0.0909124634336199  0.3991746464265047
  0.9370462761111029  0.0559341699538395  0.2840057705253922
  0.5837614081277703  0.7804631779261185  0.3587121450272591
  0.0870856856414660  0.2031198420967976  0.5174827456752691
  0.6798543273713121  0.0209822193487829  0.7361774732235236
  0.0800849314700020  0.5102128479663683  0.8895823463865927
  0.7397081441947611  0.6375032797342053  0.8389651555406723
  0.2274473388294407  0.1493490128737828  0.3978832424627458
  0.2996294389549310  0.2952568737656255  0.8628103507373335
  0.3167854040912632  0.7495866596416036  0.0940677480236685
  0.2176383225917977  0.7601707864529977  0.1179411103616163
  0.5378285799185760  0.0572777592040617  0.5703695243398413
  0.0989213240899076  0.8920029656779034  0.1536105573608316
  0.5275194497188497  0.6161234408021939  0.5711482104678278
  0.4799324461958793  0.0697221657468434  0.6567341230687528
  0.0195812442575417  0.4222066449019036  0.8796698223397174
  0.9826873202896138  0.9690595301976483  0.7097979774069093
  0.3017998557754449  0.7990173015678347  0.7518027066338785
  0.4310969733062818  0.7732441189261332  0.5775504061372798
  0.6265236689188997  0.3597023463310695  0.6044809208636313
  0.5836036935616326  0.6477612430184738  0.4873695984472731
  0.3643962017188001  0.8471872233634471  0.6123247030043292
  0.2864639130083764  0.8766237418838162  0.5436972074354778
  0.5281393200510323  0.0873344290017465  0.3944638323052613
  0.5046843964131992  0.8153886412355715  0.0322605270319837
  0.0984670613100181  0.2636090135758632  0.1852020165609472
  0.5394318648412348  0.5187378804792473  0.6072423619092422
  0.0466552906668100  0.7189474468945931  0.1319809180629570
  0.4898907048505285  0.0079109753364764  0.7389262197118278
  0.5458211458577262  0.7350833883962015  0.4441083613314695
  0.2538021453893212  0.1786766220099419  0.5775104364918935
  0.8817449615999995  0.5578635488027716  0.2703502959170989
  0.7962504568827742  0.7199894674425571  0.8675747789698227
  0.4996075201019619  0.6943658799059178  0.9098589239746473
  0.0125863803583313  0.2753482210047474  0.7796044040742248
  0.4577649701523945  0.6806701608467648  0.6197084049753037
  0.2504972185058367  0.8570539012669618  0.2637622917292457
  0.7822333399947835  0.0962464101414137  0.3464241256496477
  0.8718344197646383  0.3560690102347939  0.3701430578584295
  0.2053803177767844  0.2521967813818574  0.8395198654605659
  0.9786892374590173  0.0103076786593028  0.3695030440481729
  0.0393997404699871  0.6035635392164135  0.8837372633297478
  0.8333703949534718  0.7293809799973026  0.2703547198738661
  0.6427443669644201  0.1275647742473217  0.2301886088706869
  0.8097549450426806  0.1163869729709287  0.1678373886646482
  0.9184626822394786  0.4347050609163904  0.8577594080661889
  0.1380003183590469  0.2147812499092993  0.0999287925812710
  0.6915505237219098  0.0663786965400647  0.8944511718738067
  0.5173255650434001  0.8280855683727203  0.2960211481795085
  0.1871531313869418  0.0295287357932930  0.0556685413863156
  0.7114371993951064  0.4594088048773919  0.8266288885026666
  0.7760226164156773  0.5411148590331887  0.8410326981987379
  0.8229029946051675  0.0179344910979921  0.6219445984754502
  0.7631387340935426  0.2704365552235464  0.6624967249343217
  0.0782824958050544  0.2325493843778007  0.7102042960105873
  0.9919225791137237  0.0307500053736572  0.2016745317895788
  0.7076570753289866  0.8409559880149452  0.2509738339778162
  0.7643274931409756  0.8872954661016500  0.0671214778093686
  0.1331488567330899  0.9090468281243133  0.6514827604508671
  0.9021479057382799  0.8337409896634599 -0.0031960371515925
  0.3447569803860318  0.1351185983746671  0.5668884106142462
  0.8034488353139368  0.8547748448350277  0.9788394055670799
  0.0252191411654135  0.2592455631607626  0.3481719608200825
  0.4807258805512374  0.1027171902791920  0.3048371528183039
  0.2296134991942258  0.4356876556323360  0.9702559843966329
  0.9235350424686175  0.2448321690052746  0.4960196984832227
  0.4882237345654872  0.4875810475231981  0.6915362622987608
  0.0142384530457404  0.0105659243381743  0.0309519101797545
  0.5395512870171367  0.1171447195063013  0.2206145754636834
  0.4501301280538071  0.7389164385210831  0.9845985433455594
  0.3482347417496914  0.8366712107925267  0.2443168866383272
  0.2299663377917578  0.8830930822642349  0.3640986800406354
  0.8574006408304582  0.0288350856504205  0.5164302545155882
  0.2831055126271834  0.9428784180650188  0.9237278093193160
  0.6593798978948202  0.5831017449535898  0.4439961107772784
  0.7850194802679969  0.0611078543654714  0.4485503981005418
  0.8713244967306920  0.0962627055912053  0.0857950231025821
  0.1764781995442155  0.7128997162836084  0.8289199209062110
  0.3011493716626500  0.8639780597331204  0.4404386409797786
  0.7282126854197480  0.4152882180710258  0.4395115369131143
  0.6647680614083958  0.8818642115098324  0.0821076793839283
  0.6089468080229232  0.4720321220747223  0.8182866896858664
  0.0217782791540201  0.8176917395396981  0.1338877132599889
  0.1106067097693137  0.8844012844649528  0.9480914299467048
  0.0934454808408187  0.5228122741519591  0.1112885667741115
  0.3928002190324590  0.0881866156086238  0.1211782874248025
  0.1338576307445188  0.2707219706137595  0.9094293196157984
  0.6802572907268044  0.7774199577675938  0.3269536619037648
  0.7312493170118491  0.1003475407475700  0.9794417536509112
  0.3768761210954000  0.9688554728446489  0.8786081215826376
  0.9365564784796934  0.2306048701218195  0.5988684905011221
  0.9634464870226416  0.0537773518690691  0.1057994253999898
  0.8064308210133563  0.5337175916580021  0.3364117424421249
  0.0143625157735088  0.2289182810623278  0.4468091755235871
  0.9374172547835827  0.6124600249926068  0.8715630694892013
  0.1645024129634179  0.3780144354442045  0.0349883858580550
  0.1511393506214828  0.2790834061842647  0.0153513231602408
  0.3774671421081023  0.1013721429422503  0.3014581132948821
  0.9574268061835173  0.3352668224529684  0.3172210878766673
  0.5416116436374195  0.8566833814926071  0.2014639364767779
  0.6848676666819243  0.0616621049437936  0.4769111915507707
  0.0395748172604346  0.9534694938852106  0.6275691819081324
  0.6388132193446656  0.6463080866808135  0.8382470513520109
  0.9111595273918266  0.2872112494309048  0.7623401389583085
  0.8866669048502119  0.0081789254936827  0.7125134479266600
  0.2712435831496135  0.0081875784785794  0.0085561243651412
  0.2387809890003719  0.6452771585160005  0.7856641479095641
  0.8460341074380997  0.0978458115042722  0.2671168140246881
  0.2478573642479582  0.5451848708900530  0.8146513939573674
  0.2062666439263637  0.8182918255297238  0.8064413972900730
  0.4032143051381903  0.1415692878010225  0.6531238548018760
  0.8589028231211784  0.3567351702528594  0.8194196835168222
  0.4041823528170326  0.5405996038505330  0.7204529929091056
  0.3641509952242946  0.8752814131592833  0.7188850449976798
  0.7132074064771591  0.3050746723973504  0.5765578304937528
  0.0963235903642772  0.6965845594720901  0.8869347756313812
  0.8668102433389255  0.2546535095981548  0.6734001383964735
  0.7070708711390089  0.1287968252129358  0.1506442315399759
  0.9552251940968582  0.7764532971788828  0.9334734846143716
  0.1307215432662422  0.8772475254509476  0.7462025675490691
  0.0607776775519129  0.3600603259432279  0.1761046109258131
  0.0629201712512635  0.9629152961705673  0.2280387851899652
  0.0324044885258062  0.9691761190347327  0.5281650852191110
  0.8468107528616959  0.0368406480683182  0.8087025155485935
  0.7564146363602678  0.3284352782862837  0.4897212489031166
  0.2272187454965860  0.1184309461605956  0.2136519994556406
  0.6595245952630325  0.4836684698432532  0.4773109621838004
  0.1777856884175917  0.1193686706830125  0.1195719392897944
  0.1865949846577828  0.1787813275307008  0.4973923361082393
  0.1246686734560207  0.9365160532086599  0.4905080935354638
  0.3063501398779599  0.3813616229186804  0.9165261371386586
  0.5935215517848896  0.0420181737298348  0.8805719135601563
  0.0431164081391625  0.9457226294505353  0.8827871566262082
  0.6445251678157830  0.8032858605329670  0.9215609759443838
  0.4592483964794430  0.7821850123211834  0.4792058588705520
  0.9867682171956949  0.3965794347865909  0.2392082425846766
  0.6385226173461557  0.8741470712714888  0.1814332165354433
  0.7460073821935680  0.0435638707544034  0.8114740408044933
  0.3373032883257417  0.5024285858351665  0.7923168010333117
  0.8969649984681521  0.7060937270991063  0.8824099963120752
  0.6088467871144058  0.3432399726945433  0.7036189069443484
  0.3151451529951293  0.6967527821117412  0.7348876106365388
  0.7156390092778406  0.0216971452316057  0.6403943519987472
  0.0531655810679263  0.3213722106418166  0.8653501728464832
  0.7546875835915650  0.7031159226914957  0.3361579264212774
  0.9539587798909115  0.0062576871139150  0.4718475758918803
  0.8386944018713188  0.8692819765764900  0.1421728413765407
 
  0.00000000E+00  0.00000000E+00  0.00000000E+00
  0.00000000E+00  0.00000000E+00  0.00000000E+00
  0.00000000E+00  0.00000000E+00  0.00000000E+00
  0.00000000E+00  0.00000000E+00  0.00000000E+00
  0.00000000E+00  0.00000000E+00  0.00000000E+00
  0.00000000E+00  0.00000000E+00  0.00000000E+00
  0.00000000E+00  0.00000000E+00  0.00000000E+00
  0.00000000E+00  0.00000000E+00  0.00000000E+00
  0.00000000E+00  0.00000000E+00  0.00000000E+00
  0.00000000E+00  0.00000000E+00  0.00000000E+00
  0.00000000E+00  0.00000000E+00  0.00000000E+00
  0.00000000E+00  0.00000000E+00  0.00000000E+00
  0.00000000E+00  0.00000000E+00  0.00000000E+00
  0.00000000E+00  0.00000000E+00  0.00000000E+00
  0.00000000E+00  0.00000000E+00  0.00000000E+00
  0.00000000E+00  0.00000000E+00  0.00000000E+00
  0.00000000E+00  0.00000000E+00  0.00000000E+00
  0.00000000E+00  0.00000000E+00  0.00000000E+00
  0.00000000E+00  0.00000000E+00  0.00000000E+00
  0.00000000E+00  0.00000000E+00  0.00000000E+00
  0.00000000E+00  0.00000000E+00  0.00000000E+00
  0.00000000E+00  0.00000000E+00  0.00000000E+00
  0.00000000E+00  0.00000000E+00  0.00000000E+00
  0.00000000E+00  0.00000000E+00  0.00000000E+00
  0.00000000E+00  0.00000000E+00  0.00000000E+00
  0.00000000E+00  0.00000000E+00  0.00000000E+00
  0.00000000E+00  0.00000000E+00  0.00000000E+00
  0.00000000E+00  0.00000000E+00  0.00000000E+00
  0.00000000E+00  0.00000000E+00  0.00000000E+00
  0.00000000E+00  0.00000000E+00  0.00000000E+00
  0.00000000E+00  0.00000000E+00  0.00000000E+00
  0.00000000E+00  0.00000000E+00  0.00000000E+00
  0.00000000E+00  0.00000000E+00  0.00000000E+00
  0.00000000E+00  0.00000000E+00  0.00000000E+00
  0.00000000E+00  0.00000000E+00  0.00000000E+00
  0.00000000E+00  0.00000000E+00  0.00000000E+00
  0.00000000E+00  0.00000000E+00  0.00000000E+00
  0.00000000E+00  0.00000000E+00  0.00000000E+00
  0.00000000E+00  0.00000000E+00  0.00000000E+00
  0.00000000E+00  0.00000000E+00  0.00000000E+00
  0.00000000E+00  0.00000000E+00  0.00000000E+00
  0.00000000E+00  0.00000000E+00  0.00000000E+00
  0.00000000E+00  0.00000000E+00  0.00000000E+00
  0.00000000E+00  0.00000000E+00  0.00000000E+00
  0.00000000E+00  0.00000000E+00  0.00000000E+00
  0.00000000E+00  0.00000000E+00  0.00000000E+00
  0.00000000E+00  0.00000000E+00  0.00000000E+00
  0.00000000E+00  0.00000000E+00  0.00000000E+00
  0.00000000E+00  0.00000000E+00  0.00000000E+00
  0.00000000E+00  0.00000000E+00  0.00000000E+00
  0.00000000E+00  0.00000000E+00  0.00000000E+00
  0.00000000E+00  0.00000000E+00  0.00000000E+00
  0.00000000E+00  0.00000000E+00  0.00000000E+00
  0.00000000E+00  0.00000000E+00  0.00000000E+00
  0.00000000E+00  0.00000000E+00  0.00000000E+00
  0.00000000E+00  0.00000000E+00  0.00000000E+00
  0.00000000E+00  0.00000000E+00  0.00000000E+00
  0.00000000E+00  0.00000000E+00  0.00000000E+00
  0.00000000E+00  0.00000000E+00  0.00000000E+00
  0.00000000E+00  0.00000000E+00  0.00000000E+00
  0.00000000E+00  0.00000000E+00  0.00000000E+00
  0.00000000E+00  0.00000000E+00  0.00000000E+00
  0.00000000E+00  0.00000000E+00  0.00000000E+00
  0.00000000E+00  0.00000000E+00  0.00000000E+00
  0.00000000E+00  0.00000000E+00  0.00000000E+00
  0.00000000E+00  0.00000000E+00  0.00000000E+00
  0.00000000E+00  0.00000000E+00  0.00000000E+00
  0.00000000E+00  0.00000000E+00  0.00000000E+00
  0.00000000E+00  0.00000000E+00  0.00000000E+00
  0.00000000E+00  0.00000000E+00  0.00000000E+00
  0.00000000E+00  0.00000000E+00  0.00000000E+00
  0.00000000E+00  0.00000000E+00  0.00000000E+00
  0.00000000E+00  0.00000000E+00  0.00000000E+00
  0.00000000E+00  0.00000000E+00  0.00000000E+00
  0.00000000E+00  0.00000000E+00  0.00000000E+00
  0.00000000E+00  0.00000000E+00  0.00000000E+00
  0.00000000E+00  0.00000000E+00  0.00000000E+00
  0.00000000E+00  0.00000000E+00  0.00000000E+00
  0.00000000E+00  0.00000000E+00  0.00000000E+00
  0.00000000E+00  0.00000000E+00  0.00000000E+00
  0.00000000E+00  0.00000000E+00  0.00000000E+00
  0.00000000E+00  0.00000000E+00  0.00000000E+00
  0.00000000E+00  0.00000000E+00  0.00000000E+00
  0.00000000E+00  0.00000000E+00  0.00000000E+00
  0.00000000E+00  0.00000000E+00  0.00000000E+00
  0.00000000E+00  0.00000000E+00  0.00000000E+00
  0.00000000E+00  0.00000000E+00  0.00000000E+00
  0.00000000E+00  0.00000000E+00  0.00000000E+00
  0.00000000E+00  0.00000000E+00  0.00000000E+00
  0.00000000E+00  0.00000000E+00  0.00000000E+00
  0.00000000E+00  0.00000000E+00  0.00000000E+00
  0.00000000E+00  0.00000000E+00  0.00000000E+00
  0.00000000E+00  0.00000000E+00  0.00000000E+00
  0.00000000E+00  0.00000000E+00  0.00000000E+00
  0.00000000E+00  0.00000000E+00  0.00000000E+00
  0.00000000E+00  0.00000000E+00  0.00000000E+00
  0.00000000E+00  0.00000000E+00  0.00000000E+00
  0.00000000E+00  0.00000000E+00  0.00000000E+00
  0.00000000E+00  0.00000000E+00  0.00000000E+00
  0.00000000E+00  0.00000000E+00  0.00000000E+00
  0.00000000E+00  0.00000000E+00  0.00000000E+00
  0.00000000E+00  0.00000000E+00  0.00000000E+00
  0.00000000E+00  0.00000000E+00  0.00000000E+00
  0.00000000E+00  0.00000000E+00  0.00000000E+00
  0.00000000E+00  0.00000000E+00  0.00000000E+00
  0.00000000E+00  0.00000000E+00  0.00000000E+00
  0.00000000E+00  0.00000000E+00  0.00000000E+00
  0.00000000E+00  0.00000000E+00  0.00000000E+00
  0.00000000E+00  0.00000000E+00  0.00000000E+00
  0.00000000E+00  0.00000000E+00  0.00000000E+00
  0.00000000E+00  0.00000000E+00  0.00000000E+00
  0.00000000E+00  0.00000000E+00  0.00000000E+00
  0.00000000E+00  0.00000000E+00  0.00000000E+00
  0.00000000E+00  0.00000000E+00  0.00000000E+00
  0.00000000E+00  0.00000000E+00  0.00000000E+00
  0.00000000E+00  0.00000000E+00  0.00000000E+00
  0.00000000E+00  0.00000000E+00  0.00000000E+00
  0.00000000E+00  0.00000000E+00  0.00000000E+00
  0.00000000E+00  0.00000000E+00  0.00000000E+00
  0.00000000E+00  0.00000000E+00  0.00000000E+00
  0.00000000E+00  0.00000000E+00  0.00000000E+00
  0.00000000E+00  0.00000000E+00  0.00000000E+00
  0.00000000E+00  0.00000000E+00  0.00000000E+00
  0.00000000E+00  0.00000000E+00  0.00000000E+00
  0.00000000E+00  0.00000000E+00  0.00000000E+00
  0.00000000E+00  0.00000000E+00  0.00000000E+00
  0.00000000E+00  0.00000000E+00  0.00000000E+00
  0.00000000E+00  0.00000000E+00  0.00000000E+00
  0.00000000E+00  0.00000000E+00  0.00000000E+00
  0.00000000E+00  0.00000000E+00  0.00000000E+00
  0.00000000E+00  0.00000000E+00  0.00000000E+00
  0.00000000E+00  0.00000000E+00  0.00000000E+00
  0.00000000E+00  0.00000000E+00  0.00000000E+00
  0.00000000E+00  0.00000000E+00  0.00000000E+00
  0.00000000E+00  0.00000000E+00  0.00000000E+00
  0.00000000E+00  0.00000000E+00  0.00000000E+00
  0.00000000E+00  0.00000000E+00  0.00000000E+00
  0.00000000E+00  0.00000000E+00  0.00000000E+00
  0.00000000E+00  0.00000000E+00  0.00000000E+00
  0.00000000E+00  0.00000000E+00  0.00000000E+00
  0.00000000E+00  0.00000000E+00  0.00000000E+00
  0.00000000E+00  0.00000000E+00  0.00000000E+00
  0.00000000E+00  0.00000000E+00  0.00000000E+00
  0.00000000E+00  0.00000000E+00  0.00000000E+00
  0.00000000E+00  0.00000000E+00  0.00000000E+00
  0.00000000E+00  0.00000000E+00  0.00000000E+00
  0.00000000E+00  0.00000000E+00  0.00000000E+00
  0.00000000E+00  0.00000000E+00  0.00000000E+00
  0.00000000E+00  0.00000000E+00  0.00000000E+00
  0.00000000E+00  0.00000000E+00  0.00000000E+00
  0.00000000E+00  0.00000000E+00  0.00000000E+00
  0.00000000E+00  0.00000000E+00  0.00000000E+00
  0.00000000E+00  0.00000000E+00  0.00000000E+00
  0.00000000E+00  0.00000000E+00  0.00000000E+00
  0.00000000E+00  0.00000000E+00  0.00000000E+00
  0.00000000E+00  0.00000000E+00  0.00000000E+00
  0.00000000E+00  0.00000000E+00  0.00000000E+00
  0.00000000E+00  0.00000000E+00  0.00000000E+00
  0.00000000E+00  0.00000000E+00  0.00000000E+00
  0.00000000E+00  0.00000000E+00  0.00000000E+00
  0.00000000E+00  0.00000000E+00  0.00000000E+00
  0.00000000E+00  0.00000000E+00  0.00000000E+00
  0.00000000E+00  0.00000000E+00  0.00000000E+00
  0.00000000E+00  0.00000000E+00  0.00000000E+00
  0.00000000E+00  0.00000000E+00  0.00000000E+00
  0.00000000E+00  0.00000000E+00  0.00000000E+00
  0.00000000E+00  0.00000000E+00  0.00000000E+00
  0.00000000E+00  0.00000000E+00  0.00000000E+00
  0.00000000E+00  0.00000000E+00  0.00000000E+00
  0.00000000E+00  0.00000000E+00  0.00000000E+00
  0.00000000E+00  0.00000000E+00  0.00000000E+00
  0.00000000E+00  0.00000000E+00  0.00000000E+00
  0.00000000E+00  0.00000000E+00  0.00000000E+00
  0.00000000E+00  0.00000000E+00  0.00000000E+00
  0.00000000E+00  0.00000000E+00  0.00000000E+00
  0.00000000E+00  0.00000000E+00  0.00000000E+00
  0.00000000E+00  0.00000000E+00  0.00000000E+00
  0.00000000E+00  0.00000000E+00  0.00000000E+00
  0.00000000E+00  0.00000000E+00  0.00000000E+00
  0.00000000E+00  0.00000000E+00  0.00000000E+00
  0.00000000E+00  0.00000000E+00  0.00000000E+00
  0.00000000E+00  0.00000000E+00  0.00000000E+00
  0.00000000E+00  0.00000000E+00  0.00000000E+00
  0.00000000E+00  0.00000000E+00  0.00000000E+00
  0.00000000E+00  0.00000000E+00  0.00000000E+00
  0.00000000E+00  0.00000000E+00  0.00000000E+00
  0.00000000E+00  0.00000000E+00  0.00000000E+00
  0.00000000E+00  0.00000000E+00  0.00000000E+00
  0.00000000E+00  0.00000000E+00  0.00000000E+00
  0.00000000E+00  0.00000000E+00  0.00000000E+00
  0.00000000E+00  0.00000000E+00  0.00000000E+00
  0.00000000E+00  0.00000000E+00  0.00000000E+00
  0.00000000E+00  0.00000000E+00  0.00000000E+00
  0.00000000E+00  0.00000000E+00  0.00000000E+00
  0.00000000E+00  0.00000000E+00  0.00000000E+00
  0.00000000E+00  0.00000000E+00  0.00000000E+00
  0.00000000E+00  0.00000000E+00  0.00000000E+00
  0.00000000E+00  0.00000000E+00  0.00000000E+00
  0.00000000E+00  0.00000000E+00  0.00000000E+00
  0.00000000E+00  0.00000000E+00  0.00000000E+00
  0.00000000E+00  0.00000000E+00  0.00000000E+00
  0.00000000E+00  0.00000000E+00  0.00000000E+00
  0.00000000E+00  0.00000000E+00  0.00000000E+00
  0.00000000E+00  0.00000000E+00  0.00000000E+00
  0.00000000E+00  0.00000000E+00  0.00000000E+00
  0.00000000E+00  0.00000000E+00  0.00000000E+00
  0.00000000E+00  0.00000000E+00  0.00000000E+00
  0.00000000E+00  0.00000000E+00  0.00000000E+00
  0.00000000E+00  0.00000000E+00  0.00000000E+00
  0.00000000E+00  0.00000000E+00  0.00000000E+00
  0.00000000E+00  0.00000000E+00  0.00000000E+00
  0.00000000E+00  0.00000000E+00  0.00000000E+00
  0.00000000E+00  0.00000000E+00  0.00000000E+00
