# Supplementary material for: Towards an atomistic understanding of disordered carbon electrode materials
Source: Chem Commun (Camb). 2018 May 23;54(47):5988–91. doi: 10.1039/c8cc01388h (PMC5994876; doi:10.1039/c8cc01388h)
Supplement: Supplementary file 1 [file CC-054-C8CC01388H-s001.zip › structures_pure_small/POSCAR/POSCAR.aC216_opt_1.75_05]

 C                                      
   1.00000000000000     
    13.2800010099999994    0.0000000000000000    0.0000000000000000
     0.0000000000000000   13.2800010099999994    0.0000000000000000
     0.0000000000000000    0.0000000000000000   13.2800010099999994
   C 
   216
Direct
  0.3774384252109707  0.8677171899283925  0.7848645201729629
  0.0131421069529907  0.2939453030904311  0.1816685011422331
  0.9707065240045705  0.1564718716942921  0.2883150522876999
  0.7392445145742871  0.8442273135966378  0.4270342839597051
  0.7682096470715057  0.3670891127162872  0.9157340845719026
  0.9412321653349712  0.1551616408845131  0.9695334183731815
  0.5564152473579488  0.9799259152553482  0.1681263560527548
  0.4861048564758592  0.3242359262284310 -0.0086121027392761
  0.6583211303958556  0.0090510854818721  0.1667113674576413
  0.3158859174125121  0.9559555397384327  0.5100137909136787
  0.7896793588865246  0.3853650513989311  0.2245760924604985
  0.0193251742220191  0.9575760404175381  0.6210450197521473
  0.3553353105787175  0.6080648214620533  0.8633305269890608
  0.1913281239656864  0.5103417935027342  0.6715791579285338
  0.4923927544329947  0.0066200179529652  0.4584517075674367
  0.2868949920922529  0.3243562267814523  0.0321693094557806
  0.4760679595941489  0.1208340356726372  0.4380639578645912
  0.8705118676354002  0.8483610197256570  0.1245007964404810
  0.4193428850055720  0.4040424358114804  0.9565892237607497
  0.3241919983653121  0.1377772560894468  0.7481495373062533
  0.3931786393685680  0.2884484295784633  0.3974859298626869
  0.5189585345566722  0.1592933155578465  0.0952911201752387
  0.1897815536517685  0.6857403233495925  0.6200529270303949
  0.2925225756826423  0.6841253961978218  0.5835394435583509
  0.8864693005532889  0.4997709074849354  0.4756942967410132
  0.1572734058042869  0.8488499096827333  0.8884489293864065
  0.3814038859310004  0.1871699691593662  0.4361371795378923
  0.9860596326261766  0.6782114852871378  0.6998242970772557
  0.7951615065430210  0.7837447384751918  0.1616984440274427
  0.1787764442371270  0.6248823055472812  0.3664078707817550
  0.6338440794869824  0.1909329737202579  0.7082544927275628
  0.3463234697833194  0.2407521485220483  0.0666585152970461
  0.6506170809609271  0.7012487184484801  0.4306440321603789
  0.7026765886880205  0.5458036734615339  0.4957457664532869
  0.2847521988972206  0.3272595151826752  0.7124809890389142
  0.3498780100880510  0.2388577853007303  0.7287838774060753
  0.8815008001413185  0.6346195085616039  0.1165015081110702
  0.2181195077629691  0.0243422749869648  0.2202785940678430
  0.1435121944330694  0.4809800913884797  0.0199613743304933
  0.5327695453949356  0.8744041473038993  0.1926784045945804
  0.1196364903142323  0.2637552442463822  0.7902375610456628
  0.4976298446541981  0.4842541816181510  0.6010618429952643
  0.1590380812488730  0.9496552381885510  0.8606564213509329
  0.9405184795011772  0.0548798793873335  0.0142427567627143
  0.3354762192077958  0.4125342668866211  0.6673564611894363
  0.6937642344953805  0.2446847104436220  0.0388625308775493
  0.5671872929949913  0.8820100838805762  0.7548690186040942
  0.6339617436195619  0.8715893306114851  0.4383581648475900
  0.7113880037192577  0.5322802127516979  0.1848759140521801
  0.0321215279693887  0.7703035011699506  0.6598129923838402
  0.5851830386375373  0.3548351151023453  0.9521341290977594
  0.8688619250463918  0.2318810209097306  0.9821487755236713
  0.2253280889956367  0.7712572118462041  0.8649503038285103
  0.1067967996126786  0.7040736732772078  0.9693479076721694
  0.5826328051772132  0.7800869612364187  0.4378372411048407
  0.1311306336527941  0.4373149579374220  0.7232188596407396
  0.9375476226276467  0.2345602695388825  0.5772688211287226
  0.4855398472956089  0.0605021144654768  0.1403742862950045
  0.1417973065156162  0.6007216794720155  0.6615645065023616
  0.6927753029896151  0.4594082301105831  0.5555599580543646
  0.4963595111906293  0.0676076619503041  0.7443120074587234
  0.4521278023696511  0.2380594284129243  0.0510373857224654
  0.1117113868039609  0.1405794006553615  0.5375549486458391
  0.2639963394680540  0.9297924740231993  0.2359659548202459
  0.1310740571765795  0.7737812542372071  0.6213505449932285
  0.5152132441484164  0.6395157476050604  0.5128839030406914
  0.8317790032315228  0.7691052082854958  0.7183603186808066
  0.4807783049229109  0.8253171538287960  0.7703654031368835
  0.3648409716858849  0.9328846807159729  0.2021677558788678
  0.7279764847243934  0.7557056635565519  0.7451965896046020
  0.2215559282788064  0.8449146383582582  0.2820583121121392
  0.0094589479355945  0.1820784242703700  0.8960909015550159
  0.0784898142849831  0.1106987583411619  0.8670013745273307
  0.9269857612385306  0.0797908413427407  0.3485933618044365
  0.7813764252356429  0.0111661908183116  0.4361853755973626
  0.2360573059174671  0.9970676986092625  0.8034958923958111
  0.2623152225491093  0.0469360507544112  0.5082889817324415
  0.8272239471429375  0.9485131903478782  0.6920107135245900
  0.3921648810034896  0.0559647656619162  0.7531113192921797
  0.9746536840032778  0.9798844597017198  0.3535998356059949
  0.6776309018677189  0.0373797780851015  0.4517316601128144
  0.5954723512435333  0.3550370490980507  0.6598659498030505
  0.8679265005178852  0.0440757931381269  0.6623707448263191
  0.0031825545528212  0.6286840047086080  0.4205078644864321
  0.0085475809360725  0.1457805243987891  0.5772917505218541
  0.0281500993629210  0.3828537171417015  0.1223773823890985
  0.1479058536817073  0.1595722927092832  0.8034309955243203
  0.5266564947191065  0.6196757111942799  0.2403647791092567
  0.1803160303394786  0.2270333561187059  0.1271951960269633
  0.1200445163807859  0.0428069863011442  0.2580167059418986
  0.7594016365951064  0.2545721682274186  0.3301804422843403
  0.0317070553768497  0.4875686544873404  0.7453485747452382
  0.8848355039023152  0.6791636481044385  0.7283904544360490
  0.2627852308395086  0.5903693421486330  0.9164744872805675
  0.5302547712422411  0.1685067352211208  0.7289436433312346
  0.8798840104288612  0.8585955384426295  0.6887665449692897
  0.4381116521344621  0.4134339550100472  0.6533571265877045
  0.8918831057127971  0.5279499012798743  0.1319183308719380
  0.4301401316430013  0.8506911694034175  0.2120986485198172
  0.2773074461524769  0.1779304870447201  0.1249083756259856
  0.0731882398741802  0.9608626093982477  0.3119752937903683
  0.5995384560314961  0.4428962425459899  0.6021714307516899
  0.1891837088246911  0.2035728063638952  0.4908902261441341
  0.8387301604511017  0.2219100670797555  0.6266111615723818
  0.6246081758085674  0.1760933173383318  0.0914738841517789
  0.9255535021212231  0.7024877826578375  0.4231716780075865
  0.5783908549810536  0.4424663129638617  0.8954432505400204
  0.4762898591654207  0.7185124754740100  0.7891341145337013
  0.0237313460404226  0.2764007146301670  0.8444268156510479
  0.3160290498428135  0.7842117204129870  0.8162512127534554
  0.0081285400290479  0.9769520728845128  0.9769238379254896
  0.0654069807070638  0.1347315140294770  0.2450901030974914
  0.2666952099098227  0.8668037655106666  0.5474568867655313
  0.9794184017919120  0.8624835752560632  0.6570755784657751
  0.9844598859803281  0.5289668273688533  0.4465497644651727
  0.6683898456693638  0.2830267202249098  0.6698493806585584
  0.7082561574658831  0.8366928314216882  0.1886676576011838
  0.1202261883363540  0.3878757475589110  0.0664740320550646
  0.4966446036541936  0.7463640894236514  0.4853600924333986
  0.5970493343889285  0.9705354054256198  0.4532625382690909
  0.7572528402313194  0.4560444528402474  0.8560952476456947
  0.1974986973684430  0.6782817434659733  0.9151766415330396
  0.3760693497851009  0.4928008756655812  0.3349936581712407
  0.0799671850465253  0.0109542760842420  0.9018153124833825
  0.6635605682799740  0.1371973391436973  0.4259068441522840
  0.0557397612781429  0.5421213621179218  0.0470687457395287
  0.1696081213301688  0.8651325604287715  0.5837574540300412
  0.1897130364262192  0.3130142491335497  0.0692231407327123
  0.4781727055910758  0.4728724098349733  0.8994034581137028
  0.0449615469233461  0.5904532674963060  0.7039899648824500
  0.4971322646215592  0.3362453739982775  0.6885669677446895
  0.7337564134213459  0.9383790074398414  0.1756503498939506
  0.9464830656283462  0.3513549045496643  0.8522236831520483
  0.9485672690582729  0.3293211139664399  0.5314795704774887
  0.6714024603327210  0.8458684225545277  0.7425619580901293
  0.8062028692398931  0.4791270938589509  0.1751981651709520
  0.4180330682422739  0.9298258015705304  0.4850187253417199
  0.4786444887625315  0.3390420272235618  0.3560570517431679
  0.7758042509532123  0.3887252398013035  0.5695240723551594
  0.5663554637080424  0.1788631350132483  0.4118060086758905
  0.3386700798911596  0.9652022059841208  0.7797456002609409
  0.5428838653207552  0.5115520322257056  0.2629495028583979
  0.9420148937124870  0.4497216933887334  0.7991861591275562
  0.6895429684655746  0.1021360086899989  0.1320131108420110
  0.8267941815478976  0.6710428114822367  0.4350094360641706
  0.3862390930858419  0.0305342243989276  0.1642616726452683
  0.0416501998267374  0.6461703913723693  0.0289336353976384
  0.9343180141052331  0.2554767147338250  0.2507260967205638
  0.4578520507139787  0.2467827119712437  0.7206470919796018
  0.6111333270983028  0.7973066641277787  0.1980231677664398
  0.9851916480492614  0.4834846429996955  0.1048859032594103
  0.1761423468411412  0.3399252326415338  0.7406510683433394
  0.1214048497039731  0.8624256714359219  0.3216636657585855
  0.5302718399796260  0.6281906774365170  0.8139965980352045
  0.3452700071581538  0.5889899524831365  0.5940678417225647
  0.6077349415688584  0.6846321687231887  0.2025937257749071
  0.7903746381223501  0.1159941330219073  0.1002898248957967
  0.0852328115123041  0.8093817422129449  0.9547576068483218
  0.4526669928051126  0.5626325672703684  0.8579736522174158
  0.3561223645897857  0.5943318336166146  0.3104190790838524
  0.9667850457410686  0.0517309066254098  0.6202602040913566
  0.4686264549610897  0.4455423772690914  0.3171028511469030
  0.3152188372821880  0.4126697378043706 -0.0186528449537692
  0.0117362092319784  0.8677235365207890  0.0032816344610285
  0.8719790960057102  0.4044757534249675  0.5236110760133517
  0.7190372768751494  0.6498612758278173  0.7747723854594545
  0.3874053985799848  0.7585481564763746  0.2487999667870024
  0.6365444449340396  0.4741126209533697  0.2321754069531219
  0.2932774789633384  0.0859248998597590  0.1690996309140445
  0.7643728687603820  0.2987582161376168  0.6249426538084574
  0.4308087290291170  0.6592723146428315  0.2644930751681658
  0.6339626624578334  0.5956425298556560  0.8106884809264490
  0.9645379498988096  0.7994241913388420  0.3953381035218959
  0.8168797576890195  0.9138211369243909  0.4242160823037314
  0.3751534425368619  0.6996824262673849  0.8162996557542552
  0.4221949012330299  0.8166743324754113  0.5067282027829907
  0.9575644070752443  0.6972314238988039  0.0724448789010206
  0.6686118931778757  0.0196373886849459  0.7286698269084525
  0.2668483749095341  0.6547480513241033  0.3224192758486254
  0.0922059079925458  0.6776770975852541  0.3842723021381262
  0.8182082673738643  0.6026924755008750  0.7684897415613465
  0.2825372670627115  0.1521875868611079  0.4748396436843638
  0.6578365773302899  0.4983169910128135  0.8518286175425698
  0.2846797110078235  0.7563337168237851  0.2832852329459232
  0.8036315385600463  0.5698672006142682  0.4638023460642234
  0.7909389048341091  0.2063281668525255  0.0459967602177114
  0.6644228226702277  0.3058527243970530  0.3219053122496391
  0.6868532462858646  0.3851865220895769  0.2578295104290159
  0.8057372979608334  0.1290122578332022  0.6691939178601428
  0.8431132862583075  0.5034613295601822  0.8058747675463309
  0.4518466208744174  0.5738510926530521  0.5666022574143597
  0.2397961473728678  0.4963454268554062 -0.0290856860049623
  0.7471942942633483  0.7375126640372442  0.4225408694828622
  0.7054528863147480  0.1144470880006744  0.7063124512454910
  0.8388166585918685  0.2984398215616916  0.2669041349033325
  0.7000179131981565  0.6352891567185160  0.1752880081522211
  0.3286739305476160  0.7814133448357190  0.5480703000791044
  0.1164649300580764  0.9564343111175909  0.5822879280311004
  0.5686364707405087  0.9906641574415653  0.7466138649362096
  0.1611336249643176  0.0439526554646697  0.5439957306682339
  0.7283231618110120  0.9353512131424447  0.7220308969719327
  0.0920026510633047  0.2169161473226580  0.1817236985907364
  0.8636557179404204  0.3192499946185681  0.9179203894750242
  0.2907997548417627  0.5051621281078031  0.6394876854764466
  0.2297558434027204  0.1008565989644168  0.7788215978690338
  0.7596922723943638  0.1718492835263146  0.3892794244185618
  0.9192577964045410  0.8963137559536617  0.3930084451027868
  0.9487509613497197  0.8071138913530748  0.0679925998277563
  0.6824157333014128  0.3218229582096976  0.9696302913270511
  0.8333219832768916  0.0930722252298788  0.3968021708168101
  0.8327194773287496  0.9481451343597607  0.1343847677220312
  0.5692054302206871  0.2775786880380967  0.3638662974455062
  0.7922351007416738  0.6825141375374292  0.1495689123301665
  0.8619195238081303  0.0390688047412938  0.0883421450451238
  0.0669209503576827  0.7839469769468965  0.3676586336709098
  0.6192883525673486  0.6148807563995613  0.4801148559050613
 
  0.00000000E+00  0.00000000E+00  0.00000000E+00
  0.00000000E+00  0.00000000E+00  0.00000000E+00
  0.00000000E+00  0.00000000E+00  0.00000000E+00
  0.00000000E+00  0.00000000E+00  0.00000000E+00
  0.00000000E+00  0.00000000E+00  0.00000000E+00
  0.00000000E+00  0.00000000E+00  0.00000000E+00
  0.00000000E+00  0.00000000E+00  0.00000000E+00
  0.00000000E+00  0.00000000E+00  0.00000000E+00
  0.00000000E+00  0.00000000E+00  0.00000000E+00
  0.00000000E+00  0.00000000E+00  0.00000000E+00
  0.00000000E+00  0.00000000E+00  0.00000000E+00
  0.00000000E+00  0.00000000E+00  0.00000000E+00
  0.00000000E+00  0.00000000E+00  0.00000000E+00
  0.00000000E+00  0.00000000E+00  0.00000000E+00
  0.00000000E+00  0.00000000E+00  0.00000000E+00
  0.00000000E+00  0.00000000E+00  0.00000000E+00
  0.00000000E+00  0.00000000E+00  0.00000000E+00
  0.00000000E+00  0.00000000E+00  0.00000000E+00
  0.00000000E+00  0.00000000E+00  0.00000000E+00
  0.00000000E+00  0.00000000E+00  0.00000000E+00
  0.00000000E+00  0.00000000E+00  0.00000000E+00
  0.00000000E+00  0.00000000E+00  0.00000000E+00
  0.00000000E+00  0.00000000E+00  0.00000000E+00
  0.00000000E+00  0.00000000E+00  0.00000000E+00
  0.00000000E+00  0.00000000E+00  0.00000000E+00
  0.00000000E+00  0.00000000E+00  0.00000000E+00
  0.00000000E+00  0.00000000E+00  0.00000000E+00
  0.00000000E+00  0.00000000E+00  0.00000000E+00
  0.00000000E+00  0.00000000E+00  0.00000000E+00
  0.00000000E+00  0.00000000E+00  0.00000000E+00
  0.00000000E+00  0.00000000E+00  0.00000000E+00
  0.00000000E+00  0.00000000E+00  0.00000000E+00
  0.00000000E+00  0.00000000E+00  0.00000000E+00
  0.00000000E+00  0.00000000E+00  0.00000000E+00
  0.00000000E+00  0.00000000E+00  0.00000000E+00
  0.00000000E+00  0.00000000E+00  0.00000000E+00
  0.00000000E+00  0.00000000E+00  0.00000000E+00
  0.00000000E+00  0.00000000E+00  0.00000000E+00
  0.00000000E+00  0.00000000E+00  0.00000000E+00
  0.00000000E+00  0.00000000E+00  0.00000000E+00
  0.00000000E+00  0.00000000E+00  0.00000000E+00
  0.00000000E+00  0.00000000E+00  0.00000000E+00
  0.00000000E+00  0.00000000E+00  0.00000000E+00
  0.00000000E+00  0.00000000E+00  0.00000000E+00
  0.00000000E+00  0.00000000E+00  0.00000000E+00
  0.00000000E+00  0.00000000E+00  0.00000000E+00
  0.00000000E+00  0.00000000E+00  0.00000000E+00
  0.00000000E+00  0.00000000E+00  0.00000000E+00
  0.00000000E+00  0.00000000E+00  0.00000000E+00
  0.00000000E+00  0.00000000E+00  0.00000000E+00
  0.00000000E+00  0.00000000E+00  0.00000000E+00
  0.00000000E+00  0.00000000E+00  0.00000000E+00
  0.00000000E+00  0.00000000E+00  0.00000000E+00
  0.00000000E+00  0.00000000E+00  0.00000000E+00
  0.00000000E+00  0.00000000E+00  0.00000000E+00
  0.00000000E+00  0.00000000E+00  0.00000000E+00
  0.00000000E+00  0.00000000E+00  0.00000000E+00
  0.00000000E+00  0.00000000E+00  0.00000000E+00
  0.00000000E+00  0.00000000E+00  0.00000000E+00
  0.00000000E+00  0.00000000E+00  0.00000000E+00
  0.00000000E+00  0.00000000E+00  0.00000000E+00
  0.00000000E+00  0.00000000E+00  0.00000000E+00
  0.00000000E+00  0.00000000E+00  0.00000000E+00
  0.00000000E+00  0.00000000E+00  0.00000000E+00
  0.00000000E+00  0.00000000E+00  0.00000000E+00
  0.00000000E+00  0.00000000E+00  0.00000000E+00
  0.00000000E+00  0.00000000E+00  0.00000000E+00
  0.00000000E+00  0.00000000E+00  0.00000000E+00
  0.00000000E+00  0.00000000E+00  0.00000000E+00
  0.00000000E+00  0.00000000E+00  0.00000000E+00
  0.00000000E+00  0.00000000E+00  0.00000000E+00
  0.00000000E+00  0.00000000E+00  0.00000000E+00
  0.00000000E+00  0.00000000E+00  0.00000000E+00
  0.00000000E+00  0.00000000E+00  0.00000000E+00
  0.00000000E+00  0.00000000E+00  0.00000000E+00
  0.00000000E+00  0.00000000E+00  0.00000000E+00
  0.00000000E+00  0.00000000E+00  0.00000000E+00
  0.00000000E+00  0.00000000E+00  0.00000000E+00
  0.00000000E+00  0.00000000E+00  0.00000000E+00
  0.00000000E+00  0.00000000E+00  0.00000000E+00
  0.00000000E+00  0.00000000E+00  0.00000000E+00
  0.00000000E+00  0.00000000E+00  0.00000000E+00
  0.00000000E+00  0.00000000E+00  0.00000000E+00
  0.00000000E+00  0.00000000E+00  0.00000000E+00
  0.00000000E+00  0.00000000E+00  0.00000000E+00
  0.00000000E+00  0.00000000E+00  0.00000000E+00
  0.00000000E+00  0.00000000E+00  0.00000000E+00
  0.00000000E+00  0.00000000E+00  0.00000000E+00
  0.00000000E+00  0.00000000E+00  0.00000000E+00
  0.00000000E+00  0.00000000E+00  0.00000000E+00
  0.00000000E+00  0.00000000E+00  0.00000000E+00
  0.00000000E+00  0.00000000E+00  0.00000000E+00
  0.00000000E+00  0.00000000E+00  0.00000000E+00
  0.00000000E+00  0.00000000E+00  0.00000000E+00
  0.00000000E+00  0.00000000E+00  0.00000000E+00
  0.00000000E+00  0.00000000E+00  0.00000000E+00
  0.00000000E+00  0.00000000E+00  0.00000000E+00
  0.00000000E+00  0.00000000E+00  0.00000000E+00
  0.00000000E+00  0.00000000E+00  0.00000000E+00
  0.00000000E+00  0.00000000E+00  0.00000000E+00
  0.00000000E+00  0.00000000E+00  0.00000000E+00
  0.00000000E+00  0.00000000E+00  0.00000000E+00
  0.00000000E+00  0.00000000E+00  0.00000000E+00
  0.00000000E+00  0.00000000E+00  0.00000000E+00
  0.00000000E+00  0.00000000E+00  0.00000000E+00
  0.00000000E+00  0.00000000E+00  0.00000000E+00
  0.00000000E+00  0.00000000E+00  0.00000000E+00
  0.00000000E+00  0.00000000E+00  0.00000000E+00
  0.00000000E+00  0.00000000E+00  0.00000000E+00
  0.00000000E+00  0.00000000E+00  0.00000000E+00
  0.00000000E+00  0.00000000E+00  0.00000000E+00
  0.00000000E+00  0.00000000E+00  0.00000000E+00
  0.00000000E+00  0.00000000E+00  0.00000000E+00
  0.00000000E+00  0.00000000E+00  0.00000000E+00
  0.00000000E+00  0.00000000E+00  0.00000000E+00
  0.00000000E+00  0.00000000E+00  0.00000000E+00
  0.00000000E+00  0.00000000E+00  0.00000000E+00
  0.00000000E+00  0.00000000E+00  0.00000000E+00
  0.00000000E+00  0.00000000E+00  0.00000000E+00
  0.00000000E+00  0.00000000E+00  0.00000000E+00
  0.00000000E+00  0.00000000E+00  0.00000000E+00
  0.00000000E+00  0.00000000E+00  0.00000000E+00
  0.00000000E+00  0.00000000E+00  0.00000000E+00
  0.00000000E+00  0.00000000E+00  0.00000000E+00
  0.00000000E+00  0.00000000E+00  0.00000000E+00
  0.00000000E+00  0.00000000E+00  0.00000000E+00
  0.00000000E+00  0.00000000E+00  0.00000000E+00
  0.00000000E+00  0.00000000E+00  0.00000000E+00
  0.00000000E+00  0.00000000E+00  0.00000000E+00
  0.00000000E+00  0.00000000E+00  0.00000000E+00
  0.00000000E+00  0.00000000E+00  0.00000000E+00
  0.00000000E+00  0.00000000E+00  0.00000000E+00
  0.00000000E+00  0.00000000E+00  0.00000000E+00
  0.00000000E+00  0.00000000E+00  0.00000000E+00
  0.00000000E+00  0.00000000E+00  0.00000000E+00
  0.00000000E+00  0.00000000E+00  0.00000000E+00
  0.00000000E+00  0.00000000E+00  0.00000000E+00
  0.00000000E+00  0.00000000E+00  0.00000000E+00
  0.00000000E+00  0.00000000E+00  0.00000000E+00
  0.00000000E+00  0.00000000E+00  0.00000000E+00
  0.00000000E+00  0.00000000E+00  0.00000000E+00
  0.00000000E+00  0.00000000E+00  0.00000000E+00
  0.00000000E+00  0.00000000E+00  0.00000000E+00
  0.00000000E+00  0.00000000E+00  0.00000000E+00
  0.00000000E+00  0.00000000E+00  0.00000000E+00
  0.00000000E+00  0.00000000E+00  0.00000000E+00
  0.00000000E+00  0.00000000E+00  0.00000000E+00
  0.00000000E+00  0.00000000E+00  0.00000000E+00
  0.00000000E+00  0.00000000E+00  0.00000000E+00
  0.00000000E+00  0.00000000E+00  0.00000000E+00
  0.00000000E+00  0.00000000E+00  0.00000000E+00
  0.00000000E+00  0.00000000E+00  0.00000000E+00
  0.00000000E+00  0.00000000E+00  0.00000000E+00
  0.00000000E+00  0.00000000E+00  0.00000000E+00
  0.00000000E+00  0.00000000E+00  0.00000000E+00
  0.00000000E+00  0.00000000E+00  0.00000000E+00
  0.00000000E+00  0.00000000E+00  0.00000000E+00
  0.00000000E+00  0.00000000E+00  0.00000000E+00
  0.00000000E+00  0.00000000E+00  0.00000000E+00
  0.00000000E+00  0.00000000E+00  0.00000000E+00
  0.00000000E+00  0.00000000E+00  0.00000000E+00
  0.00000000E+00  0.00000000E+00  0.00000000E+00
  0.00000000E+00  0.00000000E+00  0.00000000E+00
  0.00000000E+00  0.00000000E+00  0.00000000E+00
  0.00000000E+00  0.00000000E+00  0.00000000E+00
  0.00000000E+00  0.00000000E+00  0.00000000E+00
  0.00000000E+00  0.00000000E+00  0.00000000E+00
  0.00000000E+00  0.00000000E+00  0.00000000E+00
  0.00000000E+00  0.00000000E+00  0.00000000E+00
  0.00000000E+00  0.00000000E+00  0.00000000E+00
  0.00000000E+00  0.00000000E+00  0.00000000E+00
  0.00000000E+00  0.00000000E+00  0.00000000E+00
  0.00000000E+00  0.00000000E+00  0.00000000E+00
  0.00000000E+00  0.00000000E+00  0.00000000E+00
  0.00000000E+00  0.00000000E+00  0.00000000E+00
  0.00000000E+00  0.00000000E+00  0.00000000E+00
  0.00000000E+00  0.00000000E+00  0.00000000E+00
  0.00000000E+00  0.00000000E+00  0.00000000E+00
  0.00000000E+00  0.00000000E+00  0.00000000E+00
  0.00000000E+00  0.00000000E+00  0.00000000E+00
  0.00000000E+00  0.00000000E+00  0.00000000E+00
  0.00000000E+00  0.00000000E+00  0.00000000E+00
  0.00000000E+00  0.00000000E+00  0.00000000E+00
  0.00000000E+00  0.00000000E+00  0.00000000E+00
  0.00000000E+00  0.00000000E+00  0.00000000E+00
  0.00000000E+00  0.00000000E+00  0.00000000E+00
  0.00000000E+00  0.00000000E+00  0.00000000E+00
  0.00000000E+00  0.00000000E+00  0.00000000E+00
  0.00000000E+00  0.00000000E+00  0.00000000E+00
  0.00000000E+00  0.00000000E+00  0.00000000E+00
  0.00000000E+00  0.00000000E+00  0.00000000E+00
  0.00000000E+00  0.00000000E+00  0.00000000E+00
  0.00000000E+00  0.00000000E+00  0.00000000E+00
  0.00000000E+00  0.00000000E+00  0.00000000E+00
  0.00000000E+00  0.00000000E+00  0.00000000E+00
  0.00000000E+00  0.00000000E+00  0.00000000E+00
  0.00000000E+00  0.00000000E+00  0.00000000E+00
  0.00000000E+00  0.00000000E+00  0.00000000E+00
  0.00000000E+00  0.00000000E+00  0.00000000E+00
  0.00000000E+00  0.00000000E+00  0.00000000E+00
  0.00000000E+00  0.00000000E+00  0.00000000E+00
  0.00000000E+00  0.00000000E+00  0.00000000E+00
  0.00000000E+00  0.00000000E+00  0.00000000E+00
  0.00000000E+00  0.00000000E+00  0.00000000E+00
  0.00000000E+00  0.00000000E+00  0.00000000E+00
  0.00000000E+00  0.00000000E+00  0.00000000E+00
  0.00000000E+00  0.00000000E+00  0.00000000E+00
  0.00000000E+00  0.00000000E+00  0.00000000E+00
  0.00000000E+00  0.00000000E+00  0.00000000E+00
  0.00000000E+00  0.00000000E+00  0.00000000E+00
  0.00000000E+00  0.00000000E+00  0.00000000E+00
  0.00000000E+00  0.00000000E+00  0.00000000E+00
  0.00000000E+00  0.00000000E+00  0.00000000E+00
  0.00000000E+00  0.00000000E+00  0.00000000E+00
  0.00000000E+00  0.00000000E+00  0.00000000E+00
  0.00000000E+00  0.00000000E+00  0.00000000E+00
