# Supplementary material for: Towards an atomistic understanding of disordered carbon electrode materials
Source: Chem Commun (Camb). 2018 May 23;54(47):5988–91. doi: 10.1039/c8cc01388h (PMC5994876; doi:10.1039/c8cc01388h)
Supplement: Supplementary file 1 [file CC-054-C8CC01388H-s001.zip › structures_pure_small/POSCAR/POSCAR.aC216_opt_1.75_06]

 C                                      
   1.00000000000000     
    13.7694364399999998    0.0000000000000000    0.0000000000000000
     0.0000000000000000   13.7694364399999998    0.0000000000000000
     0.0000000000000000    0.0000000000000000   13.7694364399999998
   C 
   203
Direct
  0.1656519336115231  0.6354266660852036  0.3549659166786494
  0.5470131407297915  0.6110892395848173  0.6455150677163042
  0.0408766006972510  0.8381970424924393  0.2231610553993396
  0.1570361693850870  0.5384740632928385  0.3257815630433751
  0.0943082143128617  0.8303706860265360  0.7977334707146649
  0.1345816039535531  0.6672634162534775  0.8478676458130956
  0.3865286487026173  0.0917600929604843  0.5564751954552217
  0.7885020362772358  0.3300021733012203  0.5062700215290702
  0.8743131689100238  0.7292133198608149  0.9570769847915321
  0.1679795778393837  0.7348814423472696  0.9156891491301468
  0.9570262923100070  0.1766188774704315  0.6640078627389732
  0.8914615727506572  0.5525398753274193  0.9637320248338269
  0.9874846478581480  0.8931355312114083  0.1457311138838217
  0.8229823824229866  0.2976099940246617  0.8869363353756979
  0.8351672521737832  0.8163790624263464  0.9213623713751685
  0.1626869920826584  0.9163508043751851  0.9444109305041536
  0.1162909665322714  0.7147098016038015  0.3163001025891439
  0.2802504169651273  0.1110643071503168  0.1417811114745754
  0.8111739978735477  0.1920336825779170  0.8915560282893358
  0.8019669763350348  0.4617934133560686  0.8452148078202389
  0.7887774735418048  0.6076545081951497  0.4984406407835738
  0.2387376119296966  0.6409326725812903  0.4303590477508255
  0.0653472184001054  0.5183218031488207  0.7728595916042725
  0.4110578529195866  0.6747583769994552  0.5665503823556871
  0.2081997586677543  0.7031277917258595  0.0014694801520317
  0.6864170869952582  0.0804902071443197  0.4540587887402270
  0.8654399553995932  0.4613840256922793  0.9243629894726970
  0.7955263814049517  0.9663271810491967  0.5291039624613192
  0.2638933490271261  0.7292930399469938  0.4735996946272334
  0.4123355225234691  0.5689035209174628  0.5513806461294898
  0.7681793695342537  0.0077798711798496  0.8615223460272687
  0.6627441126072601  0.8979709009779853  0.4457812139328349
  0.2304757944203523  0.1536718041225920  0.4182110041485761
  0.2284821357302848  0.7847668327554629  0.0629422633986465
  0.4028292812124010  0.6712329488038998  0.2296938611880201
  0.7769008013074695  0.3642525774558205  0.8236510993051656
  0.9121128203997050  0.9049172149867500  0.6235488422860108
  0.6773863433714140  0.1494302306910404  0.7608031944017802
  0.7904506739506857  0.7888236425434366  0.5224788661519052
  0.1481806625205586  0.0212570144501592  0.9186190539042115
  0.8626981296375396  0.3100511531631561  0.5759555174967934
  0.9660400009836062  0.1561868175644938  0.1000104574851162
  0.3746422849631186  0.1936743950168998  0.5267068584913746
  0.4180904358646112  0.7497595483155011  0.2933693814207198
  0.4439182421001238  0.2599945970566394  0.5668154523828370
  0.7839375826651278  0.6375887155951185  0.8404004550882934
  0.4973080539817267  0.8626817051076486  0.3832468833703468
  0.5831724633205432  0.7080082680860219  0.3503659105437992
  0.1370000482547727  0.8026168958001947  0.3615405605735819
  0.1579227466562363  0.1548469250297608  0.3387446606971697
  0.8690239602283338  0.8937622662405654  0.9789861222902243
  0.0057538512349246  0.2583518350299856  0.7009167996389248
  0.0942948310326835  0.8807502401285013  0.3077404228277074
  0.6575135976011268  0.4298145345476860  0.7134419267945421
  0.6597988739114629  0.7152807938677496  0.7394891720065744
  0.1014922733908216  0.0662844141786111  0.8323826931961519
  0.7038728442241228  0.7998808823455169  0.4613238375992014
  0.1082152555478780  0.0656272100571577  0.2994951707006170
  0.6628326310131044  0.2525993849803075  0.7322093874468097
  0.7284449298233467  0.2544320361253073  0.4650135749343119
  0.1030581086324787  0.3988743475072459  0.2483071361774047
  0.0556284624085616  0.7312320660999901  0.2318826184050801
  0.2708584145421433  0.4170602901421729  0.1056950636580683
  0.0125612978996333  0.5834162368770490  0.7106238628803474
  0.3213660269074174  0.6727120384955332  0.1619077228682582
  0.9338138799838045  0.3260834555928505  0.0337013308977598
  0.8909678559345625  0.4918830132831247  0.5953331254346763
  0.8373513546432005  0.9872753079864321  0.9447087154795393
  0.7570168614370889  0.5442265412774923  0.8042475820634448
  0.1950295494384579  0.4099187190278761  0.9519495021034976
  0.4933869440864151  0.5302934170429595  0.5998476093292937
  0.6689162902105179  0.7135669066559148  0.4123079018428129
  0.3469143698876128  0.7498843963916054  0.5384143104790114
  0.9672680896441954  0.6624064996413870  0.0860877235584017
  0.8188556971104419  0.5094057899085147  0.5228784858140867
  0.2040347573841186  0.8846127980321885  0.0353479181500233
  0.5810280243612264  0.4760855238544182  0.2403650564461534
  0.6422347734021058  0.9014394395279424  0.7459750679431161
  0.4833062303534210  0.6087884243681354  0.2289459486959999
  0.7729152684763154  0.4278630052068089  0.4765646140822422
  0.5108391870843279  0.2259297093462527  0.2970534050404759
  0.8463740573143393  0.0435231087885340  0.5704121559316326
  0.9189854886694606  0.0082210748515920  0.6310617383997796
  0.9474302516972239  0.5670816356005403  0.0478031664698944
  0.2403867185527725  0.2548915933442779  0.0553772686170231
  0.8522740879265913  0.6384727334246133  0.9177098467692496
  0.2735092639625079  0.5432178522164867  0.4437120589722103
  0.6066148862115246  0.0859047071712092  0.7118022433179179
  0.7242418531677708  0.9141282108850677  0.8143157354011969
  0.2316632706452377  0.9578126734275683  0.0984884118197869
  0.6807386599224874  0.5295467444612827  0.7364617967752368
  0.2197337951771591  0.4809572830644503  0.3829935519663999
  0.6558280568672178  0.2722168476482034  0.3942075901597168
  0.9432970701756483  0.0586896771445504  0.0805831627345162
  0.0893677585037371  0.7273371877896021  0.7780250960164085
  0.8818815789281980  0.2092057276312075  0.5988723580053031
  0.5873318728265080  0.1986015103481817  0.3627650099044738
  0.1848805715686304  0.5219883666707500  0.9427026613861642
  0.5420159648632082  0.0210519536743484  0.3789345118385311
  0.1251833755188376  0.9745192033335581  0.3442472032985253
  0.8332599254178646  0.8761996094118196  0.5584654669491057
  0.0463776050206223  0.3433423541521170  0.1824129831852262
  0.9656788932078187  0.7438487378366986  0.6622577164481525
  0.0242312581352900  0.6530017709228103  0.1723436832323022
  0.1037897215941005  0.3446461227882984  0.8018894448238143
  0.9357584639572030  0.5750520637661216  0.6379160585845287
  0.5693654790342273  0.6330000903142472  0.2836830918086313
  0.2253594262722723  0.3793994008288111  0.3813798447212585
  0.2412297504537878  0.0609368897258333  0.4578785144392210
  0.3707119715749466  0.8396879614840396  0.2841426895607702
  0.1312553401924806  0.5635444365670427  0.8558543424619759
  0.1877627733843733  0.9788798899133851  0.4248468211242362
  0.9877702924956078  0.3617886356408748  0.6851525334532986
  0.0656594206760691  0.2454405108010711  0.2141589581888598
  0.4257461498858828  0.1796787448346099  0.2565592578865643
  0.4490843115939191  0.0119046562099365  0.3288925418378668
  0.7444623249328531  0.1573791900654161  0.4912710777733458
  0.5201765895701016  0.2236413270117009  0.6263613981514732
  0.5882807342983405  0.3838953614254954  0.2779381017847147
  0.9891463322555922  0.3870461920132222  0.1066714765831315
  0.7518450224786773  0.1148067272977953  0.8354861682476299
  0.0404674410056797  0.5486516440895177  0.1844130040060779
  0.7056307068378644  0.3464866975107991  0.7576338672123094
  0.7180205424883270  0.6220387519873842  0.4246732259464887
  0.2251923233956871  0.0556616236238770  0.0751498397003949
  0.6298914731503426  0.6171032753617679  0.7050049278304812
  0.5011661336695397  0.7667598018422878  0.3530804764356666
  0.2944399587056685  0.3329964733902017  0.4462199903416572
  0.9333919966478466  0.8512231933298390  0.0619828690935486
  0.8231971495772799  0.1386373540202786  0.5533981218444243
  0.2915328690913027  0.5889519822233248  0.1051066468712718
  0.6547832831748976  0.3662507407790196  0.3544705018515894
  0.9052322091502065  0.6751922403040330  0.6107923059125624
  0.0276732414369715  0.6853342583601230  0.7156368429620713
  0.1324520812692435  0.2421831571739655  0.2925497622792648
  0.4373843710723263  0.3627228822648493  0.5545176351466681
  0.6021261988405419  0.1019059549915231  0.3974195810700840
  0.9253439305009841  0.2230192125919928  0.0359212697309614
  0.6092235311615229  0.8035531924832429  0.7130812290697357
  0.7659655889287240  0.8213328617772458  0.8449119625455406
  0.1126850305970183  0.1739877467340304  0.8311203412657150
  0.2284313078642141  0.8984202033002223  0.4723262283116048
  0.9746100112280512  0.8483321580127776  0.6757249155200480
  0.1596084144568627  0.3391970161252348  0.3130195568052379
  0.4922615534771860  0.5096300343394511  0.1993485116070437
  0.3727934413194518  0.8495058597961461  0.5681826298702131
  0.4950943387342696  0.6973000228540582  0.6233688581271877
  0.1873719600573917  0.0886000726273470  0.9894714400514970
  0.1453068447012819  0.8346990854789000  0.8862908394697866
  0.8693654457222559  0.1614245185987846  0.9699078827735349
  0.5861546648444557  0.9803068871792548  0.7068015420409347
  0.0529104483648155  0.4170577379587873  0.7530203196008070
  0.4988231716081485  0.9644363443675615  0.6483852194336766
  0.5129926680926244  0.3196099339689562  0.2564035614454416
  0.1618407108100829  0.2334927884667663  0.9028367814071997
  0.1596999443902556  0.3388994705349304  0.8862833919805807
  0.0273964859790819  0.1615443636494493  0.1788515427245384
  0.3231613064478301  0.0442374603917640  0.2085251818458181
  0.3747648886216882  0.2500435493477198  0.1942306559004918
  0.9788003481332173  0.0691902222858542  0.6875604963413732
  0.2052079109793404  0.8075047312264146  0.4392284335132272
  0.5323560830133696  0.1267177694705681  0.6509150470579982
  0.5883235516797642  0.2845649899827623  0.6677560927631292
  0.3150123662061728  0.0274252809436061  0.5232535694678513
  0.9155402814298370  0.3905596838993466  0.6192061651742217
  0.5227637499522036  0.7916101607883979  0.6542308476690403
  0.6914791214080336  0.5399726704662247  0.3667472409261138
  0.6295165724231021  0.5517140570631585  0.2880544095767175
  0.2273265985777916  0.5987884734026974  0.0179822166614108
  0.7380813124822410  0.7259614921637644  0.8062495292801872
  0.9309160051001096  0.7473358099046528  0.0412633413428599
  0.3090251575629563  0.9236407565672905  0.5319562607054537
  0.3261071871134205  0.4899290037756820  0.1332534528510599
  0.3485686154470383  0.5057495009663130  0.4987873732793852
  0.4217577826945088  0.9126044422823363  0.3370550612276048
  0.5828496398817512  0.3868683668916488  0.6558633424312957
  0.5067202643916944  0.4281572760441070  0.6022156789284309
  0.0429953213368303  0.0137834049114964  0.7558864675289897
  0.4652271424260141  0.0585796702809002  0.6149070355568212
  0.9912179483105779  0.4936864334014280  0.1098543889507266
  0.0400632341140389  0.9011782904305520  0.7441924256751159
  0.4617108004460577  0.8703555119173227  0.6239704627549608
  0.7141153217363263  0.9822410008207620  0.4738189466491698
  0.7100521550206360  0.4431736420931569  0.3968812832439992
  0.4286157517611873  0.3432133611042135  0.1988787759539363
  0.8277499119775246  0.6916894652422279  0.5448910554544237
  0.3597967108586426  0.3994379864910046  0.4984574364830197
  0.2824635478612571  0.7693142752668046  0.1475590349589394
  0.5723198722456643  0.9250226152163917  0.4077639871187688
  0.0464196183896492  0.0674912044581195  0.2165240822197322
  0.9917586491068134  0.9978263559547128  0.1511404796783364
  0.3989528422318523  0.0797640079228821  0.2686764862020005
  0.2340608486264747  0.3586640345754947  0.0373451635909493
  0.3089528874954591  0.8518496172964114  0.2073955455172715
  0.2986433335761202  0.2283581609701917  0.4610209204956314
  0.4161291265531825  0.4457626937808731  0.1742849594686969
  0.0987159713092091  0.4999192129141442  0.2526900013473454
  0.1974675209194338  0.1920661854967153  0.9849568191503206
  0.8802207495243934  0.3608850686715247  0.9530571461382226
  0.8805398882371526  0.0631520567598062  0.9969693432819825
  0.2976797671054462  0.2122438531810436  0.1334004779410346
  0.2881622473593482  0.9479153231557573  0.1816676823444350
  0.0770109170449580  0.2495997584353812  0.7711054927588420
 
  0.00000000E+00  0.00000000E+00  0.00000000E+00
  0.00000000E+00  0.00000000E+00  0.00000000E+00
  0.00000000E+00  0.00000000E+00  0.00000000E+00
  0.00000000E+00  0.00000000E+00  0.00000000E+00
  0.00000000E+00  0.00000000E+00  0.00000000E+00
  0.00000000E+00  0.00000000E+00  0.00000000E+00
  0.00000000E+00  0.00000000E+00  0.00000000E+00
  0.00000000E+00  0.00000000E+00  0.00000000E+00
  0.00000000E+00  0.00000000E+00  0.00000000E+00
  0.00000000E+00  0.00000000E+00  0.00000000E+00
  0.00000000E+00  0.00000000E+00  0.00000000E+00
  0.00000000E+00  0.00000000E+00  0.00000000E+00
  0.00000000E+00  0.00000000E+00  0.00000000E+00
  0.00000000E+00  0.00000000E+00  0.00000000E+00
  0.00000000E+00  0.00000000E+00  0.00000000E+00
  0.00000000E+00  0.00000000E+00  0.00000000E+00
  0.00000000E+00  0.00000000E+00  0.00000000E+00
  0.00000000E+00  0.00000000E+00  0.00000000E+00
  0.00000000E+00  0.00000000E+00  0.00000000E+00
  0.00000000E+00  0.00000000E+00  0.00000000E+00
  0.00000000E+00  0.00000000E+00  0.00000000E+00
  0.00000000E+00  0.00000000E+00  0.00000000E+00
  0.00000000E+00  0.00000000E+00  0.00000000E+00
  0.00000000E+00  0.00000000E+00  0.00000000E+00
  0.00000000E+00  0.00000000E+00  0.00000000E+00
  0.00000000E+00  0.00000000E+00  0.00000000E+00
  0.00000000E+00  0.00000000E+00  0.00000000E+00
  0.00000000E+00  0.00000000E+00  0.00000000E+00
  0.00000000E+00  0.00000000E+00  0.00000000E+00
  0.00000000E+00  0.00000000E+00  0.00000000E+00
  0.00000000E+00  0.00000000E+00  0.00000000E+00
  0.00000000E+00  0.00000000E+00  0.00000000E+00
  0.00000000E+00  0.00000000E+00  0.00000000E+00
  0.00000000E+00  0.00000000E+00  0.00000000E+00
  0.00000000E+00  0.00000000E+00  0.00000000E+00
  0.00000000E+00  0.00000000E+00  0.00000000E+00
  0.00000000E+00  0.00000000E+00  0.00000000E+00
  0.00000000E+00  0.00000000E+00  0.00000000E+00
  0.00000000E+00  0.00000000E+00  0.00000000E+00
  0.00000000E+00  0.00000000E+00  0.00000000E+00
  0.00000000E+00  0.00000000E+00  0.00000000E+00
  0.00000000E+00  0.00000000E+00  0.00000000E+00
  0.00000000E+00  0.00000000E+00  0.00000000E+00
  0.00000000E+00  0.00000000E+00  0.00000000E+00
  0.00000000E+00  0.00000000E+00  0.00000000E+00
  0.00000000E+00  0.00000000E+00  0.00000000E+00
  0.00000000E+00  0.00000000E+00  0.00000000E+00
  0.00000000E+00  0.00000000E+00  0.00000000E+00
  0.00000000E+00  0.00000000E+00  0.00000000E+00
  0.00000000E+00  0.00000000E+00  0.00000000E+00
  0.00000000E+00  0.00000000E+00  0.00000000E+00
  0.00000000E+00  0.00000000E+00  0.00000000E+00
  0.00000000E+00  0.00000000E+00  0.00000000E+00
  0.00000000E+00  0.00000000E+00  0.00000000E+00
  0.00000000E+00  0.00000000E+00  0.00000000E+00
  0.00000000E+00  0.00000000E+00  0.00000000E+00
  0.00000000E+00  0.00000000E+00  0.00000000E+00
  0.00000000E+00  0.00000000E+00  0.00000000E+00
  0.00000000E+00  0.00000000E+00  0.00000000E+00
  0.00000000E+00  0.00000000E+00  0.00000000E+00
  0.00000000E+00  0.00000000E+00  0.00000000E+00
  0.00000000E+00  0.00000000E+00  0.00000000E+00
  0.00000000E+00  0.00000000E+00  0.00000000E+00
  0.00000000E+00  0.00000000E+00  0.00000000E+00
  0.00000000E+00  0.00000000E+00  0.00000000E+00
  0.00000000E+00  0.00000000E+00  0.00000000E+00
  0.00000000E+00  0.00000000E+00  0.00000000E+00
  0.00000000E+00  0.00000000E+00  0.00000000E+00
  0.00000000E+00  0.00000000E+00  0.00000000E+00
  0.00000000E+00  0.00000000E+00  0.00000000E+00
  0.00000000E+00  0.00000000E+00  0.00000000E+00
  0.00000000E+00  0.00000000E+00  0.00000000E+00
  0.00000000E+00  0.00000000E+00  0.00000000E+00
  0.00000000E+00  0.00000000E+00  0.00000000E+00
  0.00000000E+00  0.00000000E+00  0.00000000E+00
  0.00000000E+00  0.00000000E+00  0.00000000E+00
  0.00000000E+00  0.00000000E+00  0.00000000E+00
  0.00000000E+00  0.00000000E+00  0.00000000E+00
  0.00000000E+00  0.00000000E+00  0.00000000E+00
  0.00000000E+00  0.00000000E+00  0.00000000E+00
  0.00000000E+00  0.00000000E+00  0.00000000E+00
  0.00000000E+00  0.00000000E+00  0.00000000E+00
  0.00000000E+00  0.00000000E+00  0.00000000E+00
  0.00000000E+00  0.00000000E+00  0.00000000E+00
  0.00000000E+00  0.00000000E+00  0.00000000E+00
  0.00000000E+00  0.00000000E+00  0.00000000E+00
  0.00000000E+00  0.00000000E+00  0.00000000E+00
  0.00000000E+00  0.00000000E+00  0.00000000E+00
  0.00000000E+00  0.00000000E+00  0.00000000E+00
  0.00000000E+00  0.00000000E+00  0.00000000E+00
  0.00000000E+00  0.00000000E+00  0.00000000E+00
  0.00000000E+00  0.00000000E+00  0.00000000E+00
  0.00000000E+00  0.00000000E+00  0.00000000E+00
  0.00000000E+00  0.00000000E+00  0.00000000E+00
  0.00000000E+00  0.00000000E+00  0.00000000E+00
  0.00000000E+00  0.00000000E+00  0.00000000E+00
  0.00000000E+00  0.00000000E+00  0.00000000E+00
  0.00000000E+00  0.00000000E+00  0.00000000E+00
  0.00000000E+00  0.00000000E+00  0.00000000E+00
  0.00000000E+00  0.00000000E+00  0.00000000E+00
  0.00000000E+00  0.00000000E+00  0.00000000E+00
  0.00000000E+00  0.00000000E+00  0.00000000E+00
  0.00000000E+00  0.00000000E+00  0.00000000E+00
  0.00000000E+00  0.00000000E+00  0.00000000E+00
  0.00000000E+00  0.00000000E+00  0.00000000E+00
  0.00000000E+00  0.00000000E+00  0.00000000E+00
  0.00000000E+00  0.00000000E+00  0.00000000E+00
  0.00000000E+00  0.00000000E+00  0.00000000E+00
  0.00000000E+00  0.00000000E+00  0.00000000E+00
  0.00000000E+00  0.00000000E+00  0.00000000E+00
  0.00000000E+00  0.00000000E+00  0.00000000E+00
  0.00000000E+00  0.00000000E+00  0.00000000E+00
  0.00000000E+00  0.00000000E+00  0.00000000E+00
  0.00000000E+00  0.00000000E+00  0.00000000E+00
  0.00000000E+00  0.00000000E+00  0.00000000E+00
  0.00000000E+00  0.00000000E+00  0.00000000E+00
  0.00000000E+00  0.00000000E+00  0.00000000E+00
  0.00000000E+00  0.00000000E+00  0.00000000E+00
  0.00000000E+00  0.00000000E+00  0.00000000E+00
  0.00000000E+00  0.00000000E+00  0.00000000E+00
  0.00000000E+00  0.00000000E+00  0.00000000E+00
  0.00000000E+00  0.00000000E+00  0.00000000E+00
  0.00000000E+00  0.00000000E+00  0.00000000E+00
  0.00000000E+00  0.00000000E+00  0.00000000E+00
  0.00000000E+00  0.00000000E+00  0.00000000E+00
  0.00000000E+00  0.00000000E+00  0.00000000E+00
  0.00000000E+00  0.00000000E+00  0.00000000E+00
  0.00000000E+00  0.00000000E+00  0.00000000E+00
  0.00000000E+00  0.00000000E+00  0.00000000E+00
  0.00000000E+00  0.00000000E+00  0.00000000E+00
  0.00000000E+00  0.00000000E+00  0.00000000E+00
  0.00000000E+00  0.00000000E+00  0.00000000E+00
  0.00000000E+00  0.00000000E+00  0.00000000E+00
  0.00000000E+00  0.00000000E+00  0.00000000E+00
  0.00000000E+00  0.00000000E+00  0.00000000E+00
  0.00000000E+00  0.00000000E+00  0.00000000E+00
  0.00000000E+00  0.00000000E+00  0.00000000E+00
  0.00000000E+00  0.00000000E+00  0.00000000E+00
  0.00000000E+00  0.00000000E+00  0.00000000E+00
  0.00000000E+00  0.00000000E+00  0.00000000E+00
  0.00000000E+00  0.00000000E+00  0.00000000E+00
  0.00000000E+00  0.00000000E+00  0.00000000E+00
  0.00000000E+00  0.00000000E+00  0.00000000E+00
  0.00000000E+00  0.00000000E+00  0.00000000E+00
  0.00000000E+00  0.00000000E+00  0.00000000E+00
  0.00000000E+00  0.00000000E+00  0.00000000E+00
  0.00000000E+00  0.00000000E+00  0.00000000E+00
  0.00000000E+00  0.00000000E+00  0.00000000E+00
  0.00000000E+00  0.00000000E+00  0.00000000E+00
  0.00000000E+00  0.00000000E+00  0.00000000E+00
  0.00000000E+00  0.00000000E+00  0.00000000E+00
  0.00000000E+00  0.00000000E+00  0.00000000E+00
  0.00000000E+00  0.00000000E+00  0.00000000E+00
  0.00000000E+00  0.00000000E+00  0.00000000E+00
  0.00000000E+00  0.00000000E+00  0.00000000E+00
  0.00000000E+00  0.00000000E+00  0.00000000E+00
  0.00000000E+00  0.00000000E+00  0.00000000E+00
  0.00000000E+00  0.00000000E+00  0.00000000E+00
  0.00000000E+00  0.00000000E+00  0.00000000E+00
  0.00000000E+00  0.00000000E+00  0.00000000E+00
  0.00000000E+00  0.00000000E+00  0.00000000E+00
  0.00000000E+00  0.00000000E+00  0.00000000E+00
  0.00000000E+00  0.00000000E+00  0.00000000E+00
  0.00000000E+00  0.00000000E+00  0.00000000E+00
  0.00000000E+00  0.00000000E+00  0.00000000E+00
  0.00000000E+00  0.00000000E+00  0.00000000E+00
  0.00000000E+00  0.00000000E+00  0.00000000E+00
  0.00000000E+00  0.00000000E+00  0.00000000E+00
  0.00000000E+00  0.00000000E+00  0.00000000E+00
  0.00000000E+00  0.00000000E+00  0.00000000E+00
  0.00000000E+00  0.00000000E+00  0.00000000E+00
  0.00000000E+00  0.00000000E+00  0.00000000E+00
  0.00000000E+00  0.00000000E+00  0.00000000E+00
  0.00000000E+00  0.00000000E+00  0.00000000E+00
  0.00000000E+00  0.00000000E+00  0.00000000E+00
  0.00000000E+00  0.00000000E+00  0.00000000E+00
  0.00000000E+00  0.00000000E+00  0.00000000E+00
  0.00000000E+00  0.00000000E+00  0.00000000E+00
  0.00000000E+00  0.00000000E+00  0.00000000E+00
  0.00000000E+00  0.00000000E+00  0.00000000E+00
  0.00000000E+00  0.00000000E+00  0.00000000E+00
  0.00000000E+00  0.00000000E+00  0.00000000E+00
  0.00000000E+00  0.00000000E+00  0.00000000E+00
  0.00000000E+00  0.00000000E+00  0.00000000E+00
  0.00000000E+00  0.00000000E+00  0.00000000E+00
  0.00000000E+00  0.00000000E+00  0.00000000E+00
  0.00000000E+00  0.00000000E+00  0.00000000E+00
  0.00000000E+00  0.00000000E+00  0.00000000E+00
  0.00000000E+00  0.00000000E+00  0.00000000E+00
  0.00000000E+00  0.00000000E+00  0.00000000E+00
  0.00000000E+00  0.00000000E+00  0.00000000E+00
  0.00000000E+00  0.00000000E+00  0.00000000E+00
  0.00000000E+00  0.00000000E+00  0.00000000E+00
  0.00000000E+00  0.00000000E+00  0.00000000E+00
  0.00000000E+00  0.00000000E+00  0.00000000E+00
  0.00000000E+00  0.00000000E+00  0.00000000E+00
  0.00000000E+00  0.00000000E+00  0.00000000E+00
  0.00000000E+00  0.00000000E+00  0.00000000E+00
  0.00000000E+00  0.00000000E+00  0.00000000E+00
  0.00000000E+00  0.00000000E+00  0.00000000E+00
  0.00000000E+00  0.00000000E+00  0.00000000E+00
  0.00000000E+00  0.00000000E+00  0.00000000E+00
  0.00000000E+00  0.00000000E+00  0.00000000E+00
