# Supplementary material for: Towards an atomistic understanding of disordered carbon electrode materials
Source: Chem Commun (Camb). 2018 May 23;54(47):5988–91. doi: 10.1039/c8cc01388h (PMC5994876; doi:10.1039/c8cc01388h)
Supplement: Supplementary file 1 [file CC-054-C8CC01388H-s001.zip › structures_pure_small/POSCAR/POSCAR.aC216_opt_1.75_07]

 C                                      
   1.00000000000000     
    13.6095392999999998    0.0000000000000000    0.0000000000000000
     0.0000000000000000   13.6095392999999998    0.0000000000000000
     0.0000000000000000    0.0000000000000000   13.6095392999999998
   C 
   213
Direct
  0.5480016882964304  0.7251369286257182  0.6553703149828367
  0.1360016903319057  0.8065362696585073  0.2076976030719017
  0.6895995829100526  0.8210858308938923  0.4217056119704277
  0.0022792566877832  0.3629184400059090  0.7496380301119239
  0.9199974789659635  0.8010308057777277  0.0399100234662216
  0.2991949630302196  0.5428159120057044  0.2597702808815181
  0.0599210610499562  0.1100038616375319  0.3592790356719853
  0.7659800855461720  0.4096278857095689  0.3213159432648980
  0.4632752930049377  0.8990731924072838  0.2074391887727638
  0.1228222653564917  0.8952067029177923  0.2612389356214455
  0.2333017994203855  0.8145727760413258  0.7278235443147891
  0.9156489756629810  0.0744260071650639  0.2838445787869000
  0.7769137785110485  0.5064592996521341  0.3587840567521757
  0.4027183097034653  0.5152263646909118  0.3926371239601907
  0.0753953580677079  0.7728590989212029  0.1298174239534059
  0.3830299640946278  0.5872283527260823  0.8401018271561129
  0.3594075452411675  0.2293985423901283  0.2304001905909054
  0.0965525014545612  0.4105448853089638  0.4986891312337621
  0.3529565980121418  0.1376723495291320  0.1855212588643758
  0.7821390944703974  0.8002690107646437  0.9413719846537483
  0.2062469993705196  0.7321579896440468  0.2297674204971429
  0.4797668878348023  0.7985191912712567  0.1804538194478994
  0.0199908760628258  0.0901201206201244  0.6877125906635729
  0.1086271547969173  0.9367105193553792  0.6818773169443370
  0.4703722991018261  0.5251680627452264  0.4729308500601819
  0.8245283684034217  0.7126593395254988  0.4651012654880258
  0.7215921617031957  0.1108449703801172  0.5016517118473530
  0.1257510139617904  0.3785862247593227  0.8868888922019393
  0.6018373712893459  0.7344238431564790  0.3068979294661893
  0.6937583941362826  0.0713214165517143  0.1367929581371255
  0.5660982541836018  0.2634964362808718  0.4633645151126136
  0.4315603954929403  0.3308087660238341  0.3642618794177974
  0.3315883306374500  0.8432747943971404  0.4355940057661819
  0.9051171354947231  0.1691923550765861  0.3255149334131294
  0.4978111412531704  0.3398251095044248  0.4405668638047226
  0.3304197765127380  0.3707821319689306  0.7046175684566914
  0.3789182162611930  0.4923707307524653  0.8058238247460630
  0.4564629203057963  0.3979250176689620  0.9474497277119157
  0.7589327910188864  0.1982463469436800  0.5410953846562851
  0.2046315638950319  0.0071955734403749  0.3937091661123467
  0.7239929861307135  0.2912723929520530  0.5585436140402972
  0.2955814964776101  0.0579038430904645  0.0383758371341755
  0.6800768573239776  0.4100496526538188  0.2567163568980768
  0.0883714455920636  0.6215803250612307  0.0082609486665865
  0.7375676580010878  0.6751337703920057  0.7738223864128690
  0.5628104954275077  0.0413577831409013  0.9609537012932318
  0.4788745160642203  0.9118928677138733  0.7075794724347357
  0.4844513914354918  0.1504652693502528  0.3439060689840944
  0.8311190298075515  0.6772584989666386  0.8208342782596504
  0.2261841032366743  0.0026207537034982  0.8786394371376789
  0.6710469848992918  0.2334322277755961  0.2007520671676851
  0.5291766907489809  0.6311639001421048  0.1707591592369287
  0.1977464882753110  0.1609520652208389  0.4781587306029638
  0.8487324847742664  0.1890495640810580  0.5898712867933460
  0.1854894066799866  0.4491848323233530  0.0325588417426681
  0.5632470669289851  0.6290409532969669  0.6110353101118978
  0.8266196846669043  0.2334022211258880  0.3079565241906771
  0.0097178703846185  0.0368498169574907  0.2978293614862819
  0.2777856873168241  0.0124081192160926  0.4662809772501882
  0.2964090966850194  0.2997743531737276  0.6366691752444934
  0.1797642537818867  0.4252948074126006  0.5590821803196678
  0.9918313593219514  0.6083247282543918  0.8535725506894997
  0.8753863474887181  0.2793251681242523  0.6364962446376339
  0.0792288141791893  0.3238249946107438  0.8114867511993891
  0.4089737240139438  0.6263583395751936  0.9333184573135163
  0.2380196465628636  0.5604174888836857  0.1766990152491968
  0.3943999431316262  0.9459806517732219  0.5724036423865831
  0.4112788417410930  0.4044295260593290  0.8518845574260475
  0.7354410110538191  0.7287090965919751  0.4173825661724725
  0.0347529611963593  0.5185469796267097  0.8274353422344152
  0.2314006112365982  0.4654990327007354  0.1229571814517145
  0.1604828843353997  0.0553450847161806  0.8064852450927640
  0.5619105665136582  0.1656111557977591  0.4192527800710152
  0.4231443945682923  0.2375864049504252  0.3134465104794083
  0.9874996483642804  0.8268837739655885  0.1135856471792088
  0.8002348645950790  0.5217738832310517  0.6929488374100006
  0.3818715214249408  0.7948451826230746  0.0108298454219686
  0.7087350298150575  0.9153865114692368  0.4595908468934342
  0.8796379835037679  0.6235195624611179  0.4600960825292885
  0.3770343328119022  0.7253865197114702  0.9357990413048812
  0.1270056275850331  0.6016585895417962  0.5773820346333968
  0.8933772761804468  0.5279126501987116  0.7373373651301528
  0.1959149479692796  0.5225005016357249  0.5989034475279005
  0.3249404123739863  0.4430630113716905  0.2616007892410809
  0.0244551701400327  0.4808341663444076  0.4818141099898537
  0.1909496432920970  0.6510837883993363  0.1621304415612439
  0.6347402048136922  0.1601403341563329  0.1341646919479791
  0.6679271384814065  0.7480681924202248  0.8056645212773802
  0.6436279863564163  0.5703940368124721  0.6395295098251812
  0.3913769897231710  0.2249451006930988  0.7610302374929026
  0.1981747305563562  0.8976876289915585  0.6919255446506762
  0.2763205052603669  0.8268183210476563  0.8258990550386116
  0.0043599638767620  0.2874861521888549  0.4100530284929229
  0.6648655525979293  0.4746339355050391  0.6028229195045659
  0.2664199113580760  0.7490332353221462  0.3107221744525581
  0.7053596494357348 -0.0129302781782210  0.0741853683045494
  0.5681523258012876  0.3606547506241750  0.1255831178079480
  0.4427773027578218  0.1643040941941452  0.8291664645315198
  0.3373722152748618  0.6610151167775667  0.7856576483550881
  0.0335006955388193  0.9484936910201941  0.2458631817328372
  0.3392651161266682  0.2056909448485151  0.6668708124693267
  0.9368151669469963  0.7304980050934403  0.9634473737078503
  0.9717996774464257  0.7370012431168442  0.5486311687496264
  0.5058250264850566  0.9574503622354473  0.2896629097369116
  0.3425795998750729  0.9663014326920363  0.0632540228550585
  0.8456151299336911  0.0346348629974231  0.2224018388558028
  0.2191486596291040  0.7221670387306982  0.6749315581060634
  0.5367778543733545  0.4591491590029887  0.1089780047952461
  0.1807859561977448  0.3557687284417174  0.9727691797115534
  0.3988798841706503  0.9658631887341375  0.1547075907038767
  0.3761632556147196  0.7456594241752642  0.4441593401687870
  0.5751012436155822  0.9233394754831542  0.3546777719590257
  0.1512368929377196  0.1559919954765662  0.8397539515963964
  0.7521756035266900  0.1906247557682228  0.2493792850254309
  0.3304873368996981  0.7449146337251487  0.8460756092496828
  0.9514011222785421  0.0367903322383351  0.6247820751423084
  0.1141554013032936  0.6781202761570562  0.0940293541343210
  0.2039184973472906  0.1720311163834292  0.9298026605035271
  0.5392869251457080  0.7209702910136192  0.2266924202321929
  0.4510646213987683  0.8718176278922095  0.6174489655183762
  0.3834865983229284  0.3278087615004116  0.7822398553473442
  0.6346742043858278  0.9829049887704527  0.4222109848735348
  0.3000440057590397  0.1398268991733375  0.0989265607122564
  0.3329355048214857  0.8900065937760120  0.9905229202344169
  0.4923669786346848  0.6156507533863490  0.5281392424069626
  0.8608013156100914  0.5306959922121385  0.4163704236476907
  0.6969053848321942  0.5693500915492152  0.3208330500178591
  0.0968724892476407  0.0307355225767511  0.7261937992218386
  0.7262142585286092  0.5979841663000928  0.7033952786868246
  0.0892773228955901  0.3137689275870015  0.4637429693402622
  0.9251490778888749  0.3587796684288063  0.3939150247792736
  0.6393909543025094  0.3333599336745456  0.1988387541437617
  0.8514622100930002  0.7350713826528062  0.9030770651805118
  0.4025048096406155  0.0548666771360357  0.2111306883102008
  0.6414784088450655  0.5076361205763996  0.2518472836645358
  0.5177632119731731  0.4328162599457687  0.4912108652673414
  0.5189693276288787  0.0058420381775496  0.8746808650723038
  0.2253004874625528  0.3264140562550015  0.5661583140414724
  0.9059231830358995  0.6135747107550941  0.7958784698721906
  0.3010201311299766  0.2939679301567279  0.1648055983341493
  0.1346294232407759  0.7030197309384068  0.6151812414762051
  0.2751243645232224  0.9080554276955385  0.8965549208522782
  0.1503662222755568  0.0978157310457032  0.4031018293132832
  0.4685873747548095  0.6526341567005869  0.0896021370140402
  0.3891894618928839  0.0322087036813111  0.6327923832618304
  0.0193267807631240  0.1926243259191790  0.7166695712395131
  0.3387897710520619  0.9321278357276265  0.4889598997987393
  0.9610578688329425  0.2812564992643901  0.6945572464162143
  0.6349293263339361  0.0869475466208545  0.4457509950865534
  0.4517103402323990  0.5816346362228099  0.0138232438201801
  0.5356836802645161  0.1374594037317447  0.9835215816180706
  0.4449956079412070  0.7112781416421524  0.5156732896308409
  0.8735380006062923  0.8847886347223304  0.5461475741236149
  0.6328116866583474  0.3166224364953816  0.5272482667813333
  0.6102806143548341  0.8251223842712984  0.3570343820206524
  0.6029605080382708  0.4149092085810063  0.5462053157761202
  0.9362642224060795  0.4569012967311913  0.4302016553782616
  0.2663664812978785  0.2362515352392943  0.0824366380631602
  0.0110132817029868  0.6587938767568149  0.9421846150318418
  0.9932507187135423  0.1927813066928814  0.3714249749295441
  0.3340553099138376  0.1176067949997203  0.6081565563849516
  0.5356275097089005  0.2875498411554606  0.0608766160030999
  0.2443276553694751  0.0763682752487607  0.9511737803256318
  0.4634147753948275  0.0617758098448949  0.8077437221528826
  0.9679036348934429  0.6413112270248261  0.5103889012831767
  0.2155350384873524  0.2578596870029528  0.9941696533245613
  0.9626248522659027  0.9091333645278066  0.1754949571911095
  0.7628595097358873  0.0927479222801484  0.2099496028780855
  0.4427052246345932  0.0100790656917307  0.7202938220620577
  0.8739762193968630  0.0887768251691711  0.5842115960906122
  0.7923436986462776  0.9434865701096410  0.5136979226866277
  0.5848544918264657  0.7704527868147983  0.7446815606630965
  0.0375708720775998  0.8766786311379960  0.6315346516134990
  0.9531089755158749  0.9310778477515376  0.6021747367465264
  0.4687361706042613  0.0577292696837666  0.2903656055852762
  0.8365612205247471  0.3337739517405578  0.3410326588904044
  0.1714626393582565  0.2593259616030800  0.5011118824772616
  0.3456398727637285  0.5896126845900005  0.3420370156848787
  0.2794942190048959  0.6434498644436224  0.7030780889279249
  0.4373606641803620  0.7551045939497966  0.0924918403555727
  0.5378840706387452  0.8603361274584442  0.7718109755339382
  0.3864147664996435  0.4223118580893745  0.3413336777429695
  0.5675485517997785  0.1895815831410980  0.0664598566710474
  0.4784517245686296  0.7749055382027783  0.5946220249924056
  0.6306699339049814  0.8891671711793963  0.9248328446483889
  0.2706951408299388  0.5451853077454464  0.6681272576198697
  0.3255829435240173  0.4730365875404720  0.7171977356337426
  0.3341405769505665  0.6887283680395728  0.3649619590417104
  0.8255730589845610  0.8473534421746929  0.0266712392481138
  0.4829353313930881  0.3002084824424840  0.9721314086910313
  0.2747660882106295  0.1038995914710453  0.5207099041286749
  0.5684184605704313  0.5349382096660277  0.1803115269361168
  0.1948892952068653  0.9194832597191588  0.3356032628931271
  0.8669133552381082  0.9530802282717568  0.1623335276955920
  0.0526905658027930  0.7740596220943391  0.6002303621315833
  0.6789083759421365  0.6681016259830038  0.3468186837939333
  0.6371037618665760  0.9697350434182952  0.9952616087555977
  0.2855056923799564  0.3933697393230060  0.1801622616221883
  0.9765467437872095  0.4638355060562391  0.7582786139072493
  0.7956356230853970  0.9261458527079429  0.0880569045233326
  0.5565191682330002  0.9115637810941118  0.8574143039604792
  0.8829956977474562  0.7848464923505247  0.5218254761960855
  0.1298417206917298  0.5264281025861965 -0.0188840381170851
  0.6916483763424289  0.8100035355007694  0.8936970483422626
  0.4799942438895706  0.2023471302100769  0.9207388004547905
  0.2627072595363256  0.8428329206237469  0.3575131835172863
  0.7598937981931227  0.4427512012574202  0.6366639802262923
  0.7964887142500414  0.0427628479630917  0.5306500340866703
  0.1006942954746000  0.4797792009816232  0.8924100260603455
  0.0888598894947783  0.2210968354769144  0.7902282030150326
  0.4802015133859108  0.4788006427421221  0.0213981331859158
  0.7931660377293830  0.3473845083073683  0.6147641322895496
  0.0422283698773660  0.5746565952911896  0.5223567810709210
 
  0.00000000E+00  0.00000000E+00  0.00000000E+00
  0.00000000E+00  0.00000000E+00  0.00000000E+00
  0.00000000E+00  0.00000000E+00  0.00000000E+00
  0.00000000E+00  0.00000000E+00  0.00000000E+00
  0.00000000E+00  0.00000000E+00  0.00000000E+00
  0.00000000E+00  0.00000000E+00  0.00000000E+00
  0.00000000E+00  0.00000000E+00  0.00000000E+00
  0.00000000E+00  0.00000000E+00  0.00000000E+00
  0.00000000E+00  0.00000000E+00  0.00000000E+00
  0.00000000E+00  0.00000000E+00  0.00000000E+00
  0.00000000E+00  0.00000000E+00  0.00000000E+00
  0.00000000E+00  0.00000000E+00  0.00000000E+00
  0.00000000E+00  0.00000000E+00  0.00000000E+00
  0.00000000E+00  0.00000000E+00  0.00000000E+00
  0.00000000E+00  0.00000000E+00  0.00000000E+00
  0.00000000E+00  0.00000000E+00  0.00000000E+00
  0.00000000E+00  0.00000000E+00  0.00000000E+00
  0.00000000E+00  0.00000000E+00  0.00000000E+00
  0.00000000E+00  0.00000000E+00  0.00000000E+00
  0.00000000E+00  0.00000000E+00  0.00000000E+00
  0.00000000E+00  0.00000000E+00  0.00000000E+00
  0.00000000E+00  0.00000000E+00  0.00000000E+00
  0.00000000E+00  0.00000000E+00  0.00000000E+00
  0.00000000E+00  0.00000000E+00  0.00000000E+00
  0.00000000E+00  0.00000000E+00  0.00000000E+00
  0.00000000E+00  0.00000000E+00  0.00000000E+00
  0.00000000E+00  0.00000000E+00  0.00000000E+00
  0.00000000E+00  0.00000000E+00  0.00000000E+00
  0.00000000E+00  0.00000000E+00  0.00000000E+00
  0.00000000E+00  0.00000000E+00  0.00000000E+00
  0.00000000E+00  0.00000000E+00  0.00000000E+00
  0.00000000E+00  0.00000000E+00  0.00000000E+00
  0.00000000E+00  0.00000000E+00  0.00000000E+00
  0.00000000E+00  0.00000000E+00  0.00000000E+00
  0.00000000E+00  0.00000000E+00  0.00000000E+00
  0.00000000E+00  0.00000000E+00  0.00000000E+00
  0.00000000E+00  0.00000000E+00  0.00000000E+00
  0.00000000E+00  0.00000000E+00  0.00000000E+00
  0.00000000E+00  0.00000000E+00  0.00000000E+00
  0.00000000E+00  0.00000000E+00  0.00000000E+00
  0.00000000E+00  0.00000000E+00  0.00000000E+00
  0.00000000E+00  0.00000000E+00  0.00000000E+00
  0.00000000E+00  0.00000000E+00  0.00000000E+00
  0.00000000E+00  0.00000000E+00  0.00000000E+00
  0.00000000E+00  0.00000000E+00  0.00000000E+00
  0.00000000E+00  0.00000000E+00  0.00000000E+00
  0.00000000E+00  0.00000000E+00  0.00000000E+00
  0.00000000E+00  0.00000000E+00  0.00000000E+00
  0.00000000E+00  0.00000000E+00  0.00000000E+00
  0.00000000E+00  0.00000000E+00  0.00000000E+00
  0.00000000E+00  0.00000000E+00  0.00000000E+00
  0.00000000E+00  0.00000000E+00  0.00000000E+00
  0.00000000E+00  0.00000000E+00  0.00000000E+00
  0.00000000E+00  0.00000000E+00  0.00000000E+00
  0.00000000E+00  0.00000000E+00  0.00000000E+00
  0.00000000E+00  0.00000000E+00  0.00000000E+00
  0.00000000E+00  0.00000000E+00  0.00000000E+00
  0.00000000E+00  0.00000000E+00  0.00000000E+00
  0.00000000E+00  0.00000000E+00  0.00000000E+00
  0.00000000E+00  0.00000000E+00  0.00000000E+00
  0.00000000E+00  0.00000000E+00  0.00000000E+00
  0.00000000E+00  0.00000000E+00  0.00000000E+00
  0.00000000E+00  0.00000000E+00  0.00000000E+00
  0.00000000E+00  0.00000000E+00  0.00000000E+00
  0.00000000E+00  0.00000000E+00  0.00000000E+00
  0.00000000E+00  0.00000000E+00  0.00000000E+00
  0.00000000E+00  0.00000000E+00  0.00000000E+00
  0.00000000E+00  0.00000000E+00  0.00000000E+00
  0.00000000E+00  0.00000000E+00  0.00000000E+00
  0.00000000E+00  0.00000000E+00  0.00000000E+00
  0.00000000E+00  0.00000000E+00  0.00000000E+00
  0.00000000E+00  0.00000000E+00  0.00000000E+00
  0.00000000E+00  0.00000000E+00  0.00000000E+00
  0.00000000E+00  0.00000000E+00  0.00000000E+00
  0.00000000E+00  0.00000000E+00  0.00000000E+00
  0.00000000E+00  0.00000000E+00  0.00000000E+00
  0.00000000E+00  0.00000000E+00  0.00000000E+00
  0.00000000E+00  0.00000000E+00  0.00000000E+00
  0.00000000E+00  0.00000000E+00  0.00000000E+00
  0.00000000E+00  0.00000000E+00  0.00000000E+00
  0.00000000E+00  0.00000000E+00  0.00000000E+00
  0.00000000E+00  0.00000000E+00  0.00000000E+00
  0.00000000E+00  0.00000000E+00  0.00000000E+00
  0.00000000E+00  0.00000000E+00  0.00000000E+00
  0.00000000E+00  0.00000000E+00  0.00000000E+00
  0.00000000E+00  0.00000000E+00  0.00000000E+00
  0.00000000E+00  0.00000000E+00  0.00000000E+00
  0.00000000E+00  0.00000000E+00  0.00000000E+00
  0.00000000E+00  0.00000000E+00  0.00000000E+00
  0.00000000E+00  0.00000000E+00  0.00000000E+00
  0.00000000E+00  0.00000000E+00  0.00000000E+00
  0.00000000E+00  0.00000000E+00  0.00000000E+00
  0.00000000E+00  0.00000000E+00  0.00000000E+00
  0.00000000E+00  0.00000000E+00  0.00000000E+00
  0.00000000E+00  0.00000000E+00  0.00000000E+00
  0.00000000E+00  0.00000000E+00  0.00000000E+00
  0.00000000E+00  0.00000000E+00  0.00000000E+00
  0.00000000E+00  0.00000000E+00  0.00000000E+00
  0.00000000E+00  0.00000000E+00  0.00000000E+00
  0.00000000E+00  0.00000000E+00  0.00000000E+00
  0.00000000E+00  0.00000000E+00  0.00000000E+00
  0.00000000E+00  0.00000000E+00  0.00000000E+00
  0.00000000E+00  0.00000000E+00  0.00000000E+00
  0.00000000E+00  0.00000000E+00  0.00000000E+00
  0.00000000E+00  0.00000000E+00  0.00000000E+00
  0.00000000E+00  0.00000000E+00  0.00000000E+00
  0.00000000E+00  0.00000000E+00  0.00000000E+00
  0.00000000E+00  0.00000000E+00  0.00000000E+00
  0.00000000E+00  0.00000000E+00  0.00000000E+00
  0.00000000E+00  0.00000000E+00  0.00000000E+00
  0.00000000E+00  0.00000000E+00  0.00000000E+00
  0.00000000E+00  0.00000000E+00  0.00000000E+00
  0.00000000E+00  0.00000000E+00  0.00000000E+00
  0.00000000E+00  0.00000000E+00  0.00000000E+00
  0.00000000E+00  0.00000000E+00  0.00000000E+00
  0.00000000E+00  0.00000000E+00  0.00000000E+00
  0.00000000E+00  0.00000000E+00  0.00000000E+00
  0.00000000E+00  0.00000000E+00  0.00000000E+00
  0.00000000E+00  0.00000000E+00  0.00000000E+00
  0.00000000E+00  0.00000000E+00  0.00000000E+00
  0.00000000E+00  0.00000000E+00  0.00000000E+00
  0.00000000E+00  0.00000000E+00  0.00000000E+00
  0.00000000E+00  0.00000000E+00  0.00000000E+00
  0.00000000E+00  0.00000000E+00  0.00000000E+00
  0.00000000E+00  0.00000000E+00  0.00000000E+00
  0.00000000E+00  0.00000000E+00  0.00000000E+00
  0.00000000E+00  0.00000000E+00  0.00000000E+00
  0.00000000E+00  0.00000000E+00  0.00000000E+00
  0.00000000E+00  0.00000000E+00  0.00000000E+00
  0.00000000E+00  0.00000000E+00  0.00000000E+00
  0.00000000E+00  0.00000000E+00  0.00000000E+00
  0.00000000E+00  0.00000000E+00  0.00000000E+00
  0.00000000E+00  0.00000000E+00  0.00000000E+00
  0.00000000E+00  0.00000000E+00  0.00000000E+00
  0.00000000E+00  0.00000000E+00  0.00000000E+00
  0.00000000E+00  0.00000000E+00  0.00000000E+00
  0.00000000E+00  0.00000000E+00  0.00000000E+00
  0.00000000E+00  0.00000000E+00  0.00000000E+00
  0.00000000E+00  0.00000000E+00  0.00000000E+00
  0.00000000E+00  0.00000000E+00  0.00000000E+00
  0.00000000E+00  0.00000000E+00  0.00000000E+00
  0.00000000E+00  0.00000000E+00  0.00000000E+00
  0.00000000E+00  0.00000000E+00  0.00000000E+00
  0.00000000E+00  0.00000000E+00  0.00000000E+00
  0.00000000E+00  0.00000000E+00  0.00000000E+00
  0.00000000E+00  0.00000000E+00  0.00000000E+00
  0.00000000E+00  0.00000000E+00  0.00000000E+00
  0.00000000E+00  0.00000000E+00  0.00000000E+00
  0.00000000E+00  0.00000000E+00  0.00000000E+00
  0.00000000E+00  0.00000000E+00  0.00000000E+00
  0.00000000E+00  0.00000000E+00  0.00000000E+00
  0.00000000E+00  0.00000000E+00  0.00000000E+00
  0.00000000E+00  0.00000000E+00  0.00000000E+00
  0.00000000E+00  0.00000000E+00  0.00000000E+00
  0.00000000E+00  0.00000000E+00  0.00000000E+00
  0.00000000E+00  0.00000000E+00  0.00000000E+00
  0.00000000E+00  0.00000000E+00  0.00000000E+00
  0.00000000E+00  0.00000000E+00  0.00000000E+00
  0.00000000E+00  0.00000000E+00  0.00000000E+00
  0.00000000E+00  0.00000000E+00  0.00000000E+00
  0.00000000E+00  0.00000000E+00  0.00000000E+00
  0.00000000E+00  0.00000000E+00  0.00000000E+00
  0.00000000E+00  0.00000000E+00  0.00000000E+00
  0.00000000E+00  0.00000000E+00  0.00000000E+00
  0.00000000E+00  0.00000000E+00  0.00000000E+00
  0.00000000E+00  0.00000000E+00  0.00000000E+00
  0.00000000E+00  0.00000000E+00  0.00000000E+00
  0.00000000E+00  0.00000000E+00  0.00000000E+00
  0.00000000E+00  0.00000000E+00  0.00000000E+00
  0.00000000E+00  0.00000000E+00  0.00000000E+00
  0.00000000E+00  0.00000000E+00  0.00000000E+00
  0.00000000E+00  0.00000000E+00  0.00000000E+00
  0.00000000E+00  0.00000000E+00  0.00000000E+00
  0.00000000E+00  0.00000000E+00  0.00000000E+00
  0.00000000E+00  0.00000000E+00  0.00000000E+00
  0.00000000E+00  0.00000000E+00  0.00000000E+00
  0.00000000E+00  0.00000000E+00  0.00000000E+00
  0.00000000E+00  0.00000000E+00  0.00000000E+00
  0.00000000E+00  0.00000000E+00  0.00000000E+00
  0.00000000E+00  0.00000000E+00  0.00000000E+00
  0.00000000E+00  0.00000000E+00  0.00000000E+00
  0.00000000E+00  0.00000000E+00  0.00000000E+00
  0.00000000E+00  0.00000000E+00  0.00000000E+00
  0.00000000E+00  0.00000000E+00  0.00000000E+00
  0.00000000E+00  0.00000000E+00  0.00000000E+00
  0.00000000E+00  0.00000000E+00  0.00000000E+00
  0.00000000E+00  0.00000000E+00  0.00000000E+00
  0.00000000E+00  0.00000000E+00  0.00000000E+00
  0.00000000E+00  0.00000000E+00  0.00000000E+00
  0.00000000E+00  0.00000000E+00  0.00000000E+00
  0.00000000E+00  0.00000000E+00  0.00000000E+00
  0.00000000E+00  0.00000000E+00  0.00000000E+00
  0.00000000E+00  0.00000000E+00  0.00000000E+00
  0.00000000E+00  0.00000000E+00  0.00000000E+00
  0.00000000E+00  0.00000000E+00  0.00000000E+00
  0.00000000E+00  0.00000000E+00  0.00000000E+00
  0.00000000E+00  0.00000000E+00  0.00000000E+00
  0.00000000E+00  0.00000000E+00  0.00000000E+00
  0.00000000E+00  0.00000000E+00  0.00000000E+00
  0.00000000E+00  0.00000000E+00  0.00000000E+00
  0.00000000E+00  0.00000000E+00  0.00000000E+00
  0.00000000E+00  0.00000000E+00  0.00000000E+00
  0.00000000E+00  0.00000000E+00  0.00000000E+00
  0.00000000E+00  0.00000000E+00  0.00000000E+00
  0.00000000E+00  0.00000000E+00  0.00000000E+00
  0.00000000E+00  0.00000000E+00  0.00000000E+00
  0.00000000E+00  0.00000000E+00  0.00000000E+00
  0.00000000E+00  0.00000000E+00  0.00000000E+00
  0.00000000E+00  0.00000000E+00  0.00000000E+00
  0.00000000E+00  0.00000000E+00  0.00000000E+00
  0.00000000E+00  0.00000000E+00  0.00000000E+00
  0.00000000E+00  0.00000000E+00  0.00000000E+00
  0.00000000E+00  0.00000000E+00  0.00000000E+00
