# Supplementary material for: Towards an atomistic understanding of disordered carbon electrode materials
Source: Chem Commun (Camb). 2018 May 23;54(47):5988–91. doi: 10.1039/c8cc01388h (PMC5994876; doi:10.1039/c8cc01388h)
Supplement: Supplementary file 1 [file CC-054-C8CC01388H-s001.zip › structures_pure_small/POSCAR/POSCAR.aC216_opt_1.75_08]

 C                                      
   1.00000000000000     
    13.5922874999999994    0.0000000000000000    0.0000000000000000
     0.0000000000000000   13.5922874999999994    0.0000000000000000
     0.0000000000000000    0.0000000000000000   13.5922874999999994
   C 
   216
Direct
  0.5365359924677566  0.6812111216576083  0.7297937811004165
  0.0667007401573824  0.5497250768214564  0.4551512238277401
  0.9479355401267060  0.4210314000120916  0.2244775380508928
  0.8972718898783345 -0.0001369514952937  0.8642203133893318
  0.8614294186131670  0.9768784336878772  0.2430644653908093
  0.8411923909798371  0.3230539593949697  0.8484911918041366
  0.4380059525584214  0.9724567869256213  0.6426824582876721
  0.8099990020680513  0.2528577761331328 -0.0018703110207169
  0.2962679309774174  0.1281469842764637  0.5219062261742640
  0.2028791251312990  0.2886324249653640  0.8450533124415036
  0.3209065134303936  0.6271065296846728  0.0281573267283841
  0.7892081296899892  0.1455426768079752  0.5662749280508597
  0.6445263013334224  0.3571573877609344  0.3344267425595073
  0.6341149151332485  0.2087256956607932  0.5949460602675021
 -0.0026002952932194  0.8269183378129195 -0.0025756338622904
  0.4602118459314767  0.0562543504616008  0.0478300962321884
  0.4165942652864393  0.1344059543301235 -0.0029239513748102
  0.9907944629128352  0.2238714581129344  0.4037980100365980
  0.5277711496768165  0.4377533601910235  0.9926347091321165
  0.8105562126722248  0.1418596206871399  0.1311225935312943
  0.1213756545432525  0.6206624974336902  0.3934415066093624
  0.0515477586225795  0.4076045426893491  0.2295488258315112
  0.7983052933891247  0.5217109873225275  0.1911693353893695
  0.2225828713351428  0.6343323012056795  0.3753218354285354
  0.2177819474592229  0.4621175440811005  0.5226657500759923
  0.2823947527519580  0.2501561478038522  0.8971912345564480
  0.3640904412060200  0.1804627870409374  0.3687447744696471
  0.1722567696879680  0.9697703310605296  0.8406847736641190
  0.8899626910074393  0.7253271393683414  0.3505479123332256
  0.1742217470657874  0.2965833079817562  0.3161450234308072
  0.9658055619345425  0.1602790022646488  0.0432025633489166
  0.7603133472636080  0.2154670235247479  0.0771731961181633
  0.0936169257898724  0.3736714684212294  0.6714449895061615
  0.7309421734662923  0.0442513535390080  0.8700968081660856
  0.2062249352067360  0.9453803098337161  0.1869523953332459
  0.4982176608703319  0.2814506626754388  0.6720801327653058
  0.1785354407913230  0.2249472727806635  0.4014418641573808
  0.5952834520216628  0.3591962111342921  0.0134574518694043
  0.2090779731379760  0.0285119542731838  0.1245176599143926
  0.2576149868299626  0.7175465695107193  0.3174382568038376
  0.5567856156920991  0.2774601280755649  0.5836260802407714
  0.9405709277938010  0.0961779971964751  0.6830675456335372
  0.5374743007704570  0.8842102483297359  0.1179624771162566
  0.4426387979543188  0.4846461416964152  0.0371683258987663
  0.3605014901279074  0.7029029209769566  0.3026759811806682
  0.5936530864921908  0.9442524006556271  0.0484038102446854
  0.5197650772823009  0.0577756201100958  0.4000011795373067
  0.5194206936930348  0.7319763342500671  0.2229853042020543
  0.6346407629497374  0.5875306047026516  0.2234456642592028
  0.7626310754246495  0.0235499430257019  0.2567070571057448
  0.8972503606925348  0.8627021009276108 -0.0055197184230238
  0.3604947440943839  0.9813628645269618  0.7125918936708701
  0.4360264443542987  0.9129745988565314  0.1431681700389694
  0.5722247121019874  0.1423545459775400  0.2518055406036977
  0.9056660355938527  0.5091902284422005  0.1835583873131799
  0.5855047750417965  0.4374356538850185  0.3100906777934103
  0.5127071774637446  0.4772235273970168  0.3681772433833686
  0.9116478801842428  0.3382915194320091  0.2817448864319722
  0.4920222083797512  0.8850506538153049  0.6597445466435065
  0.7654265059546526  0.1236832121620006  0.6632487607359289
  0.3954512463873787  0.2288809272137277  0.2827358679955093
  0.5527456307959611  0.3346141669436018  0.4888489114611401
  0.1978349416848088  0.7582851470108857  0.0032983838234821
  0.3958593881720410  0.0024453998728788  0.1052001072336850
  0.5856194485273721  0.2938512817463791  0.0951300034810493
  0.5000606932941049  0.2884244742847928  0.1593567032633670
  0.0821833484159099  0.1972881590379050  0.4523638135133609
  0.1198577726159665  0.4682554760972135  0.1887935924898575
  0.0732127828953224  0.8790431644758560  0.9495359289709561
  0.0741167447880591  0.9577725353318760  0.8768190565564420
  0.3466258415936012  0.3108673968656904  0.2359633094120752
  0.5684973652187473  0.0965347246990625  0.9286979964379173
  0.9305540789190532  0.3722142751846663  0.7026099758489565
  0.1362671801701798  0.1941725297176808  0.9725975245277897
  0.3158381552036335  0.1346057369198358  0.0230196269484518
  0.8735837308882668  0.5547252520624096  0.4978607493630370
  0.4546601539198702  0.6216839458485747  0.9147785909757753
  0.1110165559288072  0.0721715481536269  0.7091376780214517
  0.2882147277234857  0.4838337325279235  0.1338789203819133
  0.2488762545733542  0.3460889407511523  0.2532059404706038
  0.2200724387847626  0.4329104252820092  0.1950663095743969
  0.1916046490442735  0.0280614572079304  0.7572617155483558
  0.2764133350611049  0.0398388551703706  0.6950412795403523
  0.2410594221834444  0.3304208787595378  0.7575337518271620
  0.0388680974602892  0.7787450158757018  0.3007434298400051
  0.6798110483004107  0.9966194983401930  0.3180133534789964
  0.2435240308553099  0.0995586761628406  0.6071565177374322
  0.9081082919128950  0.1093930579522480  0.1184390863949495
  0.0222809130641662  0.7355856870062875  0.0505516111033053
  0.0667034661059979  0.1491078360444494  0.5496711241715609
  0.4208014588796577  0.7634839716068285  0.2439937800203140
  0.8400886137578136  0.3707123749559141  0.7540173375213554
  0.4109429747510190  0.3509564898041541  0.1628335021615063
  0.5756149561753782  0.9087936414490665  0.5031634533111253
  0.8079472626588770  0.2458385471818123  0.3923488316891227
  0.6388528811927411  0.4258201011056106  0.8587062864830340
  0.4310148829224320  0.7144788463244339  0.8728674184658329
  0.3234815842919460  0.8617691536982607  0.8658587433377810
  0.0800429196621326  0.3277015115109009  0.2896802036958778
  0.2540875811456015  0.5755510916140045  0.0895147923007460
  0.1709291781545163  0.8456693704487530  0.9563358787652957
  0.8835577131072827  0.1540683037985466  0.5273630439847582
  0.0211170720564299  0.3385061267587904  0.7425418144717640
  0.4773056752329458  0.7475948994986571  0.7830792943105253
  0.2722533014894537  0.1842902668374347  0.4307328146397117
  0.5938105859423098  0.6819057184506950  0.6406958637652379
  0.3583266267508727  0.3849827174829514  0.5920743751538650
  0.5557039346404298  0.8509234105711121  0.5882868607270213
  0.5204287380253481  0.5622303189952423  0.8634108591572065
  0.3437391883917032  0.3156887050113540  0.7542573414367156
  0.6458057041066245  0.5891148450329393  0.6352030839014587
  0.9365588345392086  0.8027226158866142  0.2995786159327938
  0.7971240037794155  0.7517672474278809  0.3826944690925870
  0.6323946884569802  0.3088461033484474  0.4224110518451773
  0.3063341386669619  0.5721470815176054  0.4000074768878080
  0.5583789152337690  0.4759732844365077  0.9011548389582066
  0.8709629450077123  0.4777591935224433  0.5717274869690114
  0.3913721074851455  0.4335503714543389  0.5036040946178956
  0.7805349111435689  0.8486568649467966  0.3424117889014601
  0.5481394614624671  0.6356589797333055  0.2602353826426628
  0.6144249548267665  0.1627362857133807  0.7687362746242941
  0.8507511404197311  0.7206899467676997  0.1012187250868635
  0.4836434540991089  0.1587238991477517  0.9217282325506836
  0.5888636113271021  0.0618339877620465  0.3225565062137110
  0.6914979065552608  0.9212535429191804  0.0185923740284570
  0.2448068457019532  0.1906139679862091  0.9741340454826850
  0.4543195868719335  0.8417991145212128  0.7477029201960390
  0.6219160891668961  0.5334114810973338  0.7199215494111183
  0.6383571262145025  0.4888386765679532  0.2389430126441256
  0.7323924240303332  0.8404253788335414  0.0657378688722912
  0.4042734697177757  0.3309526745693153  0.6710349134959032
  0.4320056558966484  0.1159257756617745  0.4160190327254354
  0.3050401626252128  0.4919798693504008  0.4660189402317783
  0.4090560875481747  0.5786167439852252  0.9980113532732742
  0.7344884039604374  0.3611118740827586  0.2813546141039713
  0.6438680459090056  0.8570327312677550  0.4438176504696761
  0.6650667724208082  0.7636142293046687  0.4890213120392711
  0.8667197699596572  0.8826541183844121  0.2886726438352907
  0.4520640972033749  0.0234788706944517  0.5557175179561313
  0.2149670689954885  0.8024098480498416  0.2748246536913171
  0.9762414273836671  0.5803989306126529  0.1422485285303963
  0.3909492872240062  0.6147448176190338  0.3490467016910235
  0.5264759990172844  0.9960780743050845  0.4867505850392829
  0.9614823255591068  0.5766697014193158  0.4467854180596539
  0.8931175876484079  0.2028505917150789  0.4372697488132233
  0.0522232726645884  0.4268830280361522  0.5921748678353322
  0.0153712597173155  0.0613996262916154  0.7441132667265936
  0.3836833909615370  0.4404222963806935  0.1127258159707685
  0.8543606191110941  0.9430107800278712  0.9412157909940781
  0.0722320713635578  0.1406406775397196  0.0403475685704361
  0.7798192514884101  0.4780360907150821  0.6209490269783388
  0.2547888233336620  0.4028664126858810  0.5991246135681654
  0.6958979026510784  0.9029564914254946  0.3659260579986581
  0.1538642997209346  0.6128827049720015  0.0965375937526346
  0.8415225873444330  0.0928381859178814  0.7228784125373086
  0.1239740805680361  0.7030023404382745  0.0517184612263722
  0.2748615130936930  0.8704247052781765  0.2206934419924687
  0.3771755412528747  0.9001919654037309  0.7844749848411903
  0.4842497538616720  0.5760499301726170  0.3297785713059050
  0.9303799186366749  0.2769587206952964  0.8851650776263719
  0.7657339943239706  0.3128735320832972  0.9237356247509930
  0.3702863097711858  0.2640848447685031  0.8400987679038537
  0.7439443947697573  0.1046681333137474  0.1990024858726451
  0.6622610340453666  0.2273348337324302  0.1156283673066645
  0.9109065225865435  0.2273734907216194  0.9790667010640908
  0.6055004171699901  0.7591797393786506  0.5767391760805338
  0.7083685926462584  0.1928558761257039  0.5251763595048617
  0.0228071570456405  0.2883894889446018  0.8370492607501585
  0.3010593039780995  0.0546322773923999  0.0911148869071946
  0.7562334215062346  0.6975201450847993  0.1459911691860261
  0.4629636162737375  0.2207740290242462  0.8427953122784176
  0.9482110974248849  0.4256482814461291  0.6120571221202437
  0.6821407265853752  0.7752964730357682  0.1294259315988482
  0.5266541521874637  0.2241964685823115  0.7596956619004572
  0.9473584201512149  0.6757187751232508  0.0989895755759745
  0.1089529988541182  0.9280860904691826  0.2157800466448492
  0.2937016474866148  0.7205086408541890  0.9855867902293129
  0.0509635239346514  0.6849728883703706  0.3497843697065134
  0.2320080682622218  0.8991212462198258  0.8918139512125577
  0.7613272773536138  0.4273215427345989  0.7114305688562708
  0.4913602293420906  0.2135726699373570  0.2355218310919540
  0.6713748311316740  0.3567633726676817  0.9324196070250580
  0.3766644412003906  0.8509770542359044  0.2032347712840202
  0.7800935234385545  0.6090846635444247  0.5023177245174708
  0.6674942737566343  0.1597348871103441  0.6822956104966628
  0.7336975862861790  0.6089386825560965  0.1855225980163872
  0.9392318146291656  0.0265349806610897  0.1802444581105278
  0.1390600886434055  0.1148425968481823  0.6176364827636384
  0.0812492920167370  0.5546480459816753  0.1422214845072297
  0.9582912891776967  0.6547390832206592  0.3796639940309685
  0.8315270211566657  0.8094473783030466  0.0516169262971223
  0.1121230605889332  0.2578787694946714  0.8862906111892540
  0.9661233408228436  0.1327364265726961  0.5863403482433025
  0.0434861399499790  0.0033890682101929  0.1716951316215316
  0.1075766768072683  0.0653208666765862  0.1089199267887528
  0.5513492678400427  0.0301545452705064  0.0107755817733131
  0.3930355081281232  0.0932107987782001  0.5088512857907336
  0.3528532960709101  0.7697482431348383  0.9128874919166111
  0.6413281806821225  0.1005085155304099  0.8554747756157079
  0.6535537078055036  0.1571250993211151  0.1915644734012834
 -0.0074997088207163  0.2880812986859641  0.3243733715212389
  0.7521273827211481  0.9716909028336488  0.9480566886105195
  0.5810522399856594  0.7934011570792456  0.1578749569301678
  0.5536519776581709  0.5894719914560963  0.7724699441188643
  0.7447208237486923  0.7016959905019415  0.4574588502036249
  0.1142161708002366  0.8368041202952017  0.2688158336010421
  0.4846325866883541  0.4174140618645372  0.4563940647361228
  0.8225088411872029  0.0534176096890232  0.8169966742599714
  0.7142307871885492  0.2449008969714556  0.4407466892358315
  0.1115630093731762  0.4801778214694952  0.5197785111652221
  0.1952468808872178  0.3679185745253258  0.6763960914574855
 -0.0047865159800553  0.0061801723529119  0.8316952508668758
  0.6738582393799557  0.4544664659361372  0.7635797295169920
  0.7258854575803108  0.5595755478795376  0.5800800601446853
  0.8179970925310073  0.3115827642952372  0.3123920392503243
  0.7329345492298862  0.4478030113168345  0.2233174133276706
 
  0.00000000E+00  0.00000000E+00  0.00000000E+00
  0.00000000E+00  0.00000000E+00  0.00000000E+00
  0.00000000E+00  0.00000000E+00  0.00000000E+00
  0.00000000E+00  0.00000000E+00  0.00000000E+00
  0.00000000E+00  0.00000000E+00  0.00000000E+00
  0.00000000E+00  0.00000000E+00  0.00000000E+00
  0.00000000E+00  0.00000000E+00  0.00000000E+00
  0.00000000E+00  0.00000000E+00  0.00000000E+00
  0.00000000E+00  0.00000000E+00  0.00000000E+00
  0.00000000E+00  0.00000000E+00  0.00000000E+00
  0.00000000E+00  0.00000000E+00  0.00000000E+00
  0.00000000E+00  0.00000000E+00  0.00000000E+00
  0.00000000E+00  0.00000000E+00  0.00000000E+00
  0.00000000E+00  0.00000000E+00  0.00000000E+00
  0.00000000E+00  0.00000000E+00  0.00000000E+00
  0.00000000E+00  0.00000000E+00  0.00000000E+00
  0.00000000E+00  0.00000000E+00  0.00000000E+00
  0.00000000E+00  0.00000000E+00  0.00000000E+00
  0.00000000E+00  0.00000000E+00  0.00000000E+00
  0.00000000E+00  0.00000000E+00  0.00000000E+00
  0.00000000E+00  0.00000000E+00  0.00000000E+00
  0.00000000E+00  0.00000000E+00  0.00000000E+00
  0.00000000E+00  0.00000000E+00  0.00000000E+00
  0.00000000E+00  0.00000000E+00  0.00000000E+00
  0.00000000E+00  0.00000000E+00  0.00000000E+00
  0.00000000E+00  0.00000000E+00  0.00000000E+00
  0.00000000E+00  0.00000000E+00  0.00000000E+00
  0.00000000E+00  0.00000000E+00  0.00000000E+00
  0.00000000E+00  0.00000000E+00  0.00000000E+00
  0.00000000E+00  0.00000000E+00  0.00000000E+00
  0.00000000E+00  0.00000000E+00  0.00000000E+00
  0.00000000E+00  0.00000000E+00  0.00000000E+00
  0.00000000E+00  0.00000000E+00  0.00000000E+00
  0.00000000E+00  0.00000000E+00  0.00000000E+00
  0.00000000E+00  0.00000000E+00  0.00000000E+00
  0.00000000E+00  0.00000000E+00  0.00000000E+00
  0.00000000E+00  0.00000000E+00  0.00000000E+00
  0.00000000E+00  0.00000000E+00  0.00000000E+00
  0.00000000E+00  0.00000000E+00  0.00000000E+00
  0.00000000E+00  0.00000000E+00  0.00000000E+00
  0.00000000E+00  0.00000000E+00  0.00000000E+00
  0.00000000E+00  0.00000000E+00  0.00000000E+00
  0.00000000E+00  0.00000000E+00  0.00000000E+00
  0.00000000E+00  0.00000000E+00  0.00000000E+00
  0.00000000E+00  0.00000000E+00  0.00000000E+00
  0.00000000E+00  0.00000000E+00  0.00000000E+00
  0.00000000E+00  0.00000000E+00  0.00000000E+00
  0.00000000E+00  0.00000000E+00  0.00000000E+00
  0.00000000E+00  0.00000000E+00  0.00000000E+00
  0.00000000E+00  0.00000000E+00  0.00000000E+00
  0.00000000E+00  0.00000000E+00  0.00000000E+00
  0.00000000E+00  0.00000000E+00  0.00000000E+00
  0.00000000E+00  0.00000000E+00  0.00000000E+00
  0.00000000E+00  0.00000000E+00  0.00000000E+00
  0.00000000E+00  0.00000000E+00  0.00000000E+00
  0.00000000E+00  0.00000000E+00  0.00000000E+00
  0.00000000E+00  0.00000000E+00  0.00000000E+00
  0.00000000E+00  0.00000000E+00  0.00000000E+00
  0.00000000E+00  0.00000000E+00  0.00000000E+00
  0.00000000E+00  0.00000000E+00  0.00000000E+00
  0.00000000E+00  0.00000000E+00  0.00000000E+00
  0.00000000E+00  0.00000000E+00  0.00000000E+00
  0.00000000E+00  0.00000000E+00  0.00000000E+00
  0.00000000E+00  0.00000000E+00  0.00000000E+00
  0.00000000E+00  0.00000000E+00  0.00000000E+00
  0.00000000E+00  0.00000000E+00  0.00000000E+00
  0.00000000E+00  0.00000000E+00  0.00000000E+00
  0.00000000E+00  0.00000000E+00  0.00000000E+00
  0.00000000E+00  0.00000000E+00  0.00000000E+00
  0.00000000E+00  0.00000000E+00  0.00000000E+00
  0.00000000E+00  0.00000000E+00  0.00000000E+00
  0.00000000E+00  0.00000000E+00  0.00000000E+00
  0.00000000E+00  0.00000000E+00  0.00000000E+00
  0.00000000E+00  0.00000000E+00  0.00000000E+00
  0.00000000E+00  0.00000000E+00  0.00000000E+00
  0.00000000E+00  0.00000000E+00  0.00000000E+00
  0.00000000E+00  0.00000000E+00  0.00000000E+00
  0.00000000E+00  0.00000000E+00  0.00000000E+00
  0.00000000E+00  0.00000000E+00  0.00000000E+00
  0.00000000E+00  0.00000000E+00  0.00000000E+00
  0.00000000E+00  0.00000000E+00  0.00000000E+00
  0.00000000E+00  0.00000000E+00  0.00000000E+00
  0.00000000E+00  0.00000000E+00  0.00000000E+00
  0.00000000E+00  0.00000000E+00  0.00000000E+00
  0.00000000E+00  0.00000000E+00  0.00000000E+00
  0.00000000E+00  0.00000000E+00  0.00000000E+00
  0.00000000E+00  0.00000000E+00  0.00000000E+00
  0.00000000E+00  0.00000000E+00  0.00000000E+00
  0.00000000E+00  0.00000000E+00  0.00000000E+00
  0.00000000E+00  0.00000000E+00  0.00000000E+00
  0.00000000E+00  0.00000000E+00  0.00000000E+00
  0.00000000E+00  0.00000000E+00  0.00000000E+00
  0.00000000E+00  0.00000000E+00  0.00000000E+00
  0.00000000E+00  0.00000000E+00  0.00000000E+00
  0.00000000E+00  0.00000000E+00  0.00000000E+00
  0.00000000E+00  0.00000000E+00  0.00000000E+00
  0.00000000E+00  0.00000000E+00  0.00000000E+00
  0.00000000E+00  0.00000000E+00  0.00000000E+00
  0.00000000E+00  0.00000000E+00  0.00000000E+00
  0.00000000E+00  0.00000000E+00  0.00000000E+00
  0.00000000E+00  0.00000000E+00  0.00000000E+00
  0.00000000E+00  0.00000000E+00  0.00000000E+00
  0.00000000E+00  0.00000000E+00  0.00000000E+00
  0.00000000E+00  0.00000000E+00  0.00000000E+00
  0.00000000E+00  0.00000000E+00  0.00000000E+00
  0.00000000E+00  0.00000000E+00  0.00000000E+00
  0.00000000E+00  0.00000000E+00  0.00000000E+00
  0.00000000E+00  0.00000000E+00  0.00000000E+00
  0.00000000E+00  0.00000000E+00  0.00000000E+00
  0.00000000E+00  0.00000000E+00  0.00000000E+00
  0.00000000E+00  0.00000000E+00  0.00000000E+00
  0.00000000E+00  0.00000000E+00  0.00000000E+00
  0.00000000E+00  0.00000000E+00  0.00000000E+00
  0.00000000E+00  0.00000000E+00  0.00000000E+00
  0.00000000E+00  0.00000000E+00  0.00000000E+00
  0.00000000E+00  0.00000000E+00  0.00000000E+00
  0.00000000E+00  0.00000000E+00  0.00000000E+00
  0.00000000E+00  0.00000000E+00  0.00000000E+00
  0.00000000E+00  0.00000000E+00  0.00000000E+00
  0.00000000E+00  0.00000000E+00  0.00000000E+00
  0.00000000E+00  0.00000000E+00  0.00000000E+00
  0.00000000E+00  0.00000000E+00  0.00000000E+00
  0.00000000E+00  0.00000000E+00  0.00000000E+00
  0.00000000E+00  0.00000000E+00  0.00000000E+00
  0.00000000E+00  0.00000000E+00  0.00000000E+00
  0.00000000E+00  0.00000000E+00  0.00000000E+00
  0.00000000E+00  0.00000000E+00  0.00000000E+00
  0.00000000E+00  0.00000000E+00  0.00000000E+00
  0.00000000E+00  0.00000000E+00  0.00000000E+00
  0.00000000E+00  0.00000000E+00  0.00000000E+00
  0.00000000E+00  0.00000000E+00  0.00000000E+00
  0.00000000E+00  0.00000000E+00  0.00000000E+00
  0.00000000E+00  0.00000000E+00  0.00000000E+00
  0.00000000E+00  0.00000000E+00  0.00000000E+00
  0.00000000E+00  0.00000000E+00  0.00000000E+00
  0.00000000E+00  0.00000000E+00  0.00000000E+00
  0.00000000E+00  0.00000000E+00  0.00000000E+00
  0.00000000E+00  0.00000000E+00  0.00000000E+00
  0.00000000E+00  0.00000000E+00  0.00000000E+00
  0.00000000E+00  0.00000000E+00  0.00000000E+00
  0.00000000E+00  0.00000000E+00  0.00000000E+00
  0.00000000E+00  0.00000000E+00  0.00000000E+00
  0.00000000E+00  0.00000000E+00  0.00000000E+00
  0.00000000E+00  0.00000000E+00  0.00000000E+00
  0.00000000E+00  0.00000000E+00  0.00000000E+00
  0.00000000E+00  0.00000000E+00  0.00000000E+00
  0.00000000E+00  0.00000000E+00  0.00000000E+00
  0.00000000E+00  0.00000000E+00  0.00000000E+00
  0.00000000E+00  0.00000000E+00  0.00000000E+00
  0.00000000E+00  0.00000000E+00  0.00000000E+00
  0.00000000E+00  0.00000000E+00  0.00000000E+00
  0.00000000E+00  0.00000000E+00  0.00000000E+00
  0.00000000E+00  0.00000000E+00  0.00000000E+00
  0.00000000E+00  0.00000000E+00  0.00000000E+00
  0.00000000E+00  0.00000000E+00  0.00000000E+00
  0.00000000E+00  0.00000000E+00  0.00000000E+00
  0.00000000E+00  0.00000000E+00  0.00000000E+00
  0.00000000E+00  0.00000000E+00  0.00000000E+00
  0.00000000E+00  0.00000000E+00  0.00000000E+00
  0.00000000E+00  0.00000000E+00  0.00000000E+00
  0.00000000E+00  0.00000000E+00  0.00000000E+00
  0.00000000E+00  0.00000000E+00  0.00000000E+00
  0.00000000E+00  0.00000000E+00  0.00000000E+00
  0.00000000E+00  0.00000000E+00  0.00000000E+00
  0.00000000E+00  0.00000000E+00  0.00000000E+00
  0.00000000E+00  0.00000000E+00  0.00000000E+00
  0.00000000E+00  0.00000000E+00  0.00000000E+00
  0.00000000E+00  0.00000000E+00  0.00000000E+00
  0.00000000E+00  0.00000000E+00  0.00000000E+00
  0.00000000E+00  0.00000000E+00  0.00000000E+00
  0.00000000E+00  0.00000000E+00  0.00000000E+00
  0.00000000E+00  0.00000000E+00  0.00000000E+00
  0.00000000E+00  0.00000000E+00  0.00000000E+00
  0.00000000E+00  0.00000000E+00  0.00000000E+00
  0.00000000E+00  0.00000000E+00  0.00000000E+00
  0.00000000E+00  0.00000000E+00  0.00000000E+00
  0.00000000E+00  0.00000000E+00  0.00000000E+00
  0.00000000E+00  0.00000000E+00  0.00000000E+00
  0.00000000E+00  0.00000000E+00  0.00000000E+00
  0.00000000E+00  0.00000000E+00  0.00000000E+00
  0.00000000E+00  0.00000000E+00  0.00000000E+00
  0.00000000E+00  0.00000000E+00  0.00000000E+00
  0.00000000E+00  0.00000000E+00  0.00000000E+00
  0.00000000E+00  0.00000000E+00  0.00000000E+00
  0.00000000E+00  0.00000000E+00  0.00000000E+00
  0.00000000E+00  0.00000000E+00  0.00000000E+00
  0.00000000E+00  0.00000000E+00  0.00000000E+00
  0.00000000E+00  0.00000000E+00  0.00000000E+00
  0.00000000E+00  0.00000000E+00  0.00000000E+00
  0.00000000E+00  0.00000000E+00  0.00000000E+00
  0.00000000E+00  0.00000000E+00  0.00000000E+00
  0.00000000E+00  0.00000000E+00  0.00000000E+00
  0.00000000E+00  0.00000000E+00  0.00000000E+00
  0.00000000E+00  0.00000000E+00  0.00000000E+00
  0.00000000E+00  0.00000000E+00  0.00000000E+00
  0.00000000E+00  0.00000000E+00  0.00000000E+00
  0.00000000E+00  0.00000000E+00  0.00000000E+00
  0.00000000E+00  0.00000000E+00  0.00000000E+00
  0.00000000E+00  0.00000000E+00  0.00000000E+00
  0.00000000E+00  0.00000000E+00  0.00000000E+00
  0.00000000E+00  0.00000000E+00  0.00000000E+00
  0.00000000E+00  0.00000000E+00  0.00000000E+00
  0.00000000E+00  0.00000000E+00  0.00000000E+00
  0.00000000E+00  0.00000000E+00  0.00000000E+00
  0.00000000E+00  0.00000000E+00  0.00000000E+00
  0.00000000E+00  0.00000000E+00  0.00000000E+00
  0.00000000E+00  0.00000000E+00  0.00000000E+00
  0.00000000E+00  0.00000000E+00  0.00000000E+00
  0.00000000E+00  0.00000000E+00  0.00000000E+00
  0.00000000E+00  0.00000000E+00  0.00000000E+00
  0.00000000E+00  0.00000000E+00  0.00000000E+00
  0.00000000E+00  0.00000000E+00  0.00000000E+00
  0.00000000E+00  0.00000000E+00  0.00000000E+00
  0.00000000E+00  0.00000000E+00  0.00000000E+00
  0.00000000E+00  0.00000000E+00  0.00000000E+00
  0.00000000E+00  0.00000000E+00  0.00000000E+00
