# Supplementary material for: Towards an atomistic understanding of disordered carbon electrode materials
Source: Chem Commun (Camb). 2018 May 23;54(47):5988–91. doi: 10.1039/c8cc01388h (PMC5994876; doi:10.1039/c8cc01388h)
Supplement: Supplementary file 1 [file CC-054-C8CC01388H-s001.zip › structures_pure_small/POSCAR/POSCAR.aC216_opt_1.75_09]

 C                                      
   1.00000000000000     
    13.1851108200000002    0.0000000000000000    0.0000000000000000
     0.0000000000000000   13.1851108200000002    0.0000000000000000
     0.0000000000000000    0.0000000000000000   13.1851108200000002
   C 
   208
Direct
  0.5497476591292320  0.0572613128730877  0.5030955512925409
  0.9029702604675893  0.9922757978127336  0.2667953380898852
  0.1606214909459586  0.0657686625123680  0.4493529275499479
  0.9011151612918074  0.9148205263455187  0.1848225844451590
  0.5336186127285220  0.4936398764694592  0.3228251175892293
  0.5214110926158616  0.6601339416523395  0.4472931632970348
  0.6176325285168941  0.2564624992075815  0.0945683115241752
  0.3857296591349973  0.0925800738172949  0.0035846559029033
  0.1384755534637529  0.9610614381529218  0.4306458521275345
  0.0370664869537996  0.1327381858623589  0.9082120365447265
  0.7092986840078301  0.2272690480760980  0.8678555868467707
  0.4568448939438084  0.0406631975212831  0.8323784015579322
  0.9306226671654072  0.6424812293923456  0.1854157825434077
  0.8673259742911035  0.7883254128822728  0.4067935522480922
  0.7662657608441025  0.9928423975710947  0.7075849304745329
  0.2267729709424605  0.2372573431659800  0.3914521605319632
  0.5446244792950913  0.3773202890942775  0.3077107547992118
  0.9983905307895273  0.7796986661178767  0.8347680268773312
  0.5053607322156780  0.7902474985720924  0.5929642346913878
  0.1401680908776209  0.4394085466415759  0.7096023022478857
  0.5353471563051343  0.6896473993733055  0.1239910043964765
  0.2046595261003103  0.9788867560769966  0.2659558836168565
  0.6107055043118504  0.5927528557818887  0.9841751319266820
  0.7001517854569145  0.0541744648766278  0.8931690545197585
  0.7559541516137592  0.3873669752154869  0.7784719057026248
  0.0749382996822349  0.9414084729430957  0.6064487648453525
  0.8882046500248512  0.8133347136530468  0.2074454085910647
  0.9939762507147262  0.4670634161673736  0.1816055480672269
  0.5262447667018240  0.3150515345440956  0.3985755312210453
  0.0453363102530106  0.3944280198812672  0.0127448582345400
  0.1568664137602068  0.6497379032217063  0.4126248731657515
  0.6444478038251863  0.6865432441369498  0.9406527521344052
  0.9631856335026070  0.0259732752801443  0.0460439590416660
  0.3619671001991632  0.3685225127666847  0.9636993871230612
  0.4800185149024127  0.9031932510404125  0.7334478828807355
  0.0942126403186573  0.0440386988384162  0.6268864053506620
  0.9831334201663618  0.3515439632635535  0.3195102861628107
  0.9708052019992477  0.8622171855035470  0.9012874630610521
  0.0642816981276164  0.0653154030511199  0.7326073298853187
  0.3786598423413633  0.4049828241013435  0.8611276133882215
  0.8712352026826847  0.0771276424552153  0.4401243264714804
  0.9945949399820606  0.0406312925686348  0.9419306307214761
  0.6793712704072685  0.1496926015243539  0.9447718401504249
  0.5493524602672906  0.5141285261514194  0.1389646001819523
  0.0995346251013920  0.8993951454590887  0.5105208885603254
  0.9146804247183362  0.1662188629091984  0.3977173421260942
  0.6554613862253236  0.5038032691527682  0.9331861778319777
  0.0535241177243372  0.6020559158431333  0.8203383737320610
  0.2454507502235119  0.4118310165300682  0.3192152986802356
  0.1358968124297843  0.7523321043380540  0.3960337416269766
  0.4168279155082505  0.3428407231896352  0.7762024483508332
  0.4785729283492150  0.4794902416286981  0.4937995843659681
  0.0380118882821211  0.4921289018217977  0.9694326149629664
  0.9132688545229664  0.6123616686857113  0.3785406064412352
  0.7389008458138364  0.0648421920293678  0.7871104773803923
  0.5782164233652216  0.4135531890480455  0.1254784352394545
  0.2572633542570131  0.3055827588799593  0.3059555377726179
  0.0682629160980478  0.7123695799229115  0.6698448376305858
  0.0841253540628624  0.6171193012409165  0.7180883546144272
  0.1944583298205556  0.4615722467611543  0.5000014018304136
  0.2278347508542379  0.0835852641873427  0.2774797385457238
  0.0952194453937415  0.7175071460819236  0.5657873861735530
  0.1698468323744123  0.2021781756384070  0.5749887431475739
  0.7666090541059293  0.8841023914050684  0.7187897967361028
  0.2995834495095243  0.8201243048019613  0.0523206252667234
  0.2307284646599724  0.5710158880960868  0.2475084255568093
  0.5675589588086194  0.1134605079377823  0.3290555530843838
  0.0239340322618249  0.9742849022942736  0.7698414569138144
  0.2929587333720158  0.0181882108086010  0.1272582549759976
  0.9115598186258306  0.7349457303093351  0.1365509335527302
  0.9101299556635969  0.6636653911512803  0.2881475504345397
  0.4435218341437768  0.9330142180188250  0.8300786575185907
  0.9287714946138519  0.9303337342476430  0.0775703843127833
  0.4503692384566528  0.2440473502148474  0.7897468075361094
  0.3086016553984745  0.5413269926285581  0.0244368951753699
  0.2139591308614216  0.7632126823994255  0.2159236301461169
  0.2935022452248266  0.3984992222901882  0.1494267361449006
  0.9867544282581827  0.2654817526874685  0.2571721476452210
  0.5833140770101667  0.0446426564968258  0.2181809697674020
  0.2906832160528565  0.2964296934373505  0.1976488856034149
  0.5510561296892009  0.8380116153055831  0.2200217136264561
  0.9516610535119195  0.3460343129749727  0.4201681672967673
  0.5704023217641553  0.9369222752431402  0.2577753989431416
  0.7343365652294873  0.8287057594166025  0.8037825998911154
  0.3464637351055182  0.0004646739620944  0.0375424615324619
  0.0999324532178065  0.7958196503946370  0.4899825167789387
  0.7102868997959211  0.5475225767590625  0.8519546821611317
  0.1648192013383402  0.9140737088619849  0.3360462674833027
  0.3885703738437964  0.2646625745079543  0.9726958509038760
  0.8727796719890867  0.9830007934185651  0.3804062197358350
  0.4889551771321535  0.3693140327984366  0.4901582847629229
  0.1685348439643891  0.8062008500060929  0.3108789091902720
  0.3927982709216837  0.8659480065417965  0.8966823678103729
  0.5561852256212735  0.5980516629982168  0.0711610592307704
  0.5094587403231938  0.9877366423938566  0.6743357739754239
  0.4193352950626656  0.7342458929377856  0.7570311538470563
  0.1065717023480242  0.4235602598231724  0.8093117216299948
  0.8830821557017905  0.7661075321352951  0.3037850128370740
  0.9431370499313262  0.5112015084821412  0.3786486286482423
  0.3036703070552873  0.7184408544828487  0.0201471786515364
  0.6374634295620173  0.1552872013457579  0.0529131048180314
  0.4396982583095109  0.6260847518636878  0.6068167948013076
  0.8533910224955725  0.6551873294628078  0.5524412911340144
  0.1992388601958732  0.5748335830003134  0.3523449197976470
  0.7603008922323712  0.4970133821636684  0.7735906501207750
  0.0303582602168538  0.7953779397204931  0.7312427248615518
  0.3770652425037540  0.5432185600797145  0.7441709892266677
  0.3192230084545665  0.4332998556202926  0.0471318957069466
  0.8192140912782598  0.9077021905703656  0.5499330100515012
  0.4681287662254848  0.3204525133529285  0.5870925105524343
  0.0996694233298272  0.3229267075103440  0.8446427459286950
  0.3143070407058473  0.2031691971080975  0.1450464200162216
  0.1709917570139869  0.3585656503583745  0.6467954355106804
  0.9391292283249284  0.8489554985235317  0.0034498845598538
  0.9783584644692132  0.4526424342784287  0.2873001358428108
  0.0410315468859728  0.2115111048165239  0.9820659351794963
  0.4838586718923839  0.1786004086956428  0.7057508174698389
  0.5396747990412123  0.8727463630096933  0.5343569123628804
  0.6399676347761118  0.7937472109674010  0.9602372003454074
  0.2060447615421605  0.1303528658502234  0.3719264174526553
  0.5380701050021885  0.7506841140103098  0.2847882079968191
  0.6206482246222926  0.3535653990769664  0.0436315289419451
  0.5686748429342894  0.0342619184389291  0.4010989172354095
  0.3636848713591326  0.1907617508719321  0.0487548324867949
  0.1416103315360964  0.1037981615422490  0.5509905081798928
  0.2369646950793906  0.6558127810308376  0.1826031585948719
  0.4906326456466686  0.0765233139156005  0.7346426093826244
  0.0675363965365651  0.5064133382620575  0.8669318761515582
  0.1126765418481282  0.2403587220180705  0.7728558229687431
  0.3622761302905843  0.5105853407526869  0.8439603368532571
  0.3390452908270831  0.5765495268489261  0.9260750552873871
  0.3474701331859187  0.8973693581037221  0.9935279561849018
  0.2820636590078197  0.1098533827686778  0.1851808187130903
  0.2598837047742172  0.4675417549433694  0.2278614738870312
  0.0103860451915193  0.1968835807334272  0.0860362658511776
  0.9416587804165287  0.0869799845833811  0.2285215121009686
  0.5699471177425460  0.9349334307306192  0.3647078019722447
  0.8471982178137641  0.5518953938995039  0.5986420821363642
  0.3421616681625413  0.6872964598651428  0.9251478414360652
  0.2060291748831392  0.2690553669376805  0.4953808598044876
  0.0357212948041054  0.8954190233604548  0.6980894342979839
  0.2005817336197149  0.3673890218951064  0.5437080558660287
  0.8016162125713043  0.0030286623567437  0.5987444103635632
  0.0068652266897752  0.6816556032409739  0.8765925188288669
  0.8503977301801228  0.8910346118513909  0.4447978711194377
  0.4335408588743805  0.2108030421131864  0.8886699447015689
  0.5545397752207729  0.7974053016484060  0.1199818666780044
  0.4930098084245818  0.6925855261499038  0.5472375068783648
  0.1297153725821966  0.5347213879334475  0.6650528359313121
  0.4327897222401496  0.1071844231645090  0.9088765924688131
  0.5146575972217116  0.5474021680468704  0.4180352709382781
  0.2438749894314005  0.9398677996224875  0.1767425356546565
  0.6589078463116251  0.3959838167009638  0.9486201600350583
  0.7039754119742652  0.6551744608661778  0.8605687488086398
  0.2129799874963361  0.4781875044096921  0.3967495122862328
  0.6752146858109994  0.9643871828219041  0.9415952651676843
  0.2780627118066284  0.6352641378351568  0.0833313890138381
  0.8166173846125522  0.7277949074228638  0.6251903232781787
  0.5296324976234584  0.1635825682469746  0.5094388301071368
  0.8014283347322220  0.8330765879106851  0.6273384734093387
  0.5559907115737415  0.8511170880334752  0.4308057171171290
  0.7843681633350882  0.2225076510738169  0.6932857070408768
  0.9362177178563552  0.7483880231927550  0.0358681698730290
  0.2497246975740950  0.8389921123232813  0.1473859945511551
  0.1555233830061750  0.5418068276373955  0.5621769108025438
  0.4707227747722254  0.8062437142289707  0.6944393857133000
  0.6137872126612889  0.0551036933333270  0.1088949777250743
  0.0663080875491014  0.3096378634759954  0.9477048536554566
  0.4961754949938885  0.2173762727393841  0.6000835971660657
  0.9285228471878364  0.4431462122376028  0.4608849468958660
  0.8503554397274861  0.3611445205970680  0.6041359560919005
  0.4328837533446275  0.5247914785490572  0.5780522680960000
  0.9914173454220498  0.9609820968522739  0.8700333084728761
  0.7962788934794940  0.3308060466088801  0.6959383573337449
  0.9162237011350844  0.2562735438205332  0.4580952058059304
  0.6871860457716774  0.8632731546506157  0.8948874481805786
  0.5438771535337869  0.7503382111292884  0.3894004840801153
  0.6284424004494259  0.9607900678894632  0.0398430050394783
  0.9762564674334994  0.6664879601719368  0.9783716565464110
  0.4242542611681892  0.3750912553234038  0.6737811130195366
  0.8011831826040287  0.5642911483741750  0.6960484193519078
  0.7083034027644430  0.3365013338339242  0.8669984759128611
  0.8307425586392764  0.0891229335933503  0.5458846270001539
  0.9722265340489512  0.1024678240256863  0.1217693959049353
  0.0111071889803113  0.2806582315609099  0.1540474149829618
  0.8789972207572218  0.6841904201743582  0.4555891482206106
  0.9946101011944850  0.5724599741086633  0.0267409842916690
  0.1519267739555959  0.2574757689547419  0.6717422566971013
  0.1343064072410960  0.6314605700717405  0.5160732605804311
  0.6014547364822419  0.8515294943275828  0.0449632188383343
  0.0726952571064566  0.1452988081451541  0.8038556038566205
  0.9730388453581872  0.5605644125226328  0.1322169025570217
  0.4042738431198094  0.6412159709712335  0.7078819436567793
  0.5242365698078544  0.6626578836376154  0.2256355706100635
  0.0208055075553128  0.3813853033505997  0.1176667849726619
  0.5370009689124920  0.9759294526749933  0.5725496311457462
  0.3844221009475388  0.7606522098168231  0.8587966926392713
  0.8675177865969387  0.2677838115092968  0.5512115942357295
  0.7891630237188813  0.6724836549386974  0.7103175878216448
  0.5316861511489657  0.5538624677699766  0.2365174618726774
  0.8769408626328250  0.4553748431871192  0.5562556401849584
  0.8253575530329937  0.1839391867286693  0.5980381127998874
  0.5717997831643191  0.3426278718423110  0.2058616973450598
  0.3978779381658558  0.4743808270373006  0.6636685202189536
  0.9515746806988729  0.1710542574174796  0.2958079684483418
  0.7442978765754248  0.1738208702392209  0.7777306009436640
  0.7456068538384850  0.7209612925347580  0.7926446229971954
  0.5412765215506896  0.2055907468861868  0.4036331520154043
 
  0.00000000E+00  0.00000000E+00  0.00000000E+00
  0.00000000E+00  0.00000000E+00  0.00000000E+00
  0.00000000E+00  0.00000000E+00  0.00000000E+00
  0.00000000E+00  0.00000000E+00  0.00000000E+00
  0.00000000E+00  0.00000000E+00  0.00000000E+00
  0.00000000E+00  0.00000000E+00  0.00000000E+00
  0.00000000E+00  0.00000000E+00  0.00000000E+00
  0.00000000E+00  0.00000000E+00  0.00000000E+00
  0.00000000E+00  0.00000000E+00  0.00000000E+00
  0.00000000E+00  0.00000000E+00  0.00000000E+00
  0.00000000E+00  0.00000000E+00  0.00000000E+00
  0.00000000E+00  0.00000000E+00  0.00000000E+00
  0.00000000E+00  0.00000000E+00  0.00000000E+00
  0.00000000E+00  0.00000000E+00  0.00000000E+00
  0.00000000E+00  0.00000000E+00  0.00000000E+00
  0.00000000E+00  0.00000000E+00  0.00000000E+00
  0.00000000E+00  0.00000000E+00  0.00000000E+00
  0.00000000E+00  0.00000000E+00  0.00000000E+00
  0.00000000E+00  0.00000000E+00  0.00000000E+00
  0.00000000E+00  0.00000000E+00  0.00000000E+00
  0.00000000E+00  0.00000000E+00  0.00000000E+00
  0.00000000E+00  0.00000000E+00  0.00000000E+00
  0.00000000E+00  0.00000000E+00  0.00000000E+00
  0.00000000E+00  0.00000000E+00  0.00000000E+00
  0.00000000E+00  0.00000000E+00  0.00000000E+00
  0.00000000E+00  0.00000000E+00  0.00000000E+00
  0.00000000E+00  0.00000000E+00  0.00000000E+00
  0.00000000E+00  0.00000000E+00  0.00000000E+00
  0.00000000E+00  0.00000000E+00  0.00000000E+00
  0.00000000E+00  0.00000000E+00  0.00000000E+00
  0.00000000E+00  0.00000000E+00  0.00000000E+00
  0.00000000E+00  0.00000000E+00  0.00000000E+00
  0.00000000E+00  0.00000000E+00  0.00000000E+00
  0.00000000E+00  0.00000000E+00  0.00000000E+00
  0.00000000E+00  0.00000000E+00  0.00000000E+00
  0.00000000E+00  0.00000000E+00  0.00000000E+00
  0.00000000E+00  0.00000000E+00  0.00000000E+00
  0.00000000E+00  0.00000000E+00  0.00000000E+00
  0.00000000E+00  0.00000000E+00  0.00000000E+00
  0.00000000E+00  0.00000000E+00  0.00000000E+00
  0.00000000E+00  0.00000000E+00  0.00000000E+00
  0.00000000E+00  0.00000000E+00  0.00000000E+00
  0.00000000E+00  0.00000000E+00  0.00000000E+00
  0.00000000E+00  0.00000000E+00  0.00000000E+00
  0.00000000E+00  0.00000000E+00  0.00000000E+00
  0.00000000E+00  0.00000000E+00  0.00000000E+00
  0.00000000E+00  0.00000000E+00  0.00000000E+00
  0.00000000E+00  0.00000000E+00  0.00000000E+00
  0.00000000E+00  0.00000000E+00  0.00000000E+00
  0.00000000E+00  0.00000000E+00  0.00000000E+00
  0.00000000E+00  0.00000000E+00  0.00000000E+00
  0.00000000E+00  0.00000000E+00  0.00000000E+00
  0.00000000E+00  0.00000000E+00  0.00000000E+00
  0.00000000E+00  0.00000000E+00  0.00000000E+00
  0.00000000E+00  0.00000000E+00  0.00000000E+00
  0.00000000E+00  0.00000000E+00  0.00000000E+00
  0.00000000E+00  0.00000000E+00  0.00000000E+00
  0.00000000E+00  0.00000000E+00  0.00000000E+00
  0.00000000E+00  0.00000000E+00  0.00000000E+00
  0.00000000E+00  0.00000000E+00  0.00000000E+00
  0.00000000E+00  0.00000000E+00  0.00000000E+00
  0.00000000E+00  0.00000000E+00  0.00000000E+00
  0.00000000E+00  0.00000000E+00  0.00000000E+00
  0.00000000E+00  0.00000000E+00  0.00000000E+00
  0.00000000E+00  0.00000000E+00  0.00000000E+00
  0.00000000E+00  0.00000000E+00  0.00000000E+00
  0.00000000E+00  0.00000000E+00  0.00000000E+00
  0.00000000E+00  0.00000000E+00  0.00000000E+00
  0.00000000E+00  0.00000000E+00  0.00000000E+00
  0.00000000E+00  0.00000000E+00  0.00000000E+00
  0.00000000E+00  0.00000000E+00  0.00000000E+00
  0.00000000E+00  0.00000000E+00  0.00000000E+00
  0.00000000E+00  0.00000000E+00  0.00000000E+00
  0.00000000E+00  0.00000000E+00  0.00000000E+00
  0.00000000E+00  0.00000000E+00  0.00000000E+00
  0.00000000E+00  0.00000000E+00  0.00000000E+00
  0.00000000E+00  0.00000000E+00  0.00000000E+00
  0.00000000E+00  0.00000000E+00  0.00000000E+00
  0.00000000E+00  0.00000000E+00  0.00000000E+00
  0.00000000E+00  0.00000000E+00  0.00000000E+00
  0.00000000E+00  0.00000000E+00  0.00000000E+00
  0.00000000E+00  0.00000000E+00  0.00000000E+00
  0.00000000E+00  0.00000000E+00  0.00000000E+00
  0.00000000E+00  0.00000000E+00  0.00000000E+00
  0.00000000E+00  0.00000000E+00  0.00000000E+00
  0.00000000E+00  0.00000000E+00  0.00000000E+00
  0.00000000E+00  0.00000000E+00  0.00000000E+00
  0.00000000E+00  0.00000000E+00  0.00000000E+00
  0.00000000E+00  0.00000000E+00  0.00000000E+00
  0.00000000E+00  0.00000000E+00  0.00000000E+00
  0.00000000E+00  0.00000000E+00  0.00000000E+00
  0.00000000E+00  0.00000000E+00  0.00000000E+00
  0.00000000E+00  0.00000000E+00  0.00000000E+00
  0.00000000E+00  0.00000000E+00  0.00000000E+00
  0.00000000E+00  0.00000000E+00  0.00000000E+00
  0.00000000E+00  0.00000000E+00  0.00000000E+00
  0.00000000E+00  0.00000000E+00  0.00000000E+00
  0.00000000E+00  0.00000000E+00  0.00000000E+00
  0.00000000E+00  0.00000000E+00  0.00000000E+00
  0.00000000E+00  0.00000000E+00  0.00000000E+00
  0.00000000E+00  0.00000000E+00  0.00000000E+00
  0.00000000E+00  0.00000000E+00  0.00000000E+00
  0.00000000E+00  0.00000000E+00  0.00000000E+00
  0.00000000E+00  0.00000000E+00  0.00000000E+00
  0.00000000E+00  0.00000000E+00  0.00000000E+00
  0.00000000E+00  0.00000000E+00  0.00000000E+00
  0.00000000E+00  0.00000000E+00  0.00000000E+00
  0.00000000E+00  0.00000000E+00  0.00000000E+00
  0.00000000E+00  0.00000000E+00  0.00000000E+00
  0.00000000E+00  0.00000000E+00  0.00000000E+00
  0.00000000E+00  0.00000000E+00  0.00000000E+00
  0.00000000E+00  0.00000000E+00  0.00000000E+00
  0.00000000E+00  0.00000000E+00  0.00000000E+00
  0.00000000E+00  0.00000000E+00  0.00000000E+00
  0.00000000E+00  0.00000000E+00  0.00000000E+00
  0.00000000E+00  0.00000000E+00  0.00000000E+00
  0.00000000E+00  0.00000000E+00  0.00000000E+00
  0.00000000E+00  0.00000000E+00  0.00000000E+00
  0.00000000E+00  0.00000000E+00  0.00000000E+00
  0.00000000E+00  0.00000000E+00  0.00000000E+00
  0.00000000E+00  0.00000000E+00  0.00000000E+00
  0.00000000E+00  0.00000000E+00  0.00000000E+00
  0.00000000E+00  0.00000000E+00  0.00000000E+00
  0.00000000E+00  0.00000000E+00  0.00000000E+00
  0.00000000E+00  0.00000000E+00  0.00000000E+00
  0.00000000E+00  0.00000000E+00  0.00000000E+00
  0.00000000E+00  0.00000000E+00  0.00000000E+00
  0.00000000E+00  0.00000000E+00  0.00000000E+00
  0.00000000E+00  0.00000000E+00  0.00000000E+00
  0.00000000E+00  0.00000000E+00  0.00000000E+00
  0.00000000E+00  0.00000000E+00  0.00000000E+00
  0.00000000E+00  0.00000000E+00  0.00000000E+00
  0.00000000E+00  0.00000000E+00  0.00000000E+00
  0.00000000E+00  0.00000000E+00  0.00000000E+00
  0.00000000E+00  0.00000000E+00  0.00000000E+00
  0.00000000E+00  0.00000000E+00  0.00000000E+00
  0.00000000E+00  0.00000000E+00  0.00000000E+00
  0.00000000E+00  0.00000000E+00  0.00000000E+00
  0.00000000E+00  0.00000000E+00  0.00000000E+00
  0.00000000E+00  0.00000000E+00  0.00000000E+00
  0.00000000E+00  0.00000000E+00  0.00000000E+00
  0.00000000E+00  0.00000000E+00  0.00000000E+00
  0.00000000E+00  0.00000000E+00  0.00000000E+00
  0.00000000E+00  0.00000000E+00  0.00000000E+00
  0.00000000E+00  0.00000000E+00  0.00000000E+00
  0.00000000E+00  0.00000000E+00  0.00000000E+00
  0.00000000E+00  0.00000000E+00  0.00000000E+00
  0.00000000E+00  0.00000000E+00  0.00000000E+00
  0.00000000E+00  0.00000000E+00  0.00000000E+00
  0.00000000E+00  0.00000000E+00  0.00000000E+00
  0.00000000E+00  0.00000000E+00  0.00000000E+00
  0.00000000E+00  0.00000000E+00  0.00000000E+00
  0.00000000E+00  0.00000000E+00  0.00000000E+00
  0.00000000E+00  0.00000000E+00  0.00000000E+00
  0.00000000E+00  0.00000000E+00  0.00000000E+00
  0.00000000E+00  0.00000000E+00  0.00000000E+00
  0.00000000E+00  0.00000000E+00  0.00000000E+00
  0.00000000E+00  0.00000000E+00  0.00000000E+00
  0.00000000E+00  0.00000000E+00  0.00000000E+00
  0.00000000E+00  0.00000000E+00  0.00000000E+00
  0.00000000E+00  0.00000000E+00  0.00000000E+00
  0.00000000E+00  0.00000000E+00  0.00000000E+00
  0.00000000E+00  0.00000000E+00  0.00000000E+00
  0.00000000E+00  0.00000000E+00  0.00000000E+00
  0.00000000E+00  0.00000000E+00  0.00000000E+00
  0.00000000E+00  0.00000000E+00  0.00000000E+00
  0.00000000E+00  0.00000000E+00  0.00000000E+00
  0.00000000E+00  0.00000000E+00  0.00000000E+00
  0.00000000E+00  0.00000000E+00  0.00000000E+00
  0.00000000E+00  0.00000000E+00  0.00000000E+00
  0.00000000E+00  0.00000000E+00  0.00000000E+00
  0.00000000E+00  0.00000000E+00  0.00000000E+00
  0.00000000E+00  0.00000000E+00  0.00000000E+00
  0.00000000E+00  0.00000000E+00  0.00000000E+00
  0.00000000E+00  0.00000000E+00  0.00000000E+00
  0.00000000E+00  0.00000000E+00  0.00000000E+00
  0.00000000E+00  0.00000000E+00  0.00000000E+00
  0.00000000E+00  0.00000000E+00  0.00000000E+00
  0.00000000E+00  0.00000000E+00  0.00000000E+00
  0.00000000E+00  0.00000000E+00  0.00000000E+00
  0.00000000E+00  0.00000000E+00  0.00000000E+00
  0.00000000E+00  0.00000000E+00  0.00000000E+00
  0.00000000E+00  0.00000000E+00  0.00000000E+00
  0.00000000E+00  0.00000000E+00  0.00000000E+00
  0.00000000E+00  0.00000000E+00  0.00000000E+00
  0.00000000E+00  0.00000000E+00  0.00000000E+00
  0.00000000E+00  0.00000000E+00  0.00000000E+00
  0.00000000E+00  0.00000000E+00  0.00000000E+00
  0.00000000E+00  0.00000000E+00  0.00000000E+00
  0.00000000E+00  0.00000000E+00  0.00000000E+00
  0.00000000E+00  0.00000000E+00  0.00000000E+00
  0.00000000E+00  0.00000000E+00  0.00000000E+00
  0.00000000E+00  0.00000000E+00  0.00000000E+00
  0.00000000E+00  0.00000000E+00  0.00000000E+00
  0.00000000E+00  0.00000000E+00  0.00000000E+00
  0.00000000E+00  0.00000000E+00  0.00000000E+00
  0.00000000E+00  0.00000000E+00  0.00000000E+00
  0.00000000E+00  0.00000000E+00  0.00000000E+00
  0.00000000E+00  0.00000000E+00  0.00000000E+00
  0.00000000E+00  0.00000000E+00  0.00000000E+00
  0.00000000E+00  0.00000000E+00  0.00000000E+00
  0.00000000E+00  0.00000000E+00  0.00000000E+00
  0.00000000E+00  0.00000000E+00  0.00000000E+00
  0.00000000E+00  0.00000000E+00  0.00000000E+00
  0.00000000E+00  0.00000000E+00  0.00000000E+00
  0.00000000E+00  0.00000000E+00  0.00000000E+00
  0.00000000E+00  0.00000000E+00  0.00000000E+00
  0.00000000E+00  0.00000000E+00  0.00000000E+00
