# Supplementary material for: Towards an atomistic understanding of disordered carbon electrode materials
Source: Chem Commun (Camb). 2018 May 23;54(47):5988–91. doi: 10.1039/c8cc01388h (PMC5994876; doi:10.1039/c8cc01388h)
Supplement: Supplementary file 1 [file CC-054-C8CC01388H-s001.zip › structures_pure_small/POSCAR/POSCAR.aC216_opt_1.75_10]

 C                                      
   1.00000000000000     
    13.6416848599999998    0.0000000000000000    0.0000000000000000
     0.0000000000000000   13.6416848599999998    0.0000000000000000
     0.0000000000000000    0.0000000000000000   13.6416848599999998
   C 
   208
Direct
  0.7741052873395523  0.2443175228021363  0.6789023745703868
  0.7791150675003918  0.6725163597963656  0.8995002638878969
  0.5649556478906871  0.9189659920406245  0.8044037848366720
  0.2701790897914759  0.6331765829767751  0.7412968589774015
  0.6874794167799174  0.1919806287587267  0.2009516811006539
  0.6122422403532645  0.2634859623785925  0.2343567391097963
  0.0534285393746617 -0.0003457766312273  0.9243632252801095
  0.4685521123026816  0.1976903204367840  0.4996590829282550
  0.1467962816168724  0.0956699002889167  0.1748097242245303
  0.1849100712133235  0.9850809178527032  0.1638143039905058
  0.1049752221335115  0.7385857966478051  0.1392784419526317
  0.8795497589148579  0.0661385315199407  0.8609289101990776
  0.9271274597949998  0.4778445164376728  0.4131268773557615
  0.2584183721210899  0.9773804635717502  0.2481048834826440
  0.3610562013523214  0.6492459324158665  0.5751748961968857
  0.2924812986032120  0.3939928652036508  0.9020722322533306
  0.4060991685018216  0.3247279001101828  0.6121902016247097
  0.8107805803516515  0.3895441723156633  0.5260234421171940
  0.1818186486835643  0.5613636397888220  0.2063104946270048
  0.1015075789637082  0.1771534806123122  0.8247495043486098
  0.2079648431360153  0.4917421866590989  0.2782659761258433
  0.0554923537289364  0.3810900404984691  0.0456794838928512
  0.2999024099754702  0.0624872313097146  0.4002322825291199
  0.8467205852184299  0.1548610441018267  0.8141211363048936
  0.4866420973340094  0.7799635842458126  0.3284388287445248
  0.2703873706063279  0.8143530829035931  0.5758034488413265
  0.3100911481821657  0.0481176376060134  0.9095753893066950
  0.1810187961318413  0.3545249920101592  0.4592786920792679
  0.6557432641356259  0.5724038274689459  0.0518731882416155
  0.9512343075185323  0.5426256903693750  0.3298944805175500
  0.4302719553995682  0.4945347074886217  0.5784754797828158
  0.0485223879010788  0.2765472409566478  0.6871104186048457
  0.0073898601635972  0.1667312770472821  0.8599904684196784
  0.3895475067590423  0.3407778811512970  0.7130527967483576
  0.9160702217442976  0.3268479510601987  0.1285040724347817
  0.6493526280959716  0.5031703014853950  0.4589966078925845
  0.2992959118212596  0.4626335727340451  0.8209402551788687
  0.0798932298767991  0.2972404648604047  0.1024591341286730
  0.3594657450207349  0.0011360624798057  0.2108290587615984
  0.3801595071023902  0.1110578862302320  0.2378600092755817
  0.8096441713397258  0.5908740579632888  0.9522444397502758
  0.1446883956191346  0.0451319074521954  0.9407602985992424
  0.4357286114140020  0.9345438072390889  0.2536649780671411
  0.2811707615971728  0.0801388343995985  0.5023622178739106
  0.7307414190981488 -0.0087670077273387  0.8014455868437433
  0.4733303840785671  0.1966876009557046  0.1104635589757293
  0.5553406839981393  0.0550903581904435  0.1786374018397095
  0.6327632364836887  0.4109225446078165  0.5042512475051494
  0.2467575696792213  0.0012923069951282  0.5618237755376581
  0.9690216713231090  0.1673180440373159  0.1823358280725015
  0.3648114795725920  0.1199188860769077  0.3480132174623951
  0.3601677441534741  0.7483450682359951  0.4335852857933636
  0.7464966566359106  0.6042551433197341  0.3666625112939351
  0.0417268407043685  0.5196728196443858  0.2873203588860662
  0.7481621071541367  0.5197130378822350  0.4257935502218215
  0.5327681443499543  0.9588414610283179  0.2297347996467529
  0.5846864470063957  0.6471612513678640  0.0272549676460284
  0.0054430597549560  0.4186436338492194  0.4561238411306076
  0.3727857926508753  0.5080027469693392  0.6648928605115337
  0.8366745264620059  0.0445422247093675  0.2056244852639978
  0.5946849880780387  0.7170592902591016  0.9486774742288355
  0.3738547744909416  0.5304227760293820  0.2325093577070605
  0.4565185013667761  0.1573323714086008  0.9328229973314369
  0.4872157621135140  0.1398716934694487  0.2088308436604175
  0.6217263888878246  0.5130071052816942  0.1299106620092023
  0.5081356669996595  0.4126381162235594  0.2622561163998217
  0.3320515812042157  0.6034767543935614  0.6657670213060056
  0.4171345453503204  0.2553308448734563  0.7677439931338086
  0.2469850538644905  0.8194499762979982  0.9500471605243532
  0.6620004033100618  0.0896627952942997  0.1951027427937354
  0.2733858514006043  0.1031177476024950  0.7207118575072855
  0.7836827036929825  0.8433303183998608  0.2430679199282055
  0.9786096055412914  0.0709312005648431  0.8947094569490861
  0.5293861536650245  0.0034722107948422  0.7566065148138756
  0.9588038860780004  0.6971149720581218  0.2237302443189059
  0.3432844409140220  0.6090220672184840  0.1705696003726874
  0.8114962305374586  0.8148841346560916  0.8266980976588370
  0.6669599991044020  0.9091496764858888  0.8174506516007337
  0.4904903275975661  0.6220082099355256  0.4466609174233901
  0.6083972861212752  0.8918475558525431  0.2494535804757597
  0.0614437156046356  0.8929361542597436  0.8998039646637237
  0.8301422167076011  0.4634836179184589  0.4532749926070491
  0.0433376939412368  0.0926383092845515  0.1847378068349731
  0.7350599312843324  0.0166450907010019  0.2070343066149905
  0.3299052930020460  0.8276067644056633  0.3745440256773147
  0.4730049167060790  0.5016809090833806  0.2234161871535670
  0.8528500934525708  0.7271570256072809  0.8541914897679481
  0.6609357545943880  0.4247379843342413  0.1656837720741003
  0.1236472100473378  0.2226396598646408  0.7350997939863186
  0.5199536835355787  0.0566755325479784  0.0702186713687462
 -0.0012396844831873  0.5712664015894272  0.9254866788374491
  0.1681279939997558  0.1150201393460654  0.8670406413767902
  0.4050219885345028  0.0671046246006337  0.9453084323280552
  0.3589153500575469  0.4382869135782823  0.7389722354478779
  0.9501773607568916  0.2686939637992406  0.7241953863331682
  0.8837867399437082  0.8699463672058961  0.2187217722087388
  0.2425314412325976  0.6284552353526559  0.1596400703925808
  0.2357927561885098  0.0102548180747835  0.9765648793196799
  0.4988216207521969  0.8497756307393778  0.8462619512692724
  0.5946369220144840  0.0837744626089304  0.7311180331280513
  0.2348543038241739  0.7361780490776096  0.7472159319656959
  0.6578330388059453  0.7338504481665128  0.3131941014949299
  0.2120874593898378  0.1780132521016332  0.1598067043030065
  0.7896818342984132  0.2188326453135533  0.1887619570932146
  0.4200008811288079  0.2454769198712369  0.8721600385652347
  0.9066541633628371  0.6344840685920505  0.2901792471437472
  0.0858501453209260  0.9269152913219464  0.1687588531841905
  0.2533699304192118  0.9798549731795623  0.3521149904688401
  0.8690664209619043  0.2894322328120152  0.6629045636610336
  0.4096521510064816  0.2038591407349565  0.4027713021554548
  0.1603477706890168  0.5753758603699846  0.8697670215834825
  0.2014865452462320  0.7140743159431587  0.1093526868253197
  0.3962504918235039  0.8644494956190580  0.8323908012261623
  0.8782314912133731  0.8909101477614625  0.8368999771983957
  0.0553646551553253  0.8284480009772998  0.1623121964663794
  0.2083575021846006  0.1909656715381016  0.6831992115251091
  0.5546541398600868  0.1630176535624465  0.6775426358005898
  0.2420586943687470  0.0061154041721270  0.6659718320605815
  0.1766191892094610  0.2638538248661887  0.1069634697717118
  0.1664443713959310  0.7532326249387215  0.8242466724834998
  0.1577078476636288  0.3032285046654273  0.5479145196338433
  0.3158955147202284  0.1781740219026382  0.1722871045336835
  0.2631848605211664  0.7607511257358753  0.0406368009396198
  0.8115752289380118  0.6642749030395491  0.3152750151396467
  0.5998729927440021  0.3683253515475446  0.2291321090313404
  0.5107702346693687  0.7765821723875901  0.9223819256662562
  0.6965616341146676  0.0806036147934678  0.7584832685001071
  0.3227777153308213  0.7332561138069333  0.5289661768974377
  0.7563259803349246  0.7507852440034515  0.2834356824671143
  0.3590488157557638  0.9307863213063546  0.7668056629589586
  0.0906397664039270  0.5164759076233680  0.9249853087254258
  0.8889932698143191  0.3489356802855095  0.5788581399403731
  0.4434881543047289  0.1770275062077532  0.6861161759183623
  0.5503661510160676  0.2548896600781415  0.5236758258658402
  0.3203045995698243  0.2482677703241621  0.4438409560596129
  0.1184954864727718  0.6697213505882272  0.8599488061304220
  0.2140100305465311  0.3894356295993458  0.9733110199748525
  0.9096052427651853  0.9699191269802714  0.2049270875649927
  0.6514994479225447  0.6431196927861037  0.3650970169733281
  0.3539423148545430  0.9855720460553454  0.1016059724004960
  0.1049618837786883  0.4124168408891768  0.4166244550212158
  0.2988486123774425  0.1885521497081123  0.5330807083121053
  0.6851468496615825  0.7292362358619187  0.8952935689240358
  0.9545018445285859  0.7431586370108902  0.8702211882151843
  0.0457388391458533  0.6636380966545178  0.1812416298473745
  0.3754378611186860  0.2311838338544258  0.1050497429298983
  0.1544063610656919  0.8394858040393864  0.8913322636645432
  0.3643767404604673  0.3163228055978031  0.9303720351366319
  0.8904709383556143  0.4642163054285939  0.0246323800389711
  0.5139301048046802  0.1571868118703907  0.0250930064304876
  0.2188448435513811  0.2296110998821942  0.5906974952516576
  0.4642144071454448  0.2637268450069420  0.3350119845489686
  0.9315721620909202  0.2135333257571529  0.8081104519951426
  0.4313761254979530  0.5864131558676918  0.5265779202031874
  0.6979319353165071  0.2759278088164433  0.6144322393976510
  0.3358726505680935  0.2864572164628208  0.0276173787352233
  0.9546474704392915  0.3990071422741616  0.0639985704037981
  0.3643966614733499  0.7290193578437284  0.0428701581357758
  0.9047517061173943  0.5445879977532598  0.9590912773802248
  0.7940083971071363  0.4629510383534504  0.0613789720660823
  0.2394594873421160  0.3168315814935938  0.0439896887814198
  0.7550321882352330  0.3964194502988827  0.1293186800065170
  0.7092230254951604  0.9156798852377787  0.2292889470194803
  0.6040599119634417  0.2281136702787339  0.6108483184675919
  0.9918469004161657  0.2602602832136912  0.1482008882204080
  0.4072449534319669  0.6618916363595518  0.1070382711734160
  0.7459077117458194  0.5438197515926214  0.0183137846536263
  0.9582105637904317  0.8011806270286456  0.2034328172009587
  0.2562907163447906  0.9824509648763065  0.0741007413822632
  0.4118339874510325  0.8498501521151172  0.3087567008465521
  0.9863783764297426  0.3655300051937747  0.5442068696712583
  0.4551557067681041  0.3965077045400424  0.5540535166064428
  0.3427277913083925  0.8162789604265798  0.9056551398172706
  0.7099834591461984  0.8184040231081307  0.8430684863108188
  0.3834397635675284  0.0933133428572306  0.7083141560700489
  0.2551554921028874  0.8181639528681879  0.6804946126288229
  0.4252652598005453  0.0074743699668519  0.7360277372536590
  0.2794660427568973  0.3352443786258148  0.4139791656525863
  0.5430247054451262  0.3591208544588336  0.5077054133184628
  0.4416184899561252  0.3621428879557712  0.3246292786224674
  0.0811675279898520  0.5748921594222103  0.2095982513184732
  0.0650466813430756  0.3182011081379126  0.5937559619794305
  0.7663250062656670  0.1630160777469779  0.7502777670043417
  0.5871865515636100  0.5853308929161100  0.4226791998039895
  0.2470439965949051  0.5563727971726624  0.8157283259349647
  0.2531890663798209  0.9016165645738146  0.5187062606907854
  0.3083106469963720  0.4735742463980019  0.2916323410336473
  0.1198406041699386  0.4639108227926417  0.3286606879601073
  0.4519608698731193  0.7084279087801357  0.4005180396991230
  0.3424602290595657  0.3933684977969985  0.3480332853447725
  0.8312979045557799  0.9820537175070497  0.8349645395093036
  0.4134944177539697  0.7665029946259068  0.9615665794063939
  0.5312403533541256  0.5506941749192350  0.1567670765639446
  0.1182721052423237  0.4306521538089436  0.9780139456355839
  0.7142115650314964  0.3577090032849907  0.5470780696199801
  0.2657340105234938  0.9195469269967592  0.7174609134816295
  0.5826907883157885  0.8001413773237099  0.2945356774725964
  0.2608048786434330  0.0965723774555163  0.8312226248845537
  0.8172583997408398  0.3151683414085019  0.1558079443929475
  0.5292959389565853  0.2168551572027681  0.2732874555130756
  0.0203774062362035  0.6675892975197989  0.8895487248550066
  0.2619322777943593  0.8960348074066410  0.4141040568086735
  0.4323310749496380  0.0152517603803833  0.0363459136769557
  0.4035058868573927  0.2166170552239892  0.5858644159289552
  0.9728994712118310  0.8474786425706179  0.8639092879964924
  0.0100545269441423  0.9939770494593015  0.1892116065324742
  0.5051014966680692  0.6304201447254156  0.0955798819458772
  0.8649460994787947  0.1445498114466759  0.1941867804727192
 
  0.00000000E+00  0.00000000E+00  0.00000000E+00
  0.00000000E+00  0.00000000E+00  0.00000000E+00
  0.00000000E+00  0.00000000E+00  0.00000000E+00
  0.00000000E+00  0.00000000E+00  0.00000000E+00
  0.00000000E+00  0.00000000E+00  0.00000000E+00
  0.00000000E+00  0.00000000E+00  0.00000000E+00
  0.00000000E+00  0.00000000E+00  0.00000000E+00
  0.00000000E+00  0.00000000E+00  0.00000000E+00
  0.00000000E+00  0.00000000E+00  0.00000000E+00
  0.00000000E+00  0.00000000E+00  0.00000000E+00
  0.00000000E+00  0.00000000E+00  0.00000000E+00
  0.00000000E+00  0.00000000E+00  0.00000000E+00
  0.00000000E+00  0.00000000E+00  0.00000000E+00
  0.00000000E+00  0.00000000E+00  0.00000000E+00
  0.00000000E+00  0.00000000E+00  0.00000000E+00
  0.00000000E+00  0.00000000E+00  0.00000000E+00
  0.00000000E+00  0.00000000E+00  0.00000000E+00
  0.00000000E+00  0.00000000E+00  0.00000000E+00
  0.00000000E+00  0.00000000E+00  0.00000000E+00
  0.00000000E+00  0.00000000E+00  0.00000000E+00
  0.00000000E+00  0.00000000E+00  0.00000000E+00
  0.00000000E+00  0.00000000E+00  0.00000000E+00
  0.00000000E+00  0.00000000E+00  0.00000000E+00
  0.00000000E+00  0.00000000E+00  0.00000000E+00
  0.00000000E+00  0.00000000E+00  0.00000000E+00
  0.00000000E+00  0.00000000E+00  0.00000000E+00
  0.00000000E+00  0.00000000E+00  0.00000000E+00
  0.00000000E+00  0.00000000E+00  0.00000000E+00
  0.00000000E+00  0.00000000E+00  0.00000000E+00
  0.00000000E+00  0.00000000E+00  0.00000000E+00
  0.00000000E+00  0.00000000E+00  0.00000000E+00
  0.00000000E+00  0.00000000E+00  0.00000000E+00
  0.00000000E+00  0.00000000E+00  0.00000000E+00
  0.00000000E+00  0.00000000E+00  0.00000000E+00
  0.00000000E+00  0.00000000E+00  0.00000000E+00
  0.00000000E+00  0.00000000E+00  0.00000000E+00
  0.00000000E+00  0.00000000E+00  0.00000000E+00
  0.00000000E+00  0.00000000E+00  0.00000000E+00
  0.00000000E+00  0.00000000E+00  0.00000000E+00
  0.00000000E+00  0.00000000E+00  0.00000000E+00
  0.00000000E+00  0.00000000E+00  0.00000000E+00
  0.00000000E+00  0.00000000E+00  0.00000000E+00
  0.00000000E+00  0.00000000E+00  0.00000000E+00
  0.00000000E+00  0.00000000E+00  0.00000000E+00
  0.00000000E+00  0.00000000E+00  0.00000000E+00
  0.00000000E+00  0.00000000E+00  0.00000000E+00
  0.00000000E+00  0.00000000E+00  0.00000000E+00
  0.00000000E+00  0.00000000E+00  0.00000000E+00
  0.00000000E+00  0.00000000E+00  0.00000000E+00
  0.00000000E+00  0.00000000E+00  0.00000000E+00
  0.00000000E+00  0.00000000E+00  0.00000000E+00
  0.00000000E+00  0.00000000E+00  0.00000000E+00
  0.00000000E+00  0.00000000E+00  0.00000000E+00
  0.00000000E+00  0.00000000E+00  0.00000000E+00
  0.00000000E+00  0.00000000E+00  0.00000000E+00
  0.00000000E+00  0.00000000E+00  0.00000000E+00
  0.00000000E+00  0.00000000E+00  0.00000000E+00
  0.00000000E+00  0.00000000E+00  0.00000000E+00
  0.00000000E+00  0.00000000E+00  0.00000000E+00
  0.00000000E+00  0.00000000E+00  0.00000000E+00
  0.00000000E+00  0.00000000E+00  0.00000000E+00
  0.00000000E+00  0.00000000E+00  0.00000000E+00
  0.00000000E+00  0.00000000E+00  0.00000000E+00
  0.00000000E+00  0.00000000E+00  0.00000000E+00
  0.00000000E+00  0.00000000E+00  0.00000000E+00
  0.00000000E+00  0.00000000E+00  0.00000000E+00
  0.00000000E+00  0.00000000E+00  0.00000000E+00
  0.00000000E+00  0.00000000E+00  0.00000000E+00
  0.00000000E+00  0.00000000E+00  0.00000000E+00
  0.00000000E+00  0.00000000E+00  0.00000000E+00
  0.00000000E+00  0.00000000E+00  0.00000000E+00
  0.00000000E+00  0.00000000E+00  0.00000000E+00
  0.00000000E+00  0.00000000E+00  0.00000000E+00
  0.00000000E+00  0.00000000E+00  0.00000000E+00
  0.00000000E+00  0.00000000E+00  0.00000000E+00
  0.00000000E+00  0.00000000E+00  0.00000000E+00
  0.00000000E+00  0.00000000E+00  0.00000000E+00
  0.00000000E+00  0.00000000E+00  0.00000000E+00
  0.00000000E+00  0.00000000E+00  0.00000000E+00
  0.00000000E+00  0.00000000E+00  0.00000000E+00
  0.00000000E+00  0.00000000E+00  0.00000000E+00
  0.00000000E+00  0.00000000E+00  0.00000000E+00
  0.00000000E+00  0.00000000E+00  0.00000000E+00
  0.00000000E+00  0.00000000E+00  0.00000000E+00
  0.00000000E+00  0.00000000E+00  0.00000000E+00
  0.00000000E+00  0.00000000E+00  0.00000000E+00
  0.00000000E+00  0.00000000E+00  0.00000000E+00
  0.00000000E+00  0.00000000E+00  0.00000000E+00
  0.00000000E+00  0.00000000E+00  0.00000000E+00
  0.00000000E+00  0.00000000E+00  0.00000000E+00
  0.00000000E+00  0.00000000E+00  0.00000000E+00
  0.00000000E+00  0.00000000E+00  0.00000000E+00
  0.00000000E+00  0.00000000E+00  0.00000000E+00
  0.00000000E+00  0.00000000E+00  0.00000000E+00
  0.00000000E+00  0.00000000E+00  0.00000000E+00
  0.00000000E+00  0.00000000E+00  0.00000000E+00
  0.00000000E+00  0.00000000E+00  0.00000000E+00
  0.00000000E+00  0.00000000E+00  0.00000000E+00
  0.00000000E+00  0.00000000E+00  0.00000000E+00
  0.00000000E+00  0.00000000E+00  0.00000000E+00
  0.00000000E+00  0.00000000E+00  0.00000000E+00
  0.00000000E+00  0.00000000E+00  0.00000000E+00
  0.00000000E+00  0.00000000E+00  0.00000000E+00
  0.00000000E+00  0.00000000E+00  0.00000000E+00
  0.00000000E+00  0.00000000E+00  0.00000000E+00
  0.00000000E+00  0.00000000E+00  0.00000000E+00
  0.00000000E+00  0.00000000E+00  0.00000000E+00
  0.00000000E+00  0.00000000E+00  0.00000000E+00
  0.00000000E+00  0.00000000E+00  0.00000000E+00
  0.00000000E+00  0.00000000E+00  0.00000000E+00
  0.00000000E+00  0.00000000E+00  0.00000000E+00
  0.00000000E+00  0.00000000E+00  0.00000000E+00
  0.00000000E+00  0.00000000E+00  0.00000000E+00
  0.00000000E+00  0.00000000E+00  0.00000000E+00
  0.00000000E+00  0.00000000E+00  0.00000000E+00
  0.00000000E+00  0.00000000E+00  0.00000000E+00
  0.00000000E+00  0.00000000E+00  0.00000000E+00
  0.00000000E+00  0.00000000E+00  0.00000000E+00
  0.00000000E+00  0.00000000E+00  0.00000000E+00
  0.00000000E+00  0.00000000E+00  0.00000000E+00
  0.00000000E+00  0.00000000E+00  0.00000000E+00
  0.00000000E+00  0.00000000E+00  0.00000000E+00
  0.00000000E+00  0.00000000E+00  0.00000000E+00
  0.00000000E+00  0.00000000E+00  0.00000000E+00
  0.00000000E+00  0.00000000E+00  0.00000000E+00
  0.00000000E+00  0.00000000E+00  0.00000000E+00
  0.00000000E+00  0.00000000E+00  0.00000000E+00
  0.00000000E+00  0.00000000E+00  0.00000000E+00
  0.00000000E+00  0.00000000E+00  0.00000000E+00
  0.00000000E+00  0.00000000E+00  0.00000000E+00
  0.00000000E+00  0.00000000E+00  0.00000000E+00
  0.00000000E+00  0.00000000E+00  0.00000000E+00
  0.00000000E+00  0.00000000E+00  0.00000000E+00
  0.00000000E+00  0.00000000E+00  0.00000000E+00
  0.00000000E+00  0.00000000E+00  0.00000000E+00
  0.00000000E+00  0.00000000E+00  0.00000000E+00
  0.00000000E+00  0.00000000E+00  0.00000000E+00
  0.00000000E+00  0.00000000E+00  0.00000000E+00
  0.00000000E+00  0.00000000E+00  0.00000000E+00
  0.00000000E+00  0.00000000E+00  0.00000000E+00
  0.00000000E+00  0.00000000E+00  0.00000000E+00
  0.00000000E+00  0.00000000E+00  0.00000000E+00
  0.00000000E+00  0.00000000E+00  0.00000000E+00
  0.00000000E+00  0.00000000E+00  0.00000000E+00
  0.00000000E+00  0.00000000E+00  0.00000000E+00
  0.00000000E+00  0.00000000E+00  0.00000000E+00
  0.00000000E+00  0.00000000E+00  0.00000000E+00
  0.00000000E+00  0.00000000E+00  0.00000000E+00
  0.00000000E+00  0.00000000E+00  0.00000000E+00
  0.00000000E+00  0.00000000E+00  0.00000000E+00
  0.00000000E+00  0.00000000E+00  0.00000000E+00
  0.00000000E+00  0.00000000E+00  0.00000000E+00
  0.00000000E+00  0.00000000E+00  0.00000000E+00
  0.00000000E+00  0.00000000E+00  0.00000000E+00
  0.00000000E+00  0.00000000E+00  0.00000000E+00
  0.00000000E+00  0.00000000E+00  0.00000000E+00
  0.00000000E+00  0.00000000E+00  0.00000000E+00
  0.00000000E+00  0.00000000E+00  0.00000000E+00
  0.00000000E+00  0.00000000E+00  0.00000000E+00
  0.00000000E+00  0.00000000E+00  0.00000000E+00
  0.00000000E+00  0.00000000E+00  0.00000000E+00
  0.00000000E+00  0.00000000E+00  0.00000000E+00
  0.00000000E+00  0.00000000E+00  0.00000000E+00
  0.00000000E+00  0.00000000E+00  0.00000000E+00
  0.00000000E+00  0.00000000E+00  0.00000000E+00
  0.00000000E+00  0.00000000E+00  0.00000000E+00
  0.00000000E+00  0.00000000E+00  0.00000000E+00
  0.00000000E+00  0.00000000E+00  0.00000000E+00
  0.00000000E+00  0.00000000E+00  0.00000000E+00
  0.00000000E+00  0.00000000E+00  0.00000000E+00
  0.00000000E+00  0.00000000E+00  0.00000000E+00
  0.00000000E+00  0.00000000E+00  0.00000000E+00
  0.00000000E+00  0.00000000E+00  0.00000000E+00
  0.00000000E+00  0.00000000E+00  0.00000000E+00
  0.00000000E+00  0.00000000E+00  0.00000000E+00
  0.00000000E+00  0.00000000E+00  0.00000000E+00
  0.00000000E+00  0.00000000E+00  0.00000000E+00
  0.00000000E+00  0.00000000E+00  0.00000000E+00
  0.00000000E+00  0.00000000E+00  0.00000000E+00
  0.00000000E+00  0.00000000E+00  0.00000000E+00
  0.00000000E+00  0.00000000E+00  0.00000000E+00
  0.00000000E+00  0.00000000E+00  0.00000000E+00
  0.00000000E+00  0.00000000E+00  0.00000000E+00
  0.00000000E+00  0.00000000E+00  0.00000000E+00
  0.00000000E+00  0.00000000E+00  0.00000000E+00
  0.00000000E+00  0.00000000E+00  0.00000000E+00
  0.00000000E+00  0.00000000E+00  0.00000000E+00
  0.00000000E+00  0.00000000E+00  0.00000000E+00
  0.00000000E+00  0.00000000E+00  0.00000000E+00
  0.00000000E+00  0.00000000E+00  0.00000000E+00
  0.00000000E+00  0.00000000E+00  0.00000000E+00
  0.00000000E+00  0.00000000E+00  0.00000000E+00
  0.00000000E+00  0.00000000E+00  0.00000000E+00
  0.00000000E+00  0.00000000E+00  0.00000000E+00
  0.00000000E+00  0.00000000E+00  0.00000000E+00
  0.00000000E+00  0.00000000E+00  0.00000000E+00
  0.00000000E+00  0.00000000E+00  0.00000000E+00
  0.00000000E+00  0.00000000E+00  0.00000000E+00
  0.00000000E+00  0.00000000E+00  0.00000000E+00
  0.00000000E+00  0.00000000E+00  0.00000000E+00
  0.00000000E+00  0.00000000E+00  0.00000000E+00
  0.00000000E+00  0.00000000E+00  0.00000000E+00
  0.00000000E+00  0.00000000E+00  0.00000000E+00
  0.00000000E+00  0.00000000E+00  0.00000000E+00
  0.00000000E+00  0.00000000E+00  0.00000000E+00
  0.00000000E+00  0.00000000E+00  0.00000000E+00
  0.00000000E+00  0.00000000E+00  0.00000000E+00
  0.00000000E+00  0.00000000E+00  0.00000000E+00
