# Supplementary material for: Towards an atomistic understanding of disordered carbon electrode materials
Source: Chem Commun (Camb). 2018 May 23;54(47):5988–91. doi: 10.1039/c8cc01388h (PMC5994876; doi:10.1039/c8cc01388h)
Supplement: Supplementary file 1 [file CC-054-C8CC01388H-s001.zip › structures_pure_small/POSCAR/POSCAR.aC216_opt_2.00_02]

 C                                      
   1.00000000000000     
    12.8943901899999993    0.0000000000000000    0.0000000000000000
     0.0000000000000000   12.8943901899999993    0.0000000000000000
     0.0000000000000000    0.0000000000000000   12.8943901899999993
   C 
   216
Direct
  0.2878684587508569  0.8522760636186799  0.1457814175724948
  0.8439816530262264  0.5619174643275316  0.0502727318310824
  0.0536940061782466  0.0676114018541130  0.6072247767963672
  0.8067815085667865  0.3318374856921943  0.6946336729404681
  0.9469611681856517  0.9054931060412220  0.4450747956041055
  0.8866654844611086  0.6590935207108345  0.7617245754400944
  0.4894237381343168  0.7615815943594163  0.0176021838022427
  0.0103854755248362  0.2449920529541879  0.5215463744003634
  0.3659534467056383  0.3112389681070692  0.5793815139203279
  0.8210629915864928  0.7570653481134056  0.2707363660402513
  0.5618911444388820  0.8565670429015388  0.3778561859478437
  0.3580739893093362  0.0144444407398000  0.7902918973350471
  0.1796596622403773  0.6144444335299601  0.5260815075267393
  0.0699533536173729  0.1142332794691305  0.0807583115629832
  0.7329292667042840  0.2676377827776852  0.8758036519176683
  0.1031057950188071  0.7675372286757677  0.4583630949827610
  0.6061594958202174  0.6501401665472968  0.5469114932470515
  0.6049213611656157  0.2805082001093916  0.0587647541635646
  0.4944358746692867  0.0243306928863693  0.3028806920364060
  0.4028815893926301  0.3822315450015393  0.5037128989165667
  0.4487699881738921  0.9855220015212918  0.7418622899259658
  0.7586312917403278  0.4945594115040045  0.5782954218115333
  0.8517427700571765  0.2850380162369403  0.2566397830954668
  0.2312701213422940  0.0256269092731999  0.9229007010044391
  0.7495876943052201  0.0321403247221043  0.4987508953510335
  0.9136404663111066  0.9948681669276942  0.3838326161320635
  0.9721022059036130  0.9286218875514978  0.8423630704749271
  0.0443997669961760  0.8590189997885459  0.4284719112906772
  0.0058739789321300  0.4367665174764330  0.4081953847116580
  0.6208885617845094  0.5326741796704678  0.6835002333052217
  0.3562840256884681  0.7967928235918056  0.6041880158504807
  0.6644643098202233  0.5653803752740940  0.5920279458441454
  0.7419785570545815  0.7465208531567067  0.3427358494639599
  0.0366673706252432  0.9990302362554790  0.6918948747215231
  0.4889467348728760  0.3777423621616130  0.4383593016513457
  0.4759597547357259  0.0551423203906287  0.6643761151421272
  0.6387706394065858  0.7788716679841123  0.3876093694213159
  0.6491596768138528  0.2811088517163807  0.3983615226628068
  0.2086880187734543  0.8889035616986604  0.2129674770994331
  0.2256264110805917  0.0273032553868226  0.4992291525835830
  0.1912237406799216  0.7470315862863448  0.8273568810073110
  0.3287996709074403  0.1068571830363105  0.3617266461316734
  0.3382766966599384  0.6171609471437236  0.8352075549314987
  0.8370457484973700  0.4990189171707134  0.5011128168108063
  0.3238456487925542  0.7403036341769049  0.6935867600341284
  0.4878438353206795  0.4013294869063396  0.9923861333080842
  0.0247087127503943  0.2848885253496892  0.0165741821641931
  0.0675968554249058  0.6469333275003379  0.2127980248615267
  0.9808393770309469  0.7034317315120000  0.2154328267433424
  0.7768112084234544  0.3637471511241943  0.2828660687474107
  0.9339201898976495  0.3266507822919900  0.5398546957774430
  0.4451228505879364  0.3471144199415886  0.0840495733519625
  0.1854204002314564  0.2447899059406004  0.7523776723993003
  0.8617435532506454  0.1723323649917827  0.7570451271710682
  0.9454111311929039  0.1231987450125940  0.2422624043742103
  0.4774868925424613  0.2020257514011553  0.1970069845338319
  0.9149525865501229  0.1946418400410847  0.6622909232018663
  0.1021997193484084  0.7913662237585841  0.8765846085040908
  0.1348725165638268  0.9704953535662056  0.1891724332559997
  0.1838422967740030  0.5296368843748669  0.5981126627436752
  0.8833573612410724  0.0786699533447301  0.8066625688481462
  0.0928024260039906  0.9040069290126148  0.3437381107570686
  0.3004306772128372  0.9448681157396508  0.5096320568534082
  0.9000532820477303  0.9403302524694788  0.9257360623911722
  0.9105883623682067  0.7144134133440324  0.6676420952359237
  0.8842295782397632  0.8682071311488072  0.5174248486575073
  0.6765429307038234  0.1178410753446486  0.1097072267160285
  0.5862803055247326  0.7318326106402775  0.9572893991252871
  0.0868114696465901  0.2588962089556521  0.4476499350453306
  0.5896009023909180  0.6049365629217189  0.1657535354129800
  0.3928938875684217  0.9384655972157433  0.4446865044391640
  0.9791993896460870  0.2635399601690069  0.1162372849291694
  0.4411438749939852  0.8373762532633420  0.9485467146875024
  0.8232695447378390  0.7872596964745482  0.6613275473410637
  0.1967024100826257  0.8681072862816391  0.6738070431865548
  0.0844622000848407  0.3556398504064391  0.3892070241215966
  0.8637617656824611  0.1835358543133247  0.2878448437777577
  0.2312485003324453  0.7836311111340103  0.7331571175202871
  0.5207564814246201  0.2129878984898523  0.5297333809910805
  0.6485291201451348  0.9704616097830148  0.2120399436115589
  0.7600060877525693  0.5810980060008838  0.1136766797863586
  0.1130236934899983  0.2607930597958059  0.8305953091437418
  0.8083539413781153  0.8690992387794043  0.5880936172320183
  0.8020869888392768  0.1447937346638643  0.3676616687595910
  0.6172322709897743  0.0747250654952864  0.1881537529857318
  0.5289736191479552  0.4890343007937192  0.8290856075160130
  0.5153232222329621  0.9117659627711604  0.7719108926034219
  0.4260466911960045  0.6259032577012398  0.2742449687447949
  0.5240090483247695  0.1086662685904237  0.2333328819840501
  0.1026125296499461  0.9113189261256226  0.7171070961848448
  0.3391860768285868  0.4684493366022043  0.5017042187758110
  0.9069098639807250  0.6878064545995164  0.2927921451402728
  0.6772586979743146  0.3667445587988806  0.3313023324955832
  0.7936969901135972  0.2592383175725536  0.7817840099140392
  0.9596467323236778  0.0087923461759232  0.7695051596578356
  0.4302866803975063  0.5453221544601187  0.3531398334137381
  0.9449203399756836  0.7686615572977258  0.1382380212817563
  0.3141085339663028  0.2004889471044518  0.2958941185136658
  0.2056643294879957  0.4126234519270569  0.2418061212429748
  0.6214037261610351  0.4244730156775808  0.8205366977315981
  0.3189105487691091  0.9745044229262356  0.8829306520145535
  0.8252454597733980  0.0494769527700149  0.4168325344985689
  0.9356095234995440  0.5465406356987876  0.8945625263864071
  0.5702204966838754  0.0469303505247419  0.6145824833943416
  0.1704015691441516  0.3441684313850457  0.3161879897002548
  0.8799379583929701  0.2917364121827507  0.6272138687686214
  0.4720620088120437  0.6363403684984662  0.6875607664379073
  0.4023613976643272  0.1346509749486386  0.6576713446829203
  0.0733865981464531  0.1876630831280949  0.9964220711305748
  0.2418501698785041  0.1091070056975322  0.4297358935396174
  0.6687181192156468  0.6278816767750451  0.0834245270461887
  0.5722513381448695  0.9397453951490974  0.2980221345526656
  0.5873174764711703  0.3513848089970215  0.9789610507380975
  0.2470747967153226  0.6672535347637952  0.8722861601308721
  0.4500957644594071  0.7795208738436689  0.5461019228945635
  0.3552285730425232  0.7670442490694275  0.1776328847536018
  0.3531034604733716  0.8994411513238862  0.9596580187476278
  0.2803287048758856  0.8756972111517309  0.5897247597852975
  0.6718860689713250  0.6718335552338101  0.9838225707637566
  0.9990911150249341  0.1599317338600508  0.1531685988922767
  0.7341373479145855  0.9511948019850538  0.1262870935556787
  0.8952114439952664  0.4269448468976507  0.1568089649057079
  0.3652765238504126  0.5402142707108506  0.9130866946199594
  0.0770639983702506  0.3621187529396605  0.8405231860785649
  0.1751749012172480  0.1961114972684547  0.4129554093657007
  0.9183916491533102  0.3242804295526660  0.1785333583646327
  0.6386472161324565  0.5297445460084733  0.2362138216483197
  0.5537010194211134  0.2894567347316168  0.4552458075889412
  0.1986091018661252  0.5596367855509318  0.1499260769973258
  0.7512384330889829  0.6635418395877328  0.4187907518892244
  0.1368845441105047  0.6832307029024046  0.0261112541642170
  0.7111937867435008  0.1912456739149682  0.4137869579739708
  0.2688068430884288  0.5008929484530902  0.0935121325630957
  0.1882360975853933  0.7674329594391660  0.3789727011505054
  0.9157672275278007  0.6047653645338291  0.3629826082565544
  0.5175785914500953  0.2727830078471342  0.1212153515752611
  0.1347804047188019  0.0255769670713486  0.0950321241848020
  0.9762973552486783  0.8021083178927837  0.0379377012937023
  0.8464659588981559  0.0362997372620607  0.9028558708311796
  0.7415707899534495  0.5251905679028462  0.2039978682560067
  0.4569624305404968  0.4765290509986896  0.9132930341453609
  0.2752286341043676  0.3616133865117529  0.6269799322875864
  0.7940186568413278  0.6913421305575711  0.8122296972904677
  0.9585508544582987  0.5841748639742135  0.7914488103689360
  0.3466000102275734  0.5468715572503396  0.4306167218693888
  0.3244778571946610  0.1061723011041541  0.7349654556494906
  0.5921204192226410  0.7873699108906032  0.8630632719655675
  0.7651043927538036  0.6562358462807310  0.9129203770397010
  0.3442413832543526  0.7011951373951909  0.2750705077822019
  0.7336721561320385  0.9547873769441565  0.5763636418061741
  0.0591520562619190  0.8696879846628099  0.8146144870079426
  0.2857195486777154  0.9078722871386943  0.0483600789219860
  0.6523601738259422  0.6942638952129239  0.4606696866902955
  0.2628263841686076  0.4583883482392129  0.5787428004992047
  0.5311888441027440  0.5582651400859457  0.7360997283458159
  0.9702729434701778  0.0305065275989308  0.2952026279192310
  0.4699273668613351  0.8561999338612409  0.4560593483133273
  0.0347925166609595  0.5853621417481774  0.7031803661178125
  0.2353632959360153  0.1498098959387287  0.7718945534359818
  0.1146452464065889  0.5114087781404298  0.6871884668704803
  0.1622505988494372  0.5091263215695623  0.2390281380855983
  0.5094432152492697  0.6892379226572003  0.5919300913667540
  0.7405659872764222  0.0437411154753704  0.0661731579613868
  0.0681598711689496  0.7621512857558809  0.9802969318138860
  0.7549048062911676  0.4234658987940954  0.6691280379887846
  0.6602209523202026  0.8145084609284320  0.7750837106084314
  0.2206458718110813  0.2489256386268214  0.3315557183191400
  0.4919412775843997  0.6470148623250639  0.1821324991452092
  0.6406160119106360  0.9632171420746104  0.6370883705740936
  0.6107392119553564  0.8964016174816983  0.7200124798534545
  0.9950552949130030  0.1607835018495567  0.5961203470605188
  0.2644153467654963  0.6201102353853727  0.4408495462486459
  0.9242708250594183  0.4216402051936330  0.4846845938342196
  0.0931189360265961  0.6877605510846527  0.5370232014117989
  0.2187357331809234  0.6332125159358791  0.9701591608610439
  0.5047172641842049  0.8479811958047521  0.8589259061827133
  0.1790964944326365  0.8509617506564662  0.3116664251401157
  0.8102976526061682  0.4491163896783809  0.2248257909062948
  0.4241279502993716  0.2195206791652165  0.5907927637209938
  0.1166083480309301  0.1774503759394930  0.9006436464784483
  0.8312751780553089  0.5883256544245657  0.4315425072079572
  0.3781996328094471  0.6604205480802239  0.7396033144018739
  0.0257464987438813  0.3750038479384896  0.9419355084991478
  0.8933124801596988  0.8784664771551474  0.0147072848805925
  0.5067457828896984  0.4599657283658461  0.3641146858079531
  0.6783764812384646  0.2063388269453631  0.0481063343511870
  0.7821736193151922  0.0870171024525851  0.9712280622410520
  0.2800646404187448  0.4060700228397811  0.1578746868943481
  0.0030175911241820  0.5342297499681072  0.3543427282459742
  0.1271463382811934  0.4161734496292054  0.7457243987276104
  0.2006664483675154  0.3395322550386030  0.7026178956728701
  0.2893019854822459  0.5489157606846238  0.9967493549190305
  0.6806186931113538  0.1185920521105604  0.4891475433059231
  0.6526096385044531  0.3492469750214309  0.8918787977661989
  0.4053979509372845  0.0239369824139321  0.3675460384359721
  0.2110243790030014  0.9884720344865341  0.0250565213536892
  0.7397728566320473  0.1921854883353981  0.9577827734407169
  0.0788759103881992  0.5620730698929924  0.2817319726201467
  0.8473334127336222  0.5944382799412137  0.9479165076958055
  0.4465283177346863  0.7290672243551740  0.1181465138058666
  0.7530792449045308  0.7690487821331276  0.7484978685721959
  0.3577511647194032  0.3339720078680445  0.1505542168070073
  0.2677747988705554  0.6969048636159395  0.3632598798845726
  0.5894999913596104  0.1278880903431977  0.5448322236524469
  0.1344128374901375  0.0336650440130674  0.5485486655702576
  0.9167369730780939  0.4826606980557326  0.0666671656776816
  0.6052756812534417  0.4541784997265747  0.3106610442460343
  0.1357296950277182  0.6433897469314697  0.1272170825041261
  0.9712275159084758  0.4665486238898831  0.9683854879977151
  0.0131125447892588  0.6693488231565250  0.6278395666524013
  0.8480386608037088  0.8057754560199101  0.1733664649849998
  0.1895816205624451  0.1059941387815654  0.8652494484670367
  0.8139822466226702  0.8792506466520134  0.1025623238259713
  0.0618025781096773  0.9770575617115861  0.2719733760853966
  0.3765681872453733  0.2422760833053539  0.2192569403399335
  0.6736601656256593  0.4526749833666229  0.7307476259753983
 
  0.00000000E+00  0.00000000E+00  0.00000000E+00
  0.00000000E+00  0.00000000E+00  0.00000000E+00
  0.00000000E+00  0.00000000E+00  0.00000000E+00
  0.00000000E+00  0.00000000E+00  0.00000000E+00
  0.00000000E+00  0.00000000E+00  0.00000000E+00
  0.00000000E+00  0.00000000E+00  0.00000000E+00
  0.00000000E+00  0.00000000E+00  0.00000000E+00
  0.00000000E+00  0.00000000E+00  0.00000000E+00
  0.00000000E+00  0.00000000E+00  0.00000000E+00
  0.00000000E+00  0.00000000E+00  0.00000000E+00
  0.00000000E+00  0.00000000E+00  0.00000000E+00
  0.00000000E+00  0.00000000E+00  0.00000000E+00
  0.00000000E+00  0.00000000E+00  0.00000000E+00
  0.00000000E+00  0.00000000E+00  0.00000000E+00
  0.00000000E+00  0.00000000E+00  0.00000000E+00
  0.00000000E+00  0.00000000E+00  0.00000000E+00
  0.00000000E+00  0.00000000E+00  0.00000000E+00
  0.00000000E+00  0.00000000E+00  0.00000000E+00
  0.00000000E+00  0.00000000E+00  0.00000000E+00
  0.00000000E+00  0.00000000E+00  0.00000000E+00
  0.00000000E+00  0.00000000E+00  0.00000000E+00
  0.00000000E+00  0.00000000E+00  0.00000000E+00
  0.00000000E+00  0.00000000E+00  0.00000000E+00
  0.00000000E+00  0.00000000E+00  0.00000000E+00
  0.00000000E+00  0.00000000E+00  0.00000000E+00
  0.00000000E+00  0.00000000E+00  0.00000000E+00
  0.00000000E+00  0.00000000E+00  0.00000000E+00
  0.00000000E+00  0.00000000E+00  0.00000000E+00
  0.00000000E+00  0.00000000E+00  0.00000000E+00
  0.00000000E+00  0.00000000E+00  0.00000000E+00
  0.00000000E+00  0.00000000E+00  0.00000000E+00
  0.00000000E+00  0.00000000E+00  0.00000000E+00
  0.00000000E+00  0.00000000E+00  0.00000000E+00
  0.00000000E+00  0.00000000E+00  0.00000000E+00
  0.00000000E+00  0.00000000E+00  0.00000000E+00
  0.00000000E+00  0.00000000E+00  0.00000000E+00
  0.00000000E+00  0.00000000E+00  0.00000000E+00
  0.00000000E+00  0.00000000E+00  0.00000000E+00
  0.00000000E+00  0.00000000E+00  0.00000000E+00
  0.00000000E+00  0.00000000E+00  0.00000000E+00
  0.00000000E+00  0.00000000E+00  0.00000000E+00
  0.00000000E+00  0.00000000E+00  0.00000000E+00
  0.00000000E+00  0.00000000E+00  0.00000000E+00
  0.00000000E+00  0.00000000E+00  0.00000000E+00
  0.00000000E+00  0.00000000E+00  0.00000000E+00
  0.00000000E+00  0.00000000E+00  0.00000000E+00
  0.00000000E+00  0.00000000E+00  0.00000000E+00
  0.00000000E+00  0.00000000E+00  0.00000000E+00
  0.00000000E+00  0.00000000E+00  0.00000000E+00
  0.00000000E+00  0.00000000E+00  0.00000000E+00
  0.00000000E+00  0.00000000E+00  0.00000000E+00
  0.00000000E+00  0.00000000E+00  0.00000000E+00
  0.00000000E+00  0.00000000E+00  0.00000000E+00
  0.00000000E+00  0.00000000E+00  0.00000000E+00
  0.00000000E+00  0.00000000E+00  0.00000000E+00
  0.00000000E+00  0.00000000E+00  0.00000000E+00
  0.00000000E+00  0.00000000E+00  0.00000000E+00
  0.00000000E+00  0.00000000E+00  0.00000000E+00
  0.00000000E+00  0.00000000E+00  0.00000000E+00
  0.00000000E+00  0.00000000E+00  0.00000000E+00
  0.00000000E+00  0.00000000E+00  0.00000000E+00
  0.00000000E+00  0.00000000E+00  0.00000000E+00
  0.00000000E+00  0.00000000E+00  0.00000000E+00
  0.00000000E+00  0.00000000E+00  0.00000000E+00
  0.00000000E+00  0.00000000E+00  0.00000000E+00
  0.00000000E+00  0.00000000E+00  0.00000000E+00
  0.00000000E+00  0.00000000E+00  0.00000000E+00
  0.00000000E+00  0.00000000E+00  0.00000000E+00
  0.00000000E+00  0.00000000E+00  0.00000000E+00
  0.00000000E+00  0.00000000E+00  0.00000000E+00
  0.00000000E+00  0.00000000E+00  0.00000000E+00
  0.00000000E+00  0.00000000E+00  0.00000000E+00
  0.00000000E+00  0.00000000E+00  0.00000000E+00
  0.00000000E+00  0.00000000E+00  0.00000000E+00
  0.00000000E+00  0.00000000E+00  0.00000000E+00
  0.00000000E+00  0.00000000E+00  0.00000000E+00
  0.00000000E+00  0.00000000E+00  0.00000000E+00
  0.00000000E+00  0.00000000E+00  0.00000000E+00
  0.00000000E+00  0.00000000E+00  0.00000000E+00
  0.00000000E+00  0.00000000E+00  0.00000000E+00
  0.00000000E+00  0.00000000E+00  0.00000000E+00
  0.00000000E+00  0.00000000E+00  0.00000000E+00
  0.00000000E+00  0.00000000E+00  0.00000000E+00
  0.00000000E+00  0.00000000E+00  0.00000000E+00
  0.00000000E+00  0.00000000E+00  0.00000000E+00
  0.00000000E+00  0.00000000E+00  0.00000000E+00
  0.00000000E+00  0.00000000E+00  0.00000000E+00
  0.00000000E+00  0.00000000E+00  0.00000000E+00
  0.00000000E+00  0.00000000E+00  0.00000000E+00
  0.00000000E+00  0.00000000E+00  0.00000000E+00
  0.00000000E+00  0.00000000E+00  0.00000000E+00
  0.00000000E+00  0.00000000E+00  0.00000000E+00
  0.00000000E+00  0.00000000E+00  0.00000000E+00
  0.00000000E+00  0.00000000E+00  0.00000000E+00
  0.00000000E+00  0.00000000E+00  0.00000000E+00
  0.00000000E+00  0.00000000E+00  0.00000000E+00
  0.00000000E+00  0.00000000E+00  0.00000000E+00
  0.00000000E+00  0.00000000E+00  0.00000000E+00
  0.00000000E+00  0.00000000E+00  0.00000000E+00
  0.00000000E+00  0.00000000E+00  0.00000000E+00
  0.00000000E+00  0.00000000E+00  0.00000000E+00
  0.00000000E+00  0.00000000E+00  0.00000000E+00
  0.00000000E+00  0.00000000E+00  0.00000000E+00
  0.00000000E+00  0.00000000E+00  0.00000000E+00
  0.00000000E+00  0.00000000E+00  0.00000000E+00
  0.00000000E+00  0.00000000E+00  0.00000000E+00
  0.00000000E+00  0.00000000E+00  0.00000000E+00
  0.00000000E+00  0.00000000E+00  0.00000000E+00
  0.00000000E+00  0.00000000E+00  0.00000000E+00
  0.00000000E+00  0.00000000E+00  0.00000000E+00
  0.00000000E+00  0.00000000E+00  0.00000000E+00
  0.00000000E+00  0.00000000E+00  0.00000000E+00
  0.00000000E+00  0.00000000E+00  0.00000000E+00
  0.00000000E+00  0.00000000E+00  0.00000000E+00
  0.00000000E+00  0.00000000E+00  0.00000000E+00
  0.00000000E+00  0.00000000E+00  0.00000000E+00
  0.00000000E+00  0.00000000E+00  0.00000000E+00
  0.00000000E+00  0.00000000E+00  0.00000000E+00
  0.00000000E+00  0.00000000E+00  0.00000000E+00
  0.00000000E+00  0.00000000E+00  0.00000000E+00
  0.00000000E+00  0.00000000E+00  0.00000000E+00
  0.00000000E+00  0.00000000E+00  0.00000000E+00
  0.00000000E+00  0.00000000E+00  0.00000000E+00
  0.00000000E+00  0.00000000E+00  0.00000000E+00
  0.00000000E+00  0.00000000E+00  0.00000000E+00
  0.00000000E+00  0.00000000E+00  0.00000000E+00
  0.00000000E+00  0.00000000E+00  0.00000000E+00
  0.00000000E+00  0.00000000E+00  0.00000000E+00
  0.00000000E+00  0.00000000E+00  0.00000000E+00
  0.00000000E+00  0.00000000E+00  0.00000000E+00
  0.00000000E+00  0.00000000E+00  0.00000000E+00
  0.00000000E+00  0.00000000E+00  0.00000000E+00
  0.00000000E+00  0.00000000E+00  0.00000000E+00
  0.00000000E+00  0.00000000E+00  0.00000000E+00
  0.00000000E+00  0.00000000E+00  0.00000000E+00
  0.00000000E+00  0.00000000E+00  0.00000000E+00
  0.00000000E+00  0.00000000E+00  0.00000000E+00
  0.00000000E+00  0.00000000E+00  0.00000000E+00
  0.00000000E+00  0.00000000E+00  0.00000000E+00
  0.00000000E+00  0.00000000E+00  0.00000000E+00
  0.00000000E+00  0.00000000E+00  0.00000000E+00
  0.00000000E+00  0.00000000E+00  0.00000000E+00
  0.00000000E+00  0.00000000E+00  0.00000000E+00
  0.00000000E+00  0.00000000E+00  0.00000000E+00
  0.00000000E+00  0.00000000E+00  0.00000000E+00
  0.00000000E+00  0.00000000E+00  0.00000000E+00
  0.00000000E+00  0.00000000E+00  0.00000000E+00
  0.00000000E+00  0.00000000E+00  0.00000000E+00
  0.00000000E+00  0.00000000E+00  0.00000000E+00
  0.00000000E+00  0.00000000E+00  0.00000000E+00
  0.00000000E+00  0.00000000E+00  0.00000000E+00
  0.00000000E+00  0.00000000E+00  0.00000000E+00
  0.00000000E+00  0.00000000E+00  0.00000000E+00
  0.00000000E+00  0.00000000E+00  0.00000000E+00
  0.00000000E+00  0.00000000E+00  0.00000000E+00
  0.00000000E+00  0.00000000E+00  0.00000000E+00
  0.00000000E+00  0.00000000E+00  0.00000000E+00
  0.00000000E+00  0.00000000E+00  0.00000000E+00
  0.00000000E+00  0.00000000E+00  0.00000000E+00
  0.00000000E+00  0.00000000E+00  0.00000000E+00
  0.00000000E+00  0.00000000E+00  0.00000000E+00
  0.00000000E+00  0.00000000E+00  0.00000000E+00
  0.00000000E+00  0.00000000E+00  0.00000000E+00
  0.00000000E+00  0.00000000E+00  0.00000000E+00
  0.00000000E+00  0.00000000E+00  0.00000000E+00
  0.00000000E+00  0.00000000E+00  0.00000000E+00
  0.00000000E+00  0.00000000E+00  0.00000000E+00
  0.00000000E+00  0.00000000E+00  0.00000000E+00
  0.00000000E+00  0.00000000E+00  0.00000000E+00
  0.00000000E+00  0.00000000E+00  0.00000000E+00
  0.00000000E+00  0.00000000E+00  0.00000000E+00
  0.00000000E+00  0.00000000E+00  0.00000000E+00
  0.00000000E+00  0.00000000E+00  0.00000000E+00
  0.00000000E+00  0.00000000E+00  0.00000000E+00
  0.00000000E+00  0.00000000E+00  0.00000000E+00
  0.00000000E+00  0.00000000E+00  0.00000000E+00
  0.00000000E+00  0.00000000E+00  0.00000000E+00
  0.00000000E+00  0.00000000E+00  0.00000000E+00
  0.00000000E+00  0.00000000E+00  0.00000000E+00
  0.00000000E+00  0.00000000E+00  0.00000000E+00
  0.00000000E+00  0.00000000E+00  0.00000000E+00
  0.00000000E+00  0.00000000E+00  0.00000000E+00
  0.00000000E+00  0.00000000E+00  0.00000000E+00
  0.00000000E+00  0.00000000E+00  0.00000000E+00
  0.00000000E+00  0.00000000E+00  0.00000000E+00
  0.00000000E+00  0.00000000E+00  0.00000000E+00
  0.00000000E+00  0.00000000E+00  0.00000000E+00
  0.00000000E+00  0.00000000E+00  0.00000000E+00
  0.00000000E+00  0.00000000E+00  0.00000000E+00
  0.00000000E+00  0.00000000E+00  0.00000000E+00
  0.00000000E+00  0.00000000E+00  0.00000000E+00
  0.00000000E+00  0.00000000E+00  0.00000000E+00
  0.00000000E+00  0.00000000E+00  0.00000000E+00
  0.00000000E+00  0.00000000E+00  0.00000000E+00
  0.00000000E+00  0.00000000E+00  0.00000000E+00
  0.00000000E+00  0.00000000E+00  0.00000000E+00
  0.00000000E+00  0.00000000E+00  0.00000000E+00
  0.00000000E+00  0.00000000E+00  0.00000000E+00
  0.00000000E+00  0.00000000E+00  0.00000000E+00
  0.00000000E+00  0.00000000E+00  0.00000000E+00
  0.00000000E+00  0.00000000E+00  0.00000000E+00
  0.00000000E+00  0.00000000E+00  0.00000000E+00
  0.00000000E+00  0.00000000E+00  0.00000000E+00
  0.00000000E+00  0.00000000E+00  0.00000000E+00
  0.00000000E+00  0.00000000E+00  0.00000000E+00
  0.00000000E+00  0.00000000E+00  0.00000000E+00
  0.00000000E+00  0.00000000E+00  0.00000000E+00
  0.00000000E+00  0.00000000E+00  0.00000000E+00
  0.00000000E+00  0.00000000E+00  0.00000000E+00
  0.00000000E+00  0.00000000E+00  0.00000000E+00
  0.00000000E+00  0.00000000E+00  0.00000000E+00
  0.00000000E+00  0.00000000E+00  0.00000000E+00
  0.00000000E+00  0.00000000E+00  0.00000000E+00
  0.00000000E+00  0.00000000E+00  0.00000000E+00
  0.00000000E+00  0.00000000E+00  0.00000000E+00
  0.00000000E+00  0.00000000E+00  0.00000000E+00
