# Supplementary material for: Towards an atomistic understanding of disordered carbon electrode materials
Source: Chem Commun (Camb). 2018 May 23;54(47):5988–91. doi: 10.1039/c8cc01388h (PMC5994876; doi:10.1039/c8cc01388h)
Supplement: Supplementary file 1 [file CC-054-C8CC01388H-s001.zip › structures_pure_small/POSCAR/POSCAR.aC216_opt_2.00_03]

 C                                      
   1.00000000000000     
    12.8864404599999993    0.0000000000000000    0.0000000000000000
     0.0000000000000000   12.8864404599999993    0.0000000000000000
     0.0000000000000000    0.0000000000000000   12.8864404599999993
   C 
   216
Direct
  0.5297017902874345  0.1657654349054749  0.5172854674007837
  0.1681209560603766  0.2124464687417561  0.9507119896195292
  0.8957107172679651  0.0395998056496418  0.2285729117950126
  0.1244035967843302  0.3550263245378956  0.3058622016640442
  0.9263711636702447  0.9823836880578586  0.3144571641759403
  0.7312787658818388  0.0254890071978253  0.8897017832147808
  0.6630431314069037  0.8218983934307033  0.4742458604616259
  0.8107531022134666  0.3988325759320591  0.0072187269127937
  0.6432165600421647  0.4805344957294912  0.4828196512161176
  0.2368140350756406  0.3534710007478701  0.7750961338604472
  0.7352932148075390  0.6256335675983803  0.1753302639599031
  0.9716061957279868  0.5383383074374605  0.5115535998399665
  0.9953649275072348  0.5093116316203421  0.6153798096314387
  0.0433188887946380  0.1918258499785792  0.5673532496157545
  0.6987225256959595  0.4003786521020196  0.8336332427956908
  0.4031952663705322  0.8075547711661011  0.6106484389213415
  0.9345307649610100  0.0034268672258175  0.8318215041041662
  0.4143609889566377  0.3642563152370500  0.7418575444088523
  0.5496240179505272  0.9056214462538527  0.2229743431901235
  0.9377125493073952  0.3355010351389636  0.8812149369946157
  0.0577485981504495  0.3929796749620189  0.7462872409625199
  0.8549847599350706  0.9098173275148853  0.3533211750346096
  0.8376597798401200  0.6340352799758404  0.2205561136068216
  0.2564084163532948  0.5997060217934054  0.9561924727707614
  0.5274884329255064  0.4907027829646866  0.3435644378239500
  0.6341905512652309  0.1840507725326972  0.5357557394203459
  0.1607481998341114  0.6874883863554220  0.2920183768743008
  0.6271754983114486  0.5353645294804292  0.3150371881800625
  0.5764783147294984  0.9698646749925718  0.9706499103772329
  0.6350652568369153  0.3511931668887591 -0.0032944112916387
  0.8225583519956446  0.0383810411831003  0.8221097859508563
  0.7512683791980761  0.7515194515260202  0.6433877592902186
  0.5246235060397058  0.3785461952607884  0.7310147160235494
  0.7094727836530568  0.6598301664940885  0.0717518829363539
  0.6178616987809620  0.0127508718621996  0.8706283222239363
  0.8402264188444828  0.3157538235615914  0.3161792290341749
  0.1394395715083983  0.8685119043586317  0.9791355409891827
  0.0389766604116184  0.5663395565023515  0.4332183831467167
  0.2700349531780141  0.0968623992076929  0.2465680956150079
  0.5992369266064779  0.6349675407183389  0.0509750989020909
  0.8091652310235445  0.5548074225636661  0.4024863873349400
  0.0701907223186213  0.9215455183465963  0.4289150534231271
  0.9631517643168717  0.0949426503176669  0.1641707083473414
  0.9023758189381414  0.5071266639788513  0.6668489248418434
  0.9839880868728387  0.2979728997295756  0.4175581986305648
  0.9872283577386961  0.6050723856012417  0.3420983963982525
  0.4874681448673693  0.4174194740925254  0.5367498973239370
  0.8069415758396866  0.2416039505438152  0.4886440092109606
  0.2512423528440779  0.8739814049499145  0.9873347432532914
  0.7305881412879683  0.9563632633210973  0.2158984783480539
  0.3065508250441796  0.9237271836528634  0.9071543865554130
  0.5180627489077710  0.2368970860834101  0.2387516727968766
  0.8062159653235349  0.0213568440434981  0.1732017060883875
  0.2513373945805202  0.4103720603987007  0.6832697736668419
  0.6396892419182698  0.3262607934348732  0.1051935784537162
  0.3839957755343270  0.1592200941116290  0.4033946236937608
  0.4200491689938058  0.8882212935036480  0.0755841453199433
  0.9189688566045017  0.3915542266475470  0.1587729017669303
  0.4903318675596161  0.1857283305072071  0.4180359153572766
  0.0052429832605887  0.7925930581767122  0.5590742980503518
  0.2975046942840515  0.3994013650603021  0.3834571218679639
  0.0989663690516027  0.0406576403974893  0.2838625053895747
  0.8746956960305914  0.2846665672842769  0.4154190593250700
  0.8583237579375084  0.7323326785818847  0.6638600184972135
  0.3395163974470707  0.3261609472786370  0.8168193392885427
  0.2069615357867356  0.6338080780588150  0.3751864570017465
  0.2007541212680029  0.6970923044722100  0.7897542748909718
  0.0529861133363430  0.6591176761223984  0.2758412732457827
  0.3535065842883803  0.7683511189631168  0.6986942925362779
  0.3737448143531711  0.6870275274419411  0.8649824335106822
  0.8182363200565672  0.0624389837726636  0.0685977945557661
  0.5155037569998701  0.8030470241817378  0.6039861951578809
  0.1800783946087757  0.4628850115233509  0.6195415462247478
  0.4747174940673371  0.9302543487806905  0.9865676165656047
  0.8191503058895803  0.5178762255088976  0.5986289729427997
  0.0312707646806444  0.9840501505895936  0.3467832388503025
  0.6661809549538907  0.2560861618397420  0.3570649588171135
  0.7862935704514308  0.7083694288468568  0.0073268655602159
  0.5501975005207795  0.2793054062254872  0.1402647032303124
  0.3734301830737508  0.5325233859317752  0.0967903625099767
  0.2760490210818727  0.2232654285743420  0.9734140746794103
  0.0595204079941418  0.2570149904109410  0.4812910126644288
  0.2790917037957071  0.8224375697061239  0.1781448390993823
  0.7343222362037235  0.4743569027754482  0.6509020035614954
  0.5410950285426083  0.4566623566998195  0.4487754850422278
  0.9109780505660240  0.6879150720068781  0.1557420453589584
  0.4212519882059415  0.1902774039740250  0.2218697026053934
  0.1878678324654369  0.7609867305115833  0.2052280185478399
  0.2039218060448874  0.0278788969533091  0.3014239029499325
  0.7659843371102673  0.1523475625893593  0.6576337379555098
  0.5415407231771866  0.6648457619050741  0.9601873205905417
  0.3037336744519358  0.4500330725473518  0.4844310671556896
  0.7638533090320835  0.4408862706997350  0.7557801319044701
  0.7011726757147200  0.2300697237278814  0.4595966718010993
  0.2095429156102595  0.4978188326513379  0.5179625886798973
  0.1539989954004742  0.9824175046475929  0.8239384812120076
  0.4133824161582398  0.9459924806126300  0.8995698844449150
  0.6497996429681834  0.9735486756677202  0.0512658526258066
  0.0944473496408047  0.9266528325055460  0.8976043561685291
  0.4604791445920955  0.5334711791275236  0.1683340108989085
  0.6491599484163609  0.4528600471552612  0.5910699978582423
  0.3683287821659170  0.1116240008843041  0.5958586943778400
  0.5445435992567264  0.0387544920881808  0.7834508976943404
  0.9149859989468404  0.7507489568879101  0.7531262069135158
  0.9647485856749030  0.7910854260071736  0.0116956804434491
  0.2731430090750303  0.4174715351873265  0.2085854125168134
  0.5545677364824371  0.4086642782536979  0.6259176115720712
  0.1020619333349341  0.2604898876659260  0.8769636882515400
  0.3361839117190029  0.0237853779139313  0.7618761192489846
  0.7009988321916361  0.5282384295759845  0.4003094511678466
  0.1673047644298419  0.2647140318704668  0.4568747174349647
  0.1000800676507573  0.1626279696849697  0.0235423311860111
  0.9196163105457962  0.1201157597036625  0.0649988548016936
  0.6369788332513132  0.9429392408499890  0.1595094527824268
  0.3135730304813529  0.8522218429577422  0.0738131929744331
  0.8287057157605408  0.1031195900557260  0.7337827211704944
  0.3452449739006091  0.4295035586098743  0.2902411937732606
  0.8752379409055937  0.5969193576135107  0.3203513154907794
  0.0178027704031477  0.3399174690199780  0.3230226055409598
  0.0636972903280707  0.5443682428438166  0.9445082784219955
  0.9581003396097878  0.3904435410258408  0.7903862252099159
  0.0894768734672392  0.6864791820063109  0.8040713120807875
  0.2404729994377671  0.9493780801574299  0.3708111855559877
  0.4590347474179224  0.2931461499240998  0.9627417763444753
  0.3556229254360967  0.1457847240520859  0.2957898972261488
  0.8856373185103599  0.7269424262049254  0.0569187314455553
  0.3549383859578771  0.4046809373794474  0.6583440711636624
  0.1337857959253408  0.3334161998483937  0.8019123398336976
  0.2685013239487890  0.6605023116478222  0.8664020566325881
  0.6789913003328637  0.7572481961267205  0.7203753336708359
  0.0654582673144977  0.0928263324620994  0.1925991894875097
  0.1787956491108135  0.9096294463807036  0.4529534485215364
  0.9848624950075677  0.9232394373635215  0.8831786230142232
  0.5890403134267663  0.3732355789320675  0.8218931223614655
  0.9049628670413586  0.4147214522386994  0.9555229026024508
  0.9100019783351523  0.7436364551335832  0.5702840668406594
  0.5206325997380302  0.7460425933188002  0.7846799298935171
  0.2445319981545667  0.7553312319113786  0.7046527764328531
  0.5852327269748896  0.7116858367407760  0.8679865281263365
  0.3335140203324298  0.8957493220907961  0.3476032013951719
  0.5601159845370973  0.2279317975559219  0.3375741400486107
  0.7518197753335417  0.9061621746508044  0.3129825475200694
  0.4985182915032157  0.8504512136790408  0.4170811605448980
  0.1359078420170205  0.1200720191177389  0.1161456990894329
  0.7433671001435289  0.0195364196939812  0.0026820274514806
  0.8416782200814776  0.7737782814834943  0.4922215489917607
  0.7782899768587245  0.7304840866667218  0.8960409138084916
  0.1520832548913315  0.5664485177658549  0.4417218257399416
  0.5626166006214194  0.0960508265591793  0.6844930471148634
  0.3816004783496373  0.4226665529932938  0.5564103664994635
  0.6589261964741692  0.1436684947815680  0.6362131709010387
  0.1653063018525023  0.3940170790436827  0.2163490864475987
  0.0282537657431482  0.7504632620799826  0.7372010443929121
  0.7236262552733715  0.3841748262793281  0.9437964509041049
  0.1097182477453898  0.0445968548727578  0.7473365222675643
  0.1876484685415157  0.4813605692802400  0.0697902154089572
  0.2968427854900450  0.0762796474178958  0.6760093083453729
  0.3581704237566772  0.8640123090499585  0.2432112056079967
  0.9885442935704543  0.4751881344531924 -0.0030573611569906
  0.0698341655534061  0.8122162470957054  0.0465689241704652
  0.4709418218921871  0.2615259624435075  0.0668468026436058
  0.5577994272942879  0.8240453500337871  0.5049627245833026
  0.4147014728419077  0.7374043615379049  0.7824507466701857
  0.7381526463509009  0.3036182114467041  0.2794937586700686
  0.9358230792685115  0.8327324633250721  0.9176453763348212
  0.1818832768556780  0.0879929060439333  0.6713284350192634
  0.1823365025831310  0.8001590393624733  0.6257918382088443
  0.9453267476522668  0.1762196428435210  0.6132594505169394
  0.0046184768081804  0.4374589204954953  0.1008662280735503
  0.2606001572815804  0.9753026645903952  0.8263404829345483
  0.8158754426434202  0.3822749929434877  0.1165149395435098
  0.5514135176550361  0.3404316344750202  0.9239159620127247
  0.2291952943302162  0.8493773156784599  0.5355473747311496
  0.2197698539311546  0.1870210794802877  0.5142581815055520
  0.8379278668811840  0.1999819756114939  0.5836442809640524
  0.8718346533848299  0.7715473011921629  0.8518537958518035
  0.1675686100517595  0.5460967854901501  0.9881395031315758
  0.4488422346857932  0.8887040549635234  0.1830966894495101
  0.3033909853771471  0.1798733256536999  0.0730252032018667
  0.1471002134885441  0.1501173561375295  0.5909883938828695
  0.4805308598228917  0.1168822679414507  0.6052747583316571
  0.9290286539333266  0.3532226907991511  0.2585416448095728
  0.5589680521522842  0.5823974234812562  0.1434159918396125
  0.4387800860493603  0.0044409183928195  0.8078018184326264
  0.0400696520733255  0.6132292900808971  0.8663438320025859
  0.2861429097722819  0.4728575995809022  0.1179090730884316
  0.5725655972319471  0.7760904771638911  0.6952951885972034
  0.3960577444899649  0.2033732481238713  0.1169721966807576
  0.5667630060019797  0.8756778099224822  0.3301652166657971
  0.2398126739582312  0.1258950405284841  0.1433758598442553
  0.0010412180344082  0.0585033423334279  0.7602716557769519
  0.3231004592195617  0.1492977652269769  0.5004033105472686
  0.8600633583431849  0.5375800364593556  0.4983013229689406
 -0.0047901310833056  0.2478105247561022  0.9111328400281843
  0.6887664058392128  0.7268039723796600  0.8323195732113856
  0.7288503828307065  0.3386425363415554  0.1703125781218735
  0.3409390746201168  0.8436218211109761  0.5277474199414759
 -0.0081043709518605  0.1755937099544477  0.9989734606651675
  0.0144848955912610  0.7041602204853157  0.1865670697506188
  0.7415575958864262  0.7790740675928540  0.5329914276000270
  0.8943937375257305  0.8439396788279132  0.4282897172693738
  0.4438894943397219  0.4850814439475937  0.2697393511563595
  0.6690001659273599  0.8623168000610851  0.3691364358963559
 -0.0025678527862332  0.8537321787968162  0.4696528273863738
  0.8761420133466108  0.4541915873665563  0.7565568086254563
  0.1103333281565932  0.4339342571748224  0.1301017100613395
  0.3571082118547046  0.2783076084657081  0.9150929713403885
  0.2017123210419389  0.3370989001073381  0.3828497207360218
  0.6421973227783204  0.5792206768773124  0.2174473681812422
  0.4314123226245374  0.6499017642240331  0.9505399252009298
  0.9328063518524179  0.1170994801686358  0.7024380411902204
  0.3571576937785003  0.5931944693077855  0.0080945213663105
  0.0733970831230381  0.7879000119091811  0.6434003731577447
  0.3912492041670526  0.8630885908283653  0.4313715583791067
  0.0958041007698342  0.7624547366519417  0.1397115390957710
  0.0798130692880470  0.4596122667627363  0.6612328973555507
 
  0.00000000E+00  0.00000000E+00  0.00000000E+00
  0.00000000E+00  0.00000000E+00  0.00000000E+00
  0.00000000E+00  0.00000000E+00  0.00000000E+00
  0.00000000E+00  0.00000000E+00  0.00000000E+00
  0.00000000E+00  0.00000000E+00  0.00000000E+00
  0.00000000E+00  0.00000000E+00  0.00000000E+00
  0.00000000E+00  0.00000000E+00  0.00000000E+00
  0.00000000E+00  0.00000000E+00  0.00000000E+00
  0.00000000E+00  0.00000000E+00  0.00000000E+00
  0.00000000E+00  0.00000000E+00  0.00000000E+00
  0.00000000E+00  0.00000000E+00  0.00000000E+00
  0.00000000E+00  0.00000000E+00  0.00000000E+00
  0.00000000E+00  0.00000000E+00  0.00000000E+00
  0.00000000E+00  0.00000000E+00  0.00000000E+00
  0.00000000E+00  0.00000000E+00  0.00000000E+00
  0.00000000E+00  0.00000000E+00  0.00000000E+00
  0.00000000E+00  0.00000000E+00  0.00000000E+00
  0.00000000E+00  0.00000000E+00  0.00000000E+00
  0.00000000E+00  0.00000000E+00  0.00000000E+00
  0.00000000E+00  0.00000000E+00  0.00000000E+00
  0.00000000E+00  0.00000000E+00  0.00000000E+00
  0.00000000E+00  0.00000000E+00  0.00000000E+00
  0.00000000E+00  0.00000000E+00  0.00000000E+00
  0.00000000E+00  0.00000000E+00  0.00000000E+00
  0.00000000E+00  0.00000000E+00  0.00000000E+00
  0.00000000E+00  0.00000000E+00  0.00000000E+00
  0.00000000E+00  0.00000000E+00  0.00000000E+00
  0.00000000E+00  0.00000000E+00  0.00000000E+00
  0.00000000E+00  0.00000000E+00  0.00000000E+00
  0.00000000E+00  0.00000000E+00  0.00000000E+00
  0.00000000E+00  0.00000000E+00  0.00000000E+00
  0.00000000E+00  0.00000000E+00  0.00000000E+00
  0.00000000E+00  0.00000000E+00  0.00000000E+00
  0.00000000E+00  0.00000000E+00  0.00000000E+00
  0.00000000E+00  0.00000000E+00  0.00000000E+00
  0.00000000E+00  0.00000000E+00  0.00000000E+00
  0.00000000E+00  0.00000000E+00  0.00000000E+00
  0.00000000E+00  0.00000000E+00  0.00000000E+00
  0.00000000E+00  0.00000000E+00  0.00000000E+00
  0.00000000E+00  0.00000000E+00  0.00000000E+00
  0.00000000E+00  0.00000000E+00  0.00000000E+00
  0.00000000E+00  0.00000000E+00  0.00000000E+00
  0.00000000E+00  0.00000000E+00  0.00000000E+00
  0.00000000E+00  0.00000000E+00  0.00000000E+00
  0.00000000E+00  0.00000000E+00  0.00000000E+00
  0.00000000E+00  0.00000000E+00  0.00000000E+00
  0.00000000E+00  0.00000000E+00  0.00000000E+00
  0.00000000E+00  0.00000000E+00  0.00000000E+00
  0.00000000E+00  0.00000000E+00  0.00000000E+00
  0.00000000E+00  0.00000000E+00  0.00000000E+00
  0.00000000E+00  0.00000000E+00  0.00000000E+00
  0.00000000E+00  0.00000000E+00  0.00000000E+00
  0.00000000E+00  0.00000000E+00  0.00000000E+00
  0.00000000E+00  0.00000000E+00  0.00000000E+00
  0.00000000E+00  0.00000000E+00  0.00000000E+00
  0.00000000E+00  0.00000000E+00  0.00000000E+00
  0.00000000E+00  0.00000000E+00  0.00000000E+00
  0.00000000E+00  0.00000000E+00  0.00000000E+00
  0.00000000E+00  0.00000000E+00  0.00000000E+00
  0.00000000E+00  0.00000000E+00  0.00000000E+00
  0.00000000E+00  0.00000000E+00  0.00000000E+00
  0.00000000E+00  0.00000000E+00  0.00000000E+00
  0.00000000E+00  0.00000000E+00  0.00000000E+00
  0.00000000E+00  0.00000000E+00  0.00000000E+00
  0.00000000E+00  0.00000000E+00  0.00000000E+00
  0.00000000E+00  0.00000000E+00  0.00000000E+00
  0.00000000E+00  0.00000000E+00  0.00000000E+00
  0.00000000E+00  0.00000000E+00  0.00000000E+00
  0.00000000E+00  0.00000000E+00  0.00000000E+00
  0.00000000E+00  0.00000000E+00  0.00000000E+00
  0.00000000E+00  0.00000000E+00  0.00000000E+00
  0.00000000E+00  0.00000000E+00  0.00000000E+00
  0.00000000E+00  0.00000000E+00  0.00000000E+00
  0.00000000E+00  0.00000000E+00  0.00000000E+00
  0.00000000E+00  0.00000000E+00  0.00000000E+00
  0.00000000E+00  0.00000000E+00  0.00000000E+00
  0.00000000E+00  0.00000000E+00  0.00000000E+00
  0.00000000E+00  0.00000000E+00  0.00000000E+00
  0.00000000E+00  0.00000000E+00  0.00000000E+00
  0.00000000E+00  0.00000000E+00  0.00000000E+00
  0.00000000E+00  0.00000000E+00  0.00000000E+00
  0.00000000E+00  0.00000000E+00  0.00000000E+00
  0.00000000E+00  0.00000000E+00  0.00000000E+00
  0.00000000E+00  0.00000000E+00  0.00000000E+00
  0.00000000E+00  0.00000000E+00  0.00000000E+00
  0.00000000E+00  0.00000000E+00  0.00000000E+00
  0.00000000E+00  0.00000000E+00  0.00000000E+00
  0.00000000E+00  0.00000000E+00  0.00000000E+00
  0.00000000E+00  0.00000000E+00  0.00000000E+00
  0.00000000E+00  0.00000000E+00  0.00000000E+00
  0.00000000E+00  0.00000000E+00  0.00000000E+00
  0.00000000E+00  0.00000000E+00  0.00000000E+00
  0.00000000E+00  0.00000000E+00  0.00000000E+00
  0.00000000E+00  0.00000000E+00  0.00000000E+00
  0.00000000E+00  0.00000000E+00  0.00000000E+00
  0.00000000E+00  0.00000000E+00  0.00000000E+00
  0.00000000E+00  0.00000000E+00  0.00000000E+00
  0.00000000E+00  0.00000000E+00  0.00000000E+00
  0.00000000E+00  0.00000000E+00  0.00000000E+00
  0.00000000E+00  0.00000000E+00  0.00000000E+00
  0.00000000E+00  0.00000000E+00  0.00000000E+00
  0.00000000E+00  0.00000000E+00  0.00000000E+00
  0.00000000E+00  0.00000000E+00  0.00000000E+00
  0.00000000E+00  0.00000000E+00  0.00000000E+00
  0.00000000E+00  0.00000000E+00  0.00000000E+00
  0.00000000E+00  0.00000000E+00  0.00000000E+00
  0.00000000E+00  0.00000000E+00  0.00000000E+00
  0.00000000E+00  0.00000000E+00  0.00000000E+00
  0.00000000E+00  0.00000000E+00  0.00000000E+00
  0.00000000E+00  0.00000000E+00  0.00000000E+00
  0.00000000E+00  0.00000000E+00  0.00000000E+00
  0.00000000E+00  0.00000000E+00  0.00000000E+00
  0.00000000E+00  0.00000000E+00  0.00000000E+00
  0.00000000E+00  0.00000000E+00  0.00000000E+00
  0.00000000E+00  0.00000000E+00  0.00000000E+00
  0.00000000E+00  0.00000000E+00  0.00000000E+00
  0.00000000E+00  0.00000000E+00  0.00000000E+00
  0.00000000E+00  0.00000000E+00  0.00000000E+00
  0.00000000E+00  0.00000000E+00  0.00000000E+00
  0.00000000E+00  0.00000000E+00  0.00000000E+00
  0.00000000E+00  0.00000000E+00  0.00000000E+00
  0.00000000E+00  0.00000000E+00  0.00000000E+00
  0.00000000E+00  0.00000000E+00  0.00000000E+00
  0.00000000E+00  0.00000000E+00  0.00000000E+00
  0.00000000E+00  0.00000000E+00  0.00000000E+00
  0.00000000E+00  0.00000000E+00  0.00000000E+00
  0.00000000E+00  0.00000000E+00  0.00000000E+00
  0.00000000E+00  0.00000000E+00  0.00000000E+00
  0.00000000E+00  0.00000000E+00  0.00000000E+00
  0.00000000E+00  0.00000000E+00  0.00000000E+00
  0.00000000E+00  0.00000000E+00  0.00000000E+00
  0.00000000E+00  0.00000000E+00  0.00000000E+00
  0.00000000E+00  0.00000000E+00  0.00000000E+00
  0.00000000E+00  0.00000000E+00  0.00000000E+00
  0.00000000E+00  0.00000000E+00  0.00000000E+00
  0.00000000E+00  0.00000000E+00  0.00000000E+00
  0.00000000E+00  0.00000000E+00  0.00000000E+00
  0.00000000E+00  0.00000000E+00  0.00000000E+00
  0.00000000E+00  0.00000000E+00  0.00000000E+00
  0.00000000E+00  0.00000000E+00  0.00000000E+00
  0.00000000E+00  0.00000000E+00  0.00000000E+00
  0.00000000E+00  0.00000000E+00  0.00000000E+00
  0.00000000E+00  0.00000000E+00  0.00000000E+00
  0.00000000E+00  0.00000000E+00  0.00000000E+00
  0.00000000E+00  0.00000000E+00  0.00000000E+00
  0.00000000E+00  0.00000000E+00  0.00000000E+00
  0.00000000E+00  0.00000000E+00  0.00000000E+00
  0.00000000E+00  0.00000000E+00  0.00000000E+00
  0.00000000E+00  0.00000000E+00  0.00000000E+00
  0.00000000E+00  0.00000000E+00  0.00000000E+00
  0.00000000E+00  0.00000000E+00  0.00000000E+00
  0.00000000E+00  0.00000000E+00  0.00000000E+00
  0.00000000E+00  0.00000000E+00  0.00000000E+00
  0.00000000E+00  0.00000000E+00  0.00000000E+00
  0.00000000E+00  0.00000000E+00  0.00000000E+00
  0.00000000E+00  0.00000000E+00  0.00000000E+00
  0.00000000E+00  0.00000000E+00  0.00000000E+00
  0.00000000E+00  0.00000000E+00  0.00000000E+00
  0.00000000E+00  0.00000000E+00  0.00000000E+00
  0.00000000E+00  0.00000000E+00  0.00000000E+00
  0.00000000E+00  0.00000000E+00  0.00000000E+00
  0.00000000E+00  0.00000000E+00  0.00000000E+00
  0.00000000E+00  0.00000000E+00  0.00000000E+00
  0.00000000E+00  0.00000000E+00  0.00000000E+00
  0.00000000E+00  0.00000000E+00  0.00000000E+00
  0.00000000E+00  0.00000000E+00  0.00000000E+00
  0.00000000E+00  0.00000000E+00  0.00000000E+00
  0.00000000E+00  0.00000000E+00  0.00000000E+00
  0.00000000E+00  0.00000000E+00  0.00000000E+00
  0.00000000E+00  0.00000000E+00  0.00000000E+00
  0.00000000E+00  0.00000000E+00  0.00000000E+00
  0.00000000E+00  0.00000000E+00  0.00000000E+00
  0.00000000E+00  0.00000000E+00  0.00000000E+00
  0.00000000E+00  0.00000000E+00  0.00000000E+00
  0.00000000E+00  0.00000000E+00  0.00000000E+00
  0.00000000E+00  0.00000000E+00  0.00000000E+00
  0.00000000E+00  0.00000000E+00  0.00000000E+00
  0.00000000E+00  0.00000000E+00  0.00000000E+00
  0.00000000E+00  0.00000000E+00  0.00000000E+00
  0.00000000E+00  0.00000000E+00  0.00000000E+00
  0.00000000E+00  0.00000000E+00  0.00000000E+00
  0.00000000E+00  0.00000000E+00  0.00000000E+00
  0.00000000E+00  0.00000000E+00  0.00000000E+00
  0.00000000E+00  0.00000000E+00  0.00000000E+00
  0.00000000E+00  0.00000000E+00  0.00000000E+00
  0.00000000E+00  0.00000000E+00  0.00000000E+00
  0.00000000E+00  0.00000000E+00  0.00000000E+00
  0.00000000E+00  0.00000000E+00  0.00000000E+00
  0.00000000E+00  0.00000000E+00  0.00000000E+00
  0.00000000E+00  0.00000000E+00  0.00000000E+00
  0.00000000E+00  0.00000000E+00  0.00000000E+00
  0.00000000E+00  0.00000000E+00  0.00000000E+00
  0.00000000E+00  0.00000000E+00  0.00000000E+00
  0.00000000E+00  0.00000000E+00  0.00000000E+00
  0.00000000E+00  0.00000000E+00  0.00000000E+00
  0.00000000E+00  0.00000000E+00  0.00000000E+00
  0.00000000E+00  0.00000000E+00  0.00000000E+00
  0.00000000E+00  0.00000000E+00  0.00000000E+00
  0.00000000E+00  0.00000000E+00  0.00000000E+00
  0.00000000E+00  0.00000000E+00  0.00000000E+00
  0.00000000E+00  0.00000000E+00  0.00000000E+00
  0.00000000E+00  0.00000000E+00  0.00000000E+00
  0.00000000E+00  0.00000000E+00  0.00000000E+00
  0.00000000E+00  0.00000000E+00  0.00000000E+00
  0.00000000E+00  0.00000000E+00  0.00000000E+00
  0.00000000E+00  0.00000000E+00  0.00000000E+00
  0.00000000E+00  0.00000000E+00  0.00000000E+00
  0.00000000E+00  0.00000000E+00  0.00000000E+00
  0.00000000E+00  0.00000000E+00  0.00000000E+00
  0.00000000E+00  0.00000000E+00  0.00000000E+00
  0.00000000E+00  0.00000000E+00  0.00000000E+00
  0.00000000E+00  0.00000000E+00  0.00000000E+00
  0.00000000E+00  0.00000000E+00  0.00000000E+00
  0.00000000E+00  0.00000000E+00  0.00000000E+00
  0.00000000E+00  0.00000000E+00  0.00000000E+00
  0.00000000E+00  0.00000000E+00  0.00000000E+00
