# Supplementary material for: Towards an atomistic understanding of disordered carbon electrode materials
Source: Chem Commun (Camb). 2018 May 23;54(47):5988–91. doi: 10.1039/c8cc01388h (PMC5994876; doi:10.1039/c8cc01388h)
Supplement: Supplementary file 1 [file CC-054-C8CC01388H-s001.zip › structures_pure_small/POSCAR/POSCAR.aC216_opt_2.00_04]

 C                                      
   1.00000000000000     
    13.0850370999999992    0.0000000000000000    0.0000000000000000
     0.0000000000000000   13.0850370999999992    0.0000000000000000
     0.0000000000000000    0.0000000000000000   13.0850370999999992
   C 
   216
Direct
  0.0304028322522789  0.1898089144269330  0.2371279786745511
  0.0696499632623218  0.2476948974497069 -0.0000879003407500
  0.1951952662503058  0.3780537436245911  0.3582619181660184
  0.9900094745315829  0.8181127513266310  0.5640444474887485
  0.2309940051463616  0.1637426670031351  0.9407829553069934
  0.1469907750448090  0.8047390133983036  0.3162159419226981
  0.3206215593768061  0.7972837230419624  0.0088526656882066
  0.7237416264685156  0.2618093935419604  0.3465351997637977
  0.7410387324921474  0.9940665015066086  0.2987690979015578
  0.5149730163965787  0.9323792584542366  0.5652881190917262
  0.1638406856425886  0.6110812865790048  0.8330531266497090
  0.8795305834403140  0.1214794244649967  0.7327977233362893
  0.6463133209919304  0.0130265925369958  0.2439228751332365
  0.1289123859842316  0.5654392800214512 -0.0006644724234301
  0.3108288068464146  0.0983980538738882  0.9623618882041931
  0.4613127121974911  0.4390363184172940  0.9755135538968204
  0.2297347703246719  0.4329173303582183  0.1461971604948673
  0.1886403717688315  0.0887645364381873  0.2870176832502356
  0.0594361818911015  0.8436771931606974  0.3705942052781023
  0.9226217597222086  0.6360915531950394  0.2343431986646592
  0.2686763065700694  0.0719923100709574  0.1397692594474377
  0.8038977854145837  0.5266883509686825  0.7328749014578080
  0.9066456730382394  0.6721862127035558  0.1248705480030359
  0.1346975817226292  0.3446621837026803  0.7383737185795909
  0.2047873221087168  0.9702175457167432  0.6916119187036303
  0.9980475185565321  0.9659896770670680  0.0215996033469561
  0.5374969842659396  0.8224183716423201  0.8265319599352150
  0.7013562283872011  0.8961942595021345  0.6159422501969258
  0.1466603236279828  0.6588519842445076  0.7380986644558309
  0.0598002339951938  0.4680515843010957  0.5373294491700933
  0.3307915032274656  0.7400939087810274  0.3091554507704025
  0.9260478705564978  0.0736387737176223  0.8181810173697903
  0.0198080505785994  0.5220884527092776  0.4455202228182350
  0.9135825950939670  0.9394043746049406  0.3257730794825280
  0.7121908890412192  0.2376105853988607  0.4559056635887558
  0.4696133736785923  0.9661939059431323  0.4679476468828995
  0.3581346305267583  0.5563232683061834  0.7333839412522651
  0.9627828684078138  0.2399266788045207  0.1701672424365118
  0.6238739156698334  0.4948321981053044  0.8207739956705397
  0.0013998603203194  0.1855099293405870  0.3427693273361450
  0.6721505508245046  0.7709641476216901  0.9672430406290844
  0.1768631119360680  0.1325423072648375  0.1179976666882564
  0.5532163499952012  0.8591641876242514  0.7254747592506005
  0.2908873196483451  0.9848152269617727  0.5105722823961305
  0.0715716760974030  0.1410052841880522  0.4090491520263841
  0.2775082568349686  0.4591839251189931  0.0494652146570065
  0.4193402751019439  0.7890765083760135  0.9700525600886385
  0.9087917489013858  0.9136134879182709  0.4290792124113936
  0.7576391523853202  0.7069616286164003  0.2748878496211133
  0.2796538390599304  0.0470040905815317  0.2475420315474307
  0.0064112944321974  0.3657454167966210  0.8579509222995199
  0.8845259706816750  0.1971605946227825  0.4923477593003993
  0.9789876361995680  0.4616352501865927  0.7155105653287721
  0.8127745894230712  0.8070238944145568  0.8048494958351808
  0.0623417521190867  0.5821514464211550  0.0804936108748669
  0.4573979652522289  0.7518140896334903  0.1549342280231440
  0.1358794169172277  0.3934092815159479  0.5467623277046162
  0.6734232899262041  0.7159032965931496  0.3400821732715578
  0.8763373127745413  0.0711474872411284  0.9063107474358475
  0.5323716916818981  0.1890508424942938  0.6718058487076858
  0.5310134891492517  0.2322710797113048  0.4526074056576549
  0.4491866876960999  0.2747345504444440  0.2932595238088685
  0.6911029427159813  0.5364050393169768  0.7402358430125400
  0.5549731598305742  0.0048831216722293  0.3042150095893550
  0.7431146391514275  0.4057250450096975  0.9713785277915419
  0.9066895875652698  0.4084501035382859  0.8668806318620256
  0.8866789088093101  0.4712754404424538  0.7765401547621291
  0.2101612591230498  0.6554912599130126  0.6492955564629412
  0.0951937253192672  0.6218208132229488  0.9160059199704648
  0.1297383410313096  0.0351941598316280  0.6506692700089827
  0.2628051389414655  0.2832750476692528  0.6126463212376233
  0.5545171602136484 -0.0123051825333864  0.4059092073963547
  0.3404544170849784  0.5229324655470661  0.8336584016856794
  0.0534416420286592  0.1292961370125520  0.5120023223786396
  0.7096599585850488  0.8237146981619464  0.7931266595511381
  0.8340701741040827  0.5770134302767970  0.6402515299011521
  0.5231426151774863  0.1550692772678533  0.7774072251062549
  0.3529304731170861  0.2564673264938571  0.4512913428580856
  0.4372652783468174  0.2139195190944808  0.6177917336005521
  0.5806306681882345  0.0830272886644902  0.9501596856205377
  0.5786459773275965  0.6739237400995877  0.4839764243439203
  0.1568407057227236  0.2806552347318919  0.8263832763414638
  0.8923423740814709  0.8053794720877370  0.7269443940985646
  0.8494045733804411  0.6619468965601143  0.3121620505837981
  0.2231410776819091  0.5180617146562132  0.9789384375435873
  0.3564478456263548  0.8604246288430191  0.7963993694267173
  0.5698950222280950  0.7267460142199303  0.3138981986064368
  0.2368492453323126  0.7203113413413101  0.4726029999368136
  0.8121098827261306  0.7202096244119638  0.0916407545611278
  0.6191570431263271  0.3664994034637614  0.0933695832129434
  0.0383314767383112  0.8918612382260429  0.1974878950932362
  0.3656855923419804  0.0105704616200094  0.3091552621498939
  0.4610691703043455  0.0098676185249788  0.2539934856578744
  0.7820885563575943  0.7519868460963018  0.9869863117724735
  0.4014555097536411  0.0979256277893889  0.9047810439229169
  0.9572273310951210  0.1198579230621067  0.6582685084884322
  0.7657596121625053  0.6518506840556806  0.4861323393487558
  0.0425725318026142  0.0642858126800931  0.7017865880206734
  0.1939603087075298  0.3547286497038243  0.4637458275695319
  0.3401971638839336  0.6831031132340919  0.4849871026151747
  0.6002149545742715  0.7608202813263283  0.0459177701930947
  0.5491849714249352  0.7418871169877058  0.2119351442734028
  0.2441741622305585  0.8441164465976007  0.9478501573290162
  0.6347292836803589  0.7462498141018611  0.1450734281549229
  0.9205897798722382  0.5643255134532392  0.5819367154051626
  0.8363950692607220  0.0309767004872189  0.0679072028989781
  0.5156961112119562  0.5082363544928650  0.8024712357045248
  0.9956245189124073  0.4991033636813479  0.6183799540526929
  0.1304169056029639  0.4471998335003828  0.3074361588970498
  0.2604275402411160  0.8761515386701993  0.8452289091171881
  0.0483554502181044  0.5118059575735719  0.3442548650020071
  0.6254938286874920  0.1997730839424368  0.6131587365701071
  0.3911765214710675  0.3611429814648411  0.1427022478956693
  0.4383789148561524  0.4858702808741722  0.8775767556825885
  0.2397631160593073  0.2153079540229555  0.8428839344050032
  0.2044685587137259  0.0419028023390035  0.4803704539811849
  0.2969370470067364  0.3681517681145099  0.1983817921755931
  0.2695479754318196  0.2907960431550720  0.5057730643902054
  0.3321807323047168  0.0551962616677019  0.0590291259665016
  0.7471545644849492  0.0717128926013150  0.0176320563737923
  0.7856905512288296  0.2090269515061575  0.5309111073988629
  0.8281083440068736  0.2532775273361474  0.3093668757579969
  0.9487493152719888  0.7307689750525038  0.8776118892615068
  0.3809778787821195  0.4183675807098949  0.0486843554706751
  0.8946791444689058  0.8402836890441234  0.6232738268475939
  0.0709395148845315  0.5412663717058880  0.1755128902384107
  0.8407824572909519  0.9767817726104056  0.2572740208819247
  0.3552188249443782  0.7575495593527116  0.1968422871832161
  0.8468247589210560  0.7660182795025398  0.8993829991335850
  0.6381943768372864  0.8012530584533599  0.8697656695790166
  0.0038271269325025  0.6734518742218905  0.9446897044677216
  0.8050599327031591  0.8917764072302444  0.5769543256543350
  0.4751607318729900  0.5982976285642194  0.6160126654875625
  0.9623158652350117  0.1545157052773848  0.5568742050619514
  0.1859063303571908  0.9371428628107301  0.7960754103105481
  0.1325264243489710  0.0702058988811981  0.5531094841438070
  0.6443877673801183  0.0624176190291411  0.0406443324746555
  0.2323163130554803  0.7551866549461972  0.3614472483327710
  0.8547688501551356  0.6356242392244164  0.4218939975785938
  0.1866818686736892  0.8273860840798519  0.1146804600678422
  0.6451539712867426  0.9730933517005849  0.4563524092425392
  0.5395962500536059  0.2559522054722447  0.3473821511466450
  0.1251905109536893  0.1414011468809847  0.2122955002114517
  0.0833164458869496  0.9335990914418704  0.9631997865845958
  0.5816009484231972  0.3218186357963996  0.1852528747475732
  0.4389563658969952  0.2277280978656791  0.5082025577317748
  0.8169220558443141  0.9309257439045501  0.4763608749404352
  0.7374643957137996  0.7274849719353290  0.1695937499965915
  0.7153656215115823  0.1298951305307035  0.8271883454126616
  0.9950418853483637  0.8549717984718940  0.4623054359136919
  0.1600796169925746  0.8692855452344223  0.0092658182946986
  0.3570260331552551  0.2804134083690004  0.3459145824410997
  0.6592029721626733  0.8596296823980812  0.7058540578848745
  0.6063951683408262  0.1248842483271811  0.8475734407597295
  0.0036452322087992  0.8967310657969162  0.2952882454659528
  0.3725330340182020  0.8966539632286478  0.6906644676063832
  0.4896999143731937  0.7659430914348868  0.0486556038576088
  0.0715067370737509  0.7564612534751187  0.6064683232089945
  0.3710339870545491 -0.0173724564208456  0.4297327575707823
  0.6191037917083695  0.2268843513488247  0.5076260864583486
  0.9037417565145615  0.2159783401843445  0.3824078754509767
  0.4950750868503316  0.0223074161842202  0.1488468957215482
  0.1760761433068106  0.3430047705009664  0.6406114708011875
  0.8158781826954831  0.3202995707560078  0.1152484196555026
  0.4724778483861827  0.3162763433559416  0.1970226298943095
  0.3773475552765307  0.6318157987362401  0.5743195872224635
  0.3056617681758367  0.6100688733399601  0.6528738364251608
  0.4380617770954006  0.8196296120099495  0.8638100442473707
  0.4794653030675157  0.0603515864757051  0.9668760993580487
  0.3994847722136785  0.7049185548409723  0.3932949382159880
  0.1556571038487977  0.1803047813218344  0.0213862510912501
  0.9132546499792749  0.0259877717496385  0.9938812867835832
  0.7248225275996998  0.3650806051060966  0.0716742324114681
  0.0755241462591204  0.2940832788253471  0.9014268410223740
  0.0461223651399130  0.3967318300505394  0.7644773310416986
  0.4375787487590888  0.0318328247584199  0.0622849061843932
  0.0068529171309806  0.5690758072607747  0.2559751945857248
  0.6608814583623610  0.5950296746907110  0.6409723252816966
  0.9828036588951159  0.6485792221268682  0.0521853878878425
  0.8906837097375356  0.3253420019464803  0.0354917701124045
  0.8768193503542172  0.9818367977227952  0.1555637364714695
  0.5682667522362718  0.4156347277936345 -0.0028173371888129
  0.6236322056462444  0.9355208692928676  0.5530289385696958
  0.2778359513074776  0.3363611104886470  0.2991074368823750
  0.7738269317984111  0.1493523882076442  0.7293284089147474
  0.4766851690288321  0.8935944085347546  0.6574620097061997
  0.7524214711091720  0.6169746558117557  0.5878651983566806
  0.1315816339159828  0.8366053730783162  0.2039906008302823
  0.6282021931447388  0.2798681087431666  0.2888131113887777
  0.2931779864741138  0.9473300557856076  0.6283853139452291
  0.4189516606076305  0.1518296930621509  0.8157233469606804
  0.1696481614879108  0.7152930179622397  0.5637508588209666
  0.7325287151506084  0.1849631294056344  0.6331929252460283
  0.7379843521545116  0.9722034097253216  0.4090500963872325
  0.3303719798496561  0.2028672701119223  0.7754516071059077
  0.0250785391074556  0.0318711481418625  0.8016689947314722
  0.4620095450848964  0.5495782394763811  0.7125142465027350
  0.5713618032870273  0.6236160640230723  0.5813047635392252
  0.1636342267116752  0.0889154188551891  0.3873783585400127
  0.6483208803566126  0.4421561298405568  0.9229171289493895
  0.6764806594339204  0.6866063372810394  0.4420328347668984
  0.2878006406966410  0.7858971504148227  0.1129205763753648
  0.8473519511209101  0.3832921779739366  0.9497690663258741
  0.3406646197703809  0.2336884749825191  0.6709391544887199
  0.2467764844966837  0.5454153809078625  0.8764672280099380
  0.0959299255414124  0.9678057842001185  0.8551533914079326
  0.9758423501815666  0.7520433791707644  0.7716297365023094
  0.8617429662139082  0.2711259557491066  0.2041932043836188
  0.9814097409127983  0.2708456826006183  0.0631013209176308
  0.9329229252025732  0.5832603932205216  0.4757204695251781
  0.0613303029691100  0.7235717627466935  0.7116685108655486
  0.6047588750986654  0.0309832439860581  0.1395140110367764
  0.1464925333060705  0.4690353033317710  0.2024591466747961
  0.5063765778638817  0.7012478410767695  0.4002541477708755
  0.7737735011805553  0.1009921200544939  0.9146105431219768
  0.9765963786066785  0.9407644369840369  0.1258863022394524
 
  0.00000000E+00  0.00000000E+00  0.00000000E+00
  0.00000000E+00  0.00000000E+00  0.00000000E+00
  0.00000000E+00  0.00000000E+00  0.00000000E+00
  0.00000000E+00  0.00000000E+00  0.00000000E+00
  0.00000000E+00  0.00000000E+00  0.00000000E+00
  0.00000000E+00  0.00000000E+00  0.00000000E+00
  0.00000000E+00  0.00000000E+00  0.00000000E+00
  0.00000000E+00  0.00000000E+00  0.00000000E+00
  0.00000000E+00  0.00000000E+00  0.00000000E+00
  0.00000000E+00  0.00000000E+00  0.00000000E+00
  0.00000000E+00  0.00000000E+00  0.00000000E+00
  0.00000000E+00  0.00000000E+00  0.00000000E+00
  0.00000000E+00  0.00000000E+00  0.00000000E+00
  0.00000000E+00  0.00000000E+00  0.00000000E+00
  0.00000000E+00  0.00000000E+00  0.00000000E+00
  0.00000000E+00  0.00000000E+00  0.00000000E+00
  0.00000000E+00  0.00000000E+00  0.00000000E+00
  0.00000000E+00  0.00000000E+00  0.00000000E+00
  0.00000000E+00  0.00000000E+00  0.00000000E+00
  0.00000000E+00  0.00000000E+00  0.00000000E+00
  0.00000000E+00  0.00000000E+00  0.00000000E+00
  0.00000000E+00  0.00000000E+00  0.00000000E+00
  0.00000000E+00  0.00000000E+00  0.00000000E+00
  0.00000000E+00  0.00000000E+00  0.00000000E+00
  0.00000000E+00  0.00000000E+00  0.00000000E+00
  0.00000000E+00  0.00000000E+00  0.00000000E+00
  0.00000000E+00  0.00000000E+00  0.00000000E+00
  0.00000000E+00  0.00000000E+00  0.00000000E+00
  0.00000000E+00  0.00000000E+00  0.00000000E+00
  0.00000000E+00  0.00000000E+00  0.00000000E+00
  0.00000000E+00  0.00000000E+00  0.00000000E+00
  0.00000000E+00  0.00000000E+00  0.00000000E+00
  0.00000000E+00  0.00000000E+00  0.00000000E+00
  0.00000000E+00  0.00000000E+00  0.00000000E+00
  0.00000000E+00  0.00000000E+00  0.00000000E+00
  0.00000000E+00  0.00000000E+00  0.00000000E+00
  0.00000000E+00  0.00000000E+00  0.00000000E+00
  0.00000000E+00  0.00000000E+00  0.00000000E+00
  0.00000000E+00  0.00000000E+00  0.00000000E+00
  0.00000000E+00  0.00000000E+00  0.00000000E+00
  0.00000000E+00  0.00000000E+00  0.00000000E+00
  0.00000000E+00  0.00000000E+00  0.00000000E+00
  0.00000000E+00  0.00000000E+00  0.00000000E+00
  0.00000000E+00  0.00000000E+00  0.00000000E+00
  0.00000000E+00  0.00000000E+00  0.00000000E+00
  0.00000000E+00  0.00000000E+00  0.00000000E+00
  0.00000000E+00  0.00000000E+00  0.00000000E+00
  0.00000000E+00  0.00000000E+00  0.00000000E+00
  0.00000000E+00  0.00000000E+00  0.00000000E+00
  0.00000000E+00  0.00000000E+00  0.00000000E+00
  0.00000000E+00  0.00000000E+00  0.00000000E+00
  0.00000000E+00  0.00000000E+00  0.00000000E+00
  0.00000000E+00  0.00000000E+00  0.00000000E+00
  0.00000000E+00  0.00000000E+00  0.00000000E+00
  0.00000000E+00  0.00000000E+00  0.00000000E+00
  0.00000000E+00  0.00000000E+00  0.00000000E+00
  0.00000000E+00  0.00000000E+00  0.00000000E+00
  0.00000000E+00  0.00000000E+00  0.00000000E+00
  0.00000000E+00  0.00000000E+00  0.00000000E+00
  0.00000000E+00  0.00000000E+00  0.00000000E+00
  0.00000000E+00  0.00000000E+00  0.00000000E+00
  0.00000000E+00  0.00000000E+00  0.00000000E+00
  0.00000000E+00  0.00000000E+00  0.00000000E+00
  0.00000000E+00  0.00000000E+00  0.00000000E+00
  0.00000000E+00  0.00000000E+00  0.00000000E+00
  0.00000000E+00  0.00000000E+00  0.00000000E+00
  0.00000000E+00  0.00000000E+00  0.00000000E+00
  0.00000000E+00  0.00000000E+00  0.00000000E+00
  0.00000000E+00  0.00000000E+00  0.00000000E+00
  0.00000000E+00  0.00000000E+00  0.00000000E+00
  0.00000000E+00  0.00000000E+00  0.00000000E+00
  0.00000000E+00  0.00000000E+00  0.00000000E+00
  0.00000000E+00  0.00000000E+00  0.00000000E+00
  0.00000000E+00  0.00000000E+00  0.00000000E+00
  0.00000000E+00  0.00000000E+00  0.00000000E+00
  0.00000000E+00  0.00000000E+00  0.00000000E+00
  0.00000000E+00  0.00000000E+00  0.00000000E+00
  0.00000000E+00  0.00000000E+00  0.00000000E+00
  0.00000000E+00  0.00000000E+00  0.00000000E+00
  0.00000000E+00  0.00000000E+00  0.00000000E+00
  0.00000000E+00  0.00000000E+00  0.00000000E+00
  0.00000000E+00  0.00000000E+00  0.00000000E+00
  0.00000000E+00  0.00000000E+00  0.00000000E+00
  0.00000000E+00  0.00000000E+00  0.00000000E+00
  0.00000000E+00  0.00000000E+00  0.00000000E+00
  0.00000000E+00  0.00000000E+00  0.00000000E+00
  0.00000000E+00  0.00000000E+00  0.00000000E+00
  0.00000000E+00  0.00000000E+00  0.00000000E+00
  0.00000000E+00  0.00000000E+00  0.00000000E+00
  0.00000000E+00  0.00000000E+00  0.00000000E+00
  0.00000000E+00  0.00000000E+00  0.00000000E+00
  0.00000000E+00  0.00000000E+00  0.00000000E+00
  0.00000000E+00  0.00000000E+00  0.00000000E+00
  0.00000000E+00  0.00000000E+00  0.00000000E+00
  0.00000000E+00  0.00000000E+00  0.00000000E+00
  0.00000000E+00  0.00000000E+00  0.00000000E+00
  0.00000000E+00  0.00000000E+00  0.00000000E+00
  0.00000000E+00  0.00000000E+00  0.00000000E+00
  0.00000000E+00  0.00000000E+00  0.00000000E+00
  0.00000000E+00  0.00000000E+00  0.00000000E+00
  0.00000000E+00  0.00000000E+00  0.00000000E+00
  0.00000000E+00  0.00000000E+00  0.00000000E+00
  0.00000000E+00  0.00000000E+00  0.00000000E+00
  0.00000000E+00  0.00000000E+00  0.00000000E+00
  0.00000000E+00  0.00000000E+00  0.00000000E+00
  0.00000000E+00  0.00000000E+00  0.00000000E+00
  0.00000000E+00  0.00000000E+00  0.00000000E+00
  0.00000000E+00  0.00000000E+00  0.00000000E+00
  0.00000000E+00  0.00000000E+00  0.00000000E+00
  0.00000000E+00  0.00000000E+00  0.00000000E+00
  0.00000000E+00  0.00000000E+00  0.00000000E+00
  0.00000000E+00  0.00000000E+00  0.00000000E+00
  0.00000000E+00  0.00000000E+00  0.00000000E+00
  0.00000000E+00  0.00000000E+00  0.00000000E+00
  0.00000000E+00  0.00000000E+00  0.00000000E+00
  0.00000000E+00  0.00000000E+00  0.00000000E+00
  0.00000000E+00  0.00000000E+00  0.00000000E+00
  0.00000000E+00  0.00000000E+00  0.00000000E+00
  0.00000000E+00  0.00000000E+00  0.00000000E+00
  0.00000000E+00  0.00000000E+00  0.00000000E+00
  0.00000000E+00  0.00000000E+00  0.00000000E+00
  0.00000000E+00  0.00000000E+00  0.00000000E+00
  0.00000000E+00  0.00000000E+00  0.00000000E+00
  0.00000000E+00  0.00000000E+00  0.00000000E+00
  0.00000000E+00  0.00000000E+00  0.00000000E+00
  0.00000000E+00  0.00000000E+00  0.00000000E+00
  0.00000000E+00  0.00000000E+00  0.00000000E+00
  0.00000000E+00  0.00000000E+00  0.00000000E+00
  0.00000000E+00  0.00000000E+00  0.00000000E+00
  0.00000000E+00  0.00000000E+00  0.00000000E+00
  0.00000000E+00  0.00000000E+00  0.00000000E+00
  0.00000000E+00  0.00000000E+00  0.00000000E+00
  0.00000000E+00  0.00000000E+00  0.00000000E+00
  0.00000000E+00  0.00000000E+00  0.00000000E+00
  0.00000000E+00  0.00000000E+00  0.00000000E+00
  0.00000000E+00  0.00000000E+00  0.00000000E+00
  0.00000000E+00  0.00000000E+00  0.00000000E+00
  0.00000000E+00  0.00000000E+00  0.00000000E+00
  0.00000000E+00  0.00000000E+00  0.00000000E+00
  0.00000000E+00  0.00000000E+00  0.00000000E+00
  0.00000000E+00  0.00000000E+00  0.00000000E+00
  0.00000000E+00  0.00000000E+00  0.00000000E+00
  0.00000000E+00  0.00000000E+00  0.00000000E+00
  0.00000000E+00  0.00000000E+00  0.00000000E+00
  0.00000000E+00  0.00000000E+00  0.00000000E+00
  0.00000000E+00  0.00000000E+00  0.00000000E+00
  0.00000000E+00  0.00000000E+00  0.00000000E+00
  0.00000000E+00  0.00000000E+00  0.00000000E+00
  0.00000000E+00  0.00000000E+00  0.00000000E+00
  0.00000000E+00  0.00000000E+00  0.00000000E+00
  0.00000000E+00  0.00000000E+00  0.00000000E+00
  0.00000000E+00  0.00000000E+00  0.00000000E+00
  0.00000000E+00  0.00000000E+00  0.00000000E+00
  0.00000000E+00  0.00000000E+00  0.00000000E+00
  0.00000000E+00  0.00000000E+00  0.00000000E+00
  0.00000000E+00  0.00000000E+00  0.00000000E+00
  0.00000000E+00  0.00000000E+00  0.00000000E+00
  0.00000000E+00  0.00000000E+00  0.00000000E+00
  0.00000000E+00  0.00000000E+00  0.00000000E+00
  0.00000000E+00  0.00000000E+00  0.00000000E+00
  0.00000000E+00  0.00000000E+00  0.00000000E+00
  0.00000000E+00  0.00000000E+00  0.00000000E+00
  0.00000000E+00  0.00000000E+00  0.00000000E+00
  0.00000000E+00  0.00000000E+00  0.00000000E+00
  0.00000000E+00  0.00000000E+00  0.00000000E+00
  0.00000000E+00  0.00000000E+00  0.00000000E+00
  0.00000000E+00  0.00000000E+00  0.00000000E+00
  0.00000000E+00  0.00000000E+00  0.00000000E+00
  0.00000000E+00  0.00000000E+00  0.00000000E+00
  0.00000000E+00  0.00000000E+00  0.00000000E+00
  0.00000000E+00  0.00000000E+00  0.00000000E+00
  0.00000000E+00  0.00000000E+00  0.00000000E+00
  0.00000000E+00  0.00000000E+00  0.00000000E+00
  0.00000000E+00  0.00000000E+00  0.00000000E+00
  0.00000000E+00  0.00000000E+00  0.00000000E+00
  0.00000000E+00  0.00000000E+00  0.00000000E+00
  0.00000000E+00  0.00000000E+00  0.00000000E+00
  0.00000000E+00  0.00000000E+00  0.00000000E+00
  0.00000000E+00  0.00000000E+00  0.00000000E+00
  0.00000000E+00  0.00000000E+00  0.00000000E+00
  0.00000000E+00  0.00000000E+00  0.00000000E+00
  0.00000000E+00  0.00000000E+00  0.00000000E+00
  0.00000000E+00  0.00000000E+00  0.00000000E+00
  0.00000000E+00  0.00000000E+00  0.00000000E+00
  0.00000000E+00  0.00000000E+00  0.00000000E+00
  0.00000000E+00  0.00000000E+00  0.00000000E+00
  0.00000000E+00  0.00000000E+00  0.00000000E+00
  0.00000000E+00  0.00000000E+00  0.00000000E+00
  0.00000000E+00  0.00000000E+00  0.00000000E+00
  0.00000000E+00  0.00000000E+00  0.00000000E+00
  0.00000000E+00  0.00000000E+00  0.00000000E+00
  0.00000000E+00  0.00000000E+00  0.00000000E+00
  0.00000000E+00  0.00000000E+00  0.00000000E+00
  0.00000000E+00  0.00000000E+00  0.00000000E+00
  0.00000000E+00  0.00000000E+00  0.00000000E+00
  0.00000000E+00  0.00000000E+00  0.00000000E+00
  0.00000000E+00  0.00000000E+00  0.00000000E+00
  0.00000000E+00  0.00000000E+00  0.00000000E+00
  0.00000000E+00  0.00000000E+00  0.00000000E+00
  0.00000000E+00  0.00000000E+00  0.00000000E+00
  0.00000000E+00  0.00000000E+00  0.00000000E+00
  0.00000000E+00  0.00000000E+00  0.00000000E+00
  0.00000000E+00  0.00000000E+00  0.00000000E+00
  0.00000000E+00  0.00000000E+00  0.00000000E+00
  0.00000000E+00  0.00000000E+00  0.00000000E+00
  0.00000000E+00  0.00000000E+00  0.00000000E+00
  0.00000000E+00  0.00000000E+00  0.00000000E+00
  0.00000000E+00  0.00000000E+00  0.00000000E+00
  0.00000000E+00  0.00000000E+00  0.00000000E+00
  0.00000000E+00  0.00000000E+00  0.00000000E+00
  0.00000000E+00  0.00000000E+00  0.00000000E+00
  0.00000000E+00  0.00000000E+00  0.00000000E+00
  0.00000000E+00  0.00000000E+00  0.00000000E+00
  0.00000000E+00  0.00000000E+00  0.00000000E+00
  0.00000000E+00  0.00000000E+00  0.00000000E+00
  0.00000000E+00  0.00000000E+00  0.00000000E+00
