# Supplementary material for: Towards an atomistic understanding of disordered carbon electrode materials
Source: Chem Commun (Camb). 2018 May 23;54(47):5988–91. doi: 10.1039/c8cc01388h (PMC5994876; doi:10.1039/c8cc01388h)
Supplement: Supplementary file 1 [file CC-054-C8CC01388H-s001.zip › structures_pure_small/POSCAR/POSCAR.aC216_opt_2.00_05]

 C                                      
   1.00000000000000     
    12.7902788300000001    0.0000000000000000    0.0000000000000000
     0.0000000000000000   12.7902788300000001    0.0000000000000000
     0.0000000000000000    0.0000000000000000   12.7902788300000001
   C 
   216
Direct
  0.4712780909244174  0.2959677759783073  0.5761569618893351
  0.5340588228673353  0.8718374775373499  0.8555887101308369
  0.2041849028651027  0.9420989263487067  0.9768882006890230
  0.7266570225779272  0.6930618101189941  0.3042236243743250
  0.3040394111443570  0.9587615615887912  0.5717414669626889
  0.4980591796865903  0.7592017911642133  0.5389652370542104
  0.7723606352517008  0.9335565514631461  0.9488226730465554
  0.4493498326851623  0.2275308182599841  0.6630768688928180
  0.0620767051344327  0.4375788105275185  0.2873285607472227
  0.2160786486922015  0.0457008833319717  0.5809708747044215
  0.7620656022558766  0.8732337834258511  0.0368289310731435
  0.6634239068939356  0.7085809798132305  0.8513502597687844
  0.2179067218696137  0.5582910012186055  0.5586001297869809
  0.0389111029951663  0.5691838071937244  0.6353049522593534
  0.2783234738888619  0.5882285406127936  0.4715185765697602
  0.4151705866335341  0.7770707426326766  0.6148611124612441
  0.8173905774258218  0.2893410035319813  0.6471020560238142
  0.3650806636269803  0.2497805211586907  0.7291837868134673
  0.1583256550924049  0.6013903392647403  0.9824349557543613
  0.6304864025625090  0.0103792324565330  0.0933169274887334
  0.8001906829228982  0.5873043665797849  0.8051620661115255
  0.8929063923998629  0.3527174811247498  0.9451245411405209
  0.4033480822579231  0.6927519676673328  0.1854023172593024
  0.8612672511432142  0.9159414097116214  0.4151432899372638
  0.6157617458034531  0.1737985119732356  0.9632707254035797
  0.9181728011852474  0.9064400981425849  0.3212392554314973
  0.2170310034807918  0.1414572842254975  0.5200494427663785
  0.3436442905830565  0.6749274367730573  0.2803028059245650
  0.7347140528204712  0.8215251843504797  0.6600032802127245
  0.0459831573275518  0.7247279140362757  0.4056793402068530
  0.9323814360921200  0.1612587222085768  0.0503270330812889
  0.4738276535824774  0.7566388474610763  0.0154246227355746
  0.3403089841939749  0.0065991169121319  0.8874315257284682
  0.7324700644622081  0.0466529347750696  0.4706430765844595
  0.8351938798218870  0.3224825119959733  0.0331438630119647
  0.3998913664704246  0.7032074273076854  0.6991719385578893
  0.5587020353660245  0.6030607155885265  0.1098026032974708
  0.5855504018300888  0.8120863799781717  0.3673674230428549
  0.6966806426156771  0.4783649548593333  0.0570882216898960
  0.7900120756510751  0.2269172526715304  0.1837269364319275
  0.8303857990321808  0.7831948865753723  0.0467366761988390
  0.8453226315257060 -0.0037335015591707  0.8038202333995794
  0.5684780206426699  0.3260754210120034  0.4133958108340896
  0.7769098372439073  0.1665822194319706  0.7763758638330372
  0.3015901507420556  0.5036708348033927  0.0057965376625044
  0.3208550994804544  0.1778466345171415  0.8010560298885769
  0.3139440179507663  0.3418067491850720  0.7098028362132792
  0.1212367599476360  0.6716691230763070  0.4665314362476619
  0.3601306753179613  0.0799852713407986  0.4310763916433817
  0.1718344125796235  0.1130575018738017  0.8954307765889641
  0.7213345685433843  0.5781538431201173  0.4451851831565107
  0.5962824757299463  0.5793979022360433  0.6089158955443799
  0.1653832081468299  0.3854058349586025  0.2716541802163107
  0.9731504193192435  0.2978256647022845  0.5350371446174018
  0.7107398432531618  0.9818410677729136  0.5571165846828854
  0.4739057615386268  0.0623992430325662  0.7662685375015152
  0.0440081130175957  0.2121039502937950  0.5731819947266376
  0.6212669741115866  0.5103292179999338  0.1309448824763566
  0.1132943272078316  0.9424763283955141  0.0301420291268409
  0.3810042202651636  0.0842604778576909  0.8217565525487073
  0.4812463466795154 -0.0122184304591212  0.3443792422811813
  0.3990674824899842  0.2952109224909215  0.1072026728775667
  0.9661920376860894  0.0567238054495806  0.0800788106136868
  0.9850285871456468  0.6831890640258506  0.9904616434510700
  0.3110996094739298  0.6342350654686262  0.8496721561690543
  0.3731481537179491  0.9856866660823926  0.4898965010638729
  0.9531533977009901 -0.0116509387968900  0.1626365643091696
  0.6051977087780156  0.9478603878124171  0.7085309833218335
  0.8936138361000899  0.6372287689073924  0.1559633047434611
  0.0734953164141526  0.1131003773066773  0.9458145466360302
  0.5104323101355785  0.8316864947167486  0.4506667217979132
  0.6034325104976929  0.1721706432402542  0.5206474239450514
  0.8050943578576897  0.0125335481635434  0.4005212730812520
  0.3990961042143709  0.5992957317312564  0.3406581987233984
  0.0989689520149726  0.9429609630871597  0.6904672392290315
  0.0702027413852164  0.7719012828473164  0.3053114190089975
  0.6487438740179052  0.7252152048472336  0.3747067411377344
  0.5345649334665675  0.2185405578404321  0.0162533940443350
  0.7058201755679649  0.5490074050852398  0.9660907073725525
  0.2170665604241240  0.1976268438405475  0.8402096871982760
  0.7008137747155071  0.1990555115868587  0.3536919979615148
  0.9177030409928114  0.8312821526829884  0.8796192018114334
  0.1127650697873799  0.7012963271378987  0.8387117212831894
  0.0496880054789457  0.5517718318882140  0.1221126154129514
  0.5400604624550243  0.5569042520718079  0.6992409386007685
  0.5118756355485924  0.4197639375567316  0.3948103312354557
  0.4559691814485082  0.9271069213737881  0.4353324678892329
  0.2408259149261991  0.3944785605757382  0.1817227889415099
  0.7463117977312772  0.6769327626974486  0.7814918731796101
  0.3749566494291847  0.9099229145550121  0.9413856321554945
  0.5362643907067516  0.4778673528815240  0.3030202387990286
  0.4168070563485421  0.1498250719328497  0.2629916627209414
  0.7426699775337572  0.7512572763343913  0.2129199333035915
  0.7307949994909949  0.3211459928232822  0.1729014228511647
  0.6794343190390472  0.1409511218637018  0.4474380371698072
  0.5479505993027780  0.9667393453976728  0.2612730935352073
  0.7458121451921088  0.4949080425454425  0.5135054969339732
  0.0204714115761424  0.4229988877618366  0.7790553615087591
  0.4026497111149913  0.5731720799089318  0.8243339593873166
  0.1156031584613597  0.6051199839621162  0.5593160594039849
  0.8366051055777274  0.4283253039140734  0.4928218446199411
  0.0322461059308198  0.1198328489476751  0.6303028348836852
  0.6358530617802840  0.2515700353237360  0.8709972678346593
  0.8501593937316950  0.1873284936252120  0.6943791548942899
  0.7526148355810107  0.3820648116135696  0.0807022541510008
  0.1778647880381980  0.4511842676975232  0.7008747025095594
  0.0927383381588421  0.7926729449672765  0.7902973149609064
  0.2623980408604458  0.8154803657739622  0.7112813496849584
  0.7272904709138781  0.0320788343735776  0.9290690104200091
  0.1692445695305670  0.7592142627011227  0.2529255331299682
  0.8952578500470776  0.4590210570264592  0.4002157850154365
  0.1920059694057639  0.8082411780266421  0.1527264410053610
  0.6432432397658692  0.2933415354729247  0.3386003965731536
  0.0005188735505826  0.9344180870540313  0.7371061302860009
  0.5612141051071405  0.3346946135295886  0.8832644309008540
  0.8913054951975085  0.7535336647891416  0.5319211381243290
  0.2346971081229992  0.0238186712679364  0.9128724376977950
  0.6594396774293599  0.3543219325081327  0.2462494480971320
  0.9970664004138378  0.8465279841632187  0.8052182364009325
  0.9236781125157818  0.0128137528822079  0.7330809527851376
  0.5804492716881705  0.1073363353832830  0.6084396661184102
  0.4229054687833852  0.3590527011124505  0.0180072768219147
  0.9962190385470522  0.4148804359162683  0.3779893952957924
  0.9839145385097677  0.2919787074624117  0.9134421466237685
  0.8941065146032103 -0.0060856825802565  0.2550015930914015
  0.7061815472073605  0.2514032386806207  0.7884127993415367
  0.7639690238514594  0.8864422863797997  0.5746840071162417
  0.3109566311132672  0.7218019525454641  0.7634838625925059
  0.1938805180503399  0.3123695881867173  0.3552510451813841
  0.5036176804979501  0.3102104747576141  0.9689990374626147
  0.3712127278236363  0.5458702558737860  0.4325537918541667
  0.7843156199738579  0.7271371266284715  0.6876406968242414
  0.5024324878475589  0.1320469172342095  0.6808260555086360
  0.7257742643558043  0.3287233874486809  0.7037404427781058
  0.4137148450997656  0.3908250522005681  0.5555272937998647
  0.2438190881134382  0.7018716232766634  0.3136699772868642
  0.2160555098176564  0.3629944573432811  0.7538762544591752
  0.1185682320801114  0.0367004800680149  0.6351502921961587
  0.9255689035129501  0.4671522057553558  0.8023248023964976
  0.2183902925204198  0.6610639489993325  0.4142029134455389
  0.3273332012537422  0.8579242987438277  0.6278157120433681
  0.0131043398331349  0.5099368616127021  0.2181705016992801
  0.7726758143305378  0.5999805970417802  0.3514436563144662
  0.9337688031019024  0.6062234455986515  0.6616514601891403
  0.5788928704767325  0.4639501998277658  0.7447772825091671
  0.9167158042790928  0.5605817730035865  0.2383884989385311
  0.5481524968777493  0.2656780953113280  0.5037860779979074
  0.8247676006915948  0.0644277315480511  0.3033842866252218
  0.6067932152169688  0.4482266737867825  0.2251424882132922
  0.0806749748300744  0.6620977773140803  0.9334469490294863
  0.5299963883180252  0.4272816470409978  0.8342068068171896
  0.6555468348036209  0.8528408011276256  0.7260732273272957
  0.6433150460734858  0.6569264304358512  0.4594404842223644
  0.8447448792366676  0.9109056736027045  0.8724015334649039
  0.3888167418378819  0.7539931906676614  0.0963726454861412
  0.7753467447383084  0.0737681506443754  0.8351610738319023
  0.6781901013756785  0.8439195395970900  0.1997511442814416
  0.5285619963801036  0.9657085252851269  0.7836575196673308
 -0.0004578283685205  0.8479125934533629  0.2718393321126322
  0.6750440784598959  0.4967893829900701  0.5985533288369450
  0.8592367979154983  0.5390478571877623  0.3284599616807757
  0.8563536444087834  0.2284022269910576  0.0914527660224252
  0.1292852955344130  0.2971928966630608  0.4413321925491888
  0.0477971141265313  0.0286876523975485  0.0117892255423324
  0.9335215972702584  0.1092132296519554  0.6806352866277976
  0.2884335446959840  0.8777391061502645  0.0024672879578405
  0.4889586795073762  0.6248848797295259  0.1892413395797485
  0.6319863421791415  0.0122520793995868  0.6248740062878352
  0.1607450116623973  0.2935956807614639  0.8157795773822588
  0.6040774074659848  0.8731179975821987  0.2758165414075694
  0.3255456052988308  0.3118375625319038  0.1861058986664375
  0.4831423284220149  0.5674487360763512  0.2818412644090031
  0.2891936673030199  0.8091149623291529  0.0873121286289787
  0.1594966459965080  0.8514077199141648  0.7231696912127716
  0.7830858416146472  0.5229812305129398  0.8934580675572772
  0.8887195463155624  0.5556564570368021  0.7482214362035836
  0.0308532158840814  0.3433985194392578  0.4519559077083772
  0.8439969483740728  0.8547120450753253  0.5069426770040424
  0.2594057619948257  0.5883156812677964  0.9411031554011824
  0.1376504680357763  0.2177467793314296  0.5183742014873365
  0.3414538555905892  0.2347722773813408  0.2681577411379082
  0.9534063211095306  0.7227706508692570  0.4541815081707786
  0.0551067206151514  0.3316111639729303  0.8362737868696480
  0.1445286070388904  0.5399455282808184  0.0743510791569251
  0.2880647617567964  0.1596001610895793  0.4386209387835355
  0.4318451112707437  0.4538155429025603  0.4635045622158553
  0.3894610823354716  0.4509227856365263  0.9706533531818662
  0.7758832717724384  0.1622646466617756  0.2758365767744909
  0.6560842145777851  0.0745801546117630 -0.0026117150653694
  0.1071861084164700  0.8747315201237951  0.1170010196434724
  0.4411272675099566  0.4839782153376073  0.8770010693524598
  0.6655166514427543  0.4225919385220095  0.6848033140925740
  0.2337058584974086  0.4722740079190814  0.0951733738948745
  0.9971281559368578  0.1947064759870051  0.9652040899369474
  0.6412133827828110  0.6455713958051305  0.9450451686093156
  0.0200293385990437  0.8975048716346437  0.1765677653614654
  0.5582146824413415  0.6726172214181007  0.0193558301067453
  0.9750951273296081  0.6252268071653403  0.0828958289641014
  0.8691809175904885  0.6924066290685442  0.6253112925532480
  0.9102708324092330  0.7626165972891821  0.9690162916506830
  0.8214250489056154  0.7204670896489721  0.1389688077987490
  0.5736375510733223  0.6669030083488657  0.5413373641904076
  0.2503951065877021  0.4837505432038962  0.6270664433360102
  0.3360620894370402  0.4124444573382381  0.6283343372095103
  0.4657210857285219  0.8457238880219703  0.9392858794989394
  0.6881966095261965  0.9112869083860242  0.1107653810710038
  0.4717660897416042  0.2064693905414597  0.1040451595143671
  0.4226397073242819  0.0791322051095981  0.3438213407153089
  0.0760525944034665  0.4836849458967777  0.7030227341065035
  0.8635791445638499  0.4420903811054135  0.8883703543594409
  0.8726542917086498  0.3385296773341829  0.5597411178900484
  0.2781593095299179  0.2380874581954711  0.3570914474484628
  0.6159776671464562  0.8045971294427967  0.8182511202730409
  0.5552607790214636  0.0377879678929817  0.1738557634876241
  0.4838813133094634  0.1285534442121418  0.1776858384438328
  0.4539127027538319  0.6118362350740590  0.7350403287629758
 
  0.00000000E+00  0.00000000E+00  0.00000000E+00
  0.00000000E+00  0.00000000E+00  0.00000000E+00
  0.00000000E+00  0.00000000E+00  0.00000000E+00
  0.00000000E+00  0.00000000E+00  0.00000000E+00
  0.00000000E+00  0.00000000E+00  0.00000000E+00
  0.00000000E+00  0.00000000E+00  0.00000000E+00
  0.00000000E+00  0.00000000E+00  0.00000000E+00
  0.00000000E+00  0.00000000E+00  0.00000000E+00
  0.00000000E+00  0.00000000E+00  0.00000000E+00
  0.00000000E+00  0.00000000E+00  0.00000000E+00
  0.00000000E+00  0.00000000E+00  0.00000000E+00
  0.00000000E+00  0.00000000E+00  0.00000000E+00
  0.00000000E+00  0.00000000E+00  0.00000000E+00
  0.00000000E+00  0.00000000E+00  0.00000000E+00
  0.00000000E+00  0.00000000E+00  0.00000000E+00
  0.00000000E+00  0.00000000E+00  0.00000000E+00
  0.00000000E+00  0.00000000E+00  0.00000000E+00
  0.00000000E+00  0.00000000E+00  0.00000000E+00
  0.00000000E+00  0.00000000E+00  0.00000000E+00
  0.00000000E+00  0.00000000E+00  0.00000000E+00
  0.00000000E+00  0.00000000E+00  0.00000000E+00
  0.00000000E+00  0.00000000E+00  0.00000000E+00
  0.00000000E+00  0.00000000E+00  0.00000000E+00
  0.00000000E+00  0.00000000E+00  0.00000000E+00
  0.00000000E+00  0.00000000E+00  0.00000000E+00
  0.00000000E+00  0.00000000E+00  0.00000000E+00
  0.00000000E+00  0.00000000E+00  0.00000000E+00
  0.00000000E+00  0.00000000E+00  0.00000000E+00
  0.00000000E+00  0.00000000E+00  0.00000000E+00
  0.00000000E+00  0.00000000E+00  0.00000000E+00
  0.00000000E+00  0.00000000E+00  0.00000000E+00
  0.00000000E+00  0.00000000E+00  0.00000000E+00
  0.00000000E+00  0.00000000E+00  0.00000000E+00
  0.00000000E+00  0.00000000E+00  0.00000000E+00
  0.00000000E+00  0.00000000E+00  0.00000000E+00
  0.00000000E+00  0.00000000E+00  0.00000000E+00
  0.00000000E+00  0.00000000E+00  0.00000000E+00
  0.00000000E+00  0.00000000E+00  0.00000000E+00
  0.00000000E+00  0.00000000E+00  0.00000000E+00
  0.00000000E+00  0.00000000E+00  0.00000000E+00
  0.00000000E+00  0.00000000E+00  0.00000000E+00
  0.00000000E+00  0.00000000E+00  0.00000000E+00
  0.00000000E+00  0.00000000E+00  0.00000000E+00
  0.00000000E+00  0.00000000E+00  0.00000000E+00
  0.00000000E+00  0.00000000E+00  0.00000000E+00
  0.00000000E+00  0.00000000E+00  0.00000000E+00
  0.00000000E+00  0.00000000E+00  0.00000000E+00
  0.00000000E+00  0.00000000E+00  0.00000000E+00
  0.00000000E+00  0.00000000E+00  0.00000000E+00
  0.00000000E+00  0.00000000E+00  0.00000000E+00
  0.00000000E+00  0.00000000E+00  0.00000000E+00
  0.00000000E+00  0.00000000E+00  0.00000000E+00
  0.00000000E+00  0.00000000E+00  0.00000000E+00
  0.00000000E+00  0.00000000E+00  0.00000000E+00
  0.00000000E+00  0.00000000E+00  0.00000000E+00
  0.00000000E+00  0.00000000E+00  0.00000000E+00
  0.00000000E+00  0.00000000E+00  0.00000000E+00
  0.00000000E+00  0.00000000E+00  0.00000000E+00
  0.00000000E+00  0.00000000E+00  0.00000000E+00
  0.00000000E+00  0.00000000E+00  0.00000000E+00
  0.00000000E+00  0.00000000E+00  0.00000000E+00
  0.00000000E+00  0.00000000E+00  0.00000000E+00
  0.00000000E+00  0.00000000E+00  0.00000000E+00
  0.00000000E+00  0.00000000E+00  0.00000000E+00
  0.00000000E+00  0.00000000E+00  0.00000000E+00
  0.00000000E+00  0.00000000E+00  0.00000000E+00
  0.00000000E+00  0.00000000E+00  0.00000000E+00
  0.00000000E+00  0.00000000E+00  0.00000000E+00
  0.00000000E+00  0.00000000E+00  0.00000000E+00
  0.00000000E+00  0.00000000E+00  0.00000000E+00
  0.00000000E+00  0.00000000E+00  0.00000000E+00
  0.00000000E+00  0.00000000E+00  0.00000000E+00
  0.00000000E+00  0.00000000E+00  0.00000000E+00
  0.00000000E+00  0.00000000E+00  0.00000000E+00
  0.00000000E+00  0.00000000E+00  0.00000000E+00
  0.00000000E+00  0.00000000E+00  0.00000000E+00
  0.00000000E+00  0.00000000E+00  0.00000000E+00
  0.00000000E+00  0.00000000E+00  0.00000000E+00
  0.00000000E+00  0.00000000E+00  0.00000000E+00
  0.00000000E+00  0.00000000E+00  0.00000000E+00
  0.00000000E+00  0.00000000E+00  0.00000000E+00
  0.00000000E+00  0.00000000E+00  0.00000000E+00
  0.00000000E+00  0.00000000E+00  0.00000000E+00
  0.00000000E+00  0.00000000E+00  0.00000000E+00
  0.00000000E+00  0.00000000E+00  0.00000000E+00
  0.00000000E+00  0.00000000E+00  0.00000000E+00
  0.00000000E+00  0.00000000E+00  0.00000000E+00
  0.00000000E+00  0.00000000E+00  0.00000000E+00
  0.00000000E+00  0.00000000E+00  0.00000000E+00
  0.00000000E+00  0.00000000E+00  0.00000000E+00
  0.00000000E+00  0.00000000E+00  0.00000000E+00
  0.00000000E+00  0.00000000E+00  0.00000000E+00
  0.00000000E+00  0.00000000E+00  0.00000000E+00
  0.00000000E+00  0.00000000E+00  0.00000000E+00
  0.00000000E+00  0.00000000E+00  0.00000000E+00
  0.00000000E+00  0.00000000E+00  0.00000000E+00
  0.00000000E+00  0.00000000E+00  0.00000000E+00
  0.00000000E+00  0.00000000E+00  0.00000000E+00
  0.00000000E+00  0.00000000E+00  0.00000000E+00
  0.00000000E+00  0.00000000E+00  0.00000000E+00
  0.00000000E+00  0.00000000E+00  0.00000000E+00
  0.00000000E+00  0.00000000E+00  0.00000000E+00
  0.00000000E+00  0.00000000E+00  0.00000000E+00
  0.00000000E+00  0.00000000E+00  0.00000000E+00
  0.00000000E+00  0.00000000E+00  0.00000000E+00
  0.00000000E+00  0.00000000E+00  0.00000000E+00
  0.00000000E+00  0.00000000E+00  0.00000000E+00
  0.00000000E+00  0.00000000E+00  0.00000000E+00
  0.00000000E+00  0.00000000E+00  0.00000000E+00
  0.00000000E+00  0.00000000E+00  0.00000000E+00
  0.00000000E+00  0.00000000E+00  0.00000000E+00
  0.00000000E+00  0.00000000E+00  0.00000000E+00
  0.00000000E+00  0.00000000E+00  0.00000000E+00
  0.00000000E+00  0.00000000E+00  0.00000000E+00
  0.00000000E+00  0.00000000E+00  0.00000000E+00
  0.00000000E+00  0.00000000E+00  0.00000000E+00
  0.00000000E+00  0.00000000E+00  0.00000000E+00
  0.00000000E+00  0.00000000E+00  0.00000000E+00
  0.00000000E+00  0.00000000E+00  0.00000000E+00
  0.00000000E+00  0.00000000E+00  0.00000000E+00
  0.00000000E+00  0.00000000E+00  0.00000000E+00
  0.00000000E+00  0.00000000E+00  0.00000000E+00
  0.00000000E+00  0.00000000E+00  0.00000000E+00
  0.00000000E+00  0.00000000E+00  0.00000000E+00
  0.00000000E+00  0.00000000E+00  0.00000000E+00
  0.00000000E+00  0.00000000E+00  0.00000000E+00
  0.00000000E+00  0.00000000E+00  0.00000000E+00
  0.00000000E+00  0.00000000E+00  0.00000000E+00
  0.00000000E+00  0.00000000E+00  0.00000000E+00
  0.00000000E+00  0.00000000E+00  0.00000000E+00
  0.00000000E+00  0.00000000E+00  0.00000000E+00
  0.00000000E+00  0.00000000E+00  0.00000000E+00
  0.00000000E+00  0.00000000E+00  0.00000000E+00
  0.00000000E+00  0.00000000E+00  0.00000000E+00
  0.00000000E+00  0.00000000E+00  0.00000000E+00
  0.00000000E+00  0.00000000E+00  0.00000000E+00
  0.00000000E+00  0.00000000E+00  0.00000000E+00
  0.00000000E+00  0.00000000E+00  0.00000000E+00
  0.00000000E+00  0.00000000E+00  0.00000000E+00
  0.00000000E+00  0.00000000E+00  0.00000000E+00
  0.00000000E+00  0.00000000E+00  0.00000000E+00
  0.00000000E+00  0.00000000E+00  0.00000000E+00
  0.00000000E+00  0.00000000E+00  0.00000000E+00
  0.00000000E+00  0.00000000E+00  0.00000000E+00
  0.00000000E+00  0.00000000E+00  0.00000000E+00
  0.00000000E+00  0.00000000E+00  0.00000000E+00
  0.00000000E+00  0.00000000E+00  0.00000000E+00
  0.00000000E+00  0.00000000E+00  0.00000000E+00
  0.00000000E+00  0.00000000E+00  0.00000000E+00
  0.00000000E+00  0.00000000E+00  0.00000000E+00
  0.00000000E+00  0.00000000E+00  0.00000000E+00
  0.00000000E+00  0.00000000E+00  0.00000000E+00
  0.00000000E+00  0.00000000E+00  0.00000000E+00
  0.00000000E+00  0.00000000E+00  0.00000000E+00
  0.00000000E+00  0.00000000E+00  0.00000000E+00
  0.00000000E+00  0.00000000E+00  0.00000000E+00
  0.00000000E+00  0.00000000E+00  0.00000000E+00
  0.00000000E+00  0.00000000E+00  0.00000000E+00
  0.00000000E+00  0.00000000E+00  0.00000000E+00
  0.00000000E+00  0.00000000E+00  0.00000000E+00
  0.00000000E+00  0.00000000E+00  0.00000000E+00
  0.00000000E+00  0.00000000E+00  0.00000000E+00
  0.00000000E+00  0.00000000E+00  0.00000000E+00
  0.00000000E+00  0.00000000E+00  0.00000000E+00
  0.00000000E+00  0.00000000E+00  0.00000000E+00
  0.00000000E+00  0.00000000E+00  0.00000000E+00
  0.00000000E+00  0.00000000E+00  0.00000000E+00
  0.00000000E+00  0.00000000E+00  0.00000000E+00
  0.00000000E+00  0.00000000E+00  0.00000000E+00
  0.00000000E+00  0.00000000E+00  0.00000000E+00
  0.00000000E+00  0.00000000E+00  0.00000000E+00
  0.00000000E+00  0.00000000E+00  0.00000000E+00
  0.00000000E+00  0.00000000E+00  0.00000000E+00
  0.00000000E+00  0.00000000E+00  0.00000000E+00
  0.00000000E+00  0.00000000E+00  0.00000000E+00
  0.00000000E+00  0.00000000E+00  0.00000000E+00
  0.00000000E+00  0.00000000E+00  0.00000000E+00
  0.00000000E+00  0.00000000E+00  0.00000000E+00
  0.00000000E+00  0.00000000E+00  0.00000000E+00
  0.00000000E+00  0.00000000E+00  0.00000000E+00
  0.00000000E+00  0.00000000E+00  0.00000000E+00
  0.00000000E+00  0.00000000E+00  0.00000000E+00
  0.00000000E+00  0.00000000E+00  0.00000000E+00
  0.00000000E+00  0.00000000E+00  0.00000000E+00
  0.00000000E+00  0.00000000E+00  0.00000000E+00
  0.00000000E+00  0.00000000E+00  0.00000000E+00
  0.00000000E+00  0.00000000E+00  0.00000000E+00
  0.00000000E+00  0.00000000E+00  0.00000000E+00
  0.00000000E+00  0.00000000E+00  0.00000000E+00
  0.00000000E+00  0.00000000E+00  0.00000000E+00
  0.00000000E+00  0.00000000E+00  0.00000000E+00
  0.00000000E+00  0.00000000E+00  0.00000000E+00
  0.00000000E+00  0.00000000E+00  0.00000000E+00
  0.00000000E+00  0.00000000E+00  0.00000000E+00
  0.00000000E+00  0.00000000E+00  0.00000000E+00
  0.00000000E+00  0.00000000E+00  0.00000000E+00
  0.00000000E+00  0.00000000E+00  0.00000000E+00
  0.00000000E+00  0.00000000E+00  0.00000000E+00
  0.00000000E+00  0.00000000E+00  0.00000000E+00
  0.00000000E+00  0.00000000E+00  0.00000000E+00
  0.00000000E+00  0.00000000E+00  0.00000000E+00
  0.00000000E+00  0.00000000E+00  0.00000000E+00
  0.00000000E+00  0.00000000E+00  0.00000000E+00
  0.00000000E+00  0.00000000E+00  0.00000000E+00
  0.00000000E+00  0.00000000E+00  0.00000000E+00
  0.00000000E+00  0.00000000E+00  0.00000000E+00
  0.00000000E+00  0.00000000E+00  0.00000000E+00
  0.00000000E+00  0.00000000E+00  0.00000000E+00
  0.00000000E+00  0.00000000E+00  0.00000000E+00
  0.00000000E+00  0.00000000E+00  0.00000000E+00
  0.00000000E+00  0.00000000E+00  0.00000000E+00
  0.00000000E+00  0.00000000E+00  0.00000000E+00
  0.00000000E+00  0.00000000E+00  0.00000000E+00
  0.00000000E+00  0.00000000E+00  0.00000000E+00
  0.00000000E+00  0.00000000E+00  0.00000000E+00
  0.00000000E+00  0.00000000E+00  0.00000000E+00
