# Supplementary material for: Towards an atomistic understanding of disordered carbon electrode materials
Source: Chem Commun (Camb). 2018 May 23;54(47):5988–91. doi: 10.1039/c8cc01388h (PMC5994876; doi:10.1039/c8cc01388h)
Supplement: Supplementary file 1 [file CC-054-C8CC01388H-s001.zip › structures_pure_small/POSCAR/POSCAR.aC216_opt_2.00_06]

 C                                      
   1.00000000000000     
    12.7156604699999995    0.0000000000000000    0.0000000000000000
     0.0000000000000000   12.7156604699999995    0.0000000000000000
     0.0000000000000000    0.0000000000000000   12.7156604699999995
   C 
   216
Direct
  0.4112192778188850  0.4719330829145998  0.5346298692989542
  0.9423451555379355  0.1015058137881852  0.4666569751191710
  0.7893540897789191  0.7105131505309107  0.7374535267379211
  0.2429451205105593  0.5694765190818191  0.1754420710693802
  0.0033266642669278  0.1832468226146810  0.4228533866820368
  0.6355810682725757  0.8509182998772569  0.9081559575605352
  0.1001840066022121  0.1784504264975476  0.7579009191723639
  0.0095870293244178  0.8491918488823621  0.0517113374932830
  0.6459227160559806  0.0143137587978863  0.1360053410598627
  0.1803142559016428  0.0999383882398937  0.4669795570604355
  0.5489140401521089  0.0505670630285601  0.0998939800513042
  0.4382474656522896  0.4328925445032378  0.1848114197920677
  0.6550983965035331  0.2810494739117371  0.9508677588939125
  0.4018230646775711  0.7786751261535848  0.3318654224767278
  0.5024572447270758  0.7357580086531061  0.3532398872435415
  0.6510000116201283  0.1857262821422870  0.0099801011467996
  0.4696926660213475  0.6941597265835472  0.0252027877264275
  0.6018900409451170  0.1555283477191625  0.7072994412428444
  0.7007910820924919  0.7676832322026819  0.3411297129396373
  0.6637905115939156  0.4847750750130528  0.8473080010540940
  0.2610275461038400  0.7279556073500392  0.0788104292749757
  0.6713125090202103  0.5834055183329788  0.7974522635216436
  0.8448399728971382  0.8013833684248600  0.0166069491575896
  0.6722196143433283  0.2976941687857881  0.3036952568687516
  0.2687796408534103  0.5824235339922411  0.8309622747496587
  0.7066328170430771  0.9269182413044978  0.8607137893498717
  0.1080544374590725  0.3488218749810667  0.3170694269208030
  0.5916560922845107  0.7880201172557305  0.3136122940645403
  0.0216997882459484  0.7006796253410457  0.4266351075782913
  0.9677506555271777  0.0681716922580125  0.8146879826742063
  0.7444500212170089  0.3411692073691077  0.9470712683629507
  0.9556578273661976  0.3223923732870488  0.6835570187660160
  0.1049607370123154  0.2913290264416613  0.0162397416282776
  0.5389432947473423  0.9716730743689277  0.8059002978852238
  0.4760881578072895  0.2785008286921510  0.9223227421591141
  0.7832031027910945  0.3726578014140338  0.6161511157203334
  0.9232331456797651  0.7362872219863258  0.3942228632965673
  0.6350424381251587  0.2520187633935974  0.6613903742113110
  0.0735256187153450  0.5552033516953394  0.8846370828844741
  0.4111074569177331  0.7789031758197821  0.9802878406253350
  0.3034682556207689  0.2781487853471864 -0.0372110249165537
  0.2130475247800788  0.7641575376552230  0.3716845628040759
  0.9910680180184209  0.1634206649760639  0.7689432482650249
  0.7440200883964507  0.2783269192053557  0.6651160819418687
  0.1171606978765022  0.8429494745151420  0.0556669928990732
  0.3821907490754275  0.8673169960245930  0.2708581594907936
  0.9232631364929099  0.9943301831369702  0.2301671184756445
  0.7805732956407324  0.6217695072372570  0.7982921688953042
  0.3096803799241518  0.1910847639494191  0.7138212954061366
  0.8033435366098601  0.8390153072741023  0.6361845052709298
  0.7687513075897104  0.1715160767159107  0.4056330309732754
  0.0042084960641003  0.0247904504795715  0.5141376309798761
  0.5510557080476286  0.1380747062221143  0.0302370685644583
  0.3342863028677565  0.7264359503939491  0.7083166045823123
  0.5204124008981229  0.7851789873691907  0.6341189714099387
  0.5792746431183732  0.6371254913458991  0.7518413806237860
  0.1969802663208969  0.1373301542398766  0.1150478542634713
  0.9487439288770515  0.5453251362011836  0.5191958173546575
  0.8695291501016773  0.7813673995622997  0.7064308458961295
  0.8370596102250666  0.6694361259618676  0.4293523203411566
  0.8383398180124348  0.2199658609796781  0.0504123789851370
  0.2719244089959806  0.0980584831524083  0.7776106811804512
  0.6570178797819214  0.2001426575878507  0.3700730720665026
  0.6452870666880196 -0.0051476174755243  0.7975604257022352
  0.1986502454308558  0.4244170992249614  0.9232910572299641
  0.4922621645297447  0.1324116443099503  0.7188308392478646
  0.2811570718063053  0.4807773458509156  0.8729716762221712
  0.8353046476403786  0.2515959076437814  0.3659215888059403
  0.9456941334337382  0.2625739158927373  0.3724660448098538
  0.7466497127584845  0.0612334937946139  0.1242819714816051
  0.7551231595456324  0.7404956673913378  0.0241867007769957
  0.3557803823046277  0.0429180932236325  0.1413766572856713
  0.5606702375421488  0.3234286759633633  0.6177658471290508
  0.8729474427984710  0.8940692552711879  0.9500718990737241
  0.3450252074188452  0.9294580869245954  0.8828559542321029
  0.0734705386562912  0.0272203067300423  0.8438979986445913
  0.7850592058539655  0.0010442781625840  0.5159989593444272
  0.0813625682687091  0.4239850593771995  0.6061383263401333
  0.0525817533108487  0.8920103040575236  0.6133191341570980
  0.6784394085848755  0.0865764133092120  0.7524567505414544
  0.4573557081853031  0.1959158482502882  0.3618667063726533
  0.8966721792489308  0.8259094372836214  0.3305454628242279
  0.0858029185754240  0.6832230932055130  0.1460347949470379
  0.3530157385408188  0.9241760206944594  0.5608554104042769
  0.9303732679922994  0.4251349465677540  0.2712457974935649
  0.3350528831377640  0.4046067833806837  0.2218993820295134
  0.7427872297585046  0.6444926822771955  0.0874879348968421
  0.2053638093997954  0.3244083677751601  0.9711270916552215
  0.2685701506134710  0.3664375516825307  0.6164185529196854
  0.7519490371988855  0.4360448239710615  0.8938454083880297
  0.8132162791627802  0.2079345494073735  0.7200503970909715
  0.6528003642308232  0.9282407975651467  0.2039755366581708
  0.3538450712993575  0.1890496765110643  0.0111284619797058
  0.7621111584826079  0.4856737746877305  0.1979576130122543
  0.6539692809087266  0.7676313965792672  0.9778283150198728
  0.7568787483354273  0.9155743307707089  0.2362819377033209
  0.5323024619551266  0.8837956513819231  0.8707197166689959
  0.8188583292105454 -0.0027368445969405  0.1945624813653260
  0.5225425832949783  0.4878328846428522  0.5205587385523601
  0.1893540505430657  0.4432252200929846  0.5791455124630264
  0.6694053652767347  0.5980469746255538  0.4552982713072359
  0.9689875505057395  0.7797942274396318  0.7444754369392949
  0.0635858644056592  0.3395694966155891  0.6725058208188650
  0.4344245432715312  0.8607693796653018  0.9066569427850713
  0.9168806503267732  0.5956454345384316  0.1712578339280093
  0.0565196261579568  0.8274355454543419  0.6967890977918461
  0.5681436329160081  0.3296669868550705  0.9024305843593970
  0.9364075521037427  0.7735828762968645  0.0775188863891743
  0.8953499864744636  0.3915040721718127  0.6235997961415748
  0.3105560584018625  0.6332360089670925  0.1144334149742820
  0.4581251852011488  0.0403623337993065  0.7749091674034493
  0.4452295974361598  0.2783210397398597  0.2856267303316150
  0.4503894818825776  0.3030443241284703  0.6307561206096005
  0.7471277159189965  0.1504608583336259  0.0587439484027692
  0.1590968668005644  0.0933034080222544  0.7964743313856001
  0.9729836541541312  0.5161157646900187  0.2277028881333604
  0.1200499118401034  0.7094992382796355  0.8084199544008446
  0.7096632683576307  0.4400281757844260  0.5622628377916435
  0.8132543317843823  0.9499894774589395  0.8751290159916336
  0.1365306732005936  0.5978966775638801  0.1870209960320912
  0.7427722829354226  0.5317507849438530  0.5069849934136980
  0.2770264621702307 -0.0011414636362447  0.2041678720222247
  0.3824329028804039  0.3328205417424537  0.9074353883758900
  0.1568511888613664  0.7540258614089782  0.1009441304097827
  0.2779710257380823  0.2518451778868988  0.3481537012187695
  0.9600180666730002  0.9413516361689023  0.5701211108335444
  0.0098730408449900  0.7063666883543834  0.8156405101113311
  0.9763076703485715  0.6109181660921065  0.8583814254077609
  0.3523476553925381  0.0203011202482083  0.8126122412963563
  0.2467685815005788  0.7969395300739629  0.6826271948855180
  0.1489122052165309  0.4369718093911451  0.2648988813040125
  0.3795859724315261  0.4334339559110848  0.8649720908743898
  0.9786162596089172  0.9176179978582378  0.9721374800806825
  0.1369804652960690  0.2665626020491150  0.7066418007287052
  0.5885981424927115  0.5304142482297892  0.1313272758433085
  0.0861328784886701  0.9168782254447505  0.2920007462648090
  0.1380083466460237  0.7034504743684078  0.4206270010609758
  0.7777070480260263  0.3253440511279886  0.3074372429898005
  0.8076983502809921  0.5785029258387880  0.1512525286961617
  0.6545074414590021  0.4595879799378680  0.1878915220910091
  0.5691317222598694  0.8729361347990582  0.2430936837725800
  0.7863944093693989  0.8352762526398126  0.3046437217132051
  0.8468822948505941  0.5773391962944620  0.4899155025837808
  0.1506113643038690  0.7830752242048378  0.7330075456541342
  0.5049719103943726  0.3544296908495685  0.2295962521929074
  0.5571316625916564  0.1597674635382052  0.3940289939334967
  0.2651550185132307  0.8879020772360930  0.9536432181892650
  0.1174423241850657  0.1833018615298129  0.4211204351071971
  0.6353972624920349  0.6169390079706363  0.0799006537568740
  0.5675284575708219  0.4322585494577862  0.8557928112054501
  0.4366953572684207  0.8523390308333314  0.5909085447041436
  0.8218684836303971  0.4130469129088763  0.2591315079554605
  0.3091672334518541  0.7975148400151565  0.0095265613877875
  0.4828979488057350  0.6452649199674363  0.4183595934624368
  0.4702818943534066  0.5911698799495914  0.7806162140695064
  0.2502397413669413  0.8846173618389720  0.6055213666038939
  0.4171938673851255  0.2084688321634897  0.6857792873904059
  0.1678346478648274  0.2632267325185303  0.3631970142133278
  0.4172701133965441  0.7649655468466118  0.6503344308742713
  0.3768776941943175  0.3808963939332956  0.5925991430529362
  0.4728481509001660  0.4876960565751004  0.8296290921759703
  0.6066593933368311  0.7337383421015756  0.6820138929425776
  0.4180139410274066  0.6140120151540999  0.0891711180498356
  0.2419343036949203  0.2749943450294712  0.6784685655530529
  0.2793954000527423  0.9091337067635197  0.2660550628629370
  0.0978352772424204  0.0163971039554874  0.2386474493506474
  0.9675458475144268  0.9042447656154844  0.2907232719560041
  0.4682369801542579  0.9139793095094514  0.2173421091302436
  0.0735960821608726  0.9596813521174926  0.9264328452901552
  0.0317952541342606  0.6078047307295181  0.4859688930017868
  0.0810361990250587  0.5179279470676017  0.2337426171557839
  0.2497365703320043  0.4686086629214204  0.2227526741158049
  0.3456371938470346  0.1753983300598932  0.3970437749823256
  0.1457972414633960  0.6061833590354218  0.4821029004034799
  0.9177278468268204  0.3904374476722726  0.9661662192836559
  0.8439907144317265  0.9262733881885838  0.5734006000012102
  0.1076186073209822  0.1982615554792479  0.0829109897056102
  0.8729301049861939  0.5694385388725947  0.8544003489585835
  0.8566308085391704  0.4711781824767730  0.9028086851317183
  0.3403098331122776  0.3105954751366723  0.2787716733848887
  0.0930576290839618  0.4572022381661139  0.9292054171797304
  0.3715149233182348  0.6344765171972465  0.4353375567459588
  0.0127582109646548  0.1530810145546598  0.1354146173245241
  0.0062481861966264  0.0653009046917280  0.2062624956836544
  0.7284859328577211  0.6834983786210116  0.4059297207538797
  0.1619295227556543  0.9088061190143464  0.9783619522514431
  0.9735250497658592  0.6848609031916268  0.1344707681152378
  0.1199841614554022  0.0222445799013750  0.5153914967725934
  0.9184043845983415  0.2335922789205259  0.7293923396119493
  0.3055829235816211  0.1280506113281641  0.0846882845728752
  0.3561757073640525  0.6358648782910521  0.7738097178946425
  0.3342555681358933  0.5472436003489478  0.4953347212840615
  0.1864889527880007  0.8616804117211505  0.3133811803650765
  0.8582123902923469  0.0403144121400599  0.8196491716092259
  0.9239757478536192  0.1919846077933959  0.1006235111357249
  0.7129737641704276  0.7647723303074695  0.6747038812735839
  0.1513064492733221  0.9318367158553835  0.5763159985525733
  0.9950552973392065  0.3477772271084733  0.3222616273880434
  0.2233618774030809  0.5332723727615711  0.5176784492868868
  0.4630351287451407  0.1896436592268081 -0.0138331954959404
  0.3621302856692021  0.0151718161816697  0.5019780932920488
  0.8386106291966224  0.3163152954928871 -0.0045600756037564
  0.5798356631004331  0.6920704268183427  0.0197391476480062
  0.4580236502230393  0.0024387518808606  0.1472452835422162
  0.7856194644128678  0.1107474216197213  0.7642179054394443
  0.1856365273391905  0.0557537735990479  0.1908654427680048
  0.1633892878143917  0.6164474087399163  0.8454028505610419
  0.4762415585936231  0.5241074546462660  0.1324936576867891
  0.5591921755804826  0.5779596573209415  0.4625888950662289
  0.2984692798023884  0.0948293245224442  0.4595578479234484
  0.9729904383454256  0.4584532740121022  0.5783856700104943
  0.8254363029465048  0.0895753899145189  0.4641639697217516
  0.6125348776125051  0.3666970642439149  0.2392662602323337
  0.3199276873366664  0.7242223998907514  0.3819579622172512
  0.0287627959687351  0.3771413426410108  0.9781413148439221
  0.5975133179279548  0.4167887554477073  0.5662894471770250
 
  0.00000000E+00  0.00000000E+00  0.00000000E+00
  0.00000000E+00  0.00000000E+00  0.00000000E+00
  0.00000000E+00  0.00000000E+00  0.00000000E+00
  0.00000000E+00  0.00000000E+00  0.00000000E+00
  0.00000000E+00  0.00000000E+00  0.00000000E+00
  0.00000000E+00  0.00000000E+00  0.00000000E+00
  0.00000000E+00  0.00000000E+00  0.00000000E+00
  0.00000000E+00  0.00000000E+00  0.00000000E+00
  0.00000000E+00  0.00000000E+00  0.00000000E+00
  0.00000000E+00  0.00000000E+00  0.00000000E+00
  0.00000000E+00  0.00000000E+00  0.00000000E+00
  0.00000000E+00  0.00000000E+00  0.00000000E+00
  0.00000000E+00  0.00000000E+00  0.00000000E+00
  0.00000000E+00  0.00000000E+00  0.00000000E+00
  0.00000000E+00  0.00000000E+00  0.00000000E+00
  0.00000000E+00  0.00000000E+00  0.00000000E+00
  0.00000000E+00  0.00000000E+00  0.00000000E+00
  0.00000000E+00  0.00000000E+00  0.00000000E+00
  0.00000000E+00  0.00000000E+00  0.00000000E+00
  0.00000000E+00  0.00000000E+00  0.00000000E+00
  0.00000000E+00  0.00000000E+00  0.00000000E+00
  0.00000000E+00  0.00000000E+00  0.00000000E+00
  0.00000000E+00  0.00000000E+00  0.00000000E+00
  0.00000000E+00  0.00000000E+00  0.00000000E+00
  0.00000000E+00  0.00000000E+00  0.00000000E+00
  0.00000000E+00  0.00000000E+00  0.00000000E+00
  0.00000000E+00  0.00000000E+00  0.00000000E+00
  0.00000000E+00  0.00000000E+00  0.00000000E+00
  0.00000000E+00  0.00000000E+00  0.00000000E+00
  0.00000000E+00  0.00000000E+00  0.00000000E+00
  0.00000000E+00  0.00000000E+00  0.00000000E+00
  0.00000000E+00  0.00000000E+00  0.00000000E+00
  0.00000000E+00  0.00000000E+00  0.00000000E+00
  0.00000000E+00  0.00000000E+00  0.00000000E+00
  0.00000000E+00  0.00000000E+00  0.00000000E+00
  0.00000000E+00  0.00000000E+00  0.00000000E+00
  0.00000000E+00  0.00000000E+00  0.00000000E+00
  0.00000000E+00  0.00000000E+00  0.00000000E+00
  0.00000000E+00  0.00000000E+00  0.00000000E+00
  0.00000000E+00  0.00000000E+00  0.00000000E+00
  0.00000000E+00  0.00000000E+00  0.00000000E+00
  0.00000000E+00  0.00000000E+00  0.00000000E+00
  0.00000000E+00  0.00000000E+00  0.00000000E+00
  0.00000000E+00  0.00000000E+00  0.00000000E+00
  0.00000000E+00  0.00000000E+00  0.00000000E+00
  0.00000000E+00  0.00000000E+00  0.00000000E+00
  0.00000000E+00  0.00000000E+00  0.00000000E+00
  0.00000000E+00  0.00000000E+00  0.00000000E+00
  0.00000000E+00  0.00000000E+00  0.00000000E+00
  0.00000000E+00  0.00000000E+00  0.00000000E+00
  0.00000000E+00  0.00000000E+00  0.00000000E+00
  0.00000000E+00  0.00000000E+00  0.00000000E+00
  0.00000000E+00  0.00000000E+00  0.00000000E+00
  0.00000000E+00  0.00000000E+00  0.00000000E+00
  0.00000000E+00  0.00000000E+00  0.00000000E+00
  0.00000000E+00  0.00000000E+00  0.00000000E+00
  0.00000000E+00  0.00000000E+00  0.00000000E+00
  0.00000000E+00  0.00000000E+00  0.00000000E+00
  0.00000000E+00  0.00000000E+00  0.00000000E+00
  0.00000000E+00  0.00000000E+00  0.00000000E+00
  0.00000000E+00  0.00000000E+00  0.00000000E+00
  0.00000000E+00  0.00000000E+00  0.00000000E+00
  0.00000000E+00  0.00000000E+00  0.00000000E+00
  0.00000000E+00  0.00000000E+00  0.00000000E+00
  0.00000000E+00  0.00000000E+00  0.00000000E+00
  0.00000000E+00  0.00000000E+00  0.00000000E+00
  0.00000000E+00  0.00000000E+00  0.00000000E+00
  0.00000000E+00  0.00000000E+00  0.00000000E+00
  0.00000000E+00  0.00000000E+00  0.00000000E+00
  0.00000000E+00  0.00000000E+00  0.00000000E+00
  0.00000000E+00  0.00000000E+00  0.00000000E+00
  0.00000000E+00  0.00000000E+00  0.00000000E+00
  0.00000000E+00  0.00000000E+00  0.00000000E+00
  0.00000000E+00  0.00000000E+00  0.00000000E+00
  0.00000000E+00  0.00000000E+00  0.00000000E+00
  0.00000000E+00  0.00000000E+00  0.00000000E+00
  0.00000000E+00  0.00000000E+00  0.00000000E+00
  0.00000000E+00  0.00000000E+00  0.00000000E+00
  0.00000000E+00  0.00000000E+00  0.00000000E+00
  0.00000000E+00  0.00000000E+00  0.00000000E+00
  0.00000000E+00  0.00000000E+00  0.00000000E+00
  0.00000000E+00  0.00000000E+00  0.00000000E+00
  0.00000000E+00  0.00000000E+00  0.00000000E+00
  0.00000000E+00  0.00000000E+00  0.00000000E+00
  0.00000000E+00  0.00000000E+00  0.00000000E+00
  0.00000000E+00  0.00000000E+00  0.00000000E+00
  0.00000000E+00  0.00000000E+00  0.00000000E+00
  0.00000000E+00  0.00000000E+00  0.00000000E+00
  0.00000000E+00  0.00000000E+00  0.00000000E+00
  0.00000000E+00  0.00000000E+00  0.00000000E+00
  0.00000000E+00  0.00000000E+00  0.00000000E+00
  0.00000000E+00  0.00000000E+00  0.00000000E+00
  0.00000000E+00  0.00000000E+00  0.00000000E+00
  0.00000000E+00  0.00000000E+00  0.00000000E+00
  0.00000000E+00  0.00000000E+00  0.00000000E+00
  0.00000000E+00  0.00000000E+00  0.00000000E+00
  0.00000000E+00  0.00000000E+00  0.00000000E+00
  0.00000000E+00  0.00000000E+00  0.00000000E+00
  0.00000000E+00  0.00000000E+00  0.00000000E+00
  0.00000000E+00  0.00000000E+00  0.00000000E+00
  0.00000000E+00  0.00000000E+00  0.00000000E+00
  0.00000000E+00  0.00000000E+00  0.00000000E+00
  0.00000000E+00  0.00000000E+00  0.00000000E+00
  0.00000000E+00  0.00000000E+00  0.00000000E+00
  0.00000000E+00  0.00000000E+00  0.00000000E+00
  0.00000000E+00  0.00000000E+00  0.00000000E+00
  0.00000000E+00  0.00000000E+00  0.00000000E+00
  0.00000000E+00  0.00000000E+00  0.00000000E+00
  0.00000000E+00  0.00000000E+00  0.00000000E+00
  0.00000000E+00  0.00000000E+00  0.00000000E+00
  0.00000000E+00  0.00000000E+00  0.00000000E+00
  0.00000000E+00  0.00000000E+00  0.00000000E+00
  0.00000000E+00  0.00000000E+00  0.00000000E+00
  0.00000000E+00  0.00000000E+00  0.00000000E+00
  0.00000000E+00  0.00000000E+00  0.00000000E+00
  0.00000000E+00  0.00000000E+00  0.00000000E+00
  0.00000000E+00  0.00000000E+00  0.00000000E+00
  0.00000000E+00  0.00000000E+00  0.00000000E+00
  0.00000000E+00  0.00000000E+00  0.00000000E+00
  0.00000000E+00  0.00000000E+00  0.00000000E+00
  0.00000000E+00  0.00000000E+00  0.00000000E+00
  0.00000000E+00  0.00000000E+00  0.00000000E+00
  0.00000000E+00  0.00000000E+00  0.00000000E+00
  0.00000000E+00  0.00000000E+00  0.00000000E+00
  0.00000000E+00  0.00000000E+00  0.00000000E+00
  0.00000000E+00  0.00000000E+00  0.00000000E+00
  0.00000000E+00  0.00000000E+00  0.00000000E+00
  0.00000000E+00  0.00000000E+00  0.00000000E+00
  0.00000000E+00  0.00000000E+00  0.00000000E+00
  0.00000000E+00  0.00000000E+00  0.00000000E+00
  0.00000000E+00  0.00000000E+00  0.00000000E+00
  0.00000000E+00  0.00000000E+00  0.00000000E+00
  0.00000000E+00  0.00000000E+00  0.00000000E+00
  0.00000000E+00  0.00000000E+00  0.00000000E+00
  0.00000000E+00  0.00000000E+00  0.00000000E+00
  0.00000000E+00  0.00000000E+00  0.00000000E+00
  0.00000000E+00  0.00000000E+00  0.00000000E+00
  0.00000000E+00  0.00000000E+00  0.00000000E+00
  0.00000000E+00  0.00000000E+00  0.00000000E+00
  0.00000000E+00  0.00000000E+00  0.00000000E+00
  0.00000000E+00  0.00000000E+00  0.00000000E+00
  0.00000000E+00  0.00000000E+00  0.00000000E+00
  0.00000000E+00  0.00000000E+00  0.00000000E+00
  0.00000000E+00  0.00000000E+00  0.00000000E+00
  0.00000000E+00  0.00000000E+00  0.00000000E+00
  0.00000000E+00  0.00000000E+00  0.00000000E+00
  0.00000000E+00  0.00000000E+00  0.00000000E+00
  0.00000000E+00  0.00000000E+00  0.00000000E+00
  0.00000000E+00  0.00000000E+00  0.00000000E+00
  0.00000000E+00  0.00000000E+00  0.00000000E+00
  0.00000000E+00  0.00000000E+00  0.00000000E+00
  0.00000000E+00  0.00000000E+00  0.00000000E+00
  0.00000000E+00  0.00000000E+00  0.00000000E+00
  0.00000000E+00  0.00000000E+00  0.00000000E+00
  0.00000000E+00  0.00000000E+00  0.00000000E+00
  0.00000000E+00  0.00000000E+00  0.00000000E+00
  0.00000000E+00  0.00000000E+00  0.00000000E+00
  0.00000000E+00  0.00000000E+00  0.00000000E+00
  0.00000000E+00  0.00000000E+00  0.00000000E+00
  0.00000000E+00  0.00000000E+00  0.00000000E+00
  0.00000000E+00  0.00000000E+00  0.00000000E+00
  0.00000000E+00  0.00000000E+00  0.00000000E+00
  0.00000000E+00  0.00000000E+00  0.00000000E+00
  0.00000000E+00  0.00000000E+00  0.00000000E+00
  0.00000000E+00  0.00000000E+00  0.00000000E+00
  0.00000000E+00  0.00000000E+00  0.00000000E+00
  0.00000000E+00  0.00000000E+00  0.00000000E+00
  0.00000000E+00  0.00000000E+00  0.00000000E+00
  0.00000000E+00  0.00000000E+00  0.00000000E+00
  0.00000000E+00  0.00000000E+00  0.00000000E+00
  0.00000000E+00  0.00000000E+00  0.00000000E+00
  0.00000000E+00  0.00000000E+00  0.00000000E+00
  0.00000000E+00  0.00000000E+00  0.00000000E+00
  0.00000000E+00  0.00000000E+00  0.00000000E+00
  0.00000000E+00  0.00000000E+00  0.00000000E+00
  0.00000000E+00  0.00000000E+00  0.00000000E+00
  0.00000000E+00  0.00000000E+00  0.00000000E+00
  0.00000000E+00  0.00000000E+00  0.00000000E+00
  0.00000000E+00  0.00000000E+00  0.00000000E+00
  0.00000000E+00  0.00000000E+00  0.00000000E+00
  0.00000000E+00  0.00000000E+00  0.00000000E+00
  0.00000000E+00  0.00000000E+00  0.00000000E+00
  0.00000000E+00  0.00000000E+00  0.00000000E+00
  0.00000000E+00  0.00000000E+00  0.00000000E+00
  0.00000000E+00  0.00000000E+00  0.00000000E+00
  0.00000000E+00  0.00000000E+00  0.00000000E+00
  0.00000000E+00  0.00000000E+00  0.00000000E+00
  0.00000000E+00  0.00000000E+00  0.00000000E+00
  0.00000000E+00  0.00000000E+00  0.00000000E+00
  0.00000000E+00  0.00000000E+00  0.00000000E+00
  0.00000000E+00  0.00000000E+00  0.00000000E+00
  0.00000000E+00  0.00000000E+00  0.00000000E+00
  0.00000000E+00  0.00000000E+00  0.00000000E+00
  0.00000000E+00  0.00000000E+00  0.00000000E+00
  0.00000000E+00  0.00000000E+00  0.00000000E+00
  0.00000000E+00  0.00000000E+00  0.00000000E+00
  0.00000000E+00  0.00000000E+00  0.00000000E+00
  0.00000000E+00  0.00000000E+00  0.00000000E+00
  0.00000000E+00  0.00000000E+00  0.00000000E+00
  0.00000000E+00  0.00000000E+00  0.00000000E+00
  0.00000000E+00  0.00000000E+00  0.00000000E+00
  0.00000000E+00  0.00000000E+00  0.00000000E+00
  0.00000000E+00  0.00000000E+00  0.00000000E+00
  0.00000000E+00  0.00000000E+00  0.00000000E+00
  0.00000000E+00  0.00000000E+00  0.00000000E+00
  0.00000000E+00  0.00000000E+00  0.00000000E+00
  0.00000000E+00  0.00000000E+00  0.00000000E+00
  0.00000000E+00  0.00000000E+00  0.00000000E+00
  0.00000000E+00  0.00000000E+00  0.00000000E+00
  0.00000000E+00  0.00000000E+00  0.00000000E+00
  0.00000000E+00  0.00000000E+00  0.00000000E+00
  0.00000000E+00  0.00000000E+00  0.00000000E+00
  0.00000000E+00  0.00000000E+00  0.00000000E+00
  0.00000000E+00  0.00000000E+00  0.00000000E+00
  0.00000000E+00  0.00000000E+00  0.00000000E+00
  0.00000000E+00  0.00000000E+00  0.00000000E+00
