# Supplementary material for: Towards an atomistic understanding of disordered carbon electrode materials
Source: Chem Commun (Camb). 2018 May 23;54(47):5988–91. doi: 10.1039/c8cc01388h (PMC5994876; doi:10.1039/c8cc01388h)
Supplement: Supplementary file 1 [file CC-054-C8CC01388H-s001.zip › structures_pure_small/POSCAR/POSCAR.aC216_opt_2.00_07]

 C                                      
   1.00000000000000     
    13.1023415599999993    0.0000000000000000    0.0000000000000000
     0.0000000000000000   13.1023415599999993    0.0000000000000000
     0.0000000000000000    0.0000000000000000   13.1023415599999993
   C 
   216
Direct
  0.7376249056744296  0.9980751073842854  0.0103963742889570
  0.2583125015668047  0.1949453316549055  0.0796934665396228
  0.8498737011282526  0.5252979399273361  0.1645187786893827
  0.3609558151744161  0.2696236450206665  0.4086913397556665
  0.2832841937601141  0.7023836009073652  0.6672330892011488
  0.4210640935636169  0.9963404892875145  0.9040027312410471
  0.0998025395120907  0.6924903165467525  0.1798173093990057
  0.1128028574083039  0.7293785305049874  0.6254324559978082
  0.1927427097355243  0.1119236450498997  0.1011936479094928
  0.0467010090738473  0.2970737364256428  0.2708152054889463
  0.3623781415558600  0.9009858471910305  0.9174408283592063
  0.8857594229671211  0.7125737039328641  0.8068366346087297
  0.4934977078655743  0.8848300548611001  0.2426924087953478
  0.5258041496979703  0.6860447689045225  0.3059896991580962
  0.0354560346853881  0.8147077004426374  0.8694269371163428
  0.2796662488403632  0.3962557121881645  0.6886266627476300
  0.4629290856634735  0.7298454143341880  0.6841241098965144
  0.0228732495173917  0.3010463706275095  0.9929697091691347
  0.5290133512459311  0.8203303500123886  0.9765596940577124
  0.7732964843356386  0.1673516726974357  0.9656925226052658
  0.1405160737190126  0.9211095290931063  0.6010973501978401
  0.2334170110580923  0.3693879902881666  0.0001977063733961
  0.6170871051662282  0.5447046573854939  0.3977027954068210
  0.6971156352156563  0.8926270689659488  0.7044395572182273
  0.8744047373900620  0.3498230986378195  0.2289452099385761
  0.6712770214785935  0.9334441439579713  0.2919380784818136
  0.1299266544555671  0.4533411536537347  0.2241042684712904
  0.8056784677928676  0.5644017710386875  0.8086399856910587
  0.9448554125871617  0.5440035951489532  0.5583494309093660
  0.8602450883125058  0.8795388805844203  0.0851318079780130
  0.2957599932660711  0.9657601626300738  0.1687797349885777
  0.7881184911356355  0.7306547846382331  0.7625715510955018
  0.9153479881106011  0.0648954274162435  0.0505554086322593
  0.8273205761842363  0.7022414509182816  0.1137596243427171
  0.6052249775855643  0.7556981137510109  0.3169407755876447
  0.8979797681983576  0.9764753884936465  0.8015794558755205
  0.9245631005540446  0.2584031275966022  0.9856515805855386
  0.4989067285730086  0.4835518762044445  0.0113290338702428
  0.7631649432236216  0.2659290274376888  0.9219776030038686
  0.1192725568809552  0.7985599339806797  0.1663727096089621
  0.8760063282755092  0.4184733442741529  0.8989153779450829
  0.8096369387189730  0.4244392579193062  0.1869524444489836
  0.4296308474153778  0.7108167443760633  0.2610779187793997
  0.0506693638361141  0.8739970424063211  0.1384096064844499
  0.4594479147030145  0.3948495529963460  0.7307323516265765
  0.0142271174464753 -0.0012690285361708  0.4764304878233974
  0.5259726552012233  0.3677157635387318  0.4405007794089531
  0.3916921606401609  0.4385660369941047  0.3221912730792715
  0.9363782410674520  0.8010892902457354  0.8287746119133470
  0.9062446702158489  0.1732731698393663  0.3015281059171143
  0.3978966973277561  0.4604468008684177 -0.0201490875969479
  0.1968840114743099  0.1904633172896749  0.3882704587080477
  0.5181009623489625  0.1865461172142962  0.5395981261541613
  0.0195695429893308  0.0943309261667393  0.8108140621176692
  0.7824657527354284  0.6020428959328918  0.1224937990905967
  0.0216927270614183  0.4673903626290864  0.2105759145277438
  0.0509892278136703  0.4025427833050453  0.9578066732037722
  0.9301460372870426  0.7257784133325701  0.1385703468071035
  0.8765119771883703  0.1585665270118309  0.0072174945064338
  0.7634611632667397  0.9058303595895124  0.3406619735112069
  0.9922471137097945  0.8330199358836792  0.5402580970923228
  0.7038118915021622  0.6182380118727128  0.4103055648745376
  0.0231004400627229  0.0579431659309469  0.0828499288800490
  0.0683832398455980  0.9187875176584722  0.8695759483209009
  0.7693889336198649  0.8015456824106880  0.3776430262734088
  0.9355674320469985  0.1378805374465042  0.7588965352648784
  0.6957761915857046  0.3922775577928744  0.5043614943453062
  0.5762830755219852  0.5336402706691076  0.7328916179840618
  0.4356935586836156  0.8323604099700811  0.6660218568357321
  0.6267213482214739  0.6322153868215442  0.7297288298352781
  0.6146807991434400  0.4426534002608044  0.4427552676905542
  0.1958258760197526  0.5461991825430220  0.6389352684072046
  0.1643174735436211  0.2134980087182407  0.7660356360064549
  0.2095016842753233  0.6810303649741600  0.2031167353995587
 -0.0030367136567973  0.9937315008817265  0.8390742601865231
  0.3649637483879362  0.2438990828810920  0.7770871238994458
  0.5206395971782095  0.8914958448808227  0.6598280850801994
  0.9629758101269270  0.3781512511403602  0.6285066448026916
  0.3874798472905979  0.0292092609770723  0.1746355392718173
  0.4259712616081480  0.8142911363860219  0.9432845560276903
  0.1153763803812956  0.2942841596659003  0.7119536580852066
  0.1535538600249754  0.4408961831784017  0.9608400196890907
  0.0150250640863559  0.2008623683917021  0.3167173591581798
  0.5539468797348444  0.4230101254165741  0.0754363803847217
  0.6882214039112581  0.3107838092845374  0.8653669255331643
  0.8671641771644408  0.6797456402240101  0.4787175126105334
  0.6065899058307034  0.6387681642423467  0.0344097695057728
  0.2177219998669887 -0.0044186121290281  0.5822641751810097
  0.4178806028997785  0.1345772176677996  0.1494291250616112
  0.7058100540626321  0.4112360074974232  0.8283913787316458
  0.2499501288859741  0.8787497772928189  0.9030164947187895
  0.8427515250450578  0.2502248013732685  0.2547654118221447
  0.0834040210066299  0.6208528743492919  0.9026705685117419
  0.6716810172673735  0.9152183681165750  0.0106563484221892
  0.3612469854951420  0.2099280055343030  0.1003822962448544
  0.5603415293816194  0.0616173679366288  0.2184743519978882
  0.7089383503815988  0.3916827441662030  0.1635805360575467
  0.4154890669314917  0.0370278672650230  0.5926251647143904
  0.2934743227243607  0.5000729822580582  0.6629432080471397
  0.1960584274506092  0.0085998153450472  0.1359219511417392
  0.6726122940641783  0.2856333453540636  0.1853489984071028
  0.2641498869059652  0.8070095706712792  0.6642501561010495
  0.7422799562075004  0.2168119028473301  0.2332795389906686
  0.5493837318419901  0.3600091997622250  0.7775489111621942
  0.3437503385971387  0.3774610223179440  0.0153610801002325
  0.2412983997810921  0.3348864568023835  0.2840745532513840
  0.8685541514922354  0.8784428945719701  0.7928749419601179
  0.8518930369963703  0.7774198516363681  0.4392246842271158
  0.3851609494572693  0.7181658750176285  0.9311678303119790
  0.6190998477071965  0.4433648003711461  0.7755807618882737
  0.6017958208465967  0.1419931403774281  0.5897079886613749
  0.4396921878098934  0.1736559277053936  0.8291743467160281
  0.8360533472521026  0.0836664314526766  0.3118186519710774
  0.5917310414323482  0.8582111530868297  0.2825153637894930
  0.3664185220580875  0.3418667093374639  0.7288436843475266
  0.9227648722952870  0.9544768049001345  0.4273249586908768
  0.1401871563637438  0.3493436865529128  0.2561566778328161
  0.0479410592555386  0.9241156338619293  0.5497588511186371
  0.0978701972378443  0.2400486886799982  0.0318417224592081
  0.1178692116976879  0.1252068592165130  0.8107397544884438
  0.7723586122907764  0.0784336062743818  0.6916275270555059
  0.9342623071999633  0.2269897162806228  0.7046587802600280
  0.3858763588328610  0.5528671481228457  0.6759239739615180
  0.5916711691305306  0.0962802987639344  0.9188731487654116
  0.1854354357255594  0.0696721860993613  0.5120735105026422
  0.1987490508760289  0.2742899459772082  0.0345520286924089
  0.5547363053110422  0.2833846863489288  0.5014208500951288
  0.8582027900230496  0.0648224104959502  0.7527953871528535
  0.0938688494127833  0.1545177603938405  0.3789012558845923
  0.1196469657362381  0.4686805561366711  0.6360707309264753
  0.7947777469122889  0.4653842619590572  0.8439665837903855
  0.5901872394887163  0.2762242215080378  0.8341953212791180
  0.1719943862665204  0.9514257215888732  0.8800587617073123
  0.0103978812590714  0.2998201913572936  0.6876904179165976
  0.0186532457077473  0.7321939180317402  0.5724442466192032
  0.9730346205663233  0.4645114604124765  0.9138594818357724
  0.2697151960584367  0.1965775130911582  0.7855599884761405
  0.5109336837217253  0.9920323487597313  0.6276776747168541
  0.2812207147303037  0.6978341455752977  0.9165405459402017
  0.4804561671849392  0.9873562024335413  0.2136797805597117
  0.6554295334962488  0.2970591077506158  0.5348408676376619
  0.6063394479384836  0.7488460630623204  0.0193395919530353
  0.8403645847433249  0.9821922621964574  0.0512442588450384
  0.2628444625296704  0.5916399935517326  0.9226179742750883
  0.1711243253613587  0.3787390155686288  0.6763168754148059
  0.6485013257939690  0.4644836735463882  0.1106839705322930
  0.0007922361868778  0.6504169687521719  0.1681900224221591
  0.6946990786144455  0.7227057737429758  0.3667930079234336
  0.2292733280980852  0.4999531526846497  0.2335354431791291
  0.9584110678985408  0.5483201233887166  0.1813858641242951
  0.4053758798530211  0.3048777907189458  0.0713008312923770
  0.6909989813226710  0.8145547927811212  0.0414987524018426
  0.7864257489594123  0.7966736434233963  0.0800689827649055
  0.1628881407190976  0.8243695186114158  0.6402377370830881
  0.7327328388888946  0.6384603453437506  0.7617251181327158
  0.9512709563805896  0.8336170047541949  0.1225682992174892
  0.8451209317402953  0.9831489479763342  0.3580429555248341
  0.8461607948614626  0.2519909550081096  0.6485133235029791
  0.9171341014985249  0.8542511972565371  0.4678257775030518
  0.5738120799870643  0.7257875266732469  0.7006050886169753
  0.3490404853044156  0.1828229342200600  0.4799661334054498
  0.2493895056945493  0.1423615787794902  0.4677962874733342
  0.8445006662790432  0.5132561795748004  0.5191084660539268
  0.6040921257815496  0.0447335837141469  0.6309537678154625
  0.0869884775564837  0.0742142899451731  0.4569515483874871
  0.3601020892119502  0.5480646500408187 -0.0652677943817968
  0.3406076778706459  0.8772651398993450  0.6516816046717825
  0.8600540786230111  0.3502285973588904  0.6009874576896249
  0.3812266475550599  0.6606504514405688  0.6760109420916270
  0.2680054561502683  0.2630267350546276  0.3520089338156193
  0.4242479109234750  0.1362833190210950  0.5405456813129540
  0.3738034863031600  0.6159581931867651  0.2617335632709089
  0.9763131109977640  0.3717809904613999  0.2366649403281780
  0.6575256740230927  0.0377773775493541  0.2582938209433404
  0.6936735335096521  0.0030451746631347  0.6773290948565319
  0.5687651544252612  0.2534283837426776  0.1569001169026479
  0.4351385789082975  0.6248994045612078 -0.0581563211270927
  0.7786540484493077  0.8383266839679772  0.7479388762678075
  0.7983162087018650  0.4175994225667367  0.5389330344259797
  0.8999653150135563  0.6117809381827753  0.8338426359174363
  0.6800762687914431  0.5709561097116185  0.0903591803228181
  0.7969903217241543  0.5983519029031117  0.4650075498986913
  0.0877968352921057  0.9748703196939461  0.1231835069541717
  0.4733651239017573  0.4997677545225452  0.7048793410679197
  0.2823308569891117  0.1019549976018060  0.8348966962664441
  0.5281806909292672  0.0054384850911346  0.9311655083269091
  0.5310213769036776  0.5828768951666418  0.3414946363186629
  0.3243452541902801  0.9773559780864975  0.6100119334072011
  0.4288457912581529  0.3578440118245276  0.3900260250298709
  0.9534010847251088  0.6520805990789197  0.5382632627995340
  0.7685012983086644  0.1793389017520293  0.6434721830457724
  0.4345612427162690  0.5380794408833520  0.3104478467322976
  0.3835844919558563  0.0849610030708847  0.8587057175539525
  0.2094703708895086  0.7734966640577492  0.9078177201686631
  0.0122686389224903  0.4710369899512507  0.6068387502835378
  0.6839968552056951  0.2081040447239522  0.5889883628413124
  0.5220581844010252  0.1555718808594727  0.1763858991407224
  0.3107873257357668  0.8564690083182701  0.1964748486131408
  0.4095185852755340  0.8151595221217218  0.2316726294997648
  0.1655947280470560  0.5488201241289080  0.9295093390791047
  0.6977973855570333  0.0903191391038541  0.9635492024509845
  0.6078488387658250  0.8332512311449455  0.6869297180991126
  0.0926781900005161  0.1394695292301553  0.0707688509242153
  0.5440358699165734  0.1821629491465776  0.8607890107020740
  0.1908969309710715  0.0536123082741088  0.8501965484873272
  0.1057582537998070  0.7343531822460914  0.8938299502141490
  0.2975143632200209  0.4243842321937614  0.2727471421256297
  0.2705058437149280  0.5997774722817443  0.2293693881443488
  0.1898094434828035  0.6515928201500708  0.6437172923719638
  0.7392462077930514  0.1095394357917270  0.2666447592713121
  0.2275184036240322  0.7892494485081387  0.1899213384436568
  0.5094429803739535  0.3261042654841945  0.1011540758217541
  0.9865819631355919  0.5694060536840766  0.8837517844545140
  0.5230157707962245  0.5869980435259377 -0.0087233170355430
  0.8547594537907852  0.3205534457746776  0.9360712047404247
  0.5726079375372943  0.9186230873022435  0.9728158483839576
 
  0.00000000E+00  0.00000000E+00  0.00000000E+00
  0.00000000E+00  0.00000000E+00  0.00000000E+00
  0.00000000E+00  0.00000000E+00  0.00000000E+00
  0.00000000E+00  0.00000000E+00  0.00000000E+00
  0.00000000E+00  0.00000000E+00  0.00000000E+00
  0.00000000E+00  0.00000000E+00  0.00000000E+00
  0.00000000E+00  0.00000000E+00  0.00000000E+00
  0.00000000E+00  0.00000000E+00  0.00000000E+00
  0.00000000E+00  0.00000000E+00  0.00000000E+00
  0.00000000E+00  0.00000000E+00  0.00000000E+00
  0.00000000E+00  0.00000000E+00  0.00000000E+00
  0.00000000E+00  0.00000000E+00  0.00000000E+00
  0.00000000E+00  0.00000000E+00  0.00000000E+00
  0.00000000E+00  0.00000000E+00  0.00000000E+00
  0.00000000E+00  0.00000000E+00  0.00000000E+00
  0.00000000E+00  0.00000000E+00  0.00000000E+00
  0.00000000E+00  0.00000000E+00  0.00000000E+00
  0.00000000E+00  0.00000000E+00  0.00000000E+00
  0.00000000E+00  0.00000000E+00  0.00000000E+00
  0.00000000E+00  0.00000000E+00  0.00000000E+00
  0.00000000E+00  0.00000000E+00  0.00000000E+00
  0.00000000E+00  0.00000000E+00  0.00000000E+00
  0.00000000E+00  0.00000000E+00  0.00000000E+00
  0.00000000E+00  0.00000000E+00  0.00000000E+00
  0.00000000E+00  0.00000000E+00  0.00000000E+00
  0.00000000E+00  0.00000000E+00  0.00000000E+00
  0.00000000E+00  0.00000000E+00  0.00000000E+00
  0.00000000E+00  0.00000000E+00  0.00000000E+00
  0.00000000E+00  0.00000000E+00  0.00000000E+00
  0.00000000E+00  0.00000000E+00  0.00000000E+00
  0.00000000E+00  0.00000000E+00  0.00000000E+00
  0.00000000E+00  0.00000000E+00  0.00000000E+00
  0.00000000E+00  0.00000000E+00  0.00000000E+00
  0.00000000E+00  0.00000000E+00  0.00000000E+00
  0.00000000E+00  0.00000000E+00  0.00000000E+00
  0.00000000E+00  0.00000000E+00  0.00000000E+00
  0.00000000E+00  0.00000000E+00  0.00000000E+00
  0.00000000E+00  0.00000000E+00  0.00000000E+00
  0.00000000E+00  0.00000000E+00  0.00000000E+00
  0.00000000E+00  0.00000000E+00  0.00000000E+00
  0.00000000E+00  0.00000000E+00  0.00000000E+00
  0.00000000E+00  0.00000000E+00  0.00000000E+00
  0.00000000E+00  0.00000000E+00  0.00000000E+00
  0.00000000E+00  0.00000000E+00  0.00000000E+00
  0.00000000E+00  0.00000000E+00  0.00000000E+00
  0.00000000E+00  0.00000000E+00  0.00000000E+00
  0.00000000E+00  0.00000000E+00  0.00000000E+00
  0.00000000E+00  0.00000000E+00  0.00000000E+00
  0.00000000E+00  0.00000000E+00  0.00000000E+00
  0.00000000E+00  0.00000000E+00  0.00000000E+00
  0.00000000E+00  0.00000000E+00  0.00000000E+00
  0.00000000E+00  0.00000000E+00  0.00000000E+00
  0.00000000E+00  0.00000000E+00  0.00000000E+00
  0.00000000E+00  0.00000000E+00  0.00000000E+00
  0.00000000E+00  0.00000000E+00  0.00000000E+00
  0.00000000E+00  0.00000000E+00  0.00000000E+00
  0.00000000E+00  0.00000000E+00  0.00000000E+00
  0.00000000E+00  0.00000000E+00  0.00000000E+00
  0.00000000E+00  0.00000000E+00  0.00000000E+00
  0.00000000E+00  0.00000000E+00  0.00000000E+00
  0.00000000E+00  0.00000000E+00  0.00000000E+00
  0.00000000E+00  0.00000000E+00  0.00000000E+00
  0.00000000E+00  0.00000000E+00  0.00000000E+00
  0.00000000E+00  0.00000000E+00  0.00000000E+00
  0.00000000E+00  0.00000000E+00  0.00000000E+00
  0.00000000E+00  0.00000000E+00  0.00000000E+00
  0.00000000E+00  0.00000000E+00  0.00000000E+00
  0.00000000E+00  0.00000000E+00  0.00000000E+00
  0.00000000E+00  0.00000000E+00  0.00000000E+00
  0.00000000E+00  0.00000000E+00  0.00000000E+00
  0.00000000E+00  0.00000000E+00  0.00000000E+00
  0.00000000E+00  0.00000000E+00  0.00000000E+00
  0.00000000E+00  0.00000000E+00  0.00000000E+00
  0.00000000E+00  0.00000000E+00  0.00000000E+00
  0.00000000E+00  0.00000000E+00  0.00000000E+00
  0.00000000E+00  0.00000000E+00  0.00000000E+00
  0.00000000E+00  0.00000000E+00  0.00000000E+00
  0.00000000E+00  0.00000000E+00  0.00000000E+00
  0.00000000E+00  0.00000000E+00  0.00000000E+00
  0.00000000E+00  0.00000000E+00  0.00000000E+00
  0.00000000E+00  0.00000000E+00  0.00000000E+00
  0.00000000E+00  0.00000000E+00  0.00000000E+00
  0.00000000E+00  0.00000000E+00  0.00000000E+00
  0.00000000E+00  0.00000000E+00  0.00000000E+00
  0.00000000E+00  0.00000000E+00  0.00000000E+00
  0.00000000E+00  0.00000000E+00  0.00000000E+00
  0.00000000E+00  0.00000000E+00  0.00000000E+00
  0.00000000E+00  0.00000000E+00  0.00000000E+00
  0.00000000E+00  0.00000000E+00  0.00000000E+00
  0.00000000E+00  0.00000000E+00  0.00000000E+00
  0.00000000E+00  0.00000000E+00  0.00000000E+00
  0.00000000E+00  0.00000000E+00  0.00000000E+00
  0.00000000E+00  0.00000000E+00  0.00000000E+00
  0.00000000E+00  0.00000000E+00  0.00000000E+00
  0.00000000E+00  0.00000000E+00  0.00000000E+00
  0.00000000E+00  0.00000000E+00  0.00000000E+00
  0.00000000E+00  0.00000000E+00  0.00000000E+00
  0.00000000E+00  0.00000000E+00  0.00000000E+00
  0.00000000E+00  0.00000000E+00  0.00000000E+00
  0.00000000E+00  0.00000000E+00  0.00000000E+00
  0.00000000E+00  0.00000000E+00  0.00000000E+00
  0.00000000E+00  0.00000000E+00  0.00000000E+00
  0.00000000E+00  0.00000000E+00  0.00000000E+00
  0.00000000E+00  0.00000000E+00  0.00000000E+00
  0.00000000E+00  0.00000000E+00  0.00000000E+00
  0.00000000E+00  0.00000000E+00  0.00000000E+00
  0.00000000E+00  0.00000000E+00  0.00000000E+00
  0.00000000E+00  0.00000000E+00  0.00000000E+00
  0.00000000E+00  0.00000000E+00  0.00000000E+00
  0.00000000E+00  0.00000000E+00  0.00000000E+00
  0.00000000E+00  0.00000000E+00  0.00000000E+00
  0.00000000E+00  0.00000000E+00  0.00000000E+00
  0.00000000E+00  0.00000000E+00  0.00000000E+00
  0.00000000E+00  0.00000000E+00  0.00000000E+00
  0.00000000E+00  0.00000000E+00  0.00000000E+00
  0.00000000E+00  0.00000000E+00  0.00000000E+00
  0.00000000E+00  0.00000000E+00  0.00000000E+00
  0.00000000E+00  0.00000000E+00  0.00000000E+00
  0.00000000E+00  0.00000000E+00  0.00000000E+00
  0.00000000E+00  0.00000000E+00  0.00000000E+00
  0.00000000E+00  0.00000000E+00  0.00000000E+00
  0.00000000E+00  0.00000000E+00  0.00000000E+00
  0.00000000E+00  0.00000000E+00  0.00000000E+00
  0.00000000E+00  0.00000000E+00  0.00000000E+00
  0.00000000E+00  0.00000000E+00  0.00000000E+00
  0.00000000E+00  0.00000000E+00  0.00000000E+00
  0.00000000E+00  0.00000000E+00  0.00000000E+00
  0.00000000E+00  0.00000000E+00  0.00000000E+00
  0.00000000E+00  0.00000000E+00  0.00000000E+00
  0.00000000E+00  0.00000000E+00  0.00000000E+00
  0.00000000E+00  0.00000000E+00  0.00000000E+00
  0.00000000E+00  0.00000000E+00  0.00000000E+00
  0.00000000E+00  0.00000000E+00  0.00000000E+00
  0.00000000E+00  0.00000000E+00  0.00000000E+00
  0.00000000E+00  0.00000000E+00  0.00000000E+00
  0.00000000E+00  0.00000000E+00  0.00000000E+00
  0.00000000E+00  0.00000000E+00  0.00000000E+00
  0.00000000E+00  0.00000000E+00  0.00000000E+00
  0.00000000E+00  0.00000000E+00  0.00000000E+00
  0.00000000E+00  0.00000000E+00  0.00000000E+00
  0.00000000E+00  0.00000000E+00  0.00000000E+00
  0.00000000E+00  0.00000000E+00  0.00000000E+00
  0.00000000E+00  0.00000000E+00  0.00000000E+00
  0.00000000E+00  0.00000000E+00  0.00000000E+00
  0.00000000E+00  0.00000000E+00  0.00000000E+00
  0.00000000E+00  0.00000000E+00  0.00000000E+00
  0.00000000E+00  0.00000000E+00  0.00000000E+00
  0.00000000E+00  0.00000000E+00  0.00000000E+00
  0.00000000E+00  0.00000000E+00  0.00000000E+00
  0.00000000E+00  0.00000000E+00  0.00000000E+00
  0.00000000E+00  0.00000000E+00  0.00000000E+00
  0.00000000E+00  0.00000000E+00  0.00000000E+00
  0.00000000E+00  0.00000000E+00  0.00000000E+00
  0.00000000E+00  0.00000000E+00  0.00000000E+00
  0.00000000E+00  0.00000000E+00  0.00000000E+00
  0.00000000E+00  0.00000000E+00  0.00000000E+00
  0.00000000E+00  0.00000000E+00  0.00000000E+00
  0.00000000E+00  0.00000000E+00  0.00000000E+00
  0.00000000E+00  0.00000000E+00  0.00000000E+00
  0.00000000E+00  0.00000000E+00  0.00000000E+00
  0.00000000E+00  0.00000000E+00  0.00000000E+00
  0.00000000E+00  0.00000000E+00  0.00000000E+00
  0.00000000E+00  0.00000000E+00  0.00000000E+00
  0.00000000E+00  0.00000000E+00  0.00000000E+00
  0.00000000E+00  0.00000000E+00  0.00000000E+00
  0.00000000E+00  0.00000000E+00  0.00000000E+00
  0.00000000E+00  0.00000000E+00  0.00000000E+00
  0.00000000E+00  0.00000000E+00  0.00000000E+00
  0.00000000E+00  0.00000000E+00  0.00000000E+00
  0.00000000E+00  0.00000000E+00  0.00000000E+00
  0.00000000E+00  0.00000000E+00  0.00000000E+00
  0.00000000E+00  0.00000000E+00  0.00000000E+00
  0.00000000E+00  0.00000000E+00  0.00000000E+00
  0.00000000E+00  0.00000000E+00  0.00000000E+00
  0.00000000E+00  0.00000000E+00  0.00000000E+00
  0.00000000E+00  0.00000000E+00  0.00000000E+00
  0.00000000E+00  0.00000000E+00  0.00000000E+00
  0.00000000E+00  0.00000000E+00  0.00000000E+00
  0.00000000E+00  0.00000000E+00  0.00000000E+00
  0.00000000E+00  0.00000000E+00  0.00000000E+00
  0.00000000E+00  0.00000000E+00  0.00000000E+00
  0.00000000E+00  0.00000000E+00  0.00000000E+00
  0.00000000E+00  0.00000000E+00  0.00000000E+00
  0.00000000E+00  0.00000000E+00  0.00000000E+00
  0.00000000E+00  0.00000000E+00  0.00000000E+00
  0.00000000E+00  0.00000000E+00  0.00000000E+00
  0.00000000E+00  0.00000000E+00  0.00000000E+00
  0.00000000E+00  0.00000000E+00  0.00000000E+00
  0.00000000E+00  0.00000000E+00  0.00000000E+00
  0.00000000E+00  0.00000000E+00  0.00000000E+00
  0.00000000E+00  0.00000000E+00  0.00000000E+00
  0.00000000E+00  0.00000000E+00  0.00000000E+00
  0.00000000E+00  0.00000000E+00  0.00000000E+00
  0.00000000E+00  0.00000000E+00  0.00000000E+00
  0.00000000E+00  0.00000000E+00  0.00000000E+00
  0.00000000E+00  0.00000000E+00  0.00000000E+00
  0.00000000E+00  0.00000000E+00  0.00000000E+00
  0.00000000E+00  0.00000000E+00  0.00000000E+00
  0.00000000E+00  0.00000000E+00  0.00000000E+00
  0.00000000E+00  0.00000000E+00  0.00000000E+00
  0.00000000E+00  0.00000000E+00  0.00000000E+00
  0.00000000E+00  0.00000000E+00  0.00000000E+00
  0.00000000E+00  0.00000000E+00  0.00000000E+00
  0.00000000E+00  0.00000000E+00  0.00000000E+00
  0.00000000E+00  0.00000000E+00  0.00000000E+00
  0.00000000E+00  0.00000000E+00  0.00000000E+00
  0.00000000E+00  0.00000000E+00  0.00000000E+00
  0.00000000E+00  0.00000000E+00  0.00000000E+00
  0.00000000E+00  0.00000000E+00  0.00000000E+00
  0.00000000E+00  0.00000000E+00  0.00000000E+00
  0.00000000E+00  0.00000000E+00  0.00000000E+00
  0.00000000E+00  0.00000000E+00  0.00000000E+00
  0.00000000E+00  0.00000000E+00  0.00000000E+00
  0.00000000E+00  0.00000000E+00  0.00000000E+00
  0.00000000E+00  0.00000000E+00  0.00000000E+00
  0.00000000E+00  0.00000000E+00  0.00000000E+00
