# Supplementary material for: Towards an atomistic understanding of disordered carbon electrode materials
Source: Chem Commun (Camb). 2018 May 23;54(47):5988–91. doi: 10.1039/c8cc01388h (PMC5994876; doi:10.1039/c8cc01388h)
Supplement: Supplementary file 1 [file CC-054-C8CC01388H-s001.zip › structures_pure_small/POSCAR/POSCAR.aC216_opt_2.00_08]

 C                                      
   1.00000000000000     
    12.8484964399999999    0.0000000000000000    0.0000000000000000
     0.0000000000000000   12.8484964399999999    0.0000000000000000
     0.0000000000000000    0.0000000000000000   12.8484964399999999
   C 
   216
Direct
  0.3497122432503423  0.9525643086464162  0.9183141699572326
  0.0388962016362510  0.4118764830465117  0.0187405250098127
  0.9030212734161653  0.8590769269023268  0.5413479570243004
  0.5649677649434023  0.8040371291147789  0.6221857420907441
  0.4216308103111013  0.9689101418355954 -0.0023701696116015
  0.7362585678424094  0.6063237122067268  0.5812395520137917
  0.1720073069636089  0.9962644453937792  0.1942382174070953
  0.0636738530681708  0.3514538878752305  0.6041130983801293
  0.6419646882275093  0.6280353067769098  0.5133358656157895
  0.2059957915937285  0.7609529918458119  0.6551311569406771
  0.5405730578288339  0.2224258371090322  0.4667700809615619
  0.8987840134445041  0.8976952527338317  0.9107781189567534
  0.2404237544657902  0.1162401266912581  0.4979125720151631
  0.2865312565713656  0.5967975983880116  0.6024183282093534
  0.9288693575782349  0.6519251888299787  0.2486779587388337
  0.5759117909012508  0.3193075032159109  0.0482893581854701
  0.1170963239340411  0.3642202858155567  0.6941150526291663
  0.1445365127362970  0.1343933194935796  0.3221362792697483
  0.4520157199378574  0.4449451381746639  0.6223247128737256
  0.7548147855986062  0.8152559034266729  0.3993278052524226
  0.7533214923986646  0.4392020259450864  0.4024241204692527
  0.7855120266517638  0.1282549293995428  0.0153976477047221
  0.6689448026435915 -0.0332327812518458  0.4564212334678974
  0.3681942251529712  0.6016764416066183  0.6781550096504799
  0.8769047011544875  0.5220883116403947  0.0301489660029357
  0.0024081663507613  0.2082785128559352  0.2534349215120891
  0.0368444062725634  0.5434921581032190  0.1410918792950474
  0.9069081741907331  0.2556122474084814  0.2465813963606250
  0.4960066160880410  0.8933289328140955  0.0303843238229470
  0.9676931466971505  0.4131176622457509  0.5854126206702717
  0.4468264446634387  0.3018447380830464  0.9000787505455976
  0.1593886667251758  0.1660896748791824  0.9249452474460523
  0.7475898549528103  0.9817170816630567  0.8811912054282105
  0.8315335229495880  0.4669394925789176  0.9455299741561340
  0.8168206038449028  0.4502083475735840  0.4882913347953994
  0.4636801618684831  0.6972194502617761  0.3784657827067897
  0.2030792259036890  0.6732311246277590  0.5856298963790363
  0.4454059112872573  0.6960771861384343  0.8201818446719273
  0.5750450226822065  0.7129455809502018  0.5450465087509504
  0.3880744850028164  0.7733952509853720  0.3415212013770362
  0.4966918884093812  0.3079804186877986  0.5162859510336215
  0.2783655995694542  0.2167126194338099  0.6610243417758990
  0.0058364037829493  0.8208651917754189  0.5533712835644519
  0.3568925905509976  0.1352791508413476  0.6747361056238558
  0.3073332367626719  0.2926034142044861  0.7565202211108649
  0.5278355294728226  0.4078048228614217  0.0971057210536246
  0.1856664999713691  0.0108555439829765  0.8220054339990414
  0.7198207816034649  0.7712666936782423  0.7177286199669609
  0.6942689638351215  0.2755481360822757  0.6655639170083142
  0.0224576454985846  0.5982129372727939  0.2377386019914032
  0.0346381784563565  0.3239833967130498  0.9546312206694653
  0.5542406680640857  0.4648965572779330  0.1980044241326844
  0.1982092489338682  0.9167732275401546  0.7616383212061816
  0.3440649602204603  0.3535982600634250  0.3949099952532859
  0.1277910240488352  0.4860313911694789  0.1488853754912366
  0.3579289995946451  0.8601857107246745  0.8637998377942830
  0.2468891586712488  0.9490471367179536  0.2598496661996791
  0.5576575086470655  0.0803416903921619  0.3601351894482623
  0.6713959967362148  0.2683090186648394  0.0765607454951210
  0.6721485336343207  0.8879772165678029  0.3782005998410832
  0.6612887999457514  0.4889101786336585  0.3633572778114488
  0.9528931030601016  0.2246878628726236  0.8114788160618008
  0.8060486906409464  0.8910169850649036  0.8548439535546566
  0.2157571995891063  0.7557220613263345  0.0549953321691674
  0.5624857117351986  0.0030741371472057  0.2827833049924685
  0.8208076412091827  0.6044657227229320  0.0823601917973251
  0.7468999213877339  0.9400108200348045  0.5237834179791887
  0.5059490419343117  0.8013434921966862  0.9695487734684934
  0.3936252892289319  0.5347570094587826  0.0756346395398141
  0.4974466211350574  0.5560503361106104  0.2375251156916083
  0.9518396754538840  0.3071412357337484  0.8848150811160124
  0.4784270407490710  0.8694421027995236  0.5941758201005897
  0.3728126047469176  0.8559813741111950  0.4249352399097994
  0.9777553761615899  0.4976593916520519  0.0590428911680070
  0.1261916778039167  0.5215382474965917  0.7993254646408168
  0.9813863891067703  0.0072932377861862  0.0400056081544847
  0.0473791956238705  0.2662133651487104  0.4349391904185822
  0.4113264296628983  0.1695315428850566  0.1910180236322221
  0.8066415246451865  0.0405768067141459  0.9555429917619441
  0.6317074814781420  0.8363980246764348  0.7018226265730182
  0.1485556723390430  0.9291064454304822  0.1105576863781859
  0.1277156069561079  0.2589170691191482  0.9751382515916315
  0.6621940901530704  0.7173385932963136  0.0663839452584105
  0.7275536807588248  0.6349650278872113  0.0360973213962091
  0.7346831472882996  0.5026612657310296  0.9045878125345749
  0.5471038914747877  0.9122383767837139  0.1255942487521848
  0.4377870145333044  0.7854925062214422  0.8843691274579576
  0.7866137521031120  0.1093620428743084  0.6186623498982687
  0.5280716163990355  0.3650353547123551  0.6077949827119640
  0.2848069397190731  0.3365699314353875  0.2281274185204909
  0.9476405070008492  0.3197512756634902  0.4231808775620057
  0.4913887965923749  0.7328576994953186  0.4782343508029126
  0.2831120318307824  0.8493279676935718  0.7884754780854782
  0.6209915494074213  0.0646064876486468  0.4504701830170010
  0.9652386088140955  0.7097720918179161  0.4223505087442387
  0.6164587820079119  0.4459769744771165  0.7530262194433044
  0.9091676041168202  0.3867566313614738  0.4981603229564174
  0.9006780105668377  0.9864681192306943  0.9720160868695632
  0.2533073953232752  0.1138876726761453  0.9570377358763631
  0.4270245019298489  0.1585106740555557  0.7586503384024162
  0.2652260383733014  0.2857450270358390  0.1329035380650350
  0.3316263577138764  0.2013852357742327  0.1202662235435928
  0.5918751632287218  0.0978683454629104  0.8549792432662524
  0.3259673058504375  0.1314088164271405  0.0348891481873605
  0.2633798799774741  0.9962491509771693  0.3567618923523910
  0.7028802602383558  0.4404039140768731  0.8189861294031233
  0.5040535041198874  0.1774300440450577  0.3678055570646099
  0.1243063347801519  0.6675703893488193  0.9076701461633585
  0.3511068559745064  0.6828658533136904  0.1696334786332501
  0.0695717983928149  0.2117609618316671  0.3417657747585030
  0.9627096669394571  0.7398455923713275  0.8489047934143349
  0.5087958561609042  0.0910322353112290  0.7807783337709642
  0.8745600185651797  0.1334151243359429  0.6800568094952104
  0.3411038053600332  0.7687825124211309  0.2423386202042292
  0.3217295724313705  0.9544187083583597  0.4373585439515417
  0.2081239528056500  0.2056034492323014  0.5651134035317498
  0.0311921164594222  0.1311763366828727  0.1815412430234936
  0.6196260564104611  0.9079982061215245  0.2878721667925109
  0.7644478087300763  0.7252657242189117  0.2225234714364377
  0.1373525369222374  0.7524148904966398  0.9775824941114747
  0.8151061952338670  0.5234764071899104  0.5701085235944240
  0.4415215709527235  0.4443975093262944  0.0377475769259999
  0.9707406519362279  0.0764934785764991  0.7050777668175662
  0.9107042098143507  0.5018936519927714  0.6303154379730823
  0.2164326066731423  0.8429751133141385  0.1196828465683105
  0.7397851710830916  0.2909433571380132  0.1600266994926141
  0.5197443384924390  0.9957909890685142  0.7231139315350726
  0.6235598508783060  0.1564178437671594  0.5144414090598208
  0.0220280227909867  0.1341292320399758  0.7878922952715192
  0.3131543124014903  0.4373319251829732  0.8910522616860406
  0.6378098998585624  0.4375536214346109  0.2635896819897323
  0.7815363919733741  0.3647176177802037  0.8095998914750117
  0.6156852718286075  0.8535050402045633  0.1910301634982786
  0.9774113125259321  0.8258848836551975  0.9122379909086501
  0.6532790367253233  0.0029880108703904  0.8355387002684587
  0.9871348370831058  0.9798183014217240  0.6525437860650034
  0.1674704997862161  0.4255120462184548  0.7632592841292493
  0.1834414551706648  0.3114775614920819  0.0613077026616964
  0.0390001754079926  0.7286633724262439  0.4947934786350578
  0.7872924937481421  0.3664755752034929  0.3281431079000143
  0.7955150511329023  0.7463603419695093  0.3273476829280968
  0.5363071393081245  0.5319876221772565  0.7611937673697636
  0.3583842804085076  0.2973854632101680  0.3024334155300977
  0.2693483079494919  0.5340107501274425  0.9306037844232354
  0.5284857610284120  0.6202807096621629  0.8316251737528604
  0.1151698173432914  0.1044444899898184  0.8387216026365898
  0.8634445046522367  0.3777199137942406  0.8838556484591507
  0.1800651402968742  0.5744665243302823  0.8814952612459679
  0.9373071663426594  0.5719883067832949  0.7102030261186665
  0.4020109332430261  0.3572457597588989  0.4827547248122591
  0.6073265076345005  0.9369018367617699  0.7551081373299412
  0.3731996790318810  0.4383268525480431  0.5494546910793277
  0.4180450063064189  0.5919191136541458  0.1693706126205883
  0.7187093404342502  0.3613405511786987  0.2429626721263572
  0.6958317042579195  0.1817792292578946  0.5991682181440411
  0.0653074373683035  0.9292882855198399  0.0419765970689132
  0.8584999568009689  0.6510898656814234  0.7213412800780168
  0.3981919327645461  0.2541696823413213  0.8087348959891886
  0.2293245295600719  0.5069627908570380  0.4460511848451579
  0.1078591923685125  0.2721860945111909  0.5322993923917728
  0.8741415470196175  0.7311748737311462  0.7915810664446047
  0.1485339287418468  0.8603711988319905  0.6758181215371691
  0.0575181720461408  0.8896688777838423  0.6279712000773606
  0.1223910488927944  0.0857780911976247  0.2238251378383218
  0.2916830036540989  0.5115340676638125  0.5360131461355770
  0.8024673704864297  0.0068468648152651  0.5863695446068852
  0.4534555737974212  0.9670064925235370  0.6419920833228004
  0.6076083873513248  0.5746853739195045  0.4084674555984215
  0.6860883813981545  0.5871370640398591  0.9464670231856663
  0.5949821496122334  0.6416383962622487  0.9160679901545881
  0.8375720728526669  0.2357035461593854  0.1634966745005666
  0.1664084968153491  0.4964714769855075  0.2481277802649214
  0.1090529215195959  0.5700320877864083  0.3107359567334165
  0.5822452245639854  0.7254398229150797  0.9869644118344669
  0.2879333144440560  0.6766458323217249  0.0776965849242398
  0.4524099091741793  0.5277264607742297  0.6899958993680284
  0.7612856769887482  0.6729947698264952  0.6675436308462789
  0.7800800819291303  0.2857409928528401  0.7363104718547999
  0.5212557530332584  0.6091407098691806  0.3394669374358567
  0.2672311182275752  0.0226901272603779  0.8970823458041690
  0.4070844665995754  0.0600783232653336  0.0511066055796578
  0.8815126126801643  0.3137223784351166  0.3340637836146170
  0.2336836820735947  0.4210366747737685  0.2793389950975324
  0.2637468072967937  0.4271722472138672  0.3814139029915189
  0.3727712876590160  0.0415350658911552  0.6142407684889687
  0.4360175853024100  0.8227593650950332  0.5054287960015297
  0.4289467828709932  0.2146072436357497  0.2900219895398468
  0.6919361048003554  0.1862092634068030  0.0066277720456439
  0.1486543338256077  0.5823417388188724  0.4190623832960088
  0.0365698483269483  0.6636861392734060  0.8425205315460561
  0.8975710999194231  0.9538651941472432  0.5994487540214658
  0.1299024409555251  0.4041815831415564  0.0783818366543214
  0.5374100222578426  0.2658156805601334  0.9548059844151177
  0.2645456570116899  0.3846870801860237  0.8036135608188604
  0.3117892013771338  0.5826532881049612  0.0204524377925092
  0.1295562891071987  0.6592415611598393  0.5013633553372827
  0.2872315671764684  0.7602152296115064  0.7276727427073991
  0.0295111577412900  0.5775126887885306  0.7754746139427271
  0.6069736700366708  0.1776706314322196  0.9314212252684605
  0.8426327666500919  0.6569143739334684  0.1778063602450625
  0.8679567477164059  0.2205870030844947  0.7420029777911146
  0.2128780914946391  0.0900262482085425  0.3908895810621847
  0.5210370378225951  0.0052319297691959  0.1825782367222095
  0.2763109320687431  0.8522169606272508  0.2117708674305433
  0.6782491474935100  0.7660399227043159  0.1630669836151100
  0.4571338836754599  0.0804760848695302  0.1444115722580422
  0.8988454448686359  0.7025399409500700  0.3431448692661203
  0.6140443697912812  0.3598604506669159  0.6740929811308721
  0.3135388276072869  0.0326819775620761  0.5237057430534902
  0.0628660787061866  0.8374249852857806  0.9770405411341552
  0.3673720033350897  0.6868575158331298  0.7431649435911656
  0.7929887842512539  0.8041520198577173  0.7910702870988431
  0.8638364159375644  0.1555275683500282  0.0914701183570660
  0.4021309957744040  0.3951716159705368  0.9425256155523953
  0.8043187793085267  0.8497147561030809  0.4924232624629673
  0.9622962718019780  0.0986915526193385  0.1026215966421181
 
  0.00000000E+00  0.00000000E+00  0.00000000E+00
  0.00000000E+00  0.00000000E+00  0.00000000E+00
  0.00000000E+00  0.00000000E+00  0.00000000E+00
  0.00000000E+00  0.00000000E+00  0.00000000E+00
  0.00000000E+00  0.00000000E+00  0.00000000E+00
  0.00000000E+00  0.00000000E+00  0.00000000E+00
  0.00000000E+00  0.00000000E+00  0.00000000E+00
  0.00000000E+00  0.00000000E+00  0.00000000E+00
  0.00000000E+00  0.00000000E+00  0.00000000E+00
  0.00000000E+00  0.00000000E+00  0.00000000E+00
  0.00000000E+00  0.00000000E+00  0.00000000E+00
  0.00000000E+00  0.00000000E+00  0.00000000E+00
  0.00000000E+00  0.00000000E+00  0.00000000E+00
  0.00000000E+00  0.00000000E+00  0.00000000E+00
  0.00000000E+00  0.00000000E+00  0.00000000E+00
  0.00000000E+00  0.00000000E+00  0.00000000E+00
  0.00000000E+00  0.00000000E+00  0.00000000E+00
  0.00000000E+00  0.00000000E+00  0.00000000E+00
  0.00000000E+00  0.00000000E+00  0.00000000E+00
  0.00000000E+00  0.00000000E+00  0.00000000E+00
  0.00000000E+00  0.00000000E+00  0.00000000E+00
  0.00000000E+00  0.00000000E+00  0.00000000E+00
  0.00000000E+00  0.00000000E+00  0.00000000E+00
  0.00000000E+00  0.00000000E+00  0.00000000E+00
  0.00000000E+00  0.00000000E+00  0.00000000E+00
  0.00000000E+00  0.00000000E+00  0.00000000E+00
  0.00000000E+00  0.00000000E+00  0.00000000E+00
  0.00000000E+00  0.00000000E+00  0.00000000E+00
  0.00000000E+00  0.00000000E+00  0.00000000E+00
  0.00000000E+00  0.00000000E+00  0.00000000E+00
  0.00000000E+00  0.00000000E+00  0.00000000E+00
  0.00000000E+00  0.00000000E+00  0.00000000E+00
  0.00000000E+00  0.00000000E+00  0.00000000E+00
  0.00000000E+00  0.00000000E+00  0.00000000E+00
  0.00000000E+00  0.00000000E+00  0.00000000E+00
  0.00000000E+00  0.00000000E+00  0.00000000E+00
  0.00000000E+00  0.00000000E+00  0.00000000E+00
  0.00000000E+00  0.00000000E+00  0.00000000E+00
  0.00000000E+00  0.00000000E+00  0.00000000E+00
  0.00000000E+00  0.00000000E+00  0.00000000E+00
  0.00000000E+00  0.00000000E+00  0.00000000E+00
  0.00000000E+00  0.00000000E+00  0.00000000E+00
  0.00000000E+00  0.00000000E+00  0.00000000E+00
  0.00000000E+00  0.00000000E+00  0.00000000E+00
  0.00000000E+00  0.00000000E+00  0.00000000E+00
  0.00000000E+00  0.00000000E+00  0.00000000E+00
  0.00000000E+00  0.00000000E+00  0.00000000E+00
  0.00000000E+00  0.00000000E+00  0.00000000E+00
  0.00000000E+00  0.00000000E+00  0.00000000E+00
  0.00000000E+00  0.00000000E+00  0.00000000E+00
  0.00000000E+00  0.00000000E+00  0.00000000E+00
  0.00000000E+00  0.00000000E+00  0.00000000E+00
  0.00000000E+00  0.00000000E+00  0.00000000E+00
  0.00000000E+00  0.00000000E+00  0.00000000E+00
  0.00000000E+00  0.00000000E+00  0.00000000E+00
  0.00000000E+00  0.00000000E+00  0.00000000E+00
  0.00000000E+00  0.00000000E+00  0.00000000E+00
  0.00000000E+00  0.00000000E+00  0.00000000E+00
  0.00000000E+00  0.00000000E+00  0.00000000E+00
  0.00000000E+00  0.00000000E+00  0.00000000E+00
  0.00000000E+00  0.00000000E+00  0.00000000E+00
  0.00000000E+00  0.00000000E+00  0.00000000E+00
  0.00000000E+00  0.00000000E+00  0.00000000E+00
  0.00000000E+00  0.00000000E+00  0.00000000E+00
  0.00000000E+00  0.00000000E+00  0.00000000E+00
  0.00000000E+00  0.00000000E+00  0.00000000E+00
  0.00000000E+00  0.00000000E+00  0.00000000E+00
  0.00000000E+00  0.00000000E+00  0.00000000E+00
  0.00000000E+00  0.00000000E+00  0.00000000E+00
  0.00000000E+00  0.00000000E+00  0.00000000E+00
  0.00000000E+00  0.00000000E+00  0.00000000E+00
  0.00000000E+00  0.00000000E+00  0.00000000E+00
  0.00000000E+00  0.00000000E+00  0.00000000E+00
  0.00000000E+00  0.00000000E+00  0.00000000E+00
  0.00000000E+00  0.00000000E+00  0.00000000E+00
  0.00000000E+00  0.00000000E+00  0.00000000E+00
  0.00000000E+00  0.00000000E+00  0.00000000E+00
  0.00000000E+00  0.00000000E+00  0.00000000E+00
  0.00000000E+00  0.00000000E+00  0.00000000E+00
  0.00000000E+00  0.00000000E+00  0.00000000E+00
  0.00000000E+00  0.00000000E+00  0.00000000E+00
  0.00000000E+00  0.00000000E+00  0.00000000E+00
  0.00000000E+00  0.00000000E+00  0.00000000E+00
  0.00000000E+00  0.00000000E+00  0.00000000E+00
  0.00000000E+00  0.00000000E+00  0.00000000E+00
  0.00000000E+00  0.00000000E+00  0.00000000E+00
  0.00000000E+00  0.00000000E+00  0.00000000E+00
  0.00000000E+00  0.00000000E+00  0.00000000E+00
  0.00000000E+00  0.00000000E+00  0.00000000E+00
  0.00000000E+00  0.00000000E+00  0.00000000E+00
  0.00000000E+00  0.00000000E+00  0.00000000E+00
  0.00000000E+00  0.00000000E+00  0.00000000E+00
  0.00000000E+00  0.00000000E+00  0.00000000E+00
  0.00000000E+00  0.00000000E+00  0.00000000E+00
  0.00000000E+00  0.00000000E+00  0.00000000E+00
  0.00000000E+00  0.00000000E+00  0.00000000E+00
  0.00000000E+00  0.00000000E+00  0.00000000E+00
  0.00000000E+00  0.00000000E+00  0.00000000E+00
  0.00000000E+00  0.00000000E+00  0.00000000E+00
  0.00000000E+00  0.00000000E+00  0.00000000E+00
  0.00000000E+00  0.00000000E+00  0.00000000E+00
  0.00000000E+00  0.00000000E+00  0.00000000E+00
  0.00000000E+00  0.00000000E+00  0.00000000E+00
  0.00000000E+00  0.00000000E+00  0.00000000E+00
  0.00000000E+00  0.00000000E+00  0.00000000E+00
  0.00000000E+00  0.00000000E+00  0.00000000E+00
  0.00000000E+00  0.00000000E+00  0.00000000E+00
  0.00000000E+00  0.00000000E+00  0.00000000E+00
  0.00000000E+00  0.00000000E+00  0.00000000E+00
  0.00000000E+00  0.00000000E+00  0.00000000E+00
  0.00000000E+00  0.00000000E+00  0.00000000E+00
  0.00000000E+00  0.00000000E+00  0.00000000E+00
  0.00000000E+00  0.00000000E+00  0.00000000E+00
  0.00000000E+00  0.00000000E+00  0.00000000E+00
  0.00000000E+00  0.00000000E+00  0.00000000E+00
  0.00000000E+00  0.00000000E+00  0.00000000E+00
  0.00000000E+00  0.00000000E+00  0.00000000E+00
  0.00000000E+00  0.00000000E+00  0.00000000E+00
  0.00000000E+00  0.00000000E+00  0.00000000E+00
  0.00000000E+00  0.00000000E+00  0.00000000E+00
  0.00000000E+00  0.00000000E+00  0.00000000E+00
  0.00000000E+00  0.00000000E+00  0.00000000E+00
  0.00000000E+00  0.00000000E+00  0.00000000E+00
  0.00000000E+00  0.00000000E+00  0.00000000E+00
  0.00000000E+00  0.00000000E+00  0.00000000E+00
  0.00000000E+00  0.00000000E+00  0.00000000E+00
  0.00000000E+00  0.00000000E+00  0.00000000E+00
  0.00000000E+00  0.00000000E+00  0.00000000E+00
  0.00000000E+00  0.00000000E+00  0.00000000E+00
  0.00000000E+00  0.00000000E+00  0.00000000E+00
  0.00000000E+00  0.00000000E+00  0.00000000E+00
  0.00000000E+00  0.00000000E+00  0.00000000E+00
  0.00000000E+00  0.00000000E+00  0.00000000E+00
  0.00000000E+00  0.00000000E+00  0.00000000E+00
  0.00000000E+00  0.00000000E+00  0.00000000E+00
  0.00000000E+00  0.00000000E+00  0.00000000E+00
  0.00000000E+00  0.00000000E+00  0.00000000E+00
  0.00000000E+00  0.00000000E+00  0.00000000E+00
  0.00000000E+00  0.00000000E+00  0.00000000E+00
  0.00000000E+00  0.00000000E+00  0.00000000E+00
  0.00000000E+00  0.00000000E+00  0.00000000E+00
  0.00000000E+00  0.00000000E+00  0.00000000E+00
  0.00000000E+00  0.00000000E+00  0.00000000E+00
  0.00000000E+00  0.00000000E+00  0.00000000E+00
  0.00000000E+00  0.00000000E+00  0.00000000E+00
  0.00000000E+00  0.00000000E+00  0.00000000E+00
  0.00000000E+00  0.00000000E+00  0.00000000E+00
  0.00000000E+00  0.00000000E+00  0.00000000E+00
  0.00000000E+00  0.00000000E+00  0.00000000E+00
  0.00000000E+00  0.00000000E+00  0.00000000E+00
  0.00000000E+00  0.00000000E+00  0.00000000E+00
  0.00000000E+00  0.00000000E+00  0.00000000E+00
  0.00000000E+00  0.00000000E+00  0.00000000E+00
  0.00000000E+00  0.00000000E+00  0.00000000E+00
  0.00000000E+00  0.00000000E+00  0.00000000E+00
  0.00000000E+00  0.00000000E+00  0.00000000E+00
  0.00000000E+00  0.00000000E+00  0.00000000E+00
  0.00000000E+00  0.00000000E+00  0.00000000E+00
  0.00000000E+00  0.00000000E+00  0.00000000E+00
  0.00000000E+00  0.00000000E+00  0.00000000E+00
  0.00000000E+00  0.00000000E+00  0.00000000E+00
  0.00000000E+00  0.00000000E+00  0.00000000E+00
  0.00000000E+00  0.00000000E+00  0.00000000E+00
  0.00000000E+00  0.00000000E+00  0.00000000E+00
  0.00000000E+00  0.00000000E+00  0.00000000E+00
  0.00000000E+00  0.00000000E+00  0.00000000E+00
  0.00000000E+00  0.00000000E+00  0.00000000E+00
  0.00000000E+00  0.00000000E+00  0.00000000E+00
  0.00000000E+00  0.00000000E+00  0.00000000E+00
  0.00000000E+00  0.00000000E+00  0.00000000E+00
  0.00000000E+00  0.00000000E+00  0.00000000E+00
  0.00000000E+00  0.00000000E+00  0.00000000E+00
  0.00000000E+00  0.00000000E+00  0.00000000E+00
  0.00000000E+00  0.00000000E+00  0.00000000E+00
  0.00000000E+00  0.00000000E+00  0.00000000E+00
  0.00000000E+00  0.00000000E+00  0.00000000E+00
  0.00000000E+00  0.00000000E+00  0.00000000E+00
  0.00000000E+00  0.00000000E+00  0.00000000E+00
  0.00000000E+00  0.00000000E+00  0.00000000E+00
  0.00000000E+00  0.00000000E+00  0.00000000E+00
  0.00000000E+00  0.00000000E+00  0.00000000E+00
  0.00000000E+00  0.00000000E+00  0.00000000E+00
  0.00000000E+00  0.00000000E+00  0.00000000E+00
  0.00000000E+00  0.00000000E+00  0.00000000E+00
  0.00000000E+00  0.00000000E+00  0.00000000E+00
  0.00000000E+00  0.00000000E+00  0.00000000E+00
  0.00000000E+00  0.00000000E+00  0.00000000E+00
  0.00000000E+00  0.00000000E+00  0.00000000E+00
  0.00000000E+00  0.00000000E+00  0.00000000E+00
  0.00000000E+00  0.00000000E+00  0.00000000E+00
  0.00000000E+00  0.00000000E+00  0.00000000E+00
  0.00000000E+00  0.00000000E+00  0.00000000E+00
  0.00000000E+00  0.00000000E+00  0.00000000E+00
  0.00000000E+00  0.00000000E+00  0.00000000E+00
  0.00000000E+00  0.00000000E+00  0.00000000E+00
  0.00000000E+00  0.00000000E+00  0.00000000E+00
  0.00000000E+00  0.00000000E+00  0.00000000E+00
  0.00000000E+00  0.00000000E+00  0.00000000E+00
  0.00000000E+00  0.00000000E+00  0.00000000E+00
  0.00000000E+00  0.00000000E+00  0.00000000E+00
  0.00000000E+00  0.00000000E+00  0.00000000E+00
  0.00000000E+00  0.00000000E+00  0.00000000E+00
  0.00000000E+00  0.00000000E+00  0.00000000E+00
  0.00000000E+00  0.00000000E+00  0.00000000E+00
  0.00000000E+00  0.00000000E+00  0.00000000E+00
  0.00000000E+00  0.00000000E+00  0.00000000E+00
  0.00000000E+00  0.00000000E+00  0.00000000E+00
  0.00000000E+00  0.00000000E+00  0.00000000E+00
  0.00000000E+00  0.00000000E+00  0.00000000E+00
  0.00000000E+00  0.00000000E+00  0.00000000E+00
  0.00000000E+00  0.00000000E+00  0.00000000E+00
  0.00000000E+00  0.00000000E+00  0.00000000E+00
  0.00000000E+00  0.00000000E+00  0.00000000E+00
  0.00000000E+00  0.00000000E+00  0.00000000E+00
  0.00000000E+00  0.00000000E+00  0.00000000E+00
  0.00000000E+00  0.00000000E+00  0.00000000E+00
