# Supplementary material for: Towards an atomistic understanding of disordered carbon electrode materials
Source: Chem Commun (Camb). 2018 May 23;54(47):5988–91. doi: 10.1039/c8cc01388h (PMC5994876; doi:10.1039/c8cc01388h)
Supplement: Supplementary file 1 [file CC-054-C8CC01388H-s001.zip › structures_pure_small/POSCAR/POSCAR.aC216_opt_2.00_09]

 C                                      
   1.00000000000000     
    12.7509265900000006    0.0000000000000000    0.0000000000000000
     0.0000000000000000   12.7509265900000006    0.0000000000000000
     0.0000000000000000    0.0000000000000000   12.7509265900000006
   C 
   216
Direct
  0.9378106653847630  0.6297662581972886  0.8877173055440520
  0.6421843789444140  0.1965518811242258  0.6961024605112910
  0.5644850780345629  0.5651648043182468  0.4430953574498841
  0.9238649698304124  0.7816509721606437  0.4294707860789075
  0.0583344004100417  0.7527998873033555  0.8073843121441858
  0.8734752110359085  0.7310295120715014  0.5141235323359302
  0.4599650552233540  0.0039786865617714  0.0968370501920529
  0.0566480913940167  0.1723745641118342  0.4729562798368449
  0.8494635991005803  0.0779060126400112  0.2889453297376638
  0.7961382309297715  0.5662115264862955  0.7787658022470018
  0.9688680596277135  0.8408484242875838  0.2575698723361514
  0.2416159617173615  0.3868507181680326  0.0612464506581163
  0.1565105533016477  0.9345883570193801  0.2408345106545632
  0.4979168845616501  0.4479820901001006  0.9110575615681297
  0.3375664104184674  0.7147001553412285  0.1326392877291256
  0.4940488359217479  0.4422615707320272  0.0929913938057867
  0.9564853366979608  0.4425383283093204  0.5292493311247194
  0.2701240250348572  0.3743734785386707  0.1702356059713743
  0.8231353871070520  0.2472945488056102  0.8328195880394134
  0.1909544964238292  0.6314122205190225  0.3767852566156542
  0.6560242282219387  0.2491307065731133  0.4771959292050572
  0.7051127739170975  0.4392261485886924  0.1142863743397029
  0.2063675380144604  0.8687727465622636  0.5712708103973133
  0.6027772483059453  0.4489224058036252  0.9500009631956816
  0.4041483052255160  0.7916191585197562  0.9013466511708090
  0.9612682976033922  0.1967365217231232  0.1881855244014509
  0.6473525700355006  0.0277175936138350  0.0969440076922385
  0.0158809635813242  0.5305511762888933  0.3642174101625920
 -0.0020362595392115  0.6304000030169205  0.9837280404471802
  0.8991330930687330  0.3405428544588090  0.6876102059466531
  0.4283942745398482  0.4357492072346704  0.0002611087399110
  0.3724359444146963  0.1313346955303686  0.6109101638286720
  0.0830356691827482  0.1168493471214935  0.6498994037716747
  0.4799709863516193  0.5390985724506328  0.6204884732453044
  0.7331059444608385  0.2648570301549424  0.5560553735424388
  0.7002103046082041  0.7422029548996313  0.0380575341784289
  0.2781080995234300  0.4460472112251585  0.8805535791419857
  0.9804956391972853  0.3797226001555395  0.7523675783390793
  0.7827102504554324  0.6714342509280082  0.5026276922959028
  0.5218484438767784  0.8552464100412032  0.2996044467642572
  0.0823886848165178  0.9849241094789922  0.0710220229401442
  0.1077576623265927  0.2845067946482553  0.2160912558512275
  0.3382916191238143  0.3995904967534629  0.3377610472182482
  0.5642531177298820  0.5646715369345140  0.5525125083053934
  0.7012327381608279  0.5122384116499139  0.7906045972655578
  0.8848486345417179  0.1242096133040558  0.1975079393700421
  0.5030772715055081  0.7756917756234976  0.9504672663606579
  0.9047500873652959  0.1028828702484224  0.3790388165189004
  0.3372984114588435  0.0068394073382611  0.2517937044172430
  0.5863624029901070  0.2640133031202052  0.2450365501028892
  0.5494973264039628  0.1261084530701696  0.8431746764506979
  0.6117196795747262  0.7002518459555223  0.0895293390064606
  0.7383082039785954  0.6672827415289341  0.3974951350824393
  0.0839889928345399  0.0254272174684700  0.9679152849615337
  0.7331369870443145  0.1412711599095958  0.9625523485089652
  0.8213588815015784  0.6236762535160321  0.6891094942848057
  0.5597619231703987  0.9818719956526124  0.1475921870801536
  0.8574718686914687  0.8207918218743557  0.0894764871090528
  0.9800826257531882  0.2456761591414062  0.0893002022991368
  0.1028153459045773  0.5751795701927762  0.4226016173345591
  0.3521871522496773  0.4367110359156476  0.5200555533630654
  0.6837402848109101  0.9193129222323758  0.6420636258111362
  0.8626877813942845  0.0559611026682554  0.4705497244834478
  0.3747307845925865  0.7351089081610752  0.3038037364705817
  0.9903838634468707  0.5417135546749934  0.2564821732855052
  0.3032155908877399  0.7651010717950273  0.9479594056053923
  0.9352153549904100  0.7455703587295052  0.6067791200075866
  0.0962311490386682  0.3753682756751658  0.9170259066989773
  0.5149575818649511  0.7392806444769044  0.0572438614762100
  0.4396644964086903  0.7547959429397137  0.1391171194341363
  0.2728593220523535  0.1356425615769792  0.6596330909633743
  0.7831017013485124  0.8585070497706803  0.9067072478863079
  0.4706431449924808  0.1339418566492524  0.3421197800595675
  0.6039086108857193  0.4393162386509603  0.0617080900966210
  0.0111899900065554  0.1180211061138270  0.5644650118844430
  0.2676462182199418  0.0374243566925990  0.9801655803360354
  0.0017922290473017  0.1710916981280460  0.3735335451801693
 -0.0130384599319933  0.9354139637154637  0.0836716813148991
  0.8488695837440662  0.5670859885680959  0.8762685312737497
  0.7677489398623702  0.9933635683118213  0.4844348792716967
  0.4590112792456716  0.0440673990878838  0.9911451971318626
  0.5967581579202577  0.8049832237074496  0.8953432636963521
  0.1177975537848167  0.7445994599874804  0.9005870209546923
  0.2180851465423183  0.7867599417413139  0.8853908664535763
  0.2094910437083221  0.5325413821368105  0.6913669353149040
  0.9741835997253470  0.5799203060316805  0.0774536005990987
  0.9968601849950837  0.3442214192711980  0.8609508892123015
  0.0924423684855345  0.8759637895268600  0.4093105008004213
  0.8551051316396936  0.4211095278691491  0.3677363300338276
  0.8565961062603484  0.8683596239166337  0.9867242482351810
  0.8922161303727412  0.3692194047035791  0.5805436764129611
  0.8966825371534526  0.4995524747796142  0.2131028825429428
  0.9100669278156956  0.6898131881504272  0.6985212824164028
  0.3141556460997511  0.8426786210547560  0.7315511027512139
  0.9435617918984923  0.4655542632499104  0.4204156876268025
  0.1928539201658194  0.5796524032195988  0.5915982858271259
  0.7905131426683381  0.3544827115444070  0.4200986164042397
  0.1689145270805364  0.0805197630247262  0.8129468303204347
 -0.0087042552566338  0.0007550489283922  0.9110664916066291
  0.6920022529612576  0.8952172922791479  0.7495620069316744
  0.8766149686468431  0.9792961370805060  0.7543055902141210
  0.9092543502090253  0.2300330737985997  0.0032098776519173
  0.6920961583963174  0.4775047153294800  0.8957690613941672
  0.9775892878165588  0.0183227575273954  0.8028301813950433
  0.6679829513088512  0.3282015894182075  0.2789580328489610
  0.1586898498359386  0.2110664809080475  0.5045535542695407
  0.7399468216078651  0.0391036529486902  0.1516949866856930
  0.2442991191567490  0.9663070553273978  0.2982575794569201
  0.5162254180574049  0.8528384976538504  0.4124835126673491
  0.0288576153091828  0.2197028854158370  0.2724355102944912
  0.2538742500750914  0.9743118446771352  0.4107276889020355
  0.9121230408686744  0.2757349744584378  0.8996847715500864
  0.2821690316196632  0.3580914409477745  0.5338175066960691
  0.3604516876985036  0.7342246774317178  0.4105672891465841
  0.2024523853472752  0.3258097827907059  0.2488573874379282
  0.3136599280209154  0.5133067868114994  0.7029904300532919
  0.1682654747267774  0.9716552685766277  0.1339528662729677
  0.8846835563124373  0.5202340906388906  0.1073417585160684
  0.1372658392541140  0.6412524979183912  0.1704749958513965
  0.6426087472419866  0.6100876760699088  0.3737693434906578
  0.0331765427605990  0.4891940814424919  0.5910073116398511
  0.8948958210055786  0.7796065467667034  0.3254488134412653
  0.6826116835713576  0.9547077548484766  0.4220675088567988
  0.4092978716512016  0.8418190760466780  0.5704810949368616
  0.5515884622363496  0.0812615281274717  0.9437372602429550
  0.7293197040405184  0.4019884290572063  0.2181022806943797
  0.5941541941483011  0.8935708325206236  0.5818801877263166
  0.0159730575984506  0.8275072563030561  0.4686076791364722
  0.5264856950031565  0.1932146546982175  0.2721894362876423
  0.4063590208472092  0.8278605237386296  0.7936064591440879
  0.4852567306487964  0.5115538279404461  0.3826831612334815
  0.3898331640355324  0.0614864776340386  0.3312441337970122
  0.1689770991498507  0.6812640000275925  0.0691655408673381
  0.2669131730511934  0.1066871344357719  0.7675750377722477
  0.8583152664106165  0.0049831842785520  0.6475103177668907
  0.5969316011358041  0.9036070770011304  0.4717128235092768
  0.1165429254443415  0.8310927397710381  0.6285858473775697
  0.4559125547423608  0.7848719275657987  0.2462093889062737
  0.3096540849425993  0.8552606233147815  0.6200107181434661
  0.6966035437441034  0.3078857375761279  0.3850059837806007
  0.2037898288072515  0.6525315699007248  0.2631811270419553
  0.8193648313875467  0.2753920442880329  0.7264458886686191
  0.1752787643874639  0.0530061720134374  0.9200937959066685
  0.6954173607149229  0.7975552190583265  0.9429384756870393
  0.0456963754600411  0.4547076001242135  0.7003377068070471
  0.5978064807664710  0.8521467299727954  0.7957319206353162
  0.4630669284044271  0.1462995633259901  0.6723416509051050
  0.5002581524010251  0.8642086799473748  0.6313046220598713
  0.0233516894936243  0.8079208129857598  0.5760427838191474
  0.9414580511589544  0.8626556722073616  0.1518430135924081
  0.7674791348174884  0.9688223722997878  0.5930881544720463
  0.5846574256207303  0.9337309431624552  0.2501161910914397
  0.7461051895973814  0.7079919785615463  0.2118429800837793
  0.6007444376939437  0.5966526999548963  0.2694519792473338
  0.1862058582873531  0.9084388887968055  0.4668317720607914
  0.3641175444392565  0.0600619308909257  0.9337566055185073
  0.1245936137631961  0.8085593881750635  0.7347150280839743
  0.5584635034223063  0.1777627920714581  0.6256512732872168
  0.3673792837241833  0.5346757042204187  0.5999800729779013
  0.3996558421905808  0.4480118400983771  0.4171233270375804
  0.2208540146665692  0.8262076087489738  0.7835017551583121
  0.7954332900956317  0.7182815275960895  0.3099713655425449
  0.7530466540989024  0.6177510936231807  0.5982348237624673
  0.2649038280709890  0.0003610378355334  0.0853966901638656
  0.5192275544349753  0.5046906427986623  0.7185886595059174
  0.1027706021758766  0.5574043589649235  0.5345351231825909
  0.4800772731699612  0.1542157763762736  0.4547752238310400
  0.7794781979413929  0.7524772550185403  0.1146579832277693
  0.3503432920187107  0.4745390271561012  0.7981775938910497
  0.1372800457351692  0.4800571321451172  0.7549168608681329
  0.0766115617472809  0.3006687423502066  0.1049531390477963
  0.8201538358708047  0.1030279612504721  0.1147755687428396
  0.4542861658678756  0.4651712039218139  0.1964456365483235
  0.1686322223380355  0.4348078504163015  0.8532473948004498
  0.5014774671393101  0.8516997222589515  0.7414902840097992
  0.7342469549068870  0.2422926745543340  0.6611846837630959
  0.6573466539008515  0.5671298843574255  0.6152822608522595
  0.4287697302972552  0.8053068615838366  0.4661368187084821
  0.6451979255373770  0.6611433581720584  0.1926194973706851
  0.9673481530597045  0.6926624375313658  0.7965869691620185
  0.7885264976904176  0.9135404749230320  0.8062711407779497
  0.8242225101874361  0.4402075939339503  0.2649716075408708
  0.8235154417622407  0.1586257252641760  0.0232495515494494
  0.7542252727697804  0.0220247001094329  0.2596637499972247
  0.4576632955249357  0.1256537290727163  0.7813971407957163
  0.2478449011102943  0.3344812053061761  0.3537589839536091
  0.9357176664371122  0.9406414104630343  0.9854490834996310
  0.7839505841920602  0.5068043809141666  0.9485889466533074
  0.5100408220227547  0.5241728722007359  0.2738962534697704
  0.3912342530534945  0.1088841077297582  0.5041418276499433
  0.2869264599549377  0.6098972983850632  0.5453595892067387
  0.6411839511974874  0.1711440163438949  0.8024761185148643
  0.7927705374150573  0.4876551429366795  0.0559904492470528
  0.4610902451685007  0.4713900896490419  0.8096848607033673
  0.6292331663123768  0.5205982643930112  0.7126061990728754
  0.5639396614600227  0.1973592726441021  0.5131192509487498
  0.3164969222760839  0.4247437351120816  0.9843604267589267
  0.1780367981222276  0.1610881976742793  0.6078537371315327
  0.7319878153805268  0.1884035107126601  0.8647389438828581
  0.2728937137468133  0.7161243133772370  0.0459054843054284
  0.3381244503974867  0.0446574627876080  0.4295254563853630
  0.3585380431107257  0.4160959360843973  0.2281340144985819
  0.0690816621875307  0.8859801011386296  0.2986565497439456
  0.6458429907862050  0.0814300024261622 -0.0003085521596729
  0.0934316576148777  0.6857332286964540  0.9870995436792703
  0.0710641673948733  0.0721027511944508  0.7527390120822526
  0.3006388714971179  0.6924225314903473  0.2348531257814250
  0.2271442492924258  0.2962055936332088  0.4602924105340261
  0.6743428979190245  0.9693630665890510  0.3108374985309926
  0.3616900242401093  0.0971731272394964  0.8278779513664067
  0.8137035297595553  0.3269361757203557  0.5211115646107696
  0.9163029948199901  0.0639900885329896  0.5667969890315487
  0.1356891613778100  0.3540188838942256  0.0263425035485690
  0.0396531236321638  0.5920860955085724  0.1698153710722803
  0.2797674908669003  0.6609478006181538  0.4455535581258024
  0.3588285365308893 -0.0017399720199282  0.1445141537682989
 
  0.00000000E+00  0.00000000E+00  0.00000000E+00
  0.00000000E+00  0.00000000E+00  0.00000000E+00
  0.00000000E+00  0.00000000E+00  0.00000000E+00
  0.00000000E+00  0.00000000E+00  0.00000000E+00
  0.00000000E+00  0.00000000E+00  0.00000000E+00
  0.00000000E+00  0.00000000E+00  0.00000000E+00
  0.00000000E+00  0.00000000E+00  0.00000000E+00
  0.00000000E+00  0.00000000E+00  0.00000000E+00
  0.00000000E+00  0.00000000E+00  0.00000000E+00
  0.00000000E+00  0.00000000E+00  0.00000000E+00
  0.00000000E+00  0.00000000E+00  0.00000000E+00
  0.00000000E+00  0.00000000E+00  0.00000000E+00
  0.00000000E+00  0.00000000E+00  0.00000000E+00
  0.00000000E+00  0.00000000E+00  0.00000000E+00
  0.00000000E+00  0.00000000E+00  0.00000000E+00
  0.00000000E+00  0.00000000E+00  0.00000000E+00
  0.00000000E+00  0.00000000E+00  0.00000000E+00
  0.00000000E+00  0.00000000E+00  0.00000000E+00
  0.00000000E+00  0.00000000E+00  0.00000000E+00
  0.00000000E+00  0.00000000E+00  0.00000000E+00
  0.00000000E+00  0.00000000E+00  0.00000000E+00
  0.00000000E+00  0.00000000E+00  0.00000000E+00
  0.00000000E+00  0.00000000E+00  0.00000000E+00
  0.00000000E+00  0.00000000E+00  0.00000000E+00
  0.00000000E+00  0.00000000E+00  0.00000000E+00
  0.00000000E+00  0.00000000E+00  0.00000000E+00
  0.00000000E+00  0.00000000E+00  0.00000000E+00
  0.00000000E+00  0.00000000E+00  0.00000000E+00
  0.00000000E+00  0.00000000E+00  0.00000000E+00
  0.00000000E+00  0.00000000E+00  0.00000000E+00
  0.00000000E+00  0.00000000E+00  0.00000000E+00
  0.00000000E+00  0.00000000E+00  0.00000000E+00
  0.00000000E+00  0.00000000E+00  0.00000000E+00
  0.00000000E+00  0.00000000E+00  0.00000000E+00
  0.00000000E+00  0.00000000E+00  0.00000000E+00
  0.00000000E+00  0.00000000E+00  0.00000000E+00
  0.00000000E+00  0.00000000E+00  0.00000000E+00
  0.00000000E+00  0.00000000E+00  0.00000000E+00
  0.00000000E+00  0.00000000E+00  0.00000000E+00
  0.00000000E+00  0.00000000E+00  0.00000000E+00
  0.00000000E+00  0.00000000E+00  0.00000000E+00
  0.00000000E+00  0.00000000E+00  0.00000000E+00
  0.00000000E+00  0.00000000E+00  0.00000000E+00
  0.00000000E+00  0.00000000E+00  0.00000000E+00
  0.00000000E+00  0.00000000E+00  0.00000000E+00
  0.00000000E+00  0.00000000E+00  0.00000000E+00
  0.00000000E+00  0.00000000E+00  0.00000000E+00
  0.00000000E+00  0.00000000E+00  0.00000000E+00
  0.00000000E+00  0.00000000E+00  0.00000000E+00
  0.00000000E+00  0.00000000E+00  0.00000000E+00
  0.00000000E+00  0.00000000E+00  0.00000000E+00
  0.00000000E+00  0.00000000E+00  0.00000000E+00
  0.00000000E+00  0.00000000E+00  0.00000000E+00
  0.00000000E+00  0.00000000E+00  0.00000000E+00
  0.00000000E+00  0.00000000E+00  0.00000000E+00
  0.00000000E+00  0.00000000E+00  0.00000000E+00
  0.00000000E+00  0.00000000E+00  0.00000000E+00
  0.00000000E+00  0.00000000E+00  0.00000000E+00
  0.00000000E+00  0.00000000E+00  0.00000000E+00
  0.00000000E+00  0.00000000E+00  0.00000000E+00
  0.00000000E+00  0.00000000E+00  0.00000000E+00
  0.00000000E+00  0.00000000E+00  0.00000000E+00
  0.00000000E+00  0.00000000E+00  0.00000000E+00
  0.00000000E+00  0.00000000E+00  0.00000000E+00
  0.00000000E+00  0.00000000E+00  0.00000000E+00
  0.00000000E+00  0.00000000E+00  0.00000000E+00
  0.00000000E+00  0.00000000E+00  0.00000000E+00
  0.00000000E+00  0.00000000E+00  0.00000000E+00
  0.00000000E+00  0.00000000E+00  0.00000000E+00
  0.00000000E+00  0.00000000E+00  0.00000000E+00
  0.00000000E+00  0.00000000E+00  0.00000000E+00
  0.00000000E+00  0.00000000E+00  0.00000000E+00
  0.00000000E+00  0.00000000E+00  0.00000000E+00
  0.00000000E+00  0.00000000E+00  0.00000000E+00
  0.00000000E+00  0.00000000E+00  0.00000000E+00
  0.00000000E+00  0.00000000E+00  0.00000000E+00
  0.00000000E+00  0.00000000E+00  0.00000000E+00
  0.00000000E+00  0.00000000E+00  0.00000000E+00
  0.00000000E+00  0.00000000E+00  0.00000000E+00
  0.00000000E+00  0.00000000E+00  0.00000000E+00
  0.00000000E+00  0.00000000E+00  0.00000000E+00
  0.00000000E+00  0.00000000E+00  0.00000000E+00
  0.00000000E+00  0.00000000E+00  0.00000000E+00
  0.00000000E+00  0.00000000E+00  0.00000000E+00
  0.00000000E+00  0.00000000E+00  0.00000000E+00
  0.00000000E+00  0.00000000E+00  0.00000000E+00
  0.00000000E+00  0.00000000E+00  0.00000000E+00
  0.00000000E+00  0.00000000E+00  0.00000000E+00
  0.00000000E+00  0.00000000E+00  0.00000000E+00
  0.00000000E+00  0.00000000E+00  0.00000000E+00
  0.00000000E+00  0.00000000E+00  0.00000000E+00
  0.00000000E+00  0.00000000E+00  0.00000000E+00
  0.00000000E+00  0.00000000E+00  0.00000000E+00
  0.00000000E+00  0.00000000E+00  0.00000000E+00
  0.00000000E+00  0.00000000E+00  0.00000000E+00
  0.00000000E+00  0.00000000E+00  0.00000000E+00
  0.00000000E+00  0.00000000E+00  0.00000000E+00
  0.00000000E+00  0.00000000E+00  0.00000000E+00
  0.00000000E+00  0.00000000E+00  0.00000000E+00
  0.00000000E+00  0.00000000E+00  0.00000000E+00
  0.00000000E+00  0.00000000E+00  0.00000000E+00
  0.00000000E+00  0.00000000E+00  0.00000000E+00
  0.00000000E+00  0.00000000E+00  0.00000000E+00
  0.00000000E+00  0.00000000E+00  0.00000000E+00
  0.00000000E+00  0.00000000E+00  0.00000000E+00
  0.00000000E+00  0.00000000E+00  0.00000000E+00
  0.00000000E+00  0.00000000E+00  0.00000000E+00
  0.00000000E+00  0.00000000E+00  0.00000000E+00
  0.00000000E+00  0.00000000E+00  0.00000000E+00
  0.00000000E+00  0.00000000E+00  0.00000000E+00
  0.00000000E+00  0.00000000E+00  0.00000000E+00
  0.00000000E+00  0.00000000E+00  0.00000000E+00
  0.00000000E+00  0.00000000E+00  0.00000000E+00
  0.00000000E+00  0.00000000E+00  0.00000000E+00
  0.00000000E+00  0.00000000E+00  0.00000000E+00
  0.00000000E+00  0.00000000E+00  0.00000000E+00
  0.00000000E+00  0.00000000E+00  0.00000000E+00
  0.00000000E+00  0.00000000E+00  0.00000000E+00
  0.00000000E+00  0.00000000E+00  0.00000000E+00
  0.00000000E+00  0.00000000E+00  0.00000000E+00
  0.00000000E+00  0.00000000E+00  0.00000000E+00
  0.00000000E+00  0.00000000E+00  0.00000000E+00
  0.00000000E+00  0.00000000E+00  0.00000000E+00
  0.00000000E+00  0.00000000E+00  0.00000000E+00
  0.00000000E+00  0.00000000E+00  0.00000000E+00
  0.00000000E+00  0.00000000E+00  0.00000000E+00
  0.00000000E+00  0.00000000E+00  0.00000000E+00
  0.00000000E+00  0.00000000E+00  0.00000000E+00
  0.00000000E+00  0.00000000E+00  0.00000000E+00
  0.00000000E+00  0.00000000E+00  0.00000000E+00
  0.00000000E+00  0.00000000E+00  0.00000000E+00
  0.00000000E+00  0.00000000E+00  0.00000000E+00
  0.00000000E+00  0.00000000E+00  0.00000000E+00
  0.00000000E+00  0.00000000E+00  0.00000000E+00
  0.00000000E+00  0.00000000E+00  0.00000000E+00
  0.00000000E+00  0.00000000E+00  0.00000000E+00
  0.00000000E+00  0.00000000E+00  0.00000000E+00
  0.00000000E+00  0.00000000E+00  0.00000000E+00
  0.00000000E+00  0.00000000E+00  0.00000000E+00
  0.00000000E+00  0.00000000E+00  0.00000000E+00
  0.00000000E+00  0.00000000E+00  0.00000000E+00
  0.00000000E+00  0.00000000E+00  0.00000000E+00
  0.00000000E+00  0.00000000E+00  0.00000000E+00
  0.00000000E+00  0.00000000E+00  0.00000000E+00
  0.00000000E+00  0.00000000E+00  0.00000000E+00
  0.00000000E+00  0.00000000E+00  0.00000000E+00
  0.00000000E+00  0.00000000E+00  0.00000000E+00
  0.00000000E+00  0.00000000E+00  0.00000000E+00
  0.00000000E+00  0.00000000E+00  0.00000000E+00
  0.00000000E+00  0.00000000E+00  0.00000000E+00
  0.00000000E+00  0.00000000E+00  0.00000000E+00
  0.00000000E+00  0.00000000E+00  0.00000000E+00
  0.00000000E+00  0.00000000E+00  0.00000000E+00
  0.00000000E+00  0.00000000E+00  0.00000000E+00
  0.00000000E+00  0.00000000E+00  0.00000000E+00
  0.00000000E+00  0.00000000E+00  0.00000000E+00
  0.00000000E+00  0.00000000E+00  0.00000000E+00
  0.00000000E+00  0.00000000E+00  0.00000000E+00
  0.00000000E+00  0.00000000E+00  0.00000000E+00
  0.00000000E+00  0.00000000E+00  0.00000000E+00
  0.00000000E+00  0.00000000E+00  0.00000000E+00
  0.00000000E+00  0.00000000E+00  0.00000000E+00
  0.00000000E+00  0.00000000E+00  0.00000000E+00
  0.00000000E+00  0.00000000E+00  0.00000000E+00
  0.00000000E+00  0.00000000E+00  0.00000000E+00
  0.00000000E+00  0.00000000E+00  0.00000000E+00
  0.00000000E+00  0.00000000E+00  0.00000000E+00
  0.00000000E+00  0.00000000E+00  0.00000000E+00
  0.00000000E+00  0.00000000E+00  0.00000000E+00
  0.00000000E+00  0.00000000E+00  0.00000000E+00
  0.00000000E+00  0.00000000E+00  0.00000000E+00
  0.00000000E+00  0.00000000E+00  0.00000000E+00
  0.00000000E+00  0.00000000E+00  0.00000000E+00
  0.00000000E+00  0.00000000E+00  0.00000000E+00
  0.00000000E+00  0.00000000E+00  0.00000000E+00
  0.00000000E+00  0.00000000E+00  0.00000000E+00
  0.00000000E+00  0.00000000E+00  0.00000000E+00
  0.00000000E+00  0.00000000E+00  0.00000000E+00
  0.00000000E+00  0.00000000E+00  0.00000000E+00
  0.00000000E+00  0.00000000E+00  0.00000000E+00
  0.00000000E+00  0.00000000E+00  0.00000000E+00
  0.00000000E+00  0.00000000E+00  0.00000000E+00
  0.00000000E+00  0.00000000E+00  0.00000000E+00
  0.00000000E+00  0.00000000E+00  0.00000000E+00
  0.00000000E+00  0.00000000E+00  0.00000000E+00
  0.00000000E+00  0.00000000E+00  0.00000000E+00
  0.00000000E+00  0.00000000E+00  0.00000000E+00
  0.00000000E+00  0.00000000E+00  0.00000000E+00
  0.00000000E+00  0.00000000E+00  0.00000000E+00
  0.00000000E+00  0.00000000E+00  0.00000000E+00
  0.00000000E+00  0.00000000E+00  0.00000000E+00
  0.00000000E+00  0.00000000E+00  0.00000000E+00
  0.00000000E+00  0.00000000E+00  0.00000000E+00
  0.00000000E+00  0.00000000E+00  0.00000000E+00
  0.00000000E+00  0.00000000E+00  0.00000000E+00
  0.00000000E+00  0.00000000E+00  0.00000000E+00
  0.00000000E+00  0.00000000E+00  0.00000000E+00
  0.00000000E+00  0.00000000E+00  0.00000000E+00
  0.00000000E+00  0.00000000E+00  0.00000000E+00
  0.00000000E+00  0.00000000E+00  0.00000000E+00
  0.00000000E+00  0.00000000E+00  0.00000000E+00
  0.00000000E+00  0.00000000E+00  0.00000000E+00
  0.00000000E+00  0.00000000E+00  0.00000000E+00
  0.00000000E+00  0.00000000E+00  0.00000000E+00
  0.00000000E+00  0.00000000E+00  0.00000000E+00
  0.00000000E+00  0.00000000E+00  0.00000000E+00
  0.00000000E+00  0.00000000E+00  0.00000000E+00
  0.00000000E+00  0.00000000E+00  0.00000000E+00
  0.00000000E+00  0.00000000E+00  0.00000000E+00
  0.00000000E+00  0.00000000E+00  0.00000000E+00
  0.00000000E+00  0.00000000E+00  0.00000000E+00
  0.00000000E+00  0.00000000E+00  0.00000000E+00
  0.00000000E+00  0.00000000E+00  0.00000000E+00
  0.00000000E+00  0.00000000E+00  0.00000000E+00
  0.00000000E+00  0.00000000E+00  0.00000000E+00
  0.00000000E+00  0.00000000E+00  0.00000000E+00
