# Supplementary material for: Towards an atomistic understanding of disordered carbon electrode materials
Source: Chem Commun (Camb). 2018 May 23;54(47):5988–91. doi: 10.1039/c8cc01388h (PMC5994876; doi:10.1039/c8cc01388h)
Supplement: Supplementary file 1 [file CC-054-C8CC01388H-s001.zip › structures_pure_small/POSCAR/POSCAR.aC216_opt_2.00_10]

 C                                      
   1.00000000000000     
    13.1582638200000002    0.0000000000000000    0.0000000000000000
     0.0000000000000000   13.1582638200000002    0.0000000000000000
     0.0000000000000000    0.0000000000000000   13.1582638200000002
   C 
   200
Direct
  0.1112191155284575  0.8416762143333276  0.7748794991799826
  0.1308810018943375 -0.0076860972037838  0.1220191590371293
  0.6154806382239016  0.7517106706795776  0.6059435576160546
  0.4351425774794858  0.3893010328722554  0.4832278010096719
  0.0771545623477099  0.9241355871371070  0.0528095253250823
  0.9795858136053400  0.7559385611211673  0.6706093517640476
  0.4927937444407797  0.4188450753122965  0.3048227783565545
  0.3683802327313379  0.5054744077820063  0.8995523383663752
  0.9514885739921896 -0.0036592294747861  0.4405117798536534
  0.9117697128588318  0.7184033980275539  0.8541997148542166
  0.1837006685989839  0.1161116548275505  0.3471550385225973
  0.3972816322915350  0.1481670059768909  0.0232232951774154
  0.3752793741015693  0.3194114626724154  0.5354718034167599
  0.8355515078754051  0.6516927202893863  0.8999559504536698
  0.7291163768208719  0.7651307094293758  0.2893038641816647
 -0.0011880871974677  0.7200646132418143  0.4863692693491826
  0.2854547577342593  0.9003856038933001  0.4908189542628467
  0.1006028794195173  0.0574282702851875  0.3131719143041194
  0.3561523366951530  0.0671799546612125  0.9673408416413013
  0.4323908920814504  0.9376456668575561  0.3755852189936639
  0.9473110325617161  0.1657945635390240  0.9814621968756594
  0.1233545162261417  0.4231187192708193  0.0963933169193387
  0.1552068677194057  0.7304072298075182  0.3113557605831669
  0.2377415644097916  0.6137069946323707  0.1423645927774325
  0.5652871153701986  0.8706377949892915  0.0877084048833660
  0.2568245654751751  0.2297808204742754  0.6173889758557151
  0.5906580655536265  0.5838123620467709  0.2989886310058159
  0.0825668987247054  0.4958765956960348  0.1622436509154301
  0.2924779293245275  0.7038318551401074  0.1815450780198219
  0.3903994419781235  0.7512043448575786  0.1556978670656689
  0.0653677109120276  0.8421593076320152  0.8781681356494943
  0.5660686301352720  0.2710580933050087  0.8284716511262147
  0.2182193619008496  0.4512135230203937  0.0495446216913273
  0.8089741489113952  0.6646875357326988  0.0023428927327957
  0.2689678924447397  0.0149175424526078  0.0052597273701835
  0.8577356084264989  0.8451488491420580  0.2139988838113228
  0.5251551998586734  0.0825671123738184  0.5020698697688873
  0.5609995077678520  0.6314786803962300  0.4656012213589013
  0.1519994382728770  0.7881064286816196  0.4044902490008196
  0.7379474726820234  0.2809140015983463  0.3695143902667091
  0.1847724516241997  0.1860230876915331  0.6819145566794955
  0.4143055618838505  0.4710632768019955  0.7170334167362928
  0.6739049021267082  0.7459557578640565  0.3762096827923110
  0.8570452548331102  0.7460936886023872  0.0536611988569413
  0.9163181081414826  0.7115763217435430  0.7485169329474854
  0.1276422535584301  0.8263878090055480  0.5825873864743477
  0.6868117813697394  0.0115415786319343  0.1034783118943584
  0.3450493523849653 -0.0203729495461759  0.8088278499218419
  0.3313017284348287  0.3111740313977664  0.6316250440983923
  0.5298409726590999  0.5096824803253597  0.3472777510486033
  0.5843704334047138  0.4707779012479756  0.1496065217292119
  0.8672439500750033  0.6440598354117446  0.5944321145827821
  0.2423991029051994  0.8487384195402110  0.4086509902085778
  0.9317665900161703  0.3741444724052581  0.1890734659680897
  0.0649501079516984  0.3307735039300109  0.0703127329494380
  0.4231459904242018  0.5321361216025250  0.8096114399789733
  0.4694150474260376  0.4795538669813823  0.5247055603670693
  0.0026205287574762  0.0071473008572948  0.3454601104596769
  0.6966925246733685  0.6270007040284760  0.1499044483397412
  0.3907037605223357  0.8677704224708811  0.3042755831010286
  0.7626894185870914  0.3744845711372760  0.4138650805711612
  0.8553883245251069  0.0095228055720155  0.7560563198383239
  0.4777643087720108  0.1053569582860459  0.7118648386580173
  0.5639381289987541  0.0668312994862380  0.4012396754088552
  0.0900313014180359  0.7804522851271886  0.4897648835295315
  0.5235782623125348  0.7903626663994273  0.0331756815521420
  0.1817590225657022  0.1370758298166072  0.4585021066171328
  0.5078169831596318  0.2980350544047338  0.0400023550576436
  0.6470700679145970  0.0291209941724928  0.2032053359483256
  0.6101308574819985  0.6628556011892472  0.3759766154391527
  0.5015812027562936  0.1999620349220258  0.8768706561061043
  0.8884578968703696  0.0932451974769459  0.9231639526498654
  0.7348768015315723  0.3984464350734631  0.5152154053461349
  0.6233661838377005  0.5624311038213903  0.1991544431054295
  0.3929288580396821  0.0516745739756495  0.8677699373734051
  0.3969674906680475  0.2431476546789150  0.1836857862777956
  0.3056097773106231  0.3489207022232067  0.8114818483469450
  0.3336421340239990  0.2522854134168730  0.4645057814217328
  0.0434856861867618  0.1981522675798053  0.9390324804332916
  0.0342488018411022  0.0858240632061762  0.6848195348666730
  0.5156241785751087  0.3996487063828748  0.1989181233875100
  0.7691733078110823  0.0720093948505175  0.0629855947140132
  0.4427940957097624  0.7280594826263312  0.0675428248420391
  0.5503124542254794  0.7655246658986108  0.9325217486467040
  0.4878120656378703  0.6774591443802284  0.9083218131327681
  0.2470915037410135  0.7545311995911758  0.2621841463223644
  0.3418642008659469  0.2265349621114073  0.2786482396792295
  0.1163892896162674  0.1235506106950472  0.6305979088086735
  0.2271919864987507  0.2754161439600176  0.8415833319947350
  0.0835900086301207  0.0122335702517002  0.2124589330267176
  0.4607529271442595  0.1182222136625203  0.8189408303731793
  0.9422881431245289  0.8987854135521586  0.1813544361449058
  0.1183418827575786  0.9015806756604566  0.9558506334550140
  0.0078998897396945  0.0439097079056305  0.5183022543990790
  0.3853863326681726  0.9531692889372722  0.4740391810811088
  0.4832352542634321  0.6236483256152771  0.8165371183846534
  0.2506793713585764  0.3856289210875573  0.9740890309175733
  0.3583218418980472  0.1665728298166418  0.1202464778240100
  0.2751291594626598  0.1115203819147558  0.1655496924014447
  0.9689465650723728  0.0394303413705118  0.6175790761737651
  0.1947197841529574  0.3011419048521176  0.9413874755712167
  0.2265294420296640  0.0392277562527562  0.1008059244591225
  0.0783418981612206  0.1664149215347055  0.8410477865495556
  0.9182890832045701  0.0679543764450792  0.8225214703377508
  0.8736604570389531  0.5148965380217136  0.3476765530550150
  0.9603614734917372  0.6534328902254737  0.4102152809573821
  0.8496039397948151  0.3550145683964764  0.2574880667353547
  0.2961106669610053  0.8295440110426441  0.3203972231791118
  0.6730087954285900  0.2125986435813058  0.4157932018793418
  0.3519426135547359  0.3752787208628431  0.7183463854283376
  0.4231160186198352  0.0311737406023218  0.6500302463394134
  0.2735827989023239  0.5462420428676710  0.0625003550593709
  0.6044602951716147  0.3543717590627091  0.8859550790959473
  0.6429314276091898  0.1277492684364185  0.3588472307914917
  0.4633873190736731  0.5159576267355398  0.6287798807728781
  0.7799274493463559  0.5748839524637155  0.8463201190056888
  0.3710765892360813  0.2745655005311984  0.3675031763716784
  0.1400440021877470  0.5880309369298671  0.1891547173874902
  0.5643131009200427  0.9695524809777299  0.2435577477243262
  0.8789811900613301 -0.0018248473721350  0.6508390347769841
  0.5642637948323764  0.6677099517710221  0.5629230697576062
  0.8008350650747149  0.8427886496371679  0.3049316961610696
  0.6849127691943088  0.8190168601118943  0.5579590262196498
  0.6431632117131034  0.8232986087781153  0.7755659043471714
  0.6873197711789552  0.5196087067232557  0.9982604437412141
  0.9505695164889111  0.5383559279248050  0.2778617167692479
  0.7159670116204568  0.8910296008960515  0.7299365522233583
  0.1048575910736789  0.0998553266577731  0.5248411517274452
  0.6745396936101159  0.3218438577903173  0.5675698111746279
  0.6427668470313729  0.9312764503165725  0.0449137447237732
  0.7687233674579030  0.4881044957602894  0.5700086980523555
  0.5701936010458488  0.1627553099306686  0.5618175683380587
  0.4365479425604349  0.8338167590531393  0.2141453250216621
  0.4715740439764956  0.2142440461150968  0.9808304919658194
  0.5151652956158075  0.6101477233813034  0.6404510828287788
  0.7391235772007395  0.8871894752919786  0.6220269516306074
  0.2634285793928736  0.9085895964463647  0.6752731255475419
  0.6874924975019189  0.1112627147807616  0.2597811460415893
  0.0711697161082907  0.8101262741980078  0.6773388047920637
  0.5458135190732948  0.1754603254748780  0.6658319769985558
  0.5214448978400159  0.9895002365732883  0.3413771536139491
  0.3177042318909060  0.4135357096557351  0.8970615869232091
  0.9673771622143195  0.3020751670175489  0.1141491383936280
  0.7997753247050057  0.0462000789891904  0.9617962530627849
  0.2079443469588278  0.8842327960770671  0.7656167163778236
  0.7464096625200499  0.9722008657801406  0.9000106042042347
  0.6684810859011979  0.4259326896961614  0.8357603893014639
  0.9740844227923502  0.7891215931326374  0.9129540249665018
  0.3507677918689319  0.9703665867616370  0.7024609632278435
  0.4425855355487066  0.0215779199015303  0.5420741503057621
  0.8214829796596536  0.9437297540582054  0.5789461402635605
  0.8556242782937097  0.9407520661968253  0.4720690052071539
  0.9926036735228952  0.9675803257932208  0.2428168463863344
  0.0049642827804892  0.6224924930179211  0.3143306044143417
  0.2550300153655728  0.1976295795612913  0.5105082559520507
  0.4738414431202960  0.3132786164031666  0.1447367391376008
  0.2600676753498493  0.9281113564607116  0.8466523783087351
  0.7124790994884087  0.5060511813468909  0.8944120173758238
  0.7896281919388222  0.5690504695479363  0.7404100386480779
  0.8781393466412474  0.5832681341929877  0.4306868460206748
  0.5318420881652149  0.6621857518621989  0.7316040670667836
  0.7941055065684298  0.8758105342217619  0.4101605694405062
  0.7704874249300826  0.9584804881709604  0.7953153678645820
  0.4392052405450960  0.3604036298405426  0.3775409529085129
  0.9402251158257413  0.8047644700959313  0.0149082209429347
  0.7469850550174381  0.4919357118038024  0.6772822913970120
  0.6495604805969645  0.3324389943266199  0.6726068978489161
  0.7674657959992480  0.1772751254524047  0.2169367038619682
  0.7321103235107592  0.6032988949686579  0.0501964457781298
  0.2167156104174798  0.9454285576082095  0.9395262096132520
  0.9862013054083890  0.4699524392064484  0.2047734883678766
  0.0118376598933714  0.1044101837550130  0.7850955365978316
  0.8313472307291813  0.5702416914918375  0.5273458129973073
  0.4223697340429601  0.6537447227344256  0.9907275179075882
  0.6693393209080969  0.9103427683123211  0.9422256422728059
  0.3547396020557774  0.5694090447921186  0.9889880747788083
  0.2250597657093141  0.8815105417114903  0.5815500152021615
  0.6388730979965447  0.2327966893367742  0.5157643508727804
  0.7878046660865926  0.2655084989389919  0.2740249949598399
  0.9852463893447763  0.8773872579770683  0.0822426872760564
  0.9091908682412163  0.2086123607631804  0.0761469309538459
  0.1669183407236607  0.2060662386904936  0.7886976561981200
  0.8172588672097573  0.1554113586060961  0.1187584267650227
  0.8269842624754169  0.4223644304531367  0.3398785004640545
  0.5769802986175928  0.3676709749744254  0.9916600198846183
  0.6881092950479119  0.4164659006931654  0.7287527301084630
  0.2621090451957662  0.1485360861668555  0.2699658374637131
  0.8193793065836530  0.7682467902691529  0.1487689515023742
  0.8505516684677529  0.6427037413247964  0.6981005746696507
  0.5882723422884301  0.2583396160859522  0.7226165021645384
  0.9461130015704992  0.7147218158535835  0.5771406208191916
  0.1036407071499920  0.2718595316105619  0.9883441659289213
  0.0979920048589348  0.6498936626234235  0.2706731695952566
  0.6159256624281675  0.4527504411464056  0.0468435070157773
  0.6213134170999800  0.8304024704852696  0.8828530343193784
  0.5141667436403272  0.5386546865340095  0.4495128882125159
  0.7118644913397405  0.8160404343084592  0.4543379468547951
  0.5963799242334868  0.7505431885237812  0.7120646953202389
  0.7395244040053243  0.7140071824942219  0.1952607567487811
  0.5235075768487349  0.8895358753786712  0.1835963705654513
 
  0.00000000E+00  0.00000000E+00  0.00000000E+00
  0.00000000E+00  0.00000000E+00  0.00000000E+00
  0.00000000E+00  0.00000000E+00  0.00000000E+00
  0.00000000E+00  0.00000000E+00  0.00000000E+00
  0.00000000E+00  0.00000000E+00  0.00000000E+00
  0.00000000E+00  0.00000000E+00  0.00000000E+00
  0.00000000E+00  0.00000000E+00  0.00000000E+00
  0.00000000E+00  0.00000000E+00  0.00000000E+00
  0.00000000E+00  0.00000000E+00  0.00000000E+00
  0.00000000E+00  0.00000000E+00  0.00000000E+00
  0.00000000E+00  0.00000000E+00  0.00000000E+00
  0.00000000E+00  0.00000000E+00  0.00000000E+00
  0.00000000E+00  0.00000000E+00  0.00000000E+00
  0.00000000E+00  0.00000000E+00  0.00000000E+00
  0.00000000E+00  0.00000000E+00  0.00000000E+00
  0.00000000E+00  0.00000000E+00  0.00000000E+00
  0.00000000E+00  0.00000000E+00  0.00000000E+00
  0.00000000E+00  0.00000000E+00  0.00000000E+00
  0.00000000E+00  0.00000000E+00  0.00000000E+00
  0.00000000E+00  0.00000000E+00  0.00000000E+00
  0.00000000E+00  0.00000000E+00  0.00000000E+00
  0.00000000E+00  0.00000000E+00  0.00000000E+00
  0.00000000E+00  0.00000000E+00  0.00000000E+00
  0.00000000E+00  0.00000000E+00  0.00000000E+00
  0.00000000E+00  0.00000000E+00  0.00000000E+00
  0.00000000E+00  0.00000000E+00  0.00000000E+00
  0.00000000E+00  0.00000000E+00  0.00000000E+00
  0.00000000E+00  0.00000000E+00  0.00000000E+00
  0.00000000E+00  0.00000000E+00  0.00000000E+00
  0.00000000E+00  0.00000000E+00  0.00000000E+00
  0.00000000E+00  0.00000000E+00  0.00000000E+00
  0.00000000E+00  0.00000000E+00  0.00000000E+00
  0.00000000E+00  0.00000000E+00  0.00000000E+00
  0.00000000E+00  0.00000000E+00  0.00000000E+00
  0.00000000E+00  0.00000000E+00  0.00000000E+00
  0.00000000E+00  0.00000000E+00  0.00000000E+00
  0.00000000E+00  0.00000000E+00  0.00000000E+00
  0.00000000E+00  0.00000000E+00  0.00000000E+00
  0.00000000E+00  0.00000000E+00  0.00000000E+00
  0.00000000E+00  0.00000000E+00  0.00000000E+00
  0.00000000E+00  0.00000000E+00  0.00000000E+00
  0.00000000E+00  0.00000000E+00  0.00000000E+00
  0.00000000E+00  0.00000000E+00  0.00000000E+00
  0.00000000E+00  0.00000000E+00  0.00000000E+00
  0.00000000E+00  0.00000000E+00  0.00000000E+00
  0.00000000E+00  0.00000000E+00  0.00000000E+00
  0.00000000E+00  0.00000000E+00  0.00000000E+00
  0.00000000E+00  0.00000000E+00  0.00000000E+00
  0.00000000E+00  0.00000000E+00  0.00000000E+00
  0.00000000E+00  0.00000000E+00  0.00000000E+00
  0.00000000E+00  0.00000000E+00  0.00000000E+00
  0.00000000E+00  0.00000000E+00  0.00000000E+00
  0.00000000E+00  0.00000000E+00  0.00000000E+00
  0.00000000E+00  0.00000000E+00  0.00000000E+00
  0.00000000E+00  0.00000000E+00  0.00000000E+00
  0.00000000E+00  0.00000000E+00  0.00000000E+00
  0.00000000E+00  0.00000000E+00  0.00000000E+00
  0.00000000E+00  0.00000000E+00  0.00000000E+00
  0.00000000E+00  0.00000000E+00  0.00000000E+00
  0.00000000E+00  0.00000000E+00  0.00000000E+00
  0.00000000E+00  0.00000000E+00  0.00000000E+00
  0.00000000E+00  0.00000000E+00  0.00000000E+00
  0.00000000E+00  0.00000000E+00  0.00000000E+00
  0.00000000E+00  0.00000000E+00  0.00000000E+00
  0.00000000E+00  0.00000000E+00  0.00000000E+00
  0.00000000E+00  0.00000000E+00  0.00000000E+00
  0.00000000E+00  0.00000000E+00  0.00000000E+00
  0.00000000E+00  0.00000000E+00  0.00000000E+00
  0.00000000E+00  0.00000000E+00  0.00000000E+00
  0.00000000E+00  0.00000000E+00  0.00000000E+00
  0.00000000E+00  0.00000000E+00  0.00000000E+00
  0.00000000E+00  0.00000000E+00  0.00000000E+00
  0.00000000E+00  0.00000000E+00  0.00000000E+00
  0.00000000E+00  0.00000000E+00  0.00000000E+00
  0.00000000E+00  0.00000000E+00  0.00000000E+00
  0.00000000E+00  0.00000000E+00  0.00000000E+00
  0.00000000E+00  0.00000000E+00  0.00000000E+00
  0.00000000E+00  0.00000000E+00  0.00000000E+00
  0.00000000E+00  0.00000000E+00  0.00000000E+00
  0.00000000E+00  0.00000000E+00  0.00000000E+00
  0.00000000E+00  0.00000000E+00  0.00000000E+00
  0.00000000E+00  0.00000000E+00  0.00000000E+00
  0.00000000E+00  0.00000000E+00  0.00000000E+00
  0.00000000E+00  0.00000000E+00  0.00000000E+00
  0.00000000E+00  0.00000000E+00  0.00000000E+00
  0.00000000E+00  0.00000000E+00  0.00000000E+00
  0.00000000E+00  0.00000000E+00  0.00000000E+00
  0.00000000E+00  0.00000000E+00  0.00000000E+00
  0.00000000E+00  0.00000000E+00  0.00000000E+00
  0.00000000E+00  0.00000000E+00  0.00000000E+00
  0.00000000E+00  0.00000000E+00  0.00000000E+00
  0.00000000E+00  0.00000000E+00  0.00000000E+00
  0.00000000E+00  0.00000000E+00  0.00000000E+00
  0.00000000E+00  0.00000000E+00  0.00000000E+00
  0.00000000E+00  0.00000000E+00  0.00000000E+00
  0.00000000E+00  0.00000000E+00  0.00000000E+00
  0.00000000E+00  0.00000000E+00  0.00000000E+00
  0.00000000E+00  0.00000000E+00  0.00000000E+00
  0.00000000E+00  0.00000000E+00  0.00000000E+00
  0.00000000E+00  0.00000000E+00  0.00000000E+00
  0.00000000E+00  0.00000000E+00  0.00000000E+00
  0.00000000E+00  0.00000000E+00  0.00000000E+00
  0.00000000E+00  0.00000000E+00  0.00000000E+00
  0.00000000E+00  0.00000000E+00  0.00000000E+00
  0.00000000E+00  0.00000000E+00  0.00000000E+00
  0.00000000E+00  0.00000000E+00  0.00000000E+00
  0.00000000E+00  0.00000000E+00  0.00000000E+00
  0.00000000E+00  0.00000000E+00  0.00000000E+00
  0.00000000E+00  0.00000000E+00  0.00000000E+00
  0.00000000E+00  0.00000000E+00  0.00000000E+00
  0.00000000E+00  0.00000000E+00  0.00000000E+00
  0.00000000E+00  0.00000000E+00  0.00000000E+00
  0.00000000E+00  0.00000000E+00  0.00000000E+00
  0.00000000E+00  0.00000000E+00  0.00000000E+00
  0.00000000E+00  0.00000000E+00  0.00000000E+00
  0.00000000E+00  0.00000000E+00  0.00000000E+00
  0.00000000E+00  0.00000000E+00  0.00000000E+00
  0.00000000E+00  0.00000000E+00  0.00000000E+00
  0.00000000E+00  0.00000000E+00  0.00000000E+00
  0.00000000E+00  0.00000000E+00  0.00000000E+00
  0.00000000E+00  0.00000000E+00  0.00000000E+00
  0.00000000E+00  0.00000000E+00  0.00000000E+00
  0.00000000E+00  0.00000000E+00  0.00000000E+00
  0.00000000E+00  0.00000000E+00  0.00000000E+00
  0.00000000E+00  0.00000000E+00  0.00000000E+00
  0.00000000E+00  0.00000000E+00  0.00000000E+00
  0.00000000E+00  0.00000000E+00  0.00000000E+00
  0.00000000E+00  0.00000000E+00  0.00000000E+00
  0.00000000E+00  0.00000000E+00  0.00000000E+00
  0.00000000E+00  0.00000000E+00  0.00000000E+00
  0.00000000E+00  0.00000000E+00  0.00000000E+00
  0.00000000E+00  0.00000000E+00  0.00000000E+00
  0.00000000E+00  0.00000000E+00  0.00000000E+00
  0.00000000E+00  0.00000000E+00  0.00000000E+00
  0.00000000E+00  0.00000000E+00  0.00000000E+00
  0.00000000E+00  0.00000000E+00  0.00000000E+00
  0.00000000E+00  0.00000000E+00  0.00000000E+00
  0.00000000E+00  0.00000000E+00  0.00000000E+00
  0.00000000E+00  0.00000000E+00  0.00000000E+00
  0.00000000E+00  0.00000000E+00  0.00000000E+00
  0.00000000E+00  0.00000000E+00  0.00000000E+00
  0.00000000E+00  0.00000000E+00  0.00000000E+00
  0.00000000E+00  0.00000000E+00  0.00000000E+00
  0.00000000E+00  0.00000000E+00  0.00000000E+00
  0.00000000E+00  0.00000000E+00  0.00000000E+00
  0.00000000E+00  0.00000000E+00  0.00000000E+00
  0.00000000E+00  0.00000000E+00  0.00000000E+00
  0.00000000E+00  0.00000000E+00  0.00000000E+00
  0.00000000E+00  0.00000000E+00  0.00000000E+00
  0.00000000E+00  0.00000000E+00  0.00000000E+00
  0.00000000E+00  0.00000000E+00  0.00000000E+00
  0.00000000E+00  0.00000000E+00  0.00000000E+00
  0.00000000E+00  0.00000000E+00  0.00000000E+00
  0.00000000E+00  0.00000000E+00  0.00000000E+00
  0.00000000E+00  0.00000000E+00  0.00000000E+00
  0.00000000E+00  0.00000000E+00  0.00000000E+00
  0.00000000E+00  0.00000000E+00  0.00000000E+00
  0.00000000E+00  0.00000000E+00  0.00000000E+00
  0.00000000E+00  0.00000000E+00  0.00000000E+00
  0.00000000E+00  0.00000000E+00  0.00000000E+00
  0.00000000E+00  0.00000000E+00  0.00000000E+00
  0.00000000E+00  0.00000000E+00  0.00000000E+00
  0.00000000E+00  0.00000000E+00  0.00000000E+00
  0.00000000E+00  0.00000000E+00  0.00000000E+00
  0.00000000E+00  0.00000000E+00  0.00000000E+00
  0.00000000E+00  0.00000000E+00  0.00000000E+00
  0.00000000E+00  0.00000000E+00  0.00000000E+00
  0.00000000E+00  0.00000000E+00  0.00000000E+00
  0.00000000E+00  0.00000000E+00  0.00000000E+00
  0.00000000E+00  0.00000000E+00  0.00000000E+00
  0.00000000E+00  0.00000000E+00  0.00000000E+00
  0.00000000E+00  0.00000000E+00  0.00000000E+00
  0.00000000E+00  0.00000000E+00  0.00000000E+00
  0.00000000E+00  0.00000000E+00  0.00000000E+00
  0.00000000E+00  0.00000000E+00  0.00000000E+00
  0.00000000E+00  0.00000000E+00  0.00000000E+00
  0.00000000E+00  0.00000000E+00  0.00000000E+00
  0.00000000E+00  0.00000000E+00  0.00000000E+00
  0.00000000E+00  0.00000000E+00  0.00000000E+00
  0.00000000E+00  0.00000000E+00  0.00000000E+00
  0.00000000E+00  0.00000000E+00  0.00000000E+00
  0.00000000E+00  0.00000000E+00  0.00000000E+00
  0.00000000E+00  0.00000000E+00  0.00000000E+00
  0.00000000E+00  0.00000000E+00  0.00000000E+00
  0.00000000E+00  0.00000000E+00  0.00000000E+00
  0.00000000E+00  0.00000000E+00  0.00000000E+00
  0.00000000E+00  0.00000000E+00  0.00000000E+00
  0.00000000E+00  0.00000000E+00  0.00000000E+00
  0.00000000E+00  0.00000000E+00  0.00000000E+00
  0.00000000E+00  0.00000000E+00  0.00000000E+00
  0.00000000E+00  0.00000000E+00  0.00000000E+00
  0.00000000E+00  0.00000000E+00  0.00000000E+00
  0.00000000E+00  0.00000000E+00  0.00000000E+00
  0.00000000E+00  0.00000000E+00  0.00000000E+00
  0.00000000E+00  0.00000000E+00  0.00000000E+00
  0.00000000E+00  0.00000000E+00  0.00000000E+00
  0.00000000E+00  0.00000000E+00  0.00000000E+00
  0.00000000E+00  0.00000000E+00  0.00000000E+00
  0.00000000E+00  0.00000000E+00  0.00000000E+00
  0.00000000E+00  0.00000000E+00  0.00000000E+00
