# Supplementary material for: Towards an atomistic understanding of disordered carbon electrode materials
Source: Chem Commun (Camb). 2018 May 23;54(47):5988–91. doi: 10.1039/c8cc01388h (PMC5994876; doi:10.1039/c8cc01388h)
Supplement: Supplementary file 1 [file CC-054-C8CC01388H-s001.zip › structures_pure_small/XYZ/aC216_opt_1.00_01.xyz]

207
cutoff=-1.00000000 nneightol=1.20000000 pbc="T T T" Lattice="16.28850976       0.00000000       0.00000000       0.00000000      16.28850976       0.00000000       0.00000000       0.00000000      16.28850976" Properties=species:S:1:pos:R:3:Z:I:1
C               3.43872266      3.32314068      3.15863137       6
C              13.43102291      3.82708207      3.65947033       6
C               3.69023028      2.11446348      2.60154669       6
C              15.11968540      0.04999581     16.00831417       6
C               9.19278457     13.83346610     12.91952158       6
C              12.86476609      0.61836235      0.54786156       6
C              15.60161179      9.00878174      4.63051298       6
C               9.38160720     12.07715946     10.78785124       6
C               1.46465369     14.25427781     13.58544839       6
C              15.67945075      4.71173361      3.69803399       6
C              13.28947535      8.73516880      8.82600984       6
C              13.94414160      9.58257028     10.98391109       6
C               9.18441087      7.29004653      4.97878277       6
C              10.57890072     12.09673071     11.10918349       6
C              12.26289860     16.07508363     15.80844249       6
C               9.62253346      1.61616058      2.36816683       6
C              13.14733408     15.43715807     14.88557952       6
C              11.95293511      1.22303165      1.48507666       6
C              12.75396779      9.05327875      0.09096883       6
C               3.02169714     10.16944791     14.55945037       6
C              14.58158164      9.97649758     13.36546361       6
C              12.24707855      5.99602688      5.02105381       6
C              14.25331445      8.81136186      4.79840074       6
C              11.27496743     14.44758891     13.75958169       6
C              10.13868644      2.61958358      3.22096537       6
C               0.08592520      9.72547065      3.72831956       6
C              14.62846436      8.92393216      8.46687084       6
C               3.83841314     10.01081824      3.37385683       6
C              10.82414322      8.19732787      3.18603079       6
C               9.03223067     14.67737510     14.05688859       6
C              15.41963043     14.83456364     14.15619024       6
C              15.92586052      6.75552775      5.16119966       6
C              11.44916349     12.75036485     12.03405364       6
C               6.83318675     12.11261776     10.41802981       6
C               2.76475857     10.56872920      0.71381523       6
C              15.23661611     11.96261710     11.89127133       6
C              14.92740794     13.93547610     13.17640975       6
C               5.20819061     14.82726367     14.31716921       6
C              12.46035697      8.87543961      1.45208033       6
C               9.99988046      7.99964240      7.19892337       6
C              10.96489951      8.29589763      8.22672484       6
C               0.25048442      0.21685020     16.23740674       6
C              14.31029205      4.77583596      4.13027689       6
C               6.02438026      9.26256558      3.83184777       6
C               1.74200299      8.47114564      4.98440511       6
C               6.87578525      9.02556919      8.76334369       6
C               1.10205110      3.11239502      2.47335614       6
C              10.81170258     15.86848032     15.69661251       6
C               0.33684560      1.23862413      1.01387052       6
C               8.96268517      5.77412619      4.77573227       6
C               6.84439785      6.54768660      5.33297995       6
C              13.50662736     13.80144529     13.03966101       6
C               0.55222933      9.94889012      8.86574699       6
C               8.79524591      8.46397875      0.70996742       6
C              12.92966566      9.08620266     10.12301744       6
C              14.55271898     15.54392882     15.01061207       6
C              15.00779290      8.51557019      7.19327119       6
C              15.88510437     10.20599372      2.52245273       6
C               8.32062446      8.61554118     15.67420534       6
C               4.92953942      9.94653259     16.05191755       6
C              13.97298495      9.55612748     15.87876820       6
C              15.84886668     13.10394339     12.47017600       6
C              13.18938058      8.81867690      3.81477119       6
C               0.51067622     14.94734002     14.37124589       6
C               3.91058587     10.76131589     10.17565405       6
C              11.12615040      8.47173304      1.78798182       6
C              15.01431941      2.64396042      2.30390052       6
C               0.91864349      9.45738605      7.58382509       6
C               5.55419270     13.43064488     11.99557800       6
C               5.56877121      6.68645273      5.64292221       6
C               6.43020016      8.88101347      7.36480566       6
C               4.41381330      9.91291655     14.68107222       6
C               4.95355384     10.18781625      9.30391772       6
C               9.39462397      8.61848010     14.77178750       6
C               1.32971647     11.00661893     11.23777296       6
C              14.58941933      6.72621897      5.50926041       6
C               7.57452612      5.43592985      4.87903626       6
C               7.66870484      0.53333816      1.41585970       6
C              12.06646688      3.89581610      3.93041775       6
C               9.48886238      7.96300185      3.64519678       6
C               0.02673676      8.65919487      6.83847238       6
C               2.74366269      9.04276280      5.97755905       6
C               4.47876326      7.37745103      5.36179592       6
C               7.02203730      4.24823700      4.35040191       6
C               9.92568726      0.13924276      0.40749808       6
C              13.54967306     10.20084524     12.24283941       6
C               7.73942884     14.96698476     14.55267766       6
C               4.41311545      4.23911166      3.74929503       6
C               5.89102224      9.69370373      2.46899517       6
C               2.24579542      9.65040246      7.10555628       6
C               3.11418292     10.25263482      8.01872723       6
C               3.72200707     15.96637715     16.05575707       6
C               4.03227808     14.37177080     13.60640749       6
C               2.17231142      3.86760396      2.99384000       6
C               6.28357165      0.25528266      1.10224291       6
C               4.22981500     12.10722642     10.73160885       6
C               3.31247973     12.78550457     11.60363974       6
C               4.13617352     10.31484709      0.87845892       6
C               5.07699667      0.70259560      1.59277079       6
C               2.33715969      5.19096718      3.41889954       6
C              12.90334058     12.74548136     12.26857371       6
C              10.22127579      8.35613201      0.69961460       6
C               9.08449519      8.88430812     13.43887739       6
C              10.57239431      8.51473171     15.60210069       6
C               1.46164325     10.65262733      9.75001829       6
C               1.46574566      6.20570684      3.79565233       6
C               2.25834667      7.24955271      4.32801941       6
C               6.62860988      9.17096727     14.00397778       6
C               7.42077931      2.25685550      3.19156121       6
C               3.65581161      5.46181649      3.87077284       6
C               7.96718237      8.77525211      1.75992389       6
C               9.18067000      8.81366897      9.84097471       6
C               7.58569132      8.40015918      6.65175831       6
C              12.43030514      2.14660170      2.43765979       6
C               8.26968626      8.48774947      3.12419053       6
C               3.76620117      0.49778805      0.96039618       6
C               2.75388629     14.68191042     14.13826542       6
C               7.71108130      7.82334128      5.31055422       6
C              16.10145287     10.69853945     11.64598894       6
C               7.56294309     15.62218029     15.75734718       6
C               0.55598927     10.55060082      1.55430629       6
C               2.57857258     15.53930297     15.27797921       6
C               8.20203351      1.41407835      2.37248964       6
C               9.92606364      4.82003565      4.44670434       6
C              11.92690232      8.21857593      4.12345803       6
C               5.59133192     12.52383650     10.90219996       6
C              10.65652347     13.62626430     12.79388376       6
C               6.71503120      9.34307500      1.42886847       6
C              10.32945849     15.07886352     14.60120216       6
C               8.82134404      9.01659817     11.16810646       6
C              11.84780800      8.88550651     15.30279891       6
C               1.46373354      9.58125335      3.97012529       6
C               6.72640884     13.82301676     12.66097471       6
C              11.74269820      7.42388624      5.47242836       6
C               3.58312790      6.77785391      4.44101876       6
C              13.68473874      5.81005385      4.93284304       6
C               4.49024682      9.99650420      7.99239071       6
C               6.20004270      9.41268003     11.24217248       6
C               3.75014753     10.06450709     11.54366502       6
C               5.01841607      1.68980343      2.60912954       6
C               1.12502125     15.75700186     15.41827536       6
C               9.79861472      9.00987560     12.20433818       6
C               1.90320364     12.47620986     11.76284617       6
C              10.58425876      8.68416751      9.51919667       6
C               8.02882961     13.37800245     12.20853502       6
C               0.75056286     10.20024694     13.95643645       6
C               6.21466629      9.45765834      0.09686229       6
C              10.31162658      7.54195604      5.94815987       6
C              16.28000113     10.40733049      0.24542507       6
C              14.07193862      8.00098921      6.13708794       6
C              11.49147733      2.82580274      3.22579401       6
C               1.44278561      1.87542800      1.68228650       6
C              16.04756817      3.54828722      2.80828824       6
C               6.07285990      9.56908926      9.79213446       6
C               0.15180791      5.86856743      4.17626017       6
C              12.65649968     14.59264677     13.86419006       6
C               6.23962129     15.82968208     16.19552970       6
C               4.21379675     13.63437383     12.43133123       6
C              15.25246562      9.84333226     10.65220940       6
C              13.46058061      9.20826458      2.42273741       6
C               7.67915772      9.00634889     13.11166687       6
C              11.38924700      4.97091917      4.51446229       6
C               0.28320927      8.14676406      5.47246025       6
C               5.03017545     15.52425647     15.53529275       6
C               9.37449643      3.57723138      3.93626599       6
C              15.58321054      9.54873900      9.33222286       6
C               8.24235327      8.68910438      8.81846473       6
C              15.29914656      1.60189467      1.36961342       6
C              14.30927988      0.79740002      0.60216852       6
C               6.55125524     14.55648167     13.85536979       6
C               1.02951108     13.28210997     12.59108016       6
C               8.64699886      8.31806286      7.51278709       6
C              14.65364082      9.81499049      1.89609163       6
C              12.33116781      8.27186057      7.83940536       6
C               4.69253384      9.47425588      4.41080116       6
C               5.04723364      9.64254660     12.14661800       6
C              13.70202147      2.79509604      2.73995386       6
C               7.02316199      9.02663592     15.35148472       6
C               8.03780790     12.47510570     11.03713515       6
C               8.49768433     16.24339029      0.41562823       6
C              13.83620910     11.71878491     11.98653960       6
C               5.71793999      3.72917250      3.91850549       6
C               2.82744885      1.42312946      1.68273569       6
C               0.83676799     10.37865579     15.41057263       6
C              10.51099602      0.96284316      1.44296410       6
C               2.73197855     10.69734102      9.28375619       6
C               7.47857851      9.10948859     11.74044253       6
C               7.25299550      8.61125202      4.11994451       6
C              12.47503824      9.37093889     14.11159027       6
C              14.92103345      9.96501211      0.48911391       6
C               8.00066436      3.34456825      3.89195905       6
C               4.61897901     10.16579877      2.19219475       6
C              15.93370670     10.18459591     13.08657773       6
C               2.44106619     10.20367519     12.07384317       6
C               2.42808048     10.15713130      3.15435037       6
C              12.23553530      9.63006381     12.77555984       6
C               2.10118874     10.11829399     13.44955981       6
C               5.11938136      9.26134225      6.98322115       6
C               2.23001548     10.45103095     15.71058820       6
C              13.83983031      9.66526561     14.47323954       6
C              11.18370808      9.22423025     11.87888439       6
C              12.67510446      7.92049445      6.55230740       6
C               4.23868698      8.88985580      5.75329071       6
C              11.55159483      9.02260007     10.52517578       6
C               1.93357509     10.57702521      1.85029398       6
C               5.99958376      2.44353528      3.25431419       6
C               5.30653871      9.55493244     13.58265057       6
