# Supplementary material for: Towards an atomistic understanding of disordered carbon electrode materials
Source: Chem Commun (Camb). 2018 May 23;54(47):5988–91. doi: 10.1039/c8cc01388h (PMC5994876; doi:10.1039/c8cc01388h)
Supplement: Supplementary file 1 [file CC-054-C8CC01388H-s001.zip › structures_pure_small/XYZ/aC216_opt_1.00_02.xyz]

196
cutoff=-1.00000000 nneightol=1.20000000 pbc="T T T" Lattice="16.23417273       0.00000000       0.00000000       0.00000000      16.23417273       0.00000000       0.00000000       0.00000000      16.23417273" Properties=species:S:1:pos:R:3:Z:I:1
C               0.73258092      4.33310209     13.71986449       6
C              12.72119117     10.61913765      6.21742704       6
C              14.46340185      5.62298789      6.95045421       6
C              10.19044678      1.09677626      4.21198988       6
C               0.09086084      0.33338087      6.40920843       6
C               1.25533693      8.05235446     12.06024036       6
C               3.09855922      6.86614750      8.28130675       6
C              15.76010200      3.42345968      6.86541493       6
C               6.10521721     15.52577189      6.74874211       6
C               1.87684627      7.53068684      8.16948347       6
C               2.78512554      5.29738737     10.09116783       6
C               2.58547136     14.26401159      7.89892250       6
C              12.85379723     10.49576423      0.30970944       6
C               1.85767724      3.40780378      7.75163067       6
C               3.39063218     13.24300196     10.11814371       6
C              14.24822317     12.92959885      5.98868954       6
C              13.66206344      8.13589612      6.96159596       6
C               0.89291855      6.91254930     12.76010187       6
C              14.82234419     10.07739891     14.92121659       6
C               0.96776181      1.32104767      6.98831989       6
C               5.13372050      9.85527562      8.19329384       6
C              13.62590542     14.12446331      0.30570317       6
C              12.31365713      8.19774647      6.45957779       6
C              14.51935902      7.00725412      7.23670697       6
C               3.33540333     15.34212384     11.10357019       6
C              12.08914782     15.22335288      1.87349861       6
C              12.21361720      8.23796529      0.17250023       6
C               3.78274501     14.21912488      8.93103882       6
C              11.18238963     13.93261067      3.78908813       6
C              10.91123502      9.99456588      3.00933242       6
C               0.63463985     13.59044936     13.89196074       6
C              12.99666595     11.87014267      0.62420765       6
C              11.91115746      9.48788983      0.75045979       6
C               3.27672388      1.29083157      8.04110838       6
C              14.20113499      7.27871963     15.15020712       6
C               5.06082448     13.67204408      8.18611656       6
C              14.44993265      9.32685435      7.17735820       6
C              11.99560154      5.67129893      6.06842505       6
C               8.55367399      5.33877085      5.50061320       6
C               6.37203465      9.49449987      7.56102871       6
C              12.92021376      5.24343895     -0.04497909       6
C               4.93792372     -0.02719034      6.88138178       6
C               1.10044497      9.41286195     12.34448404       6
C               7.67082309      6.08398562      6.31196464       6
C               5.52771128      5.68403522      7.46500869       6
C               6.93983955      3.84920891      6.20903597       6
C              15.56869609      9.08659985     14.17572969       6
C              13.73590336      9.71277392     15.66098273       6
C              14.83695004     11.76477040      6.61119706       6
C              11.50334227      7.17696921      0.79511655       6
C              10.30602190      7.91192780      4.16518476       6
C              16.18124195     11.86591730      7.07585451       6
C               0.66832574      6.83537664      7.87278710       6
C              16.20172211      6.68077747     13.79164952       6
C              13.93190840     12.80862557     -0.09015483       6
C              11.06198785      9.21344636      1.85020050       6
C               9.93156423     13.63792530      4.69133126       6
C               0.12945570     11.21344004     13.76307918       6
C               2.09773426      7.79528962     10.95981282       6
C               5.33644621     12.24047353      8.14974088       6
C              15.77568367     13.85165231     14.77489119       6
C               0.27583391      9.83962753     13.37372117       6
C              13.28493271      5.02571155      6.38776490       6
C               2.17688258      2.29055599     12.41745902       6
C              14.34239642     15.36666843      5.57486084       6
C              10.52656728      3.25136585      2.97874019       6
C              15.35440209     11.38831679     14.69869195       6
C              11.86738558      1.22095422      2.27345397       6
C              14.58802365      2.85710172      6.28482550       6
C              15.39898102     15.21206861     15.20878840       6
C               8.38885598     10.69824037      6.42107124       6
C              14.99593643     12.65861693     15.21582713       6
C               6.61433647      5.17897875      6.72911593       6
C               6.60056621      8.05487686      7.31721200       6
C               1.84098050      4.75923635      7.91342774       6
C               4.18776459      8.92646961      8.56160258       6
C               4.57695862     11.14545160      8.43579893       6
C              14.24145062      1.50450371     16.12841399       6
C               9.24795894      9.55870013      6.12920789       6
C              13.98474412      5.86581150     15.47584010       6
C              11.32807235      0.41887523      3.52058366       6
C              11.54840026      7.04199166      6.12702550       6
C               2.93907744      9.52704767      9.10091818       6
C               3.08889781      2.87611173      9.81278996       6
C              11.15674113      4.76853364      1.39397394       6
C              10.76678746      7.78119492      1.86013666       6
C               8.75865482     11.99788493      5.93540080       6
C              12.46790345      0.38881861      4.57466922       6
C               1.96455551     15.45072381      7.34219288       6
C               0.86322995     11.01546737      7.78147862       6
C               1.62552371     14.43050038     13.22322639       6
C              15.74162712      7.54914824      7.69661550       6
C              12.21440532     11.73137168      5.54841159       6
C              10.07035350      5.75834007      3.40914532       6
C               3.74430965     15.58228655      9.74080487       6
C               3.14667235     11.06743532      8.93827935       6
C              10.30642250      7.11077970      3.02296175       6
C               3.24556384      1.61781974     10.36094240       6
C               3.54739628      0.64700847      9.37193264       6
C               3.14585980     13.99522760     11.27972258       6
C              11.85138406      9.50577229      6.16423138       6
C               5.16444165      2.44939375      7.14085799       6
C               9.85332670      5.74609432      4.96192608       6
C               2.72230648     16.21478732     12.03854822       6
C              12.59503733     14.05848777      1.26524104       6
C               1.88687830     12.29055257     12.35130038       6
C               0.98897150      0.53966815     13.83301091       6
C              12.40830178      2.88399592      5.42127548       6
C              13.41694780      3.66664873      6.05784591       6
C               6.38780351      2.56287836      6.42635127       6
C              15.01404679      0.36482889      5.89386701       6
C               4.51454871      1.19900225      7.19836099       6
C              12.41734305     14.08317848      4.74178383       6
C              11.42910018      2.57091692      2.11325029       6
C               8.12666748      4.01564720      5.43471047       6
C               7.77494686      7.48515028      6.63835468       6
C              13.05967051     15.34753414      4.92443760       6
C               6.56011581     11.94507883      7.44452787       6
C               4.41479391      4.83786627      7.91757442       6
C               4.35188665      3.46672276      7.73728403       6
C               9.88317341     12.34072257      5.16447883       6
C               0.04436127     14.17350766      6.42095321       6
C               7.12770145     10.66439241      7.15482241       6
C               1.57714415      4.61943372     12.62481298       6
C              16.09228665      5.33347186     14.23564183       6
C               1.79928465      8.91369591      8.33824071       6
C               8.07281354     13.24204904      6.07881781       6
C               2.25131923      3.61357861     11.92748430       6
C              11.47279855     12.57516552      2.81341003       6
C              10.58466722      9.93254123      5.42885169       6
C               7.14506243     -0.05340676      6.01235927       6
C               8.23803443      1.70525738      5.15573015       6
C              10.91703295     11.37686706      4.92670835       6
C              11.27407896     15.21900442      2.98022948       6
C               6.99300062     13.20274487      6.94163273       6
C               1.91574303     10.06581729     11.34731928       6
C              13.38630509      8.31482752     15.65020094       6
C               5.53802184      7.11577362      7.70104607       6
C              13.63086876      0.34974039      0.39940710       6
C              14.95260566     14.14832482      5.94401846       6
C              12.94698565      1.54773068      5.21349523       6
C              11.16744674      3.46554071      5.16436079       6
C               2.75832675      3.95895137     10.62403470       6
C               1.61705655      5.88706622     12.11773011       6
C               1.92086311     13.04825800      7.61402283       6
C              14.96406061      3.61567478     15.46386685       6
C              10.14118966      2.67577437      4.29617969       6
C              14.26149454      1.55025681      5.81463074       6
C              15.68286658      4.83021844      7.16461198       6
C               0.75862313      2.71255942      7.17565296       6
C               4.30601109      7.59667337      8.24762077       6
C              11.78911192      3.55805885      1.12671805       6
C              10.39682128      4.64977408      2.61614984       6
C              12.23231832     12.73943518      1.58732411       6
C              15.02776446      4.96173276     15.09576490       6
C              10.13959668      7.21651434      5.47292703       6
C               1.31098627      1.90605656     13.50186004       6
C              13.93323698      2.95315570     16.15486701       6
C               7.10146080      1.40759182      5.89407779       6
C               0.64287309      5.45776373      7.64172259       6
C               0.66549491      9.63799303      7.98311500       6
C               8.76641853     14.30087982      5.30955623       6
C              10.56538343      9.23315957      4.13526806       6
C               0.62424302      2.98161189     14.11036670       6
C              15.86585552      2.66327444     14.99844906       6
C              14.03521476     10.59188976      6.73038384       6
C               0.87742960     12.27654502     13.35460009       6
C               1.79573478     15.80530662     13.10164244       6
C               3.09243443      5.42787729      8.53185519       6
C               2.81491131      1.31539194     11.66719056       6
C               3.01205106     11.91829870     10.17965370       6
C               9.00157158      8.14730134      6.20909962       6
C              15.72216700      8.95282983      7.67607943       6
C               2.06650744     11.68432988      8.06199409       6
C               8.77489095      2.92040901      4.87026883       6
C              15.34003786      7.69065506     14.35041366       6
C              14.24743843     15.32959668     16.11027892       6
C               6.06679249     14.22570241      7.36304856       6
C               0.64645276     13.05540955      6.93507599       6
C               2.45330325      9.09382333     10.46801720       6
C              16.08037659      0.22033134     14.78120225       6
C               3.11107327      2.78333220      8.30494185       6
C              12.55666685      0.30026801      1.42815949       6
C               2.27436639     11.42464105     11.31265963       6
C              15.44285829      1.36455921     15.32487652       6
C              12.89823249      3.80177120      0.28137240       6
C               2.29693786      6.32729000     10.91465721       6
C              10.99137806      4.84387687      5.47317371       6
C               0.72809914     15.34731090      6.60523060       6
C               2.10493156      0.63022340      7.47740921       6
C              12.93237795     12.92594414      5.41668291       6
C               9.04994712      0.58548522      4.78703146       6
C              11.78830642      5.82306133      0.65856007       6
C               8.34407824     15.64361916      5.31631807       6
C              11.13744391     11.35756766      3.40032672       6
C               2.35912018     13.59280931     12.33819330       6
