# Supplementary material for: Towards an atomistic understanding of disordered carbon electrode materials
Source: Chem Commun (Camb). 2018 May 23;54(47):5988–91. doi: 10.1039/c8cc01388h (PMC5994876; doi:10.1039/c8cc01388h)
Supplement: Supplementary file 1 [file CC-054-C8CC01388H-s001.zip › structures_pure_small/XYZ/aC216_opt_1.00_03.xyz]

206
cutoff=-1.00000000 nneightol=1.20000000 pbc="T T T" Lattice="16.01979016       0.00000000       0.00000000       0.00000000      16.01979016       0.00000000       0.00000000       0.00000000      16.01979016" Properties=species:S:1:pos:R:3:Z:I:1
C               6.30334543     12.59689063     13.21167737       6
C               9.51606459      1.37941679      0.43697136       6
C               9.98560494      3.86270880      6.77765037       6
C               5.97868617     12.03062013     11.99919120       6
C               6.49726725      9.73044009      1.66311710       6
C               1.33074521     12.28669313     15.40893468       6
C               4.53814579     11.78395101      7.05536611       6
C              14.76825875      9.26857376     14.12812907       6
C              14.51655377      9.43474323     11.48169339       6
C               5.69485606     13.38318650      5.07731690       6
C               7.60220970     13.37571237     10.41054712       6
C               6.13513552     13.54974938      6.40115619       6
C               5.01126852      5.33413594      0.97210361       6
C              14.10176874     13.56839838      0.59746634       6
C              11.12073410      5.17249333      0.81089448       6
C               9.10046217      6.06254017      0.02545468       6
C              12.08927573      7.05219328     14.13750408       6
C               9.89356924      3.38567205      1.97168502       6
C              12.36261614      9.27384094      1.14323040       6
C               8.01863586     11.40724305      1.30033398       6
C               0.70384724      4.17116429      0.98956514       6
C               7.97632005      7.78579877      0.95473798       6
C               7.52795434     15.79752204      6.24744133       6
C               7.50906033     13.41807556     13.48509938       6
C               8.61171624      1.96510200     13.74437096       6
C               9.74596130      4.04274441     12.12945584       6
C              14.47343214      9.19523423      9.12918790       6
C               4.82262429     11.24350585     10.14919917       6
C               5.45576897      3.98262804      0.78082796       6
C               3.77403298     10.89478529      9.26897544       6
C              10.79395368      5.13434067      3.48027989       6
C              13.53943768      4.42044046      0.65756897       6
C               0.06621833      9.42170118      7.18576930       6
C               9.20756364      3.69788941     15.74557997       6
C              12.15889737      4.14114022      0.55147713       6
C               6.37334405     13.38766302      2.76098792       6
C               4.31287770      3.11521887      0.82589356       6
C               3.55549970      7.60076547      1.50329637       6
C               2.01179146     13.48731646     15.63369110       6
C              12.68225851      7.46770211      7.60305648       6
C               9.74270062     14.98786679     -0.17769799       6
C              15.13391848      1.05397294      0.43450314       6
C               6.68271853     11.14863813      1.79861326       6
C               0.51748550     10.01409633     10.29091958       6
C              10.94689188      6.23300837     12.15823686       6
C               9.73805974      4.10467886     13.52765755       6
C              11.03157359      5.65907101      8.02586677       6
C              10.42083043      5.12258153     14.24308247       6
C              15.11831528     15.67615472      0.47632945       6
C              12.46165903      1.70184678      0.31029624       6
C               0.61656262      9.41658396      4.66948161       6
C               5.26166750     14.95039771     15.62739206       6
C              10.80511246     11.46372524      0.67384376       6
C               8.05532289     14.39972624     12.63672263       6
C               8.80740634      2.39246424      5.23435405       6
C               4.80923609     12.31971008      4.72500627       6
C               1.69472996      8.83649565      2.51962568       6
C               0.85470114      7.78398949      1.94091913       6
C              10.30050215      4.40163230      8.01038854       6
C              13.06929280     10.50164352      0.99962636       6
C              15.24705000      6.27269200      1.20006899       6
C              12.52702633     15.26413115      0.27385844       6
C              13.90818197     14.96825091      0.49461565       6
C               7.06848691      6.67474645      0.81751585       6
C              12.47663722      8.14028197     11.95256569       6
C               4.70256300     11.41497181     11.58689720       6
C              10.62208207      7.67242249      0.89078873       6
C              11.56343708      7.22830368     11.35150392       6
C              13.70644786      8.38962117     14.34319594       6
C               1.45467945     10.15825713      9.22956174       6
C              10.14776529     10.19655602      0.91432657       6
C               8.14693730      1.33300387      4.47941832       6
C               1.32270731     10.02383894      7.80399577       6
C               4.82306585     11.68538619      3.46964394       6
C               2.93256430     10.83793392      5.59880847       6
C              10.31834946      0.28925345      0.08625046       6
C               7.90626842     13.85218708      0.83905301       6
C               9.16140501      2.67462515      6.57989232       6
C               3.84399542     14.83343441     15.72266121       6
C               8.87160207      1.84970511     12.29183541       6
C               7.61604600     14.47688537      8.13411348       6
C               7.85608166      4.19662235      0.26189660       6
C               3.85689780     10.65821247      3.28946572       6
C              10.99840694      9.05284104      1.01039273       6
C              13.88703002      1.92112006      0.42133490       6
C              14.58569165      8.74427552      1.25804087       6
C               0.16390909     14.66322375      0.44542134       6
C              13.28894183      8.86841735     11.09600564       6
C              11.76139036      6.36320397      7.01588022       6
C               1.72784789      1.97456653      0.67534807       6
C               5.91202458     12.05067496      2.56826289       6
C              15.55041722      7.71545486      1.50053301       6
C              13.98285767      5.79344462      0.87855354       6
C              12.27032335     11.62890689      0.69059464       6
C               5.34716399     12.89524294     14.20851212       6
C               9.31199683      2.88124236     11.41858993       6
C              12.79688980     12.93904738      0.50344254       6
C               8.58485481     15.77894542     10.80231354       6
C               1.12047576     10.30095651     11.55423775       6
C              15.75440542      3.22012927      0.69101086       6
C               3.94487721     12.65746220     14.33527787       6
C               0.25849982      1.90448839      0.55200038       6
C               7.09542174     14.23486719      1.87742987       6
C              10.05427494      5.01777421     15.69475233       6
C               0.42846143     10.09163737     12.73259643       6
C               8.24671217      0.48326242      7.27143378       6
C              14.34928574      3.26317382      0.58832292       6
C               1.60235103      9.59663537      3.72190325       6
C               6.04916325      0.04075086     15.85963816       6
C              15.49085341     10.78983272      0.08355438       6
C               8.72814224     10.18473723      1.13342265       6
C              10.92406107      6.07545902      9.36191930       6
C              10.26936579      5.17672356     11.49914371       6
C               4.05258355     11.71090256      5.73828430       6
C              11.62239689      2.85577595      0.38419900       6
C               8.07493531      0.62045668     14.19848834       6
C               6.38693187     12.47558822      8.58183310       6
C              10.09860105      2.73304497      0.62908195       6
C               8.70146970      0.35016110      9.52778758       6
C               8.35870448      1.56099802      3.07624154       6
C               5.26603575      9.09078611      1.76689309       6
C               6.73383020      3.42312126      0.57417347       6
C              10.56725347      4.64789320      2.16296472       6
C              12.42104191      7.83795553      9.01947348       6
C               3.18406656      3.92517471      1.04653097       6
C              15.77738808     10.04995499     14.92793715       6
C               1.46297020      6.50611931      1.61980287       6
C               7.90915322      0.67636439      2.08923683       6
C               5.70436187      6.59515892      1.05206326       6
C               5.68535628     12.55786992      7.36729971       6
C              10.27356290      5.12378669     10.12570166       6
C              15.13081381      9.56319244     12.73408584       6
C               9.89767258      4.01885272      9.33500575       6
C               9.28150323      7.29184841      0.57939801       6
C              11.55194047      7.15075009      9.92127515       6
C               9.95691928     12.58624926      0.43498126       6
C               8.83149180      1.74760850      7.62806623       6
C              11.13084673      6.14493211     13.59735506       6
C               8.13967449     14.41783054     11.19630522       6
C               8.59525968     12.59021066      0.83481816       6
C               6.94852686     15.32702977      3.89229162       6
C               6.77323686     12.27864416     10.84996862       6
C               3.64844198     10.99693125      7.85348287       6
C               0.80672839     10.46169799     14.03742640       6
C               5.96970608     13.86387307     15.04757283       6
C              13.84728412      8.07184008      7.08497968       6
C              14.82150401      8.91039000      7.78412080       6
C              11.79448349      0.42102241      0.19271885       6
C               9.40604504      2.82520000      9.93367276       6
C               2.74985047     15.66588077      0.17278898       6
C               9.13821465      2.76614129      2.94295355       6
C               6.78580132      2.04595928      0.52910469       6
C               7.28936901     15.51670223      2.52427696       6
C               2.51637130     10.51485807      7.06002543       6
C               8.66915871      0.50747596     11.97104354       6
C               9.31617782      3.26519948      4.24133653       6
C              15.50833478     13.33023421      0.49835551       6
C               7.06315318     14.54655525      6.82071860       6
C               7.83197538      5.57659207      0.29636991       6
C               2.87693487      1.07710992      0.48238259       6
C               7.75360799      9.12826568      1.27701308       6
C              11.89295734     13.99708328      0.25977552       6
C               0.48809303      5.53981959      1.27520750       6
C              10.13934943      4.32845545      4.45102120       6
C               4.93932695      7.73795855      1.38197776       6
C               2.74107411     10.40427924      4.22573953       6
C              14.48965747     10.17506778      0.96658749       6
C              11.41111343      5.82270420      5.68899702       6
C               8.01800346      1.12878935      0.63059199       6
C               8.23776630     14.78088791     15.72786862       6
C              10.49461352      4.66729203      5.74173619       6
C               3.08247181     11.69757632     13.64580969       6
C               8.27705933     15.68338337      8.39688410       6
C               9.08223148      3.15104023     14.34219128       6
C               4.24039277      1.73892285      0.55519979       6
C              12.73763085      7.99387963     13.30635009       6
C               2.46111388     10.68070221     11.35667865       6
C               7.35996049     13.43667337      8.98608683       6
C               7.36531674     13.93230874     14.79296626       6
C               3.33187957     13.58298212     15.23033801       6
C              13.28794349      8.22791767      1.20422798       6
C              15.23006227      9.65499247     10.25412312       6
C               1.93534885      3.38728168      0.95834547       6
C              12.97876791      6.89965300      0.66931648       6
C               0.18096005      9.34399099      5.81826014       6
C               5.60260105      1.25053150      0.35250579       6
C               0.08873787     12.10254577      0.09167877       6
C               1.55190176     14.72679245      0.17266886       6
C               9.04097590      1.71298970      9.09260256       6
C               3.60742621      5.26790499      1.16815928       6
C               2.62722187     10.54499948      9.93020567       6
C               6.04933950     11.77677342      9.74370625       6
C               8.27832494     15.77044529     13.11376701       6
C              11.54049167      6.61546092      0.89028807       6
C               3.00116656      8.78082533      2.02478207       6
C              10.51367927     13.85804137      0.09176569       6
C              13.27043051      8.71769889      9.67120463       6
C               1.81995045     11.42660639     14.35510253       6
C              13.02211653      7.34945552     15.20098824       6
C               4.03401870      9.68204802      2.28243499       6
C               6.26797810     14.07092565      3.99064815       6
C               7.44614279      0.18034540      4.89792170       6
C               3.44853506     11.20580377     12.27076679       6
C               2.84865686      6.40434749      1.43839132       6
C               7.56982848      0.11262389     15.59693509       6
C              11.60980906      6.08633382      4.27993808       6
