# Supplementary material for: Towards an atomistic understanding of disordered carbon electrode materials
Source: Chem Commun (Camb). 2018 May 23;54(47):5988–91. doi: 10.1039/c8cc01388h (PMC5994876; doi:10.1039/c8cc01388h)
Supplement: Supplementary file 1 [file CC-054-C8CC01388H-s001.zip › structures_pure_small/XYZ/aC216_opt_1.00_04.xyz]

189
cutoff=-1.00000000 nneightol=1.20000000 pbc="T T T" Lattice="16.19239365       0.00000000       0.00000000       0.00000000      16.19239365       0.00000000       0.00000000       0.00000000      16.19239365" Properties=species:S:1:pos:R:3:Z:I:1
C               0.09140759     13.07357950      8.18717410       6
C               0.48756993      7.79831177      7.48973361       6
C               8.91743569     12.03241709     12.80603531       6
C               9.53677893     10.37375518      4.88450049       6
C               2.55812783     10.51802637      8.97138100       6
C               6.89106581     11.73194001      3.78757194       6
C               3.69704491     10.73938218      9.73761344       6
C               6.70615750     11.69437769      0.87069972       6
C              11.21392967     12.79016882     13.43921062       6
C              10.32461183     11.08783342      2.78820653       6
C              14.00109527      3.40745015      8.12345387       6
C              13.79937808     15.93556907     12.09922907       6
C               8.63213434     13.26385052     12.05470371       6
C               5.37779009     13.63898319      3.86863896       6
C               6.08472341     12.38999646      7.34517466       6
C              10.90624934     16.09368816     12.01721357       6
C               0.08448988      0.16633878      2.09079096       6
C               6.89890015      4.45978845      9.68649947       6
C              14.40303167     13.60582196      4.39046380       6
C              15.40797531     14.78796035      6.40009115       6
C              13.50806635      5.80238540      7.77273770       6
C              14.98964573     14.86049110     14.45260775       6
C              15.75830067      5.00476800      7.46089331       6
C               1.79973314     14.56519246     15.36433508       6
C               2.24076412      9.26517589      8.37425607       6
C               0.62445185     11.69131469      8.12089835       6
C               4.79872404     13.37858666      1.10584587       6
C               4.83620626     14.54049866      7.55006735       6
C               8.21345066      8.49786390      7.93949442       6
C               4.76452549     14.68271541      6.13751692       6
C              14.57994436     14.50318064      2.07545499       6
C              15.28929341     15.78446450      4.09140495       6
C              13.10154893     12.56022707      2.54361909       6
C              14.60119773      0.19740678      9.94860870       6
C              -0.05237900      2.48533869      7.46472234       6
C              14.51485663     14.28485994      0.65258663       6
C               3.72910269     11.87904891     10.54622279       6
C              15.75513569     15.16904397     13.24571973       6
C               5.99425110     12.60421252      3.10192642       6
C              13.27513767     10.26746837      5.52574483       6
C               0.48062444     14.67288182     10.43115588       6
C              15.26872876      7.49191242      7.25561651       6
C               8.52643755     16.15013869     11.36860753       6
C               0.65788064     15.11892785     16.10740331       6
C               1.77749803      4.13649827      7.63295011       6
C               9.20901829      3.86060235      9.80949144       6
C              14.85028505      6.10931271      7.45215964       6
C               0.18707122      0.47171223      4.39996835       6
C              12.84423910      8.06333183      7.12098120       6
C               9.15715195     10.83230963      3.56013231       6
C               3.75158199      3.09525494      8.45565305       6
C              11.84321642      4.32744603      8.81475855       6
C               7.82868963     11.28825838     13.34334287       6
C               3.03216948      0.42160816      5.31591026       6
C               1.74406730     11.63663744      8.90731111       6
C              13.50906488     11.37499640      4.66477046       6
C               3.60098606      5.61924755      8.45703626       6
C               0.94573357      9.17469818      7.74148511       6
C               6.00108539      6.52400115      8.99911432       6
C               5.47875114     13.37035008      8.16923646       6
C               2.29052255     16.02130402      1.58331971       6
C               4.22317641     15.74872294      5.39905885       6
C               0.74624035     13.71795199      9.35389395       6
C              14.33881146      9.80854786      6.34559514       6
C              14.21314816      8.45845009      6.91717325       6
C              15.61454458      1.05432098      7.69899405       6
C              14.96949858     14.75332898      5.01133216       6
C               1.98035167      0.84588094      6.14973296       6
C              15.54889570     13.45205381      7.02457952       6
C              11.52827131     11.82912602      0.67442386       6
C              14.00456914     13.56249470      2.99831014       6
C               2.98895711     14.34564673     16.14351175       6
C               3.22216153      8.18718659      8.53174337       6
C               4.54374817     12.01895411     12.76360375       6
C              15.29202084     10.80382610      6.68568474       6
C              10.26619502      2.94572031     10.04401542       6
C              15.14084232     15.57790303     12.05142873       6
C               4.02767461     13.35043544     16.05333319       6
C               0.96080373     15.87368006      1.06134814       6
C              15.29919108      3.62952521      7.60539700       6
C              11.71636855      8.86424962      6.70472527       6
C               0.86765543     14.78984943     13.01648383       6
C              10.19650892     11.31371036     14.82000868       6
C               9.67515822     14.16835732     12.19519686       6
C               6.90963170     11.20676784      7.53699867       6
C              13.11713540      4.50730908      8.21754141       6
C               0.94378406      5.28855913      7.53058062       6
C               4.55910159      8.58590610      9.02057570       6
C               6.02729995     12.59744037      5.92841257       6
C               7.58429576      2.05154966     10.40951354       6
C              12.67166479     12.59682357      1.17100635       6
C               5.38656741     13.65897365      5.30026873       6
C               9.54765072      5.14151874      9.27842973       6
C               3.45446080      1.76459780      8.00658361       6
C               5.86082732      7.92007689      8.76793224       6
C               5.84523824     13.72251315      9.53241170       6
C               7.43450861     15.30016517     11.10371158       6
C               2.74029267     13.55734770     13.20589064       6
C               4.31737649     12.53648047     14.97197500       6
C              11.95860341      9.81271942      5.69235177       6
C              15.07736512     12.22706599      6.31681958       6
C               6.72850007     10.29816258      8.62566591       6
C               7.84158224      3.44779796     10.00658526       6
C               1.25901018     14.46876630     11.66389860       6
C               4.32728228     14.47453440      1.84265792       6
C              15.91993026      0.01582271      6.78422914       6
C               1.42122024      6.66584719      7.71352198       6
C              10.12431825     11.89165340     13.51605521       6
C               8.55106178      6.16619280      9.08599244       6
C              11.55219553      3.13654061      9.47874214       6
C               4.80520701     15.63485099      8.50771445       6
C               5.50706145      4.30224860      9.42871877       6
C               4.78005620     11.91327759     11.42746862       6
C               4.71334662     14.68664258      3.18133804       6
C               4.25950496     15.71453644      3.97047013       6
C               8.93618221      7.36337515      8.45641107       6
C              13.03244205     15.24639272     13.06952810       6
C              11.36833951     11.79595478     15.47998503       6
C              13.01372447     13.57385944     15.04927535       6
C               2.20984842      0.54129690      2.85420880       6
C               0.82984440      0.74453820      3.13569023       6
C              12.55415226      2.14342127      9.58465551       6
C               5.34327157      1.69204637      9.35252354       6
C               7.49716021     10.87853372      6.22145230       6
C               7.47563487     13.83919846     11.33105819       6
C               0.21789217     10.48733180      7.51197796       6
C              11.14546236      1.03789147     11.23759009       6
C               5.59943686     11.42495440     13.44290914       6
C               5.80487424     12.50904133      1.65148784       6
C              11.25309866      6.57294034      8.23747097       6
C               4.92307870      5.55798724      9.01645490       6
C               7.89766590     11.28441310      1.54343355       6
C               6.41625364     15.97337063     10.37580996       6
C               2.70548983     12.82731960     10.70755594       6
C               6.85434922     11.68741075      5.22176882       6
C               8.70586777     10.13618100      6.04078802       6
C               2.39226717     13.65342246     11.80349429       6
C              12.54593209      6.82246452      7.74177991       6
C               4.77486423      9.81869661      9.67191092       6
C               7.78842309     11.15987152     14.83115151       6
C              14.35586451     12.39603953      5.11704637       6
C               6.55011679     13.03739552     10.58715279       6
C               6.66576083     11.18656457     12.58494845       6
C               9.11463413      9.22856101      7.06870072       6
C               6.89845341      8.84107245      8.39945941       6
C               9.09671159     11.16272555      0.76431584       6
C               1.79210437     14.28821126     13.97209209       6
C              13.72946070      2.17713223      8.79689552       6
C               6.07535903     10.48949490      9.89081140       6
C              12.04137289     12.68845950     14.60320361       6
C              15.45397885     14.77709337     15.79871820       6
C               1.81111221     12.81823149      9.65737239       6
C              15.59503651     15.57273298     10.67750123       6
C              10.35948315     11.34550715      1.41432465       6
C               2.26527782      1.66261067      7.28227024       6
C              10.01782735      1.78416372     10.79859020       6
C               7.21478477      5.79565878      9.31757371       6
C               3.07656387      4.30541062      8.14619675       6
C               9.63242452     15.52566251     11.87059523       6
C              12.68324315     11.58196712      3.53516899       6
C               3.11050530      0.38343855      3.87224614       6
C               3.72162262     12.70514906     13.66342614       6
C              10.42492286      8.62040176      7.20511965       6
C               2.79440641      6.83529281      8.18799364       6
C              15.22130035     15.59833819      2.68255675       6
C              10.88037948      5.35443067      8.82478326       6
C               5.49336953     11.71101261     14.82129955       6
C              11.69394241     15.14076521     12.69322345       6
C              11.43265258     10.96033910      3.64119503       6
C              10.94271610     13.94813704     12.77288508       6
C              13.49338238      0.36273876     10.86160604       6
C               6.18308842     11.55418184     11.03336840       6
C               6.62694488     11.47540301     15.61846603       6
C              12.39390362      1.18038865     10.58526070       6
C               1.31669278      2.77757421      7.42334817       6
C              10.26690330      7.52503012      8.05941816       6
C               5.60307805     15.14391898      9.60081397       6
C               9.02179583     11.10454590     15.53439882       6
C              13.42099865     13.44703580      0.23421895       6
C               3.22769333     15.08939041      1.14472072       6
C               6.42168895      1.22046046     10.12069516       6
C              10.97451458     10.33414646      4.84395318       6
C               0.63064672      0.54729110      5.70613551       6
C              13.62957213     14.56314437     14.17959444       6
C               7.93169868     11.19119887      2.97809348       6
C               4.92753927      3.06858975      9.19732643       6
C               4.48278104      0.84837182      8.54086046       6
C               8.67394356      1.32116894     10.94007582       6
C              14.65947400      1.05389315      8.80939384       6
