# Supplementary material for: Towards an atomistic understanding of disordered carbon electrode materials
Source: Chem Commun (Camb). 2018 May 23;54(47):5988–91. doi: 10.1039/c8cc01388h (PMC5994876; doi:10.1039/c8cc01388h)
Supplement: Supplementary file 1 [file CC-054-C8CC01388H-s001.zip › structures_pure_small/XYZ/aC216_opt_1.00_05.xyz]

190
cutoff=-1.00000000 nneightol=1.20000000 pbc="T T T" Lattice="16.19398061       0.00000000       0.00000000       0.00000000      16.19398061       0.00000000       0.00000000       0.00000000      16.19398061" Properties=species:S:1:pos:R:3:Z:I:1
C              12.38003123     12.78741422      7.93142530       6
C              16.01398986     11.85322487      5.34306567       6
C              14.08760797      8.01858884      9.98445266       6
C               7.28071206     12.71130643      2.33642833       6
C              11.33618468     13.21968157      5.06914287       6
C               1.88800173      9.04418603     15.58335348       6
C              11.85041019      0.18938767      0.24660278       6
C               1.19909224      7.32466825      4.69350661       6
C              15.94965942      9.99627837      7.02630260       6
C              14.10584533      1.33353528      0.66426845       6
C              12.71670852     13.14549437      4.89293304       6
C               4.36580329     11.56857914     14.62957014       6
C              14.10079741      7.70538296     11.37037542       6
C               4.36466256     11.90088973      4.76005522       6
C              14.61674512      9.21365340      9.28637425       6
C               0.81070542      9.47832665      6.13090708       6
C               2.45545623     10.14969052     14.98496998       6
C               0.50979608      9.63551952     13.65201591       6
C               2.78996268      8.81369352      3.61018319       6
C              14.87073590     15.30733540      2.12553736       6
C               2.39893819      8.50151847      0.59286678       6
C               1.99742593      7.65414139      3.58584207       6
C               1.51936235     12.61173226     12.49357637       6
C               1.88062257      6.77275543      2.43355159       6
C              15.82291894      3.22488668      5.19050464       6
C               0.52253343      5.28896602      0.46194518       6
C               4.26182055     12.54546027     12.30455134       6
C               5.99042089     11.90597507      0.26892559       6
C              10.81061876     15.47507092      0.61649800       6
C              13.33653812      5.56853114      9.56575100       6
C              14.68430355     10.47440482      9.98545340       6
C              14.80320773      5.21035465      6.29403013       6
C              13.20884901      5.26416383     10.94027269       6
C               1.94134563      0.43656432      2.94177145       6
C               0.77369513      8.64296663     14.79645252       6
C              14.40373170     11.65792903      9.12776973       6
C              11.23134660     14.56374316      2.95703716       6
C              14.86622647      8.30725940     12.48515961       6
C               9.23632491     13.37783906      4.06023109       6
C               1.43041507      5.45579111      2.65853423       6
C              13.96922787      5.16604154     14.08419206       6
C              13.48179556     15.49636369      1.95910739       6
C               2.78656566      9.86795358      4.57635856       6
C              14.97788307     12.63073178      4.79254458       6
C              11.68818537     14.33875429      9.63588798       6
C               9.18017182     14.18680198      1.77619185       6
C               1.66055740     10.59469532     13.90421144       6
C               6.27454177     12.01904830      3.16795886       6
C               9.93022460     14.88031896     15.85797487       6
C               2.10791696     13.05744197     11.29876686       6
C               7.07493411     12.63229428      0.86706957       6
C               4.50799582     16.09474471      3.13259455       6
C               3.95021609     10.65767352      4.30519729       6
C              13.90645000     14.71855692      8.47666978       6
C               3.67919889     11.99349467     13.45542441       6
C              13.18611025      0.91021595      9.02764883       6
C              14.01292899      5.60253437      7.37703077       6
C               0.63030892     15.93929593      5.70058385       6
C               0.31534256      7.38804271     15.27746955       6
C               0.92860453     15.76383007      2.41014257       6
C              12.21920337      1.54603678     11.00505142       6
C               0.69592469      8.13039571      5.77534117       6
C              14.94676974      0.38006024      7.27464856       6
C              10.35346311     14.20358972     12.12169819       6
C              11.07396415     16.08075524     14.13120036       6
C               3.34632063     13.57506717      6.34594191       6
C               3.49855439      9.20700858      1.21138202       6
C              13.67035180      6.92801074      9.19092143       6
C               1.05572011      4.59668980      1.58704253       6
C              15.70004852      6.14950057      5.75709775       6
C              15.82704266      1.86542194      5.54236397       6
C              13.27837047      2.38189513      9.18512723       6
C              14.97330202      7.84941968      7.35103172       6
C               9.05881361     12.85962260      5.44610992       6
C               0.51277299      6.08107373      4.75953324       6
C              13.27769292      3.98214547     14.02148484       6
C              11.75923449      1.33818040     12.29565589       6
C               4.60034782     10.16527999      3.15317933       6
C               6.68111785     12.46993217     12.72472066       6
C               3.34696382     12.80565901      5.17077927       6
C               8.61239433     12.82487387     11.10372395       6
C              14.92834830      3.84865277      6.10203495       6
C              14.70170005     13.53075991      3.73063605       6
C              14.95790285      5.50726906     15.03900889       6
C               0.42766328      3.70758775      4.14803567       6
C               4.21549428     13.23837627      7.42758206       6
C              15.85451186     11.92799316     11.39296374       6
C               5.57078988     12.83527398      7.09962041       6
C               8.65382603     13.30110272     13.56204828       6
C               8.47886883     13.44674570      2.79862361       6
C              14.37554606      2.90975170      7.00896371       6
C              12.75616544      2.76108710     10.50518643       6
C               1.42667235     14.10191040      7.76124685       6
C               4.18646807     10.23583829      0.49580664       6
C              12.66506931     14.68131735      2.86321719       6
C               8.02144771     12.79811534     12.38374171       6
C               3.76568188      9.17859497      2.59552741       6
C              13.54792041      4.72955213      8.39752844       6
C              15.42492119     11.14229834      6.45735267       6
C              13.16606592      2.92864978     15.05868648       6
C              13.95543101     16.16231057      8.25119236       6
C               1.81815370      7.29656666      1.08576200       6
C              16.08692109      2.55622369      1.03391199       6
C               5.64203564     12.01832381     15.06282144       6
C              10.24523562     14.98634254     14.48363817       6
C               1.19149489     11.65228871      4.98886237       6
C               6.60012055     12.51946751     14.18141950       6
C              10.60720306     13.78126408      3.98230907       6
C              15.24731204     12.76712274      9.22146990       6
C               7.78546391     13.05299231     14.69009215       6
C              13.49166754     11.83131942      7.87531026       6
C              11.80703891     15.43089137     10.51648291       6
C               3.27527078      0.22319742      3.00289122       6
C              15.64439449      9.53914794     12.51341449       6
C              10.59256117     13.46857406      9.80444212       6
C              12.85993526      3.90448662     11.40968726       6
C               0.04180159     12.72630601     10.22756040       6
C              12.23502103      1.95994260     14.57363400       6
C               6.36957700     12.75122162      5.77682945       6
C               5.47511198     11.03084808      2.46483040       6
C               9.78196142     14.12533084     13.42969130       6
C               0.09616180     12.48628905     12.63185679       6
C               7.82420189     12.51824157      7.55043059       6
C               8.94518603     14.10457516      0.38038012       6
C              13.70556401      3.31553130      8.20776565       6
C               1.47499454     14.05491323      4.23962386       6
C              11.72389411      0.73279962     15.09091252       6
C               6.62070467     12.56319205      9.52468013       6
C               0.82723653      3.20814409      1.86330110       6
C              15.52605327     12.69854820     13.73749576       6
C              10.94778019     12.70135550      7.46123769       6
C              13.76892642     12.42511205      5.50131930       6
C              15.30725719     10.61595264     11.32431832       6
C               0.81793222      5.05010953      3.89332392       6
C               0.90817354      6.65041311      0.19529444       6
C               8.74663013     12.54760606      8.63295891       6
C               5.56927102     12.68491914     10.39912360       6
C              14.76733168     13.14185154     14.66399017       6
C               5.25709051     11.01057141      1.06613999       6
C              15.15603794      9.10552762      7.95739781       6
C              10.42757033     12.77095059      6.09419739       6
C               3.67033446     10.66927973     15.44860396       6
C               6.52801024     12.58912719      8.09367281       6
C               8.01139275     12.52962421      9.85665744       6
C               1.37245501     13.27008700     10.12014861       6
C              14.74724103      7.29307526     13.52834196       6
C               3.47950229     12.93058242     11.20228742       6
C              14.07879468      2.58854428     16.06001004       6
C              12.04799352      2.31901530     13.20888152       6
C               1.64685011     10.33913575      5.33769883       6
C              15.43828055      1.26852983      1.22787500       6
C              13.57603239      6.37775559     11.77733214       6
C              12.64560673      3.53997388     12.81139717       6
C               0.69673349     14.54078930      3.06733737       6
C              14.08128343      6.91319323      7.85974184       6
C               0.52277582      0.95690323      4.96464904       6
C               7.81748656     12.69878680      6.14386823       6
C              10.41959063     14.89841386      1.89424791       6
C               2.02252881     12.72740167      4.52110067       6
C              13.90970389      6.23958506     13.13435434       6
C              15.49327151     14.28493189      2.90943576       6
C               3.56683914     13.27363299      8.76218139       6
C               4.21895159     12.98300870     10.00385157       6
C               2.11135097     13.53850471      8.88799559       6
C              13.31712660     13.82761997      3.75984711       6
C              12.40177394      0.45977614     10.14399144       6
C               2.24849175     11.75775085     13.33155019       6
C              15.41883633      6.80138380     14.68176664       6
C              11.19270752     15.28581801     11.79503758       6
C               5.77809030     12.29895734      4.56013628       6
C              14.96698871      1.64152193      6.66140452       6
C               9.89409169     13.42580332     11.02511583       6
C              13.09879790      0.35041419      0.98724883       6
C               0.95993825      2.71755337      3.25619286       6
C              14.07918871     11.64284934      6.65678031       6
C              12.65405043     13.97542851      8.68836970       6
C               1.18926496      1.43582982      3.74236566       6
C              11.32533709      0.10092931     12.75206114       6
C               2.12902043     14.26261124      6.56966371       6
C              15.28553612      3.33138975      0.13378419       6
C              15.14393174     14.01399371      8.41338919       6
C              10.11235987     12.83753340      8.61132509       6
C              15.62150660      4.67132083     15.96589364       6
C               1.49631003     14.82253101      5.40033201       6
C              15.86617132      0.07595442      1.82552374       6
C               5.61247249     12.50086563     11.85190198       6
C              15.79983767      7.41784286      6.31874481       6
C              16.00034556     15.69168598      6.86186377       6
C               0.05583801     14.57050451      7.73041809       6
C               7.94570256     13.27264714     16.09451876       6
