# Supplementary material for: Towards an atomistic understanding of disordered carbon electrode materials
Source: Chem Commun (Camb). 2018 May 23;54(47):5988–91. doi: 10.1039/c8cc01388h (PMC5994876; doi:10.1039/c8cc01388h)
Supplement: Supplementary file 1 [file CC-054-C8CC01388H-s001.zip › structures_pure_small/XYZ/aC216_opt_1.00_06.xyz]

190
cutoff=-1.00000000 nneightol=1.20000000 pbc="T T T" Lattice="16.11482764       0.00000000       0.00000000       0.00000000      16.11482764       0.00000000       0.00000000       0.00000000      16.11482764" Properties=species:S:1:pos:R:3:Z:I:1
C               1.44531124      3.03055665      5.60546865       6
C               6.96158264      3.72657716      9.39665555       6
C               7.25348235     13.27735223     10.42735657       6
C              10.30931019     15.30488930     14.26166743       6
C               2.60619005     14.21290388      0.14497677       6
C              15.96746321      7.63048297      1.18439870       6
C               0.46104042     15.16245454      1.03704002       6
C              15.16532941      1.44324557      1.56900385       6
C              15.55278037      3.88731816      1.70493828       6
C               2.67995971     13.23893375      6.13241387       6
C               8.01560486      1.33089004     11.97565932       6
C               1.61673244      1.65857095      6.09851346       6
C              10.80260048      6.15006843     12.78907873       6
C               1.45624536     12.35404481      4.34052073       6
C              11.25907229      9.97556052     13.30646006       6
C               5.96490776      2.45665789      4.66510300       6
C               4.66691654     12.96942551      7.76997508       6
C               5.12933754     10.38968806      6.99509423       6
C              11.97224615      2.24554131     15.26190999       6
C               3.59291630     15.07771177      7.47602577       6
C               0.63485428      3.65882260      2.54311230       6
C               9.99429350      1.59373800      5.43248302       6
C              12.27781504      1.92307998      6.12931864       6
C              14.60341572      1.38467060      5.59353547       6
C               1.64314008     10.26282836      3.20117827       6
C              11.43633091      8.50876053     13.17199192       6
C               2.56414938      7.36554990      3.77169056       6
C               0.90665031      9.57494409      2.16389542       6
C               7.17140504      1.67973027     10.84519276       6
C              13.24882578      4.09441966     15.98026177       6
C               2.43976272      0.52053623      1.89573478       6
C               1.55826278      7.25465604      2.77200370       6
C               2.94819388      6.14388978      4.39122921       6
C              15.03270240      8.42239356      0.45018410       6
C              13.66221474     14.32091768      3.24173603       6
C               8.34867818      0.10850213     12.58167047       6
C               8.54573014      3.67072788      7.07345886       6
C               6.82999472      0.24355011      1.55432877       6
C               4.58765629      2.72869465      4.33181150       6
C               6.44325252      8.21616553      7.59136817       6
C              10.50873680     12.67123350     14.17004516       6
C              14.00648401      5.28149415      0.09759420       6
C               2.56959753      1.77495294      2.66055410       6
C               6.03532778      5.96239524      7.34012799       6
C              13.76216620     15.24366491      4.32505380       6
C               5.45930177      4.84610953      6.77727447       6
C               6.13377134      3.00114891      8.51174284       6
C              12.91674560      1.80923642      0.06809711       6
C               5.44905173     13.65349170      8.78788771       6
C              10.59301329     14.28616963      1.14341316       6
C              14.31903412     14.13976811      0.47749529       6
C              14.55667422     12.85312743      0.87326653       6
C               4.33330221      2.89775082      6.73101100       6
C              13.97792805     10.62493886     -0.07873057       6
C               6.09078175     14.34669851     15.24660735       6
C               6.31234610      1.21455803      2.57371979       6
C               0.84937219     13.58499760      4.67201219       6
C              14.75739953      2.77249212      1.35206296       6
C               6.24559540      9.58274812      7.65338866       6
C               6.33798210     15.58129625     10.01551297       6
C               3.11961728      8.57231904      4.34873287       6
C               2.68361670      1.17873869      6.86945838       6
C               0.33447493      1.27926235      2.09419903       6
C               8.24619914     12.40160589     11.06068342       6
C               3.49287530      0.02742625      1.09904923       6
C               4.55401330     15.76641535      8.29075270       6
C              15.12817211      2.66353560      5.74841209       6
C              14.49713909      0.33434332      0.95609793       6
C               7.76407919     14.97345634     12.10560710       6
C              13.23822445      8.68251580     14.90014514       6
C               7.94939433      2.89577376      6.07056623       6
C               1.03501632     11.51520756      3.31689157       6
C               2.22625921      4.92001006      4.17372521       6
C              11.68708930      5.72530873     13.82701634       6
C              15.23324496     12.67576913      2.13921987       6
C               2.62584616      9.88484822      4.14370685       6
C               4.51346395      4.94788868      5.76700862       6
C              13.25798684      0.47385686      0.24727053       6
C              10.24295006      0.53571483      4.48194489       6
C               6.55827307      2.91775402      5.90974692       6
C              11.05358847      2.06429515      6.16836480       6
C               0.86536203      8.22318098      1.98133439       6
C              16.02436624     10.40750747      1.55145801       6
C               3.85295333      1.79550479      7.32785506       6
C               9.86367841     12.05189974     13.06057740       6
C               9.03638463     15.65714114      2.54137379       6
C               1.06707195      0.14217323      1.72745876       6
C               9.74660160      2.64246014     13.20432492       6
C               1.63360741     14.14083683      5.72943420       6
C              10.20709673     14.90946160      2.36548524       6
C              16.00597626      6.22259186      1.46110207       6
C               4.70778278      1.03437111      8.20780678       6
C               7.03449548      6.09191263      8.35213724       6
C               1.18443166      2.33145946      2.59460160       6
C              12.76091340     -0.01243031      4.79450780       6
C               8.42224883      7.80768523      9.29455795       6
C               2.62814424     15.89913372      6.93072886       6
C               9.62247239     10.36667966     11.35257878       6
C               1.56871641     15.46004582      6.13245872       6
C               8.32688770     14.71786813      0.38462279       6
C               8.11221647     10.30050547      9.48151033       6
C               5.73133315      0.03687536      0.68821320       6
C               8.10684544      1.32757495      4.19838194       6
C               5.68529180      3.41165131      7.09760346       6
C              14.06304360      7.84293439     15.70332054       6
C              11.41953394     15.98348704     14.87767110       6
C               0.06403573      3.27776371      5.56499050       6
C               5.21006397     14.99980366     -0.04795287       6
C               9.01639931      4.77481407     11.39754781       6
C              16.11405969     11.63025191      2.30735785       6
C              10.00824735      4.98755678     12.41009578       6
C               8.79163966      9.08761312      9.62996735       6
C              11.33939981     14.99101551      3.20229873       6
C              11.44098741      4.35897275     14.13307505       6
C               3.97002980      2.13246289      3.15025967       6
C               7.79816247      5.02349762      9.10639746       6
C               5.22113634     11.65957992      7.67552017       6
C               1.28519589      4.82843084      3.09203925       6
C              15.02569852      9.87512634      0.62262050       6
C               8.66573746      5.61092828     10.29855660       6
C              10.68767833      7.49684882     12.35108367       6
C               0.81771582      0.50979041      5.74360472       6
C               8.63836768     11.13497936     10.57498947       6
C              10.27473761     10.77121097     12.55523378       6
C               4.03257581      6.17398075      5.33814371       6
C               6.28721444     11.62582788      8.62543253       6
C               7.36434593      7.43125620      8.44574783       6
C              10.37625297      3.91010537     13.27594339       6
C               0.95041651      6.02568546      2.44314381       6
C               9.07118109      0.40274037      3.67121284       6
C              13.10372957     10.04349894     15.05626675       6
C              15.57816178      0.35695761      5.35747335       6
C              11.73984995     12.10012199     14.66347308       6
C              12.38756410      7.94471194     14.06654015       6
C              13.63189076      6.47429266     15.48315630       6
C               8.02317753     15.57218075      1.50908462       6
C               1.40332066     14.29776902      0.46401822       6
C               7.49046110     14.42563399     15.31235166       6
C              13.23562200      1.10257625      5.56456653       6
C               4.65432001      0.76442575      1.17952500       6
C               5.44775058     15.01104295      9.07500502       6
C               8.68528720      2.52849329     12.31566472       6
C              12.00331865     14.06652618      1.21709080       6
C               8.33888901      3.55881694     11.45205501       6
C               2.56018099     12.05382001      5.27120584       6
C               7.37029024      3.05442643     10.54802346       6
C              12.72297982     12.73165298     15.50355129       6
C               8.22088796     13.89015496     12.90839998       6
C               4.61875115      7.38725889      5.89143708       6
C               3.62865460     13.67935378      7.12009677       6
C              13.65218944      2.91892484      0.52683732       6
C              12.03679736     10.70440864     14.31408975       6
C               3.77006038     14.96371062      0.28294035       6
C               6.40693017      0.91029576      9.97364684       6
C               4.20559108      9.98347118      5.95154074       6
C              12.88470767     14.15978719     16.08643057       6
C               9.81327662     13.92754661     14.75456339       6
C               8.79902459     12.75538369     12.32584392       6
C              15.10337081     15.28516698      4.76736278       6
C              12.14339848      3.67137012     15.09182827       6
C              11.21592655      1.27111693     14.63830745       6
C               4.06942727      8.62045966      5.42122099       6
C               6.42891659     12.83297271      9.36748679       6
C              13.74928247     11.99394672      0.06512234       6
C               8.38826204     14.03496976     14.29627018       6
C               3.89787788      3.57335091      5.43665628       6
C              12.51408853     15.56422121     15.66596767       6
C               3.18272669     10.77546887      5.17481857       6
C               6.99307826     10.44877084      8.61427072       6
C               8.63722052      4.41229083      8.04184392       6
C               8.67778206      2.01646186      5.27265578       6
C              15.15684550      5.15946692      1.08979923       6
C               9.65849412      9.08610744     10.75146214       6
C               9.89798854      7.77938899     11.19132440       6
C              12.59123322      6.57699013     14.43893235       6
C              11.43166652     -0.21048873      4.26534331       6
C               5.76392529      1.66387653      8.90805204       6
C              14.91499431     13.62922974      3.14693646       6
C              12.43807616     14.34569266      2.54719292       6
C              10.11079360      1.43026912     13.78762838       6
C               9.49110897      0.16028283     13.52633115       6
C               5.63863926      7.24932249      6.86829481       6
C              15.14936648     15.21573068      0.83878577       6
C              15.77719675     14.13372812      4.19546502       6
C               7.12621382     14.67058759     10.85358142       6
C               9.64110480     14.21656786      0.13146932       6
C               2.45455765      3.81909141      5.10716126       6
C               4.96280220      1.52736506      2.31126589       6
C               6.82266525      1.66753063      3.78553529       6
C               9.07978427      6.92311532     10.24383586       6
