# Supplementary material for: Towards an atomistic understanding of disordered carbon electrode materials
Source: Chem Commun (Camb). 2018 May 23;54(47):5988–91. doi: 10.1039/c8cc01388h (PMC5994876; doi:10.1039/c8cc01388h)
Supplement: Supplementary file 1 [file CC-054-C8CC01388H-s001.zip › structures_pure_small/XYZ/aC216_opt_1.00_07.xyz]

213
cutoff=-1.00000000 nneightol=1.20000000 pbc="T T T" Lattice="16.11756732       0.00000000       0.00000000       0.00000000      16.11756732       0.00000000       0.00000000       0.00000000      16.11756732" Properties=species:S:1:pos:R:3:Z:I:1
C               9.25161029     10.62777135      6.46545302       6
C               0.80358648     15.94884748      1.22219870       6
C              13.41831375      2.01836650      9.62505802       6
C              13.75799914      1.45967674     14.09086461       6
C              13.83464701      2.05052829      8.23357064       6
C               3.16061602     11.22655999      1.29440996       6
C               9.76473520      6.24695987      6.56084229       6
C               8.22075426     10.58480290      5.48675002       6
C              12.69349804      9.45604670      5.46390352       6
C              14.87169110      1.19256940      7.71590985       6
C              11.68859770      4.85179959      3.43856065       6
C               2.29034047      9.00696127      7.27832103       6
C               0.37094347      9.42057595      8.71980319       6
C               8.95362547     10.89236574      7.81262500       6
C              15.11086065      8.93789757      5.38764699       6
C              15.13612359      9.34688648     12.01689827       6
C              12.31614109      3.22570374     14.05502411       6
C              10.45202393      5.48877155      7.54007240       6
C               9.68432796     10.46081342      8.99410021       6
C               6.71327256     12.20536616     11.96251672       6
C               5.81483459      8.94222484      5.90514488       6
C               0.07464027      9.62799596     10.06089541       6
C               2.82044453     14.18386740      4.93160777       6
C               1.07064748     15.14440998      7.00432499       6
C               7.41517868      9.29441592      3.62331717       6
C              13.15923641      2.42678229     14.94051305       6
C              13.36960946      1.65253264     12.74071752       6
C              13.99718715      0.85469289     11.78624724       6
C               3.63279077     13.41340648     10.51665248       6
C              13.20888406      2.96634616      7.36761186       6
C               6.95004912      7.99823013      8.20282264       6
C               1.74960570     15.13582546      1.98337580       6
C               8.92853436     10.85721593     10.15728221       6
C              14.21934132      9.24473001      7.50458183       6
C               2.66215575      9.41279371      2.90836656       6
C               0.39943601     15.42472758      8.24379435       6
C              10.19995626      9.88250492      4.38409755       6
C               8.66707394      6.53977424     10.72060463       6
C              13.25213637      9.40616224      8.51829596       6
C               0.89850695      9.89261461     13.64223117       6
C               8.61290643      6.82821073     13.02508469       6
C               5.92475774     12.89421720      9.88534998       6
C               8.95565856      6.38506971      9.33844049       6
C              15.61719090     15.51781802     10.92308235       6
C              12.80407068      3.83343636      5.11952208       6
C               8.17131774      7.09823102      8.31871419       6
C               0.15790862      9.81774435     14.94254739       6
C              12.60991264      9.52315520      3.91445115       6
C              15.11224057      9.06326971      4.00774687       6
C              13.91893454      9.18095232      6.09456433       6
C              11.97825349      3.35644322     11.46570171       6
C               2.13877290     13.95502632      8.63612495       6
C              15.63574840      9.12517911      7.62642478       6
C               7.01123318     12.31051582     10.54028938       6
C               8.02029349      7.91676185      6.14243998       6
C               9.68120027      6.25836493      0.75695404       6
C               2.74093324     13.49526377     11.61788268       6
C              15.32053469     15.77416446     13.46939051       6
C               0.65289482     14.71343562     10.63771215       6
C               3.56079245      8.73794817      4.95828581       6
C               8.90180448      6.79808223     14.37194893       6
C               2.98171765     13.78747157      6.28608364       6
C              10.93632520      9.84683907      9.12403104       6
C               2.36763605     10.10107471      1.73423228       6
C               4.47774367     12.42266287     13.09057386       6
C               1.09864927     14.12450734     13.03291858       6
C              15.01225590      0.15290265      9.87389288       6
C              11.17603708      9.70268847      3.34486269       6
C              14.96822959     15.97273459     12.12787612       6
C              10.60743269      9.69774392     13.08446999       6
C               1.04895071     10.33470988     15.90270311       6
C               1.85648040     13.92148439     15.20715301       6
C               4.40184102      8.86934539      6.13301464       6
C              14.61510062      2.26902030      5.51942606       6
C              11.31354775      4.62035906     15.89751119       6
C               6.20470133      9.79685693      4.58785076       6
C               4.78668421     11.08860405     13.62935925       6
C              13.55292685      3.02681454      5.97932134       6
C               6.58747980      8.47885039     12.94708534       6
C               0.39166873      9.66901227     12.36046351       6
C              15.30066651      1.38511130      6.38480725       6
C              13.43450557      3.23757919      2.62100363       6
C               5.01773298      9.26692980      9.60809500       6
C              10.13102334      6.04408615      2.04785869       6
C               0.14866006      1.32470252      4.32395979       6
C              10.44636548     10.09687628      5.83678318       6
C              15.46621949      0.19866558      8.55351483       6
C               3.69439014      9.03036974      7.35295390       6
C               2.46314803      9.85763572     10.80940746       6
C               0.25398535      0.86859213      2.02347562       6
C              12.67033075      9.56641453     -0.05075111       6
C               9.45159871     10.21213747     13.83894956       6
C              11.00882530      4.43178723     11.24988346       6
C              14.89800411      9.40427309     10.60307203       6
C               6.82859401      8.41098970      6.76344656       6
C               2.14815642      8.60421192      4.96966823       6
C              13.93533884      9.39049614      3.19918518       6
C               5.64033177     12.69352560      8.53112842       6
C               2.10927794     13.52281254     13.83989036       6
C              10.59631940      5.03840873     13.66691613       6
C              14.61222304      2.42025161      2.88885457       6
C               1.86264342     15.20574845      4.65435812       6
C               3.16862764     13.08673813     12.94211009       6
C               7.75266586     11.57307289      8.27451081       6
C              11.49086236      4.23833409     14.48262592       6
C               3.96981244      9.42178030      8.75659761       6
C               0.23463854     14.90729749     13.84013289       6
C              12.67757577      9.29640981     14.67124984       6
C              10.79729392      9.76427342      1.85304953       6
C              11.85608990      3.82223839      9.22432698       6
C              11.66273414      9.74600842      6.47808881       6
C              10.05036652      9.82612787      0.33166847       6
C              10.30186213      5.58344823     15.86507888       6
C               2.27063421     10.46127377     13.92853667       6
C               6.66778536      8.21170148     10.60531898       6
C               7.51613718      8.60703268      2.47929303       6
C              10.33045924      5.16492717     12.26730686       6
C               4.33705490     13.05311007      8.13203027       6
C              11.22777357      5.09512796      2.16537360       6
C               1.73040969      9.42105367      8.48737437       6
C              14.56130433      9.56954153      1.77795322       6
C              10.09302159      5.53829828      8.94354255       6
C               4.66933643     11.53281103      3.39762830       6
C               1.57175924      8.91983637      3.68384325       6
C               2.06156511     14.19913444      7.24814910       6
C               4.82139126      9.47118420     11.09383207       6
C               3.34030299     13.44241009      9.10999608       6
C              11.85968498      4.31725991      1.04071741       6
C               6.57338022     12.05297791      7.63753089       6
C               3.58753176      9.88915094     11.74772476       6
C               7.83550803      9.02838553     15.06346562       6
C               8.59961804      8.17179792      4.90239748       6
C               6.23669437      8.50217934      9.31888013       6
C               4.99657111     12.46883878      5.79842680       6
C              15.14780226      2.17319850      4.17285792       6
C               6.17357450     10.68184143     13.76318553       6
C              14.72816045      0.51758419     14.45570478       6
C               4.57861851     12.53957840      4.41708868       6
C              12.95093104      3.36072235      1.27357968       6
C              12.47794837      2.78566332     12.66915566       6
C              10.37872437      9.83776648     11.65424228       6
C               5.42557600     12.78623213     12.11929389       6
C              14.05791295      9.60200978      0.44148266       6
C               8.56974348     10.77409657     12.83857228       6
C               8.32658133      7.63810116     15.41178592       6
C              10.88494461      4.69473384      9.82081063       6
C               3.83021943     11.97072106      2.30959282       6
C               8.42532597      7.72082956      1.98072089       6
C              14.10093032      9.10858577     12.86570371       6
C               1.04976905     15.77084900      5.76010936       6
C              10.06531000      6.20567083      5.13378856       6
C              11.79437751      4.64439431      5.68272342       6
C               1.41765428     14.08601646     11.67126621       6
C               8.67187197      9.63942098      4.41903565       6
C               9.89326373      5.84668285     14.58421590       6
C               0.79817134      0.71291809      3.28169720       6
C               5.00114544     10.17760973      3.72816866       6
C               1.06715064      9.80678279     11.08656803       6
C              14.03438537      1.02906637     10.38719570       6
C              14.92822472      9.48395199     15.29070424       6
C               9.30459994      6.11081908     11.97194336       6
C               9.35198989      7.11678638      4.26907119       6
C               1.02814620     10.00869629      1.16711920       6
C               3.49593686     10.32535225     13.16433796       6
C              11.43557931      9.75171245      0.63392312       6
C               8.69507062      7.27513018      0.60184510       6
C               9.35848471      6.95437696      2.87389812       6
C               2.78310344     11.92112992      0.11778977       6
C              -0.07384549      9.54920878      1.95369263       6
C              11.24897890      9.56488740     10.54121696       6
C               5.94077058      8.84069893     11.67858352       6
C              13.61614169      9.30502995      9.98294957       6
C              14.02576856      9.18696965     14.27251809       6
C               7.86225126     11.63909790      9.69822077       6
C               9.10313636      9.88024625     15.31109842       6
C              11.91504624      9.64952754      8.02137788       6
C              11.49674265      4.67956668      7.04621882       6
C              13.53590273      2.49188207      0.20154936       6
C               2.15507645     10.97744508     15.27614412       6
C               0.07118036      8.86667471      6.34803110       6
C              12.47698193      2.96708386     10.13697633       6
C              12.74944260      3.94057987      3.68477375       6
C               1.63528161     15.69637323      3.35390056       6
C               9.19031452     10.55444892     11.49867367       6
C               4.95861274     13.23343991     10.84509064       6
C              12.79341739      9.08308129     12.34060040       6
C               7.61356685      7.37089582     11.12343076       6
C               1.46130759      8.73418846      6.17597426       6
C               6.89625988     10.90990585      5.42007048       6
C              15.22491712      0.58745458     15.76042664       6
C              12.19803693      3.81319864      7.87542579       6
C               3.89840640      9.30932469      3.66956914       6
C               0.21423675     15.79695817     16.09194991       6
C              14.63875296      1.58965528      0.53057443       6
C               3.32215108     13.28113707      2.55452508       6
C               0.23526213      9.10373157      3.26583765       6
C               7.54486240      7.53241817     12.51261151       6
C               1.03719317     14.65627805      9.26824812       6
C               7.21551320     11.33449128     12.95791037       6
C               0.22727233      0.77216450      5.59968594       6
C               8.68277571      7.01583750      6.99960211       6
C              11.87657397      9.27292928     13.45048667       6
C               2.72662548      9.68241729      9.42658248       6
C               2.45481100     13.32824244      0.23879887       6
C              11.08834674      5.33500911      4.69948741       6
C               6.75265137      9.30026167     14.13295498       6
C              15.23506271      1.68169720      1.80671730       6
C               0.72948963     14.86832324     15.15817572       6
C               6.16902923     11.82875986      6.27125734       6
C               4.10762426     13.08031499      6.73411917       6
C               2.48681595     13.96166372      1.59814478       6
C              12.55306799      9.21755002     10.94544279       6
C               3.61630298     13.50796099      3.97082161       6
