# Supplementary material for: Towards an atomistic understanding of disordered carbon electrode materials
Source: Chem Commun (Camb). 2018 May 23;54(47):5988–91. doi: 10.1039/c8cc01388h (PMC5994876; doi:10.1039/c8cc01388h)
Supplement: Supplementary file 1 [file CC-054-C8CC01388H-s001.zip › structures_pure_small/XYZ/aC216_opt_1.00_08.xyz]

172
cutoff=-1.00000000 nneightol=1.20000000 pbc="T T T" Lattice="16.14957604       0.00000000       0.00000000       0.00000000      16.14957604       0.00000000       0.00000000       0.00000000      16.14957604" Properties=species:S:1:pos:R:3:Z:I:1
C               4.61199954      3.59034391     14.68173229       6
C               4.32383434     12.53045878     14.78048353       6
C              10.51628109      9.81705610      7.93856867       6
C              13.85444697      4.56564126      8.21368746       6
C               8.23739584      5.85722864      8.87990133       6
C              13.93553123      8.65552797      7.85109560       6
C               4.30631102     15.11819803      1.40422083       6
C              14.51744254      0.96564475      7.67354461       6
C              11.63713327     13.30322824      7.75571982       6
C               1.15524516      9.11160337      6.24770637       6
C               3.65274853     14.52566781      6.53443334       6
C               9.34082639     13.06883611      7.65397907       6
C              12.02092355      0.60078580      8.44403124       6
C               5.95246521      2.50748948      9.87433227       6
C              12.64298670      6.65408189      8.28968906       6
C               0.67740122      0.76203756      6.71839256       6
C              10.14830962      6.99880735      8.36407851       6
C               1.08618823      6.35582935      6.47357182       6
C               4.33401704     14.79166936     15.34282513       6
C               2.66863169      4.72058642      4.75540327       6
C              15.58169452      0.24273918      7.17222709       6
C               3.59710830      8.24811225      3.61974850       6
C               7.00387688     15.99417564      7.84805035       6
C              14.44891799     14.22317781      7.28188011       6
C               3.74550568     13.67693673      4.16412277       6
C               3.29698088     16.06911363      4.72670856       6
C               9.60583255      5.69907736      8.61348358       6
C               4.40902584      8.29158590      1.25980637       6
C              11.45670615      7.46679945      8.25933931       6
C              12.66136271     10.88060113      7.67933112       6
C               4.80783305      6.10462507     14.92710472       6
C              11.40769906      1.86423583      8.54792919       6
C              -0.00738407     11.16473399      6.57947656       6
C              15.04860828      5.14076745      7.79805051       6
C               2.04769444      6.93647724      5.58885721       6
C               3.93890043      6.13611348      2.40341097       6
C              11.21373473     15.61808524      8.46893550       6
C               4.57538757      9.77989184     12.71867694       6
C              15.09526608      9.24470572      7.35944546       6
C               7.67994086      0.96309280      8.50452303       6
C               2.96359632     15.86601743      6.15513519       6
C               2.14694088     12.64426658      5.75287436       6
C               4.42920526     11.18520239      1.45247279       6
C               5.85149809     13.54623133      6.75650144       6
C               1.49734359     15.81466010      6.39257274       6
C              12.20701993      3.00675555      8.45723266       6
C               3.11071485      3.56189511      3.99247730       6
C               9.96884504      1.97103094      8.66488217       6
C              13.35896867      0.22751321      8.01446384       6
C              12.05228690     14.51202146      8.04516515       6
C               7.44824854      4.76170156      9.26130305       6
C               5.16349374      8.59626181     10.77586772       6
C               5.22205149      3.75772893     11.92725418       6
C               3.87804409      2.20902135      1.98146538       6
C              15.93543920      2.93688504      7.23190294       6
C               4.78501893      2.53884184     12.47690758       6
C              15.00388889     10.58829931      7.11894338       6
C               3.48254437      6.80611459      3.57580643       6
C               3.79337150     11.63890752      8.97502818       6
C               4.21145624     10.58405189     11.58580580       6
C               4.52267624      2.42420919     13.86133605       6
C               9.37700719      3.27043563      8.73760622       6
C               3.50925472     15.46914657     11.20425286       6
C               4.33321151      6.87533645      1.24251897       6
C               0.73205087     14.64311324      6.53209271       6
C               4.55262002      0.62376927      7.85720583       6
C               7.90015356      7.24594196      8.72352078       6
C               3.15770080     14.10634376     11.41719608       6
C               4.03191509     15.76227448      2.59445093       6
C               0.07616173      7.13117111      7.10642857       6
C               5.17342680     12.32989844      7.09393257       6
C               6.00982650     11.22751277      7.35633361       6
C               6.34054670      4.97038005     10.13146086       6
C               9.07778373      7.92943444      8.31929222       6
C               4.18376867      2.19159429      0.55891246       6
C               4.45793620     11.11684413     14.98824720       6
C               5.80063766      3.75529405     10.62155731       6
C               9.12461868      0.80582746      8.54823007       6
C               4.37783011      3.45278033     16.07528961       6
C               3.70944251      1.05463148      2.78290045       6
C               5.14011088     14.75598785      6.73313893       6
C               4.87435087      4.88584488     14.11710526       6
C               5.00020638      8.53157856     12.17647665       6
C               3.14514826     14.47882992      9.10124143       6
C               2.12339072      8.35230162      5.55041757       6
C               4.53495552     10.56726967      0.18778897       6
C               0.08885119      8.51407772      6.94628322       6
C               8.07747282     12.50370354      7.23568722       6
C               3.49329676      0.76407890      7.07025745       6
C               5.16351703      7.35969274     12.88180652       6
C               3.17448152      1.16962831      4.10744758       6
C              13.90229412      7.26698460      8.02066586       6
C               3.54494650     15.73131919      9.78672886       6
C               9.08801095     14.52016964      7.91215685       6
C               1.82719917      2.77279455      5.78016784       6
C               7.89208171      9.94540578      7.87132890       6
C              14.61307536     12.82903858      7.04892820       6
C               4.71269909      8.71237898     14.88707465       6
C              15.08659228      6.53411637      7.71201343       6
C              16.08325847      4.33748272      7.26625998       6
C               4.23704254      1.00460512     15.86707163       6
C               4.54063901      5.94109832      0.14905521       6
C               4.60412654      9.85674051     10.39698235       6
C               2.16345133     11.24401718      5.51953932       6
C               5.20118285      4.93586161     12.72492109       6
C               7.97362742      3.42345179      8.98392337       6
C               4.20593241     10.34600781      2.57279665       6
C               4.44019893     13.49340138     15.86684482       6
C               6.72788662      9.27765552      8.39113053       6
C              15.95752062     12.52245624      6.56850943       6
C               3.07973679     10.48672692      4.70060490       6
C               1.12208276     10.50868069      6.12445894       6
C               3.80429128     11.13277573      3.68593739       6
C               2.79053863      6.12817803      4.64356543       6
C               3.97746883     12.52212654      7.88371225       6
C              11.55945931      8.85484618      8.08429016       6
C               4.34039983      4.64363026      0.67578020       6
C               6.73453031      7.97836772      8.99671818       6
C               4.34769074      0.63984339      9.32261559       6
C               9.17123490      9.32639551      8.02645221       6
C               5.91180827      6.25559593     10.74153101       6
C               3.81231725     15.09115759      3.84448839       6
C               4.30465283     12.55089031      1.95100021       6
C               1.00426819      4.95645039      6.57650153       6
C               5.60547612     10.16569617      8.20592659       6
C               4.25843495      1.13549149     14.41831585       6
C               7.75863347     14.81542161      7.54182651       6
C               3.23303505     12.20276111     10.13920025       6
C               4.59797503      9.11561820      0.11782088       6
C               3.54576685     13.05197349     12.31176619       6
C               4.07982071     14.81945135     13.99827923       6
C               5.86975925      7.56312776     10.09059601       6
C               3.97455002      4.71236028      2.03045637       6
C               3.99575058      0.27183929     12.10575891       6
C              10.21826391      4.43217098      8.64840271       6
C               2.99923312      9.03561770      4.66153658       6
C               0.82509972      2.14878932      6.58659506       6
C               2.69346639      2.38282185      4.66472512       6
C               4.56510100     10.44089138      9.11388998       6
C               1.86210293      4.18583304      5.79441275       6
C               3.28117814     13.50266215      5.48756742       6
C               4.12859918      8.94530314      2.50545880       6
C              13.92867272     11.53760903      7.33215486       6
C               4.41836354     13.65985806      1.11420116       6
C              14.69457782      2.36839539      7.75158846       6
C               7.19393089     13.61905464      7.04667494       6
C               2.92502570     13.56374394     10.14441313       6
C               7.11809256      2.26807193      9.04957721       6
C              10.62109547     12.41310556      7.74508304       6
C              15.58992026     15.00699888      7.01112477       6
C               5.63469199     15.89443677      7.39552911       6
C              12.64527492      5.26844844      8.41118907       6
C              13.64176081      3.18275463      8.19376595       6
C               4.55964879      1.46206786     11.59457423       6
C               4.00786077     13.38297196     13.59096368       6
C               4.06160939      0.01567954     13.50375538       6
C              11.17619564     11.08965518      7.76351050       6
C               3.93226204     12.54206019      3.31909298       6
C               3.58707564     11.82532251     11.47499428       6
C               3.43078218     13.87456853      7.87126623       6
C              13.35671501     14.99111305      7.75910153       6
C               9.80586613     15.65718399      8.37185813       6
C              11.61008436      4.27795829      8.54145236       6
C               4.95486904      1.52741886     10.22910884       6
C               4.56593716      9.93764485     14.10262357       6
C               7.46343092     11.23058258      7.32614902       6
C               5.44015199      6.18246141     12.09870534       6
C               0.95612628     13.27869576      6.28723711       6
C               4.30759708     15.81188927      0.14437032       6
C               4.90740794      7.40051176     14.28764843       6
C              12.80492276      9.46930043      7.92905982       6
C               3.68169957      3.50865475      2.69250422       6
