# Supplementary material for: Towards an atomistic understanding of disordered carbon electrode materials
Source: Chem Commun (Camb). 2018 May 23;54(47):5988–91. doi: 10.1039/c8cc01388h (PMC5994876; doi:10.1039/c8cc01388h)
Supplement: Supplementary file 1 [file CC-054-C8CC01388H-s001.zip › structures_pure_small/XYZ/aC216_opt_1.00_09.xyz]

213
cutoff=-1.00000000 nneightol=1.20000000 pbc="T T T" Lattice="16.44837040       0.00000000       0.00000000       0.00000000      16.44837040       0.00000000       0.00000000       0.00000000      16.44837040" Properties=species:S:1:pos:R:3:Z:I:1
C              10.39308917      3.45799186     13.75431230       6
C              14.31479083     10.15966374     16.20210594       6
C              14.42661888      4.39312049      4.22014939       6
C               9.86074454      9.83421513     12.07795074       6
C              10.58274584     10.96189121     11.61940989       6
C               9.84486451     14.53092099     12.84797795       6
C              14.44288871     11.69777876      9.69376452       6
C               8.05306827     12.84449594      5.71899817       6
C               5.75552420     11.72429619      2.80103157       6
C               2.88348921      6.21245681      6.29565022       6
C              13.69044902     10.85101488     13.76211623       6
C               8.49953371     12.44000527      1.54015910       6
C               4.46997134      0.27986656      6.36848058       6
C               9.49485274     15.65315040     10.76468503       6
C               8.93254391      4.81327381     11.71999288       6
C               7.22348481     15.47666412      7.75189537       6
C               8.73263479     13.65211307      8.04166538       6
C              10.05870481      7.71148706     13.41005008       6
C               4.73250459     11.14285159      3.59603893       6
C               9.49111859     14.43408264     11.49002306       6
C               9.15414425     12.94471473     11.14423464       6
C               9.09520269      1.47885515     10.33367828       6
C               1.77149138      5.70916639      5.58940475       6
C               9.62030160     13.04962818      0.93574503       6
C              10.88903414      7.17224334     14.46970362       6
C               4.77428580      4.52574749      7.06947480       6
C               4.03765183      5.68532380      7.04965512       6
C              12.98501367     11.59596393     11.66132815       6
C              11.81804526     11.11104303     12.30528526       6
C               1.61909586     14.94457023      5.78853880       6
C               3.24935899     10.40516242      8.06542264       6
C              13.66990450      5.23455861      3.35046642       6
C              13.76621795     15.78774885      5.08080635       6
C               8.15639803      5.66510044     10.86979781       6
C              13.12448126     11.77129885     10.29657403       6
C              10.11662819     12.08195432     10.59229088       6
C               4.26435247     15.29998192      6.38959832       6
C              12.14297661     12.06314911      9.28330824       6
C              14.10488110     11.43695781     12.51492942       6
C               0.78259826      6.63469729      5.06455402       6
C               1.11185730      8.00157465      4.95251357       6
C              13.28943877     13.69195656      6.24572171       6
C              12.29972017      0.78196277      3.63184845       6
C              15.15104333     12.36939124      7.28165251       6
C              12.60458455      6.93667929      0.70316023       6
C               4.51814011     11.44306551     15.11369406       6
C              15.66326191      4.82292475      4.66753988       6
C               3.36297173     10.96871833      3.20292353       6
C               7.71483183     11.85117411      0.47805353       6
C              10.11582760     13.02957486      8.19443412       6
C               8.34927769     14.94510098      8.52697027       6
C               2.69259296     10.83393502      9.42367359       6
C               9.66880635      0.62766295     11.30550246       6
C              13.49552375      7.27877358      1.83652039       6
C              11.40248249     14.59427302      5.08265153       6
C               0.03026271     11.96044945      7.15732358       6
C               1.51818584      4.34128247      5.39939525       6
C              11.34671115     16.20811896      1.74118529       6
C               4.12457282     10.19943867      5.79622312       6
C              10.96327439     15.60622657     16.07019377       6
C              13.57028168      9.05942338      0.26815809       6
C               1.14416351     16.25271343      5.45671895       6
C               8.45478016     11.97876980     15.73497521       6
C               5.29459616     14.30557839      6.70514340       6
C              10.62173262     14.92045870     14.95236727       6
C              10.41380009     15.58070640     13.71628107       6
C               6.99514085     12.24009146      4.94434274       6
C              12.88453281     12.29893592      8.12355654       6
C              11.76369492      8.21907797     14.99292758       6
C              15.67092394      1.45825823      4.99699618       6
C               9.23714802      3.45736570     11.62450047       6
C              10.47585961     13.78160672      5.77197366       6
C              10.52326617      0.56164645     13.67151027       6
C              15.68732279      8.35077575      3.39025459       6
C              10.90023404      1.31912502     14.86915237       6
C               0.90700695     12.69974278      6.35028305       6
C              14.03858954      8.55131930      1.54769874       6
C              11.62947029      2.12913958      1.57449819       6
C              14.05779323      6.53354128      2.94414104       6
C              10.96331108     15.12088293      0.96765856       6
C               8.39241693      7.05808795     11.43080682       6
C              11.59232061     16.10017101      3.10041784       6
C              12.74892759      3.13866628      3.40297901       6
C              12.81854838     14.76992206      5.45716972       6
C              14.67878488     13.39839735      6.37460672       6
C               2.94626700     11.40679911      1.94083484       6
C              15.16950378     15.54400054      5.32849719       6
C               7.63236290      1.27878455      8.44807070       6
C              15.10315530      9.08852267      2.33051064       6
C               1.19896554     11.34388134     11.58358534       6
C               5.31580958     11.77173681      6.97137390       6
C               6.47871380      8.56022976     10.67903257       6
C               5.94399895     11.62409196      5.63313857       6
C               3.43771722      1.13741648      5.88379373       6
C               0.20079649     11.44818314     12.57214327       6
C               3.98183273     11.68140885      1.00855782       6
C               9.54004588      5.51640999     12.75005986       6
C               0.89630452     11.02787890      7.86435022       6
C               0.58122221     13.97321546      5.89136978       6
C               3.26162861     13.19307857      6.49521640       6
C              10.06935494     13.60141137     14.95674087       6
C              15.37700562     11.52542550     11.95974142       6
C              11.15215751      0.56331160     16.03729479       6
C               6.67294414     14.38289702      7.06125502       6
C              10.40193005      9.05915357     13.16343173       6
C              12.59753633      8.09850318     16.16555330       6
C              10.89743197      2.77856438     14.89056755       6
C              10.91081738      5.75620158     14.71206424       6
C              15.20635816      7.04895921      3.66732014       6
C              10.92900553     13.24609679      7.04531345       6
C               5.36829161     11.75259806      1.40168983       6
C              11.30032776      3.64847312     15.97141704       6
C               1.92945117     11.45638558     14.24939757       6
C               8.46459257      9.62066682     11.62573626       6
C               1.58337693     11.28151500      1.52922702       6
C               5.62470837      7.91303687      9.68672974       6
C               3.74166255      8.98435655      8.37991604       6
C               1.21909668     11.52847690      0.17663421       6
C               2.12725087     10.97368524      7.22512470       6
C              11.52737421      9.37753345     14.01921725       6
C               7.75617429     13.35630697      7.03354187       6
C               0.42866145      8.82359341      4.02505860       6
C               2.32785190      3.18472957      5.48979869       6
C              15.93830209     11.26981163     14.89003003       6
C               3.33675956     10.68353119     10.66251404       6
C              -0.10430835     11.30578267     16.21926536       6
C              14.55125152     10.71766431     14.85362501       6
C               5.00980732     10.85465673      4.92467353       6
C              12.68942631      4.41666101      2.75360896       6
C               2.97755759     11.25546469     13.23001525       6
C               2.56593314     11.10137903     11.84170121       6
C               2.91268754      7.59428423      6.50031491       6
C               9.26286001     13.28638181      5.10234743       6
C               4.66158764     13.04473607      6.83995657       6
C               0.51394052     11.42342050     13.91532738       6
C              15.39013308     10.65000983      0.57234465       6
C              16.16734060      0.11529377      5.20617932       6
C              14.26217312     12.01602167      8.30995241       6
C              12.33962881     13.00689343      7.06234817       6
C               2.45873802     10.23460420      4.00825336       6
C              13.85700294      3.05175155      4.26306772       6
C               6.44969360      3.19440517      7.78644539       6
C               7.49833281      4.97445186      9.76169088       6
C              10.24897859     14.05982564      3.01805281       6
C               3.56733349     11.62995203     16.08495799       6
C               0.19734096      3.91614105      5.07198302       6
C               6.79015284      0.38420640      7.68451045       6
C              12.08858010      4.55956823      1.51068894       6
C               8.56708468      0.71737711      9.29168561       6
C              11.44206254      5.07758824     15.81664225       6
C               6.32944887     11.66705580      0.35039151       6
C               1.27909047     11.01436586      9.23999775       6
C              11.40685587      0.92769017      0.94017622       6
C               2.22894328     11.60870232     15.64003753       6
C               2.24672071      8.48617638      5.64500778       6
C               8.36163707     12.15606817     12.06797881       6
C               9.58438155     12.82219114     15.99204762       6
C               1.48830164      2.10717615      5.23433508       6
C               0.51875906     11.33284635     10.33629000       6
C              15.55964865     11.53402797     10.53335146       6
C               5.94423988      4.50283125      7.91919356       6
C               4.33848364     11.26238747     13.70745144       6
C               4.38550121     10.71471116      7.10477951       6
C               5.66220075      0.94355512      6.95495014       6
C               6.60090013     11.43453006     14.31081762       6
C               2.91535697      9.64835386      5.22441163       6
C               7.73752997     10.82160488     11.79685980       6
C               8.21828969     12.60626914      2.90405308       6
C              10.35612386     14.03501140      1.60308058       6
C              13.38941988      0.64380891      4.53158564       6
C               2.06084593      0.86656203      5.46914514       6
C               7.93831113     11.79991833     14.44843074       6
C               1.14040089      9.94950514      3.52214719       6
C              10.07635398      1.27595472     12.51465705       6
C              14.29495952      1.74995026      4.67873840       6
C              12.11714571      2.00819612      2.92062529       6
C               5.85834013     11.45398323     15.49095256       6
C               6.41033453      5.45674093      8.87169724       6
C              10.28555065      4.89931475     13.74410232       6
C               2.24748193     12.22459817      6.51499369       6
C              11.62782807      3.36957724      0.88788646       6
C               7.80134033      8.34752315     11.21418272       6
C              11.08798156     14.95370880      3.74269058       6
C               4.55127466      6.73707518      7.89143593       6
C               0.16664997      2.48131942      5.04368292       6
C               0.65215975     10.57623732      2.34572950       6
C              16.00780188      6.19479190      4.49152247       6
C               7.94487745      3.56048296      9.58336790       6
C               3.78646499      7.88794026      7.56497574       6
C              12.27200733     10.46086655     13.53911161       6
C               5.75457730      9.69965538     11.18815841       6
C               9.92804112      2.71742669     12.62424485       6
C               8.88269062     15.80154888      9.48358814       6
C               7.42004626      2.69102908      8.58343546       6
C               6.33183085     10.67138674     12.03809708       6
C               6.99463752     12.14885489      3.50017838       6
C               9.31230482      6.88910013     12.55674843       6
C              15.80771797     10.20001644      1.82942862       6
C               5.62810551      2.35907323      6.99254758       6
C               5.70734593     11.22938750     13.17661391       6
C               3.53771646      2.59942314      5.90288404       6
C               9.26356144     13.26468289      3.68220904       6
C               8.60034632     12.44598584     13.38305995       6
C               4.60366591      3.19995470      6.52011290       6
C               5.61215963      6.71004087      8.86807325       6
C               4.51293012      9.84600447     10.55719339       6
C               4.53510969      8.86924360      9.52216938       6
C               9.56832976     13.41740882     13.67579344       6
C              15.62437752     14.27832779      5.79618630       6
C              10.76997212     12.40265670      9.35929051       6
C              12.04355028      5.65953121      0.55428539       6
C               2.98882548     14.57506114      6.16297426       6
C               8.79196713      2.84445813     10.47221879       6
