# Supplementary material for: Towards an atomistic understanding of disordered carbon electrode materials
Source: Chem Commun (Camb). 2018 May 23;54(47):5988–91. doi: 10.1039/c8cc01388h (PMC5994876; doi:10.1039/c8cc01388h)
Supplement: Supplementary file 1 [file CC-054-C8CC01388H-s001.zip › structures_pure_small/XYZ/aC216_opt_1.25_01.xyz]

204
cutoff=-1.00000000 nneightol=1.20000000 pbc="T T T" Lattice="15.04458717       0.00000000       0.00000000       0.00000000      15.04458717       0.00000000       0.00000000       0.00000000      15.04458717" Properties=species:S:1:pos:R:3:Z:I:1
C              12.11353280      0.29015731      0.93361629       6
C              14.95322527      9.68365456      1.95598965       6
C               2.54259702     13.87454337      1.42322867       6
C               0.83521674      1.86097508      8.17603105       6
C               3.62828268      1.76100470      5.58978598       6
C               6.49441002     13.54480881      7.12598452       6
C              14.14212934      4.42141584     14.28571676       6
C               1.20674753     10.07655561      1.58052877       6
C               7.30693104     13.77030114      1.73899473       6
C              -0.08771333      5.60973940     12.30739891       6
C               7.31163519      3.16531294      4.16990896       6
C               2.22962649     10.90268066     14.61381766       6
C              10.32003212      4.55728295      2.56314775       6
C              11.15173763     14.65138527      0.20096404       6
C               8.40350290      9.59625694      3.03381205       6
C              14.22190748      0.93497349      2.69555534       6
C              13.73015205      3.28813073      0.16517311       6
C              12.91231997      0.84175923      3.09809422       6
C               0.38088677      3.23820835     12.25807079       6
C               3.62332206      5.59156309      5.07463855       6
C               2.76180897     11.87037033      0.37514443       6
C               1.56998600      1.84938346     10.50786607       6
C              14.64781254      2.24745878      0.29006329       6
C               1.56606766      2.92936267      6.34612808       6
C              10.56228614     13.32358534      7.14349121       6
C               7.48750769     11.73581014      3.62019658       6
C               0.40068440      3.79044983      9.72047806       6
C               2.60939985     13.33950758      0.03037617       6
C               8.52235525     13.16015364      5.95420992       6
C               0.76344973      0.18970776      0.74927233       6
C              12.82216210     13.29479685      6.00787700       6
C              10.52142556      0.37361522      2.95107190       6
C               2.36137984     10.20765848      4.74158158       6
C               2.63392658      7.91864315      5.11398659       6
C              10.66223993     13.93668147     11.59242637       6
C               0.46170002     10.13904757      7.21239178       6
C               7.25157577     10.39045886      3.32495536       6
C               5.18162966     13.95105797      6.88831551       6
C              14.40640422     13.63118591     11.67393041       6
C               1.44948851     10.15237432     12.38321170       6
C               0.01290241      6.78908458     13.07839928       6
C               5.04841300     13.68038039      0.19082168       6
C               4.55109438     14.29389075      5.58016366       6
C               7.08655712      6.27498333      3.53379247       6
C               3.70345921      4.14388778      5.23895333       6
C               0.75782008      2.10431574     14.51758124       6
C              13.23398159     13.02711838      7.47322718       6
C               3.71445021      9.87963499      4.38877414       6
C               8.81209136     14.05527038     14.90441683       6
C               1.03751940     10.47585079     11.02005124       6
C              14.29361993     12.12327274      7.56991665       6
C               1.79628092     11.20722203     13.26688445       6
C               3.80508129      0.14575013      9.86147438       6
C              14.72187379      4.36758407     12.93298685       6
C               7.22094556      1.74393756      4.41099190       6
C              14.89194918      8.12929890      0.03263334       6
C               1.05623565      8.96132401      6.61664914       6
C               3.46454578     13.07155292      2.26384891       6
C               0.75067645      7.37056326      8.58810425       6
C               9.06369887      4.79460068      3.18260167       6
C               9.11755486      7.26499794      2.83434075       6
C               3.60794277      0.47962045     11.19430073       6
C              10.94114954     13.52805748      8.49800059       6
C               8.31982014     14.26964780      2.54907077       6
C               7.12411356     13.67567346      8.42930079       6
C              13.43508215      0.21053705      0.53948640       6
C              12.54646495     -0.03923979      4.16816952       6
C               0.27930218     14.22320380     14.74082335       6
C               8.10752809     14.01986192     11.29570321       6
C               4.42696299     14.96566136     12.25459397       6
C              12.07934920     13.87132595     11.21449510       6
C              14.74040516      0.11097438      5.05802051       6
C               2.56043711      6.56066394      5.53799615       6
C              11.69250333      2.59483906      1.88124924       6
C               6.33926517     13.87568806     14.57087256       6
C              12.89824531     10.48826228      3.10720323       6
C               6.03593090      5.48701168      4.09062712       6
C               5.71456565     14.89863738      4.84943056       6
C               1.00914038      1.64189895      6.76583952       6
C              13.97060225      5.73840740     14.86530397       6
C               1.21911472     12.50811629     13.17929063       6
C               2.06762679     14.92107024      5.42980623       6
C               4.86938596      2.09556143      5.08900137       6
C               4.15228415     13.09629043      4.65810978       6
C               3.20394658     13.45216933      3.72207545       6
C              11.19110941      5.39078820      1.96250078       6
C               0.08555259      0.43259952      3.65205441       6
C               1.60057637      6.46452973      6.59066553       6
C               1.06191759      3.97200922      7.29175953       6
C               3.70225254     14.95981019     13.53735683       6
C              10.42824669     14.02348347     13.00583720       6
C              11.49206153     14.22153129     13.94316857       6
C               5.86191982      8.40537899      3.63565203       6
C              10.40939751      7.70961208      2.51680770       6
C              12.40951674     11.57770889      3.99085207       6
C               2.59398910      0.78750501     13.82548666       6
C               9.48013223     13.89904886     10.70899958       6
C               9.61023565      2.61447049      3.37665583       6
C               0.68757104      5.94535977      8.64448353       6
C               1.83953402      9.03342402      5.48193114       6
C               2.18595724     14.34343512      4.11576370       6
C              14.61070369      6.90986061     14.37199366       6
C               0.83169826      8.94013631     14.45828874       6
C               0.08803755     10.93364894      4.03110658       6
C               0.43877147     12.73014666     12.05699163       6
C               2.48229603      1.34076190     11.47116056       6
C               8.46143248      6.00788441      3.17282441       6
C               4.92690962     13.26542375      1.61619052       6
C               5.93394143      1.19617910      4.78183546       6
C               8.12637070     14.42093942      4.02980473       6
C               7.49158431     13.86068757      0.34916090       6
C               1.05544070      8.93192630     13.02469218       6
C              13.89130504     14.43250509     14.54168127       6
C               0.67925963      2.95431226     10.86445685       6
C               4.48903837     14.46525800      7.91000883       6
C               1.15658673      5.36085321      7.41796588       6
C               0.90418776      0.39233915      5.91675948       6
C              13.07069069      5.93053322      0.85151739       6
C               2.15663541      1.63767954     12.78010850       6
C               6.09952164     13.24451607      2.32675726       6
C               3.87857422     13.95704069     14.53693407       6
C              10.78178563      9.09900740      2.64824147       6
C               0.38065111      5.22091320      9.80299390       6
C               8.79019701     12.11466695      3.83059954       6
C               3.34763267      0.30160665      6.05224993       6
C              11.31090685      6.79292203      2.00432712       6
C              11.08010971     12.06002950      3.92913060       6
C               0.42933668     10.36604728      8.63712553       6
C               4.80064074      6.21201134      4.42508033       6
C               6.13457468      4.07227607      4.36866594       6
C              12.18554063      9.41013883      2.43359473       6
C              14.96704215     12.36673480      9.88727335       6
C              12.82153643     13.64196604      9.95991518       6
C               5.96389408      9.83143324      3.57580438       6
C               1.59856527      1.04765461     14.87583884       6
C               6.24725664     14.13425964      9.53585795       6
C               9.15645478     13.22933657      7.13939116       6
C               5.07546496     12.05838892      4.26443190       6
C              13.25634766     12.11644843      5.01086659       6
C              14.28726446      8.72152746      1.21092750       6
C               6.77973493     13.88751827      4.60935734       6
C               1.07343657      2.44983143     13.16231105       6
C              12.95979737      8.45424533      1.64527641       6
C               2.85735340     11.75980880      1.78627964       6
C               6.34048522     12.69418032      3.74531986       6
C              12.49899047      7.15418888      1.40277218       6
C              11.31490690     13.35130268      6.00504224       6
C               0.58739959      3.25733067      8.43321824       6
C               6.70784541     14.23435504     10.86668518       6
C               7.98188873     13.98158963     12.70233380       6
C               4.95205173      3.50368275      4.86855527       6
C               2.81200999      0.53589641      8.83628334       6
C               1.51504400     10.85174881      3.84685394       6
C               1.94918017     10.93835913      2.43086163       6
C              11.26021716     14.56351490      3.94971307       6
C               9.75921778     10.03839313      3.00883680       6
C               8.56012131     13.50420160      8.39020155       6
C              12.86473166     14.11551716     13.58567400       6
C               8.56848580      3.54449777      3.66025022       6
C               9.55710718     14.67017291      2.05314167       6
C               0.29211162      5.99360190     10.97509575       6
C               8.16391842      8.23851292      2.96372960       6
C               0.63325327     11.82974973     10.97033933       6
C              14.54363992      0.98482294      1.19324892       6
C               4.85567949     10.67558858      4.02839734       6
C               9.53080792      1.29399593      3.66781507       6
C              14.90164728     11.27167091      6.55302771       6
C               4.80543652      7.64098048      4.16559577       6
C               5.78633475     14.40528346     12.05574473       6
C              14.50123922     11.45142433      5.20401634       6
C              12.36172984     13.44508534      8.65629574       6
C               1.55925236     14.67219505      1.83743230       6
C              14.30581798     10.41952483      3.00549386       6
C               9.12512924     13.34429092      4.62358420       6
C              12.28421078      4.84280653      1.27450105       6
C              11.76257105      1.08099948      2.16875661       6
C               7.19503711     13.36923422      5.94802468       6
C               2.82873502      2.99192107      5.67931224       6
C               8.32102896      0.85391552      4.20720102       6
C               1.29968093     13.41638895     14.28494473       6
C               0.60339145      7.40182624     10.95902207       6
C              13.46287878     14.57312812      5.19932981       6
C               9.84511205     14.44640115      0.71865319       6
C               3.33872089      0.14841104      7.58978474       6
C               9.94094529     11.37407369      3.48972592       6
C              10.67530862     13.37835367      4.63866117       6
C               1.64748585      1.30574446      9.18606201       6
C              12.57173699      3.47278581      1.08074644       6
C              13.11466933     13.89813713     12.22850518       6
C               1.09908514      7.68113444      7.22947764       6
C               1.29159776     14.91032512      3.20930378       6
C               9.71203021     13.68537600      9.30197967       6
C               9.09677709     13.98757374     13.52707950       6
C               0.77663819      8.16752916      9.77087800       6
C               1.52378018      9.87125331      0.21571777       6
C               3.75509872      8.46287033      4.48646077       6
C              10.64883284      3.19676931      2.58123966       6
C              14.87638792     11.64484306      8.76402943       6
C              14.18229548     13.45738467     10.31406402       6
C               0.57129633      7.83827891     12.32119833       6
C               0.82181331      9.64122923      9.81350983       6
C               6.61716641     14.07931484     13.18341826       6
C               6.95319788      7.65003845      3.31791556       6
C               4.90383351     14.49821667      9.24060786       6
