# Supplementary material for: Towards an atomistic understanding of disordered carbon electrode materials
Source: Chem Commun (Camb). 2018 May 23;54(47):5988–91. doi: 10.1039/c8cc01388h (PMC5994876; doi:10.1039/c8cc01388h)
Supplement: Supplementary file 1 [file CC-054-C8CC01388H-s001.zip › structures_pure_small/XYZ/aC216_opt_1.25_02.xyz]

187
cutoff=-1.00000000 nneightol=1.20000000 pbc="T T T" Lattice="15.35188885       0.00000000       0.00000000       0.00000000      15.35188885       0.00000000       0.00000000       0.00000000      15.35188885" Properties=species:S:1:pos:R:3:Z:I:1
C              11.20465169      2.59687498     11.08170417       6
C               1.01131928      8.55282633      7.16190760       6
C              14.76549098      2.48291196      6.15005712       6
C               3.25694688      2.52600110     13.83270613       6
C              12.25856427      2.37026868      8.79394827       6
C               6.58531247     14.00675031     13.38487358       6
C               0.79365074      8.82346320      2.38953059       6
C              12.60547320      1.59272542      0.04120711       6
C               7.58622272     15.04125611      8.69101652       6
C               0.85978082      8.22970259     15.15881154       6
C               1.22821389      6.61440065      3.08485968       6
C              11.36858983     13.77497243      1.02834543       6
C               1.18409891      7.17939426     10.33607555       6
C               2.19598781      5.17497687      9.95914271       6
C               4.06803285     13.55603404      5.62333005       6
C               2.28009605     11.90461333      5.24162578       6
C               1.08726841      9.89726077      6.65811223       6
C               0.79334119      0.59332857      9.60723113       6
C               1.21557259      7.51400434      6.11380363       6
C               1.69526642      5.71049503      8.66519878       6
C               1.89746125     12.38277287      2.50694581       6
C               1.34656957      2.86274954      3.21152795       6
C               1.54943493      3.63057892      7.02484517       6
C              14.90737697     12.98587922     12.47103125       6
C              10.57144358      1.34789360     13.52874405       6
C               4.15256499     12.96494606      1.30804222       6
C               2.57767294      4.91310321     14.19164064       6
C              10.90954060     14.65451662      5.14031481       6
C               8.98311748     15.00071696     10.76204821       6
C              14.89024357     13.26171010      2.30476081       6
C              11.52242632      3.22803653     12.35076390       6
C              10.74398352     15.19083782      6.47264022       6
C              14.54334800     11.59789954     14.54668679       6
C              12.48856365     14.44314469      0.29384896       6
C              14.04760910      1.66854848      0.14748961       6
C               0.26520564     15.23595699     11.99925686       6
C              15.08516043     10.46793966     15.23839275       6
C               5.67006989     13.72945520     14.43782200       6
C               2.66730982      0.90533503      0.29919105       6
C               3.61822052     14.00063031      0.43090200       6
C              15.19171077     10.86098382      1.26669207       6
C               4.48592532      1.52931754      8.37191363       6
C               0.27234270      1.57754847     13.77757594       6
C               1.08158703      7.97374808      3.55609809       6
C              -0.00320713      3.45758813     11.77131907       6
C              14.66663175      3.19618751      8.26146574       6
C               0.64455730      2.21048715     11.47956508       6
C               0.83657000      8.42128463     10.84218786       6
C               8.48927696     13.77006876      5.08588344       6
C               5.61915536     12.73213166      1.27383320       6
C               0.01975161      2.94088089     14.09765608       6
C               0.80797098      0.42882924      2.48442529       6
C               6.35581503     13.11914096      0.14864906       6
C               0.86486348      7.99285038      1.21888813       6
C              14.56613790     12.17700587      1.39417315       6
C               1.29524758     14.06209159      8.04529467       6
C               0.90417012      8.46602395     12.27642803       6
C              13.33704290      2.71926951      7.94547044       6
C               6.32451626     12.38696992      2.44755330       6
C               1.42374405      5.34343098      3.67484702       6
C               5.51506092     13.68314425      5.51352774       6
C               4.41103381     14.35346216     14.65141226       6
C              10.81070196      0.31268511     14.44062079       6
C               6.55693177     15.11100608     10.97385028       6
C               7.89530762     13.65585156     13.86778296       6
C               2.12063750      1.97006228      1.08517677       6
C               1.75708478     12.20883213      6.51678993       6
C               1.51015966      7.35429205     12.95545604       6
C               8.89509071     13.10240023      2.24849936       6
C               3.38053865     12.46279033      2.39684842       6
C              11.95663037      0.39548403     15.26704396       6
C              14.75717052     11.75301187     13.17989844       6
C               1.30225250      0.15160933      8.32012001       6
C              15.25442015      1.92584932      4.97508173       6
C               1.51303056      5.07971618      5.07494516       6
C              11.66719307      0.81397286      6.90121567       6
C               1.55448255      3.72885920      5.47949600       6
C               1.43021990      6.03052101      6.21297435       6
C              12.14726478      2.99196667     10.08661902       6
C              12.21495709     14.89496362      4.42541903       6
C               1.88580477      4.39570040      1.43928842       6
C               1.15154465      7.01160331      8.97682746       6
C               0.11625002      3.19171781      7.13594410       6
C               5.60187137      0.66225046     10.46509172       6
C               4.15343056      0.15156171     13.82731625       6
C               1.11414080     11.20352942      7.31711858       6
C              -0.11520402     10.68197946     12.38324322       6
C               0.47019263     10.67424764      9.74661451       6
C              14.97841939      3.81135409     13.04458602       6
C               1.37224546      1.75527749      2.28792610       6
C               0.74775140     13.07313355      8.92188026       6
C               2.09834457      6.26853619     12.26187607       6
C              15.02653317     14.31174214     12.94747659       6
C               6.20268330     12.83547907      4.66362227       6
C               0.47558971     14.92886241     10.59730243       6
C               5.50430375     12.27126335      3.57909464       6
C              10.15766743     13.69894274      0.26408207       6
C              14.07113351     14.29994789      2.81332141       6
C              14.54835422     14.77117127     14.26011899       6
C               0.32717957      9.50411175     13.05076158       6
C              10.07894045     14.45989261     14.38363716       6
C               2.37016635      2.48891241      7.73643397       6
C               4.11197921     12.21822569      3.57993826       6
C               0.12683041     11.21710924     11.02446731       6
C               2.31695918      3.30887796      0.64343862       6
C               4.91123627      0.23644358     12.61123491       6
C               3.46208517     12.52564557      4.83840166       6
C               5.55817971      1.04622779      9.14354017       6
C               4.52716612      0.78847544      7.13690901       6
C              11.25747915      2.58842014     13.59432001       6
C               7.83147192     14.34178374      6.29167276       6
C              14.52654648      3.70601374     10.62132119       6
C              14.89175777      0.12862757      3.22050638       6
C               1.68727034      5.67343684      0.89269453       6
C               3.34617057      1.18614987     14.40232302       6
C               3.43141614      2.41406470      8.72409847       6
C               1.85692016      6.15321739     10.92241085       6
C              12.55491053     14.23764767      3.19970478       6
C              12.73647830      1.19925079      6.09592452       6
C               6.38277237     14.53704786      6.23339568       6
C               1.59022264      4.20312901      2.79699956       6
C               7.56533954     13.05310220      4.29660425       6
C               1.94423030      5.95535237     14.91297777       6
C               0.60449364      1.95075938     10.07733854       6
C               3.45106319      2.88791404     10.08528908       6
C               9.83359333     13.93364337      4.47879733       6
C               1.61886215      5.17333336      7.37531411       6
C              13.65216792     13.93642351     15.12838031       6
C               2.69269313      5.14111799     12.82897201       6
C               5.81346189      0.16828126      7.04419834       6
C              10.30742082      0.55665313      8.70485040       6
C               1.03315137     13.41076930      2.22706525       6
C              14.83599938      0.73741854     14.64579121       6
C              11.37750894     13.73765182      2.45410029       6
C               1.05640611      2.69800546      4.58359607       6
C               7.79402942     13.18663802     15.23769423       6
C               9.24657185     15.09439247     12.19788359       6
C               7.73747864     14.87005268     10.13937904       6
C               2.01027498     13.54373604      6.93849254       6
C               0.84677395      8.31887447      8.50679797       6
C              14.39663019      2.97756660     15.13415030       6
C               1.21051949      6.70341177      1.68728240       6
C               3.11314875     14.28082164      6.41871431       6
C               6.45008607      0.35426028      8.28364859       6
C               4.64642188      1.02203749     11.45228573       6
C              10.03941199     13.54662686      3.08739968       6
C               3.22883447      0.29940614      6.82365552       6
C               3.05778509      4.12071820     11.97586814       6
C               8.92760019     13.20622394      0.79381056       6
C               7.68772608     12.76204957      2.90518987       6
C              13.50147710      2.18923871      6.66149377       6
C               1.64365346     10.86369444      4.46460096       6
C              15.15532195      3.02091144      9.54875247       6
C              13.14953983      0.52382137      4.93101470       6
C               9.81562817     15.07493303      7.60039434       6
C              13.14191529      3.81719883     10.79958000       6
C               9.06279616     14.30855269     13.40160024       6
C              13.23997553      3.65778994     14.55497121       6
C               1.18448451      8.34980399      4.89934832       6
C               8.45966708     14.71661726      7.54449600       6
C               0.30157611      9.39020040     14.50190168       6
C              -0.02262408     12.63072857     11.16738340       6
C              14.11173044     12.58496762      0.11448224       6
C               1.51007969     14.72994299      1.82883583       6
C               3.83148974      2.12774094     11.27692682       6
C              13.57926854      4.19046091     13.27398331       6
C               3.43546482      2.86405335     12.46350010       6
C               0.73921729     11.62157822      8.64830963       6
C               2.57886744     14.93353492      0.85998547       6
C              10.00749943      0.91210949     12.32635897       6
C              14.43175906      0.89832295      4.31256147       6
C               2.13304557      0.99729783      7.46577907       6
C               0.64169620      9.23957461      9.65631555       6
C               0.36158424     13.55773444     10.20047298       6
C              12.13464687      2.78525222     14.68832897       6
C              10.37890032      1.46597584     11.06648577       6
C               6.11795423     14.81511055     12.32668999       6
C               2.89987189      4.10486548     10.53533224       6
C              12.69451820      4.01221050     12.17806621       6
C               1.38088538     11.11660836      3.12866606       6
C               1.46534365      7.20300591     14.36086330       6
C               1.25113839      9.75097227      5.26857754       6
C              11.41389645      1.33923627      8.20876084       6
C               0.61229685     10.23876516      2.29113886       6
C               9.91501185      0.55478736     10.06026542       6
C               0.56426066      1.19680239     12.45355360       6
C               2.78298059      3.58939309     14.68981898       6
