# Supplementary material for: Towards an atomistic understanding of disordered carbon electrode materials
Source: Chem Commun (Camb). 2018 May 23;54(47):5988–91. doi: 10.1039/c8cc01388h (PMC5994876; doi:10.1039/c8cc01388h)
Supplement: Supplementary file 1 [file CC-054-C8CC01388H-s001.zip › structures_pure_small/XYZ/aC216_opt_1.25_03.xyz]

210
cutoff=-1.00000000 nneightol=1.20000000 pbc="T T T" Lattice="14.95149563       0.00000000       0.00000000       0.00000000      14.95149563       0.00000000       0.00000000       0.00000000      14.95149563" Properties=species:S:1:pos:R:3:Z:I:1
C               1.08603057      7.96967487      1.76725368       6
C               8.86268806     11.64983424     -0.29711436       6
C              10.86282501      7.61756927     14.66480718       6
C              11.00971736      0.65270282     13.71328967       6
C               6.58534931     11.56833146     13.82430824       6
C               4.46796304     10.25196094     10.01448296       6
C              13.46755378      5.76574213      6.23487255       6
C               0.02128697     11.56503056      3.76582667       6
C               9.89339853      0.43875353     14.80412979       6
C               8.16084391      7.63214699     10.73566305       6
C               3.80173553     12.30219878     11.51693388       6
C               9.11185102      3.25399588      0.18864663       6
C               2.37282657      8.66061808      3.55682172       6
C               4.56259125      7.01677435      1.86359133       6
C               1.82440891      2.16035740     11.36954020       6
C               3.69806530     11.42444805     10.29930407       6
C              12.83291936      8.17093881      7.77021987       6
C              11.52484531      5.42746094      0.48442016       6
C              12.48574429      9.25661072      5.32167948       6
C               0.62486543      1.45784889      9.04116833       6
C               1.22997053      9.47589341      3.41284098       6
C               8.56441243      1.03598555     14.29612741       6
C               8.63829023      4.53665193      0.56089939       6
C              11.20100010      3.51113944      8.25348530       6
C               0.87711610     13.89460153      6.82517687       6
C              14.83881735      2.75475515      7.26606649       6
C              12.95724749      9.93167421     12.59280341       6
C              12.49651039     13.32687563      2.67446787       6
C               5.20300876      7.54893108      3.02268709       6
C               2.92893132     13.46503126     11.29020553       6
C               0.84089059     12.81614051      5.79594489       6
C              12.39781596      0.07524177      8.22119844       6
C              12.41759038     10.51753243      8.35656896       6
C              14.83031631      3.59371123      8.46825236       6
C               7.88656673      9.56318891     13.54183140       6
C              14.76387022     12.56606755      4.79306111       6
C               6.13885774      2.08401856     13.36559430       6
C              12.77806469      9.07006605     10.22572610       6
C              11.24543668      3.06241154     14.52548960       6
C               1.25856425      7.44553990      0.48242376       6
C               3.93333543      1.79805786     12.48631559       6
C               3.19126621      7.09414605      1.68714889       6
C              10.42354064      4.62839350      3.97305939       6
C              11.48012316      9.91971393      1.64466316       6
C              10.91755966     13.39342576      0.78137962       6
C              14.37614599      3.44186732      6.14648356       6
C               2.12606973      4.87258919     12.36031819       6
C              13.28021656      6.97097092      8.34518918       6
C               1.91497131      0.77161061     11.01076976       6
C              10.27390949      6.27506180     11.31565279       6
C               9.32702194      5.73306288      3.80226674       6
C               0.44538982      9.10707691      2.30526102       6
C              14.34493955      5.66433460      9.91670957       6
C              12.55799870     14.73142664      6.81287453       6
C               0.03206948      6.69095963     12.08534959       6
C               0.92047550      6.80312564     13.20327186       6
C              12.57924282     10.83646331     13.66013853       6
C              12.77974097      8.18008970      6.32088414       6
C               4.74305426      8.35021413      4.15921241       6
C               2.50128278     12.29111234      8.08447963       6
C               9.27888632      7.28634086     11.52793527       6
C              10.83592494      4.94274913      1.70146123       6
C              12.54415232      7.24411622      4.23943924       6
C               7.74228357     10.86776921     14.14741693       6
C              10.53932512      4.69122436      7.87061409       6
C              11.91263647      1.97271926      9.85664676       6
C              10.41020729      9.85107169      0.69112233       6
C               0.43543883      0.27715753      6.77261814       6
C               9.05944927      8.78568416     13.74648452       6
C               4.80025241      9.68839173      7.28447161       6
C               3.98010071      0.43514632     12.41117486       6
C              12.11783264     12.75163971     11.38601921       6
C              12.71895681     13.91774478      3.99187015       6
C               7.62650952     13.73842164     14.09189890       6
C               2.26190588     13.21040096     10.11009190       6
C               2.81578557     12.10143399      9.44552809       6
C              12.02821077      1.36813727      8.56457390       6
C               7.04502990      2.97256052     13.94500155       6
C               4.56277531      5.81639257     14.61162777       6
C               0.31280761      1.39617884      7.59670562       6
C               9.82257303     13.92964032      0.09324406       6
C              12.51242227     10.54874211      5.77013881       6
C               2.09776569     10.89265256      4.97842161       6
C               7.07832430      8.30138475     11.38335500       6
C               0.52410199      7.68733016     14.28705024       6
C              11.60878867      6.90714691      0.68136282       6
C              11.34591175      5.40070605      3.03063536       6
C              11.00900991      2.75749443      5.27566314       6
C               9.98614749      8.75341603     14.85554909       6
C               9.35142438      5.26134956      1.52441971       6
C              11.89887265      7.44028647      1.97438782       6
C              14.34864922      4.91662263      8.63047276       6
C              12.58505750     10.13437810     11.20211877       6
C              12.25238250     11.24885847      1.13893978       6
C               1.08214900      4.53252377     11.40761974       6
C               1.62456397     13.47798405      7.97469317       6
C               7.52522817      0.18218484     13.88296158       6
C               3.48061102      8.96749297      4.37322761       6
C               5.96073792      8.58560337     10.58589936       6
C              12.09863280      0.65674223      5.79909902       6
C              12.58260818      9.21399625      8.76600932       6
C               0.43454946      2.78513417      9.54038242       6
C              12.21273599     13.97309110     10.63381318       6
C               5.84195847      8.49839295      5.08819435       6
C              13.79703167      8.80670140     12.94473655       6
C              11.70631529     13.07255183     12.77454030       6
C               7.31647826      6.43360525      2.29666615       6
C               8.11827065      7.51459182      5.14120224       6
C              11.39919935      2.05421684     13.52746826       6
C               5.34047316     13.41554766     13.17213412       6
C              10.67045403      3.50559034      1.90869090       6
C              11.59252368      3.86131223     11.92029724       6
C               5.17790752     14.78726021     12.96262700       6
C               7.06804182      8.13121991      8.55700440       6
C              11.30374723      0.98215786      3.48697599       6
C               3.13198079      6.17812944     14.33156481       6
C               6.96637028      7.82254319      4.45555870       6
C               3.73971800     10.44076048      6.57455683       6
C              11.53035106      4.84866550     12.93855880       6
C              12.64052758     12.74855609      8.63510288       6
C               4.96692332      9.59842392      8.72555990       6
C               2.25791090      7.72746096      2.51068001       6
C              10.49888234      5.39832884     10.24124661       6
C               9.11568257      6.49667142      4.91387737       6
C              11.52402397     14.04336217      1.85287078       6
C               5.70028456      9.92165141     12.34431578       6
C               5.27501069      6.32080088      0.82516708       6
C               3.13709903      3.92636075     12.54381824       6
C              14.48187839      9.98366760      1.75335312       6
C              12.92649294     12.47025891      7.28059054       6
C               4.94322558      2.61392708     12.95185265       6
C              11.26529116     12.06040205      0.30258148       6
C               2.54630391      6.82012144      0.45312022       6
C               5.53386627     11.12347651     12.98740002       6
C               4.47379584      3.92557269     13.08985377       6
C               6.92662981      9.15441406     12.56603709       6
C              11.75285088      2.47324415     12.20845294       6
C              11.55167634      4.49504357     14.34593709       6
C               3.21797325     10.04530503      5.28869204       6
C               2.88156876     14.81716348     11.68952563       6
C               1.57643152     14.08843782      9.26550227       6
C              13.40942422      7.87347340     10.66783737       6
C               8.80280878     13.10247665     14.55950224       6
C               5.84268618      8.89731079      6.48468921       6
C              11.07316392      0.48726151      2.12582426       6
C              12.29569043     11.46743395     10.71763557       6
C              12.49847445     13.99302108      9.21667000       6
C              10.81453892      2.22078548      3.97311350       6
C               8.13085642      7.44916562      9.29716891       6
C              14.44401301      8.71505898     14.24212881       6
C              12.31723606      8.62613121      3.98734496       6
C               1.11436159     10.70086206      4.01863417       6
C               7.30559898      4.99201824      0.28239085       6
C               5.22667424      4.75988449     13.91932003       6
C              12.11898638      6.51021133      3.09956731       6
C               1.02306898      3.19741490     10.77707211       6
C              10.35664141      4.97115065      6.46756821       6
C              11.47535401      3.28750811      9.61405488       6
C              11.62277257      2.29585470      7.57940940       6
C              13.07533494     13.49936942      6.36076232       6
C               6.66209989      5.98425633      1.08448636       6
C              14.04901558      9.67881930      0.35574005       6
C              13.02984589     10.55885622      0.01768502       6
C               8.28221863      2.41973641     14.39937146       6
C              12.92882705      6.94486598      5.59792276       6
C              13.49918573     13.27785125      4.99926735       6
C              13.61687914      6.85372688      9.71691947       6
C               4.72208224     12.24531768     12.56622207       6
C              11.93693483      0.11402189     11.52822649       6
C               9.13432306      6.70251588      8.53550874       6
C               6.58090143      7.25456980      3.19577835       6
C              10.42202022      2.65806067      0.78085207       6
C              12.38857406     11.55299992      9.31619097       6
C              12.03156932      0.18471278      4.42084360       6
C              13.01526980     12.01584773      2.20182962       6
C              13.88838556      4.51232802      5.74726911       6
C               9.67932454      6.16265771      6.17600396       6
C               8.67303905      5.93165152      2.53628178       6
C              14.03786108      7.77051963     11.94158853       6
C               5.11611542      9.58007406     11.09060517       6
C              10.43771333      1.16972415      1.07283046       6
C              10.05780512     11.15435376      0.20618134       6
C              11.57837222      1.91078071      6.23742431       6
C              10.57432779      7.10969592     13.40898003       6
C               6.28113834      0.68098847     13.37921605       6
C               2.87118666     11.59684509      6.94842531       6
C               7.01990032      8.35963097      7.16558653       6
C              11.24323083      4.23323739     10.59357833       6
C               2.85599739      2.61643097     12.15989015       6
C              11.50416413     14.58918686     12.81558840       6
C               1.94601727     11.91155202      5.89003529       6
C              13.70272250      5.82028391      7.65084206       6
C               5.95720401      8.65446074      9.21302167       6
C               9.06346000      6.95659170      7.16369788       6
C               0.14511176      5.58686712     11.12382124       6
C              10.40627352      3.31346252      3.19997292       6
C              10.66964464      4.13918633      5.37169991       6
C               2.12260955      6.00338600     13.24134842       6
C              11.79741761     12.07188851     13.76230369       6
C               9.50197664      7.79403522     12.83762813       6
C               1.26562307      0.42151765      9.77850709       6
C               8.10559487      7.78806607      6.51240411       6
C              11.90712016      8.80080202      2.51566803       6
C              11.92356006      1.49416737     11.17890093       6
C              10.97350115      6.06732390     12.55187931       6
C              10.05093029      5.61166845      8.89983279       6
C              14.13268160     11.23155975      2.59394163       6
C               6.50602710     12.97560342     13.84079423       6
C               6.54976277      4.27542803     14.29081155       6
C              12.66307384     11.09166936      7.02084561       6
