# Supplementary material for: Towards an atomistic understanding of disordered carbon electrode materials
Source: Chem Commun (Camb). 2018 May 23;54(47):5988–91. doi: 10.1039/c8cc01388h (PMC5994876; doi:10.1039/c8cc01388h)
Supplement: Supplementary file 1 [file CC-054-C8CC01388H-s001.zip › structures_pure_small/XYZ/aC216_opt_1.25_04.xyz]

208
cutoff=-1.00000000 nneightol=1.20000000 pbc="T T T" Lattice="15.24650661       0.00000000       0.00000000       0.00000000      15.24650661       0.00000000       0.00000000       0.00000000      15.24650661" Properties=species:S:1:pos:R:3:Z:I:1
C              12.58865294     15.10795479     10.48408840       6
C              13.27523152      0.87249707      9.78213139       6
C               6.78349671     13.36753166     14.30358437       6
C               8.62544619     15.11515537      6.89234317       6
C               9.85312947      2.28630594     12.94934887       6
C              10.37508605      3.63058710     12.72349157       6
C              11.86814181      7.85161326      8.31147716       6
C              12.03680519      6.87017164      7.28463037       6
C               3.10332657      8.78939240      0.75223343       6
C               9.54826586      1.23650557      9.23041429       6
C              13.91773121     10.36866608      5.04866712       6
C               8.88117234     12.82214753      0.49641216       6
C               9.65902869      1.91710497     14.35812867       6
C              12.02718070     10.20703473      9.13644008       6
C               9.18934265      8.68047906      0.99967695       6
C              11.60163082     12.93480109     12.46739882       6
C               6.15404215      5.55385910      2.22896558       6
C               8.24346443      4.51991267      2.58954754       6
C               1.01213457      2.46685961     12.12004403       6
C              11.19749433      7.84391043     12.00053982       6
C              13.16268499      6.02392226      3.54571803       6
C              12.39033991     13.88312757      9.72857294       6
C              12.65664931      9.52191253      6.75842727       6
C              12.24331557     11.61693711      8.99694072       6
C               3.65312510      5.03831955      0.47910884       6
C              11.45527195      8.33280386     10.68438204       6
C               6.60896224     14.08475023      5.93325508       6
C               7.10847536     13.01305700      2.50218898       6
C              11.68845912     12.07114481     11.35332476       6
C               2.25983637      0.45086768      9.15049618       6
C               4.28285140     11.06743886      0.84754416       6
C               2.46488685      5.25824680     14.98693613       6
C              14.66791669     12.83260855      6.27705877       6
C               9.52328279     13.64509895      2.58559779       6
C               8.99755755      0.74749431     14.90231295       6
C              14.02937765      5.62081139      0.82499246       6
C              10.61340724      8.28782950     14.33990868       6
C              10.82135447      5.97878567     13.58739490       6
C              14.19878044      6.86240600      1.56263060       6
C              10.29319442     13.36548931      0.50174330       6
C              13.41148352      4.47744498      1.40397551       6
C              10.43455374      3.26017935     10.31516611       6
C               7.20305278     13.46889782      3.83911874       6
C              11.08674763     10.15925274     12.80641899       6
C              11.49695678     15.07096516      1.97302043       6
C              11.49291358     10.65118332     11.53669654       6
C              10.58889898      4.13848315     11.41581943       6
C              13.87823790      2.09421668     11.89193425       6
C               0.93002852     14.65330927      7.27517361       6
C               7.25405022      8.03498223      1.99053370       6
C               2.04205777      6.59611232     15.21392670       6
C               5.94746187      4.12329174      2.36483869       6
C               3.94187362      1.40639460     14.98440729       6
C               3.28854061     12.38918880      2.70110929       6
C               7.87223843      9.10682174      1.33344861       6
C               5.73283850     14.47206714     14.53156059       6
C               3.39401028     14.92292215      8.81393722       6
C              12.11857857      4.54815644      6.80183120       6
C               2.08934808      2.21943261     13.04758710       6
C              12.99416100      1.27159133     12.63177785       6
C              11.23230784      5.06840207      8.87557791       6
C              12.18225036      0.73050375      1.04172255       6
C               2.33684226      3.02528955     14.19226482       6
C              11.66075534      9.73482940     10.44583028       6
C              12.86055340     12.40239397      7.95720483       6
C              11.86241349     14.54605595     14.18133217       6
C              12.76126027      3.57654209      4.89863167       6
C               1.86668187      9.39682853      1.22715575       6
C               2.01484561     12.27672997      3.44397713       6
C               4.09448252     14.92721933     11.14337681       6
C              12.48628585      0.07365765     11.93941971       6
C               7.00025513      0.37443218      1.24829579       6
C              12.81057300      8.51025391      5.72859415       6
C              11.50376881      7.39472415      9.62462498       6
C               7.84208992     15.10731753      8.10673391       6
C               8.68662122     11.40366678     15.21835905       6
C              12.28220273      0.49863824     14.86309584       6
C              10.18972255      1.49719904      7.96481190       6
C               0.05286359      7.59649154      1.02549377       6
C              13.70934742      7.15766788      2.85610248       6
C               6.88320071      9.80971761      0.61472617       6
C               7.98356778     15.15620554     10.53940281       6
C               8.69362458      1.83440179      1.88296601       6
C               7.16905611     13.77019752     12.82392554       6
C               6.12819216     13.56483944      4.71350031       6
C              10.13680093      6.42935192      0.70181206       6
C              12.91345873     13.74322191      8.40162616       6
C               1.11615218      0.43887806      8.28457794       6
C               8.32824448     13.97951991      4.53641297       6
C               6.36601642     12.04129007     14.95693039       6
C               2.03616438     10.69654768      1.71796135       6
C              12.52818943      7.15750906      5.94700022       6
C               6.72523592     14.49411410     10.59494034       6
C               4.81520002     13.27360335      4.39322084       6
C               5.86902971      0.04626079      0.39422281       6
C               5.62933709      9.09430531      0.77931441       6
C              12.15354005      1.24950690      3.82460572       6
C               1.14958232      1.96771195     10.78731807       6
C               0.04225135      1.95602920      9.91453551       6
C              13.21067308      3.11153789      0.76362733       6
C               8.63094666     14.84640820     14.19292200       6
C              13.52506133      2.73603085     14.63215329       6
C               8.47703024      0.32095139      9.28939402       6
C               3.33983239     14.34845409      7.52573817       6
C               9.78188478     10.58409455     14.81320693       6
C               5.92420555      7.89133331      1.57402229       6
C               4.00898826      3.69235734      0.73933668       6
C               5.78291770     14.26448878      7.01481259       6
C              10.57449450     14.93912987      4.36807170       6
C               9.43388552      4.20268971      1.92066775       6
C               7.56779934      5.76993754      2.45261994       6
C               7.21781254      3.54015897      2.78414370       6
C              12.67676235      2.01621646      1.55366868       6
C              11.77629847      1.41238015      5.18655964       6
C              11.76278356      3.20101066      6.93051758       6
C               1.65857812      4.26746172     14.40148738       6
C               0.20764564     10.57178253      3.30483117       6
C              11.48728497      0.13039994      3.34095768       6
C              10.00028203      2.85151453      0.10740501       6
C               3.90362370     13.49745604      5.46243755       6
C               9.37504773      7.34852465      1.47237982       6
C              10.54768432     14.02879004      1.66894143       6
C               3.38817662      2.71771817     15.09741346       6
C               2.21762965      1.09852713     10.42281539       6
C              10.62344927      6.89518564     14.65969793       6
C              10.66811374     11.08196626     13.80365861       6
C              14.88818738     14.10536751      6.99891545       6
C              10.95881303      2.73467357      7.96364362       6
C               4.58582070     12.82114320      3.04335365       6
C               8.09035375     13.75771710     14.89650275       6
C               3.06757801      0.61429549     11.44311724       6
C              11.09035399     13.42755888     14.63382914       6
C               4.44737659     14.72206646      9.76332086       6
C               5.28466959      1.86533642      1.74832857       6
C              14.01285072      1.85884223     10.52027941       6
C              13.56199027      9.05576156      4.61551953       6
C               7.29156554     11.02654438     15.20708648       6
C              12.02599227     12.52777305     10.08120463       6
C               5.84456487     14.57053259      9.48257068       6
C              11.00457051      8.75551529     13.05669610       6
C               3.13863423      7.33715418      0.56180380       6
C               2.45580325     13.46339148      5.56415234       6
C               8.15740830      6.97870103      2.18037422       6
C               6.22464691     14.01875233     11.83063963       6
C              15.04620029      5.59112054     15.05074147       6
C               6.50411190      1.31756052      2.22206679       6
C               6.46408146     14.67548519      8.20017402       6
C               1.54372467     12.78173001      4.69178664       6
C               8.61735319      0.29956436     11.75841331       6
C              12.03102808     14.30471174     12.77449217       6
C              12.68225887      4.81107355      5.54929316       6
C               5.39511631     11.98967950      0.83281103       6
C              10.85514891      3.69189106      9.03877418       6
C               4.11277480      6.34861674      0.94140125       6
C               8.42056134     13.00390739      1.93341954       6
C               9.91348216      9.21066459     15.16586193       6
C              12.18801325      2.58691380      5.73467999       6
C               1.28750324     11.25239205      2.76642243       6
C               9.46363422      1.49046336     11.76973247       6
C               4.42405993     13.96876535      6.72719760       6
C              12.92092442      1.50506428     14.05657834       6
C               2.98264995      1.14620181     12.75831569       6
C               0.65640901      6.73229718      0.03798353       6
C              10.94535117      5.52275439     11.21289776       6
C              11.02927822     12.42944877     13.63124634       6
C               5.69769709     12.65230777      2.07410434       6
C              10.11430372      5.03649900      0.92781709       6
C               5.33568137      6.59182221      1.64105243       6
C              14.61256102      3.33049635     13.89433813       6
C               2.14287098     14.11274825      6.80436388       6
C               3.83833775      0.65457634     13.78170169       6
C               9.84803657      1.96821953     10.46052518       6
C              13.58687999     11.98680291      6.81442148       6
C               4.87038396      1.01814232      0.68097068       6
C              13.84318636     14.63722089      7.84566310       6
C               0.24043408      4.42041067     14.37704861       6
C              14.06093960      8.48258212      3.41109628       6
C              13.11992609      4.71144588      2.81471788       6
C              13.98691781      0.58973562      8.56285357       6
C               4.73781376     14.81134089     13.55089003       6
C               8.36468803      0.79903338      0.95317325       6
C              15.07056142      9.29479358      2.74110441       6
C               7.97048775     14.41806951      5.84237715       6
C               4.89674901     14.39941175     12.17983890       6
C              10.60767140      4.57841305     13.78042856       6
C              12.81144078      6.06203811      4.97740222       6
C              10.40254720      4.17214504     15.08499271       6
C               8.23227827     14.72130065     12.84129797       6
C              11.19580563      6.01221429      9.91168065       6
C               4.99110559      3.25839825      1.72829448       6
C               7.51719089      2.19213204      2.62666623       6
C              14.91402329     11.15168062      4.47786204       6
C               0.58671298      8.75326678      1.62207382       6
C              11.75912876      5.53751055      7.66107360       6
C              12.16457851      9.23357003      8.06410908       6
C               4.30589748      9.62290916      0.62515994       6
C               3.20590914     11.47088239      1.61679723       6
C              10.71215254      0.50362159      5.57097432       6
C              13.33894125     10.69862632      6.28073845       6
C               9.52734776     14.13046052      3.90144715       6
C               0.02105261      1.17848625      8.71761313       6
C              11.01893755      6.45251635     12.27093660       6
C              14.93612522      2.76236548     12.61626253       6
C               9.89974758      0.60478203      6.80284712       6
C               9.54474294      2.83414862      1.45959602       6
C              12.64277579      2.23346093      2.95837627       6
C              12.89881769      3.51081554      3.53211048       6
C               0.20318602     12.32445535      5.15561126       6
