# Supplementary material for: Towards an atomistic understanding of disordered carbon electrode materials
Source: Chem Commun (Camb). 2018 May 23;54(47):5988–91. doi: 10.1039/c8cc01388h (PMC5994876; doi:10.1039/c8cc01388h)
Supplement: Supplementary file 1 [file CC-054-C8CC01388H-s001.zip › structures_pure_small/XYZ/aC216_opt_1.25_05.xyz]

210
cutoff=-1.00000000 nneightol=1.20000000 pbc="T T T" Lattice="14.89273217       0.00000000       0.00000000       0.00000000      14.89273217       0.00000000       0.00000000       0.00000000      14.89273217" Properties=species:S:1:pos:R:3:Z:I:1
C              10.81729300     13.23366060      2.44187080       6
C               1.29876220      4.40657837      0.23903177       6
C              12.43191967      3.10399242     14.53043681       6
C              12.76030985     10.27369075     10.20522494       6
C               3.13448237      2.16148233      2.77976723       6
C               9.49764403     11.41588301      4.35548314       6
C               1.24873918      5.59615314     14.28624546       6
C               9.56110021      4.31128002     12.28976089       6
C               4.54803812      2.22067864      6.00414003       6
C              13.31725583      7.33447175      8.45254651       6
C              14.04689145     13.32888283      3.37589618       6
C              13.60124921      6.74042893     12.09661039       6
C               9.76965114     10.50276653      6.59316513       6
C              13.07400897     11.75104799      5.00061475       6
C              14.75067776      7.54489182      8.70959769       6
C              10.29130771      7.48680588      5.21012320       6
C               7.18617134      6.79988987      2.84597804       6
C              10.50718094      6.74746401      8.76857716       6
C              10.19710027      7.31236275      6.58270756       6
C              13.85981143      9.69327176     13.75078609       6
C               6.87427143      1.85294830     11.44802836       6
C               7.52527015      4.04306837     10.52155622       6
C              11.89376476     10.53326973      7.60902309       6
C              14.31772604      8.48051674      4.08692872       6
C              10.16306769      8.86341031     13.72054671       6
C               9.35933588      9.28608990     11.24797921       6
C              12.78271757      5.79198725     12.79191873       6
C               5.22590759      0.52361689      9.84373714       6
C               0.05215060      0.22501934      2.00911795       6
C              10.23038024      2.34344407     14.14079045       6
C              12.20324989      1.82729271      0.26541455       6
C               2.94628710      7.70433828      9.28383996       6
C               3.17079166      8.51981670      7.03313769       6
C              10.83696936      5.87497795     11.11006119       6
C               8.67389625      3.24445532     12.46540737       6
C               3.51972475      9.26351707      4.75190147       6
C              12.71662034      7.76448947      5.84663727       6
C               5.59125548     13.89955400     11.97124188       6
C              12.94314459     10.07349006     11.58486405       6
C               7.25725257      9.55230038      7.96417265       6
C              11.14663387      7.23120404      7.58919049       6
C               2.96751621     12.61873685      9.56166175       6
C               8.97473472      6.86623726      7.02702418       6
C               7.45002788     12.81889374      1.09689806       6
C              -0.15203387      6.87809091     12.87888550       6
C               7.46615947     10.41494166      5.42423170       6
C              11.47085269      9.30433416     13.39695030       6
C               4.32528549      7.97016290      9.51676681       6
C               4.82172172     11.95980512     13.71293339       6
C               8.67511151     13.42919797      1.33601454       6
C               3.36040265      6.60148880     12.81411965       6
C               3.62578242      7.13446658     11.54192824       6
C               4.03999109      0.91292794      6.13796954       6
C              13.61271136      3.94211149     14.52290042       6
C               0.29573030      2.33747664      0.76173383       6
C               8.21401434      1.09874167     13.42271447       6
C               6.76993596     10.67185726      4.12810122       6
C               1.53520643     10.38609145     12.98206476       6
C               0.14591045     11.01982662      9.37311903       6
C               6.73980206      6.86809554      1.44989665       6
C               2.27562190      8.01354675      8.03652912       6
C               1.21843373      7.29232032     10.99979966       6
C              14.02873923      8.08350247      5.46254126       6
C               5.55433056      4.25192905      6.57436943       6
C              11.18146479     10.72290247      6.40587895       6
C              13.58500408      5.22337818     13.89552300       6
C               6.78717664     11.85562563      1.89941598       6
C               5.27540678      4.67615606      5.23728468       6
C              13.86839281     14.25713496      2.34492573       6
C              14.88279863      9.64264385     14.69281814       6
C               5.11119074      2.96314655      7.01887863       6
C               9.37964417      7.72340848      2.31418299       6
C               9.02694165      2.24196105     13.41592374       6
C              -0.10095440      5.94439703     13.93658234       6
C               4.55847996      8.82642477      7.28409176       6
C              14.31126364     11.25641542      7.11956293       6
C               3.33111177      3.53807859      2.16566215       6
C               0.01745634      3.61147470      0.18258283       6
C              10.01488861      8.44076314      0.18169251       6
C               2.84157019     10.86091770     12.81823343       6
C               3.40351353      0.61583591      4.88146031       6
C               4.30419991      2.69792334      4.71301342       6
C              13.07293149      0.99539176      0.94206854       6
C              11.55441396      5.40809230     12.29757592       6
C               2.49814686     13.69385110      6.03678975       6
C               7.17890000      0.91705071     12.46209072       6
C               8.23977287     14.87414115     14.32198962       6
C               7.13220739     14.05787997     13.94862432       6
C              14.11384482     10.09681978     12.37541538       6
C               7.95750798      8.34527693     12.98691491       6
C              13.55445787      8.91160209      1.69983096       6
C               3.45068168     10.53359674      0.39134735       6
C              14.83288738      9.31422346      1.18186394       6
C               2.13816739      9.98801324      0.54678367       6
C               5.49877098      6.15900126      1.28759775       6
C               4.58033902      3.96299714      4.24838223       6
C               1.31411505      9.52236068      1.68095136       6
C               5.16774947      5.53371178      2.51323496       6
C               7.07013597      4.96488365      8.41945468       6
C               5.10098489      8.57279830      8.55644032       6
C               1.57460972     12.24157638      7.55870555       6
C               4.45390644     10.68846704      1.47810796       6
C               4.78575529      7.69607311     10.86585934       6
C               9.55611274      5.21361341     11.17820435       6
C               5.22421868      2.22101167      8.22730354       6
C              11.37469347     10.05920173      9.88422920       6
C               0.85256518      8.80635456      4.03861962       6
C               1.34614196      8.54971717      5.36157904       6
C               8.46555337      5.08579809     10.31143105       6
C              12.96916091     12.53045863      3.82770906       6
C               3.19948249     13.91390811      7.28556945       6
C              11.31179029      6.55231471      9.92173675       6
C               8.49826563      9.72528137      8.72082982       6
C               8.15285612      6.72638639      5.88819968       6
C               6.55034337      5.14538251      7.11961311       6
C               5.42354048     10.20810927      3.90137783       6
C               8.88139480     10.74888862      5.49234785       6
C               1.59265728      2.34012672      1.24593214       6
C              11.63795336      7.78176282      4.80191955       6
C               2.26485212     11.59380970     10.45861262       6
C               0.80900600      7.86752862      7.67919471       6
C              11.58044577     12.51103350      3.37708973       6
C               2.07270603      1.43467253      2.19985056       6
C               6.95980376      6.02352144      5.98614836       6
C               0.51949955     11.46523955      8.03638403       6
C               0.95284927     11.01873574     10.55823590       6
C               8.20120027      5.64493160      9.02906028       6
C               1.51380333     12.71021929      6.21874910       6
C               4.02344004      0.19860094      7.38162313       6
C               6.10933427      8.08269819     11.27022800       6
C               9.63244750     10.13662689      8.01724624       6
C               1.10023669      7.07697779     12.39786845       6
C               4.85107074      9.60648093      5.03099453       6
C               4.33880990     10.17632980      2.81718269       6
C               6.69774378      3.90032911      9.38498828       6
C              10.81987235      8.10206223      2.40604164       6
C              12.59615362      9.31469943     14.26312226       6
C               6.74348291     13.04813313     14.80025342       6
C               0.40140911     13.34747858      4.11819812       6
C              11.15276727      8.51571050      1.08878367       6
C               3.11275467     11.41968030     11.57034182       6
C               8.76537970     11.93578003      3.26922208       6
C               1.26935320      9.99662993     14.30235162       6
C               1.29738508      0.30164873      2.67753323       6
C               8.93372617      7.17593487      4.69481940       6
C               7.62782714      3.07125132     11.52655363       6
C               5.41929816      9.41476685      6.30858390       6
C              12.67128696     14.71657193      1.64354534       6
C               2.67735535      8.76262951      5.72721569       6
C              14.24422312     11.76506916      5.79560617       6
C              12.46392245      8.91993893      0.73488029       6
C              12.48819550      7.45189105      7.28318680       6
C               1.76695829      9.31141458      3.00999470       6
C               0.54768151     10.47298938     11.92512574       6
C               4.10644366     13.11746558     10.31638096       6
C               4.99329630     12.67153966     12.47026666       6
C               9.17084573      8.87271269     12.63425693       6
C               7.55975014      7.50444787      0.48142474       6
C               2.26772509      3.60458647      1.11429186       6
C               6.70137155      7.95089321     12.59475168       6
C              10.86422627      1.36736190      0.09920186       6
C               8.32957348      9.25194106     10.15334571       6
C               4.74427551      0.88897770      8.46970350       6
C               3.15222633      9.57387724      3.41656803       6
C               8.48095987      7.23466856      3.33505340       6
C               6.17014437      6.06750966      3.52047719       6
C              13.67339458      7.05552318     10.72736698       6
C               9.11695294      6.45609436      8.37514121       6
C               7.21109396      7.75816152     13.97697678       6
C               6.40232233      8.94268931      8.89929853       6
C              13.23452110     10.73707091      7.89210535       6
C               1.45884575     14.29099525      3.82139319       6
C               6.53833396     14.57023419     12.72200701       6
C              10.68425177      9.69977801     11.05072673       6
C               3.73195280     11.04730537     13.93136759       6
C               5.96244006      2.70641148      9.33349725       6
C               2.63767672     12.93857993      8.23820483       6
C               8.90316360      7.89793988      0.95211450       6
C               5.58348003     11.47271738      1.15092275       6
C               4.17841897     12.28167354     11.44038926       6
C              11.31473341     14.31409024      1.60956038       6
C               7.41117376     11.47631681      3.10409452       6
C               6.01520684      1.67019290     10.32756669       6
C               9.11069888     14.50336419      0.49468166       6
C               6.96716755      8.73887870     10.22296347       6
C              11.67818546      9.70179513     12.09074712       6
C              10.87919190     11.66705386      4.28064514       6
C               0.38198283      8.11380169      6.29481260       6
C              11.90285214      8.11711046      3.42043342       6
C              10.78728709      4.39602819     12.96514766       6
C               6.12034465      5.73693210      4.87042791       6
C               5.64958145     12.15845897     14.80423185       6
C              13.26779442      8.50595890      3.06897568       6
C               2.50097966     14.44650892      4.82667721       6
C               5.00401097     14.22251211     10.59162977       6
C               0.05371312      7.37788157     10.14432203       6
C               2.52384371      7.26636702     10.56584757       6
C              14.44584451      1.23001682      1.12889936       6
C              11.75737844     11.24113911      5.27810600       6
C               2.07896503      6.42160137     13.29740222       6
C               3.63386443      1.73052761      3.98681448       6
C              13.68054054     10.60936526      9.24043436       6
C              12.68282484      6.96814697      9.71058614       6
C              10.41811570      0.16637799      0.72734512       6
C               9.42953716     12.86837913      2.38302741       6
C              10.94099287     10.20656280      8.59084622       6
C               6.78672159      9.80618897      6.58175592       6
C              11.16540655      3.41354202     13.89589011       6
C               4.30740614      4.41092413      2.87214411       6
C               0.46148883     12.54581978      5.31601530       6
