# Supplementary material for: Towards an atomistic understanding of disordered carbon electrode materials
Source: Chem Commun (Camb). 2018 May 23;54(47):5988–91. doi: 10.1039/c8cc01388h (PMC5994876; doi:10.1039/c8cc01388h)
Supplement: Supplementary file 1 [file CC-054-C8CC01388H-s001.zip › structures_pure_small/XYZ/aC216_opt_1.25_07.xyz]

207
cutoff=-1.00000000 nneightol=1.20000000 pbc="T T T" Lattice="15.10366046       0.00000000       0.00000000       0.00000000      15.10366046       0.00000000       0.00000000       0.00000000      15.10366046" Properties=species:S:1:pos:R:3:Z:I:1
C               3.90449566     13.54036627      2.41109367       6
C               5.92084840     14.87987996      1.17098266       6
C               5.07136769      7.35798928     13.58225133       6
C               5.70123549     13.88703529     14.21141051       6
C              11.11282034     11.08537350     13.00705956       6
C              13.30786505      2.16654290      1.57080245       6
C              14.17416291      3.67718433      3.37863087       6
C               8.83891799     11.66246908      3.16437023       6
C               7.35037097     13.89679999     11.93712309       6
C               7.69461232     14.64522181     13.09973382       6
C               0.52845197     12.64564815      9.35495321       6
C               7.10738446      0.10582899      0.44404151       6
C               6.67135072      0.97010696      7.10304859       6
C               0.43132145      5.63755602      2.95947929       6
C               0.80767732     13.83606980     10.11797172       6
C               7.89290273     11.93550688      0.48237085       6
C              12.86352243      7.09353327      8.67437208       6
C               7.74130984      4.60262120     10.93966149       6
C               0.05708264     14.53715085     11.10762327       6
C              14.74088059     11.49477054      9.27715597       6
C               2.49885669     13.26186602      8.05176604       6
C              10.95994447      9.94675112     12.15712033       6
C               9.77226739      7.81005934     11.58667057       6
C               2.93950353     11.38501563      3.08023033       6
C               9.27238509     12.36280790      0.91707079       6
C              12.69172101      1.42573192      2.61272768       6
C               3.10823471     10.45795278      4.26428270       6
C               6.14267338      0.49242857      5.82255747       6
C              11.43475256      0.53628085      2.49958662       6
C              11.89895857      9.73675893     11.13823926       6
C              12.56392102      0.64306798      4.90599927       6
C               9.08418048      0.90503544      3.61081763       6
C              11.37900392     12.98028093      6.73528851       6
C               1.67843012     10.52337470      6.43096547       6
C               9.89099497      5.36317353     10.36587453       6
C               4.59357258      0.99564377      8.74675244       6
C               3.53848205      5.38659655     13.54528837       6
C               0.87574432      2.59586156     13.05329555       6
C              13.35760805      5.29067249      7.29073921       6
C               1.98748428     14.68225080      9.87410748       6
C               5.43738795      2.47531583     10.22363705       6
C              11.89430351     13.39359425      8.02870924       6
C              11.81545308      0.13098346     12.63017452       6
C               6.15268832     12.34088239      9.43420005       6
C               5.14048425     13.93427635      0.42929749       6
C               7.79462334      2.57219302      9.31163405       6
C               1.44802973      4.74176399     14.71055638       6
C               7.42926193      7.40189251     12.52216241       6
C               5.21026873      8.74560449     13.81869765       6
C               5.54498212     11.16297424      1.80359793       6
C               0.03754676      8.67615333      6.94995819       6
C              11.63802276     13.90423187     10.48887520       6
C               5.91171467      1.32368468      8.28429018       6
C               4.66660562     10.31071480      4.26844833       6
C              14.12682581      3.28498277      1.99276037       6
C               6.14058306      6.71579347     12.79852621       6
C               1.16424837     11.25535695      7.49488447       6
C               0.35534516      3.86636235     14.98305217       6
C              10.91868376      0.65622429      1.06811236       6
C              10.95731086      6.24704015     10.05233511       6
C               8.12882456      0.63116345      2.56823486       6
C               2.81309277     14.38056919      8.80963115       6
C               0.26786552      1.46447574     12.41681339       6
C               1.45111174     12.44298308      8.24874493       6
C              12.72069756     12.03707100     11.50309783       6
C               1.48776861      8.59218113      4.92324968       6
C               3.01681595     12.55945185      5.71723630       6
C               3.22314731      7.39591740      0.13774616       6
C               3.51048547     13.04667875      7.02778209       6
C              12.27517781     14.32846611      4.45831153       6
C               2.47927627      8.66535908      2.67460170       6
C               4.23157429     11.56088751      0.98313345       6
C              -0.15270430      4.08187554      1.17384290       6
C               6.86670777     10.60836410      3.63695861       6
C              11.79516374      3.62329219      8.39538856       6
C               5.21630929     10.42716046      5.60501434       6
C              13.68739196      6.66029937      7.53419422       6
C              11.07102710      1.07600434      4.94324183       6
C              13.79790726      4.63645357      6.09676090       6
C              11.85753844      8.51703452     10.41310360       6
C               9.84396013     11.93408766      5.29951757       6
C               6.86295323     14.73178421     14.19880957       6
C               0.80295031      0.61801027     11.48028705       6
C               8.71894019      5.69498847     11.11029325       6
C               4.48210539     10.92604878     14.74905944       6
C               6.15215838     13.07988108     11.89359112       6
C               8.37055172      0.91230987      4.85816821       6
C               3.08685937      1.73966793     10.84993614       6
C               0.57498369      5.16679478      1.67205992       6
C               8.53001260     13.81237911     11.10760783       6
C              14.62498410      7.34959264      6.69021050       6
C               4.26210159      1.69402771      9.97690278       6
C              11.72230806     13.32539155      5.34351272       6
C               7.46176612     10.81853807      4.89678062       6
C               5.53295122     12.89055283     13.25301165       6
C               4.48412427      4.88198148     12.65477405       6
C               8.60270531      6.93912638     11.76883588       6
C              13.12465074      1.59937545      3.91896523       6
C              12.09230857      2.51796470      7.54327914       6
C               7.55095488      8.72397288     13.02452475       6
C               4.30695872     14.35507576      4.57154598       6
C               5.31018946     11.56455752     13.79413685       6
C               5.75484550     15.08830926      2.55249689       6
C               9.07255634     15.00446311     13.05766270       6
C               0.09772002     10.72511628      8.17181447       6
C               8.88138778     10.65980521     13.78559033       6
C               2.35241345      9.18191419      3.98399499       6
C              11.24800327      0.53292792     13.85991773       6
C              13.71260657     10.62856634      9.79150799       6
C              10.52900210      3.31499284      9.02570403       6
C               4.42672749     11.84027104      7.42653822       6
C              12.80752334      8.33511241      9.35536967       6
C               9.78180326     12.86720541      9.06773795       6
C               4.18576827     10.89922838      6.42585732       6
C               5.47101066      3.46969913     11.17308527       6
C               4.62650692     14.50974817      3.17637145       6
C               6.44186506      4.51440010     11.45641654       6
C              13.23166950      0.23549344     12.39762159       6
C               8.06495722      1.25921881      7.21347538       6
C               8.31362458      0.44102341      1.14238810       6
C               3.23348723     10.81089409      1.82397782       6
C               7.58458899     12.31756697      9.28838347       6
C              12.79553439     10.80191930     10.82010503       6
C              10.47182018      0.98023949      3.66245918       6
C               6.92073303     11.53501172      1.50452997       6
C               6.79067658     11.36911031      7.31718793       6
C              10.13373923     11.32991160     13.99910641       6
C              10.74230866     13.07590310      3.15225215       6
C               7.97825433     11.80181042      8.02720557       6
C               8.35636296      3.62664481     10.08724244       6
C              14.53690587      5.41058995      5.15260234       6
C               6.87178441      0.45063399      3.24289687       6
C               7.64725824     11.18121820      2.64248404       6
C              13.96841917      1.95425242     14.20473931       6
C               8.64025710     13.00695007      9.95361061       6
C              12.01450813      6.03819606      9.08637419       6
C               4.28634737     13.08257681      1.13431079       6
C              10.36963222      1.23387935      6.15757630       6
C              13.11301674      2.29278699      6.61215159       6
C               0.85436497      7.36531529      4.58446726       6
C              10.80477958     12.61653610      4.51792815       6
C               8.77551104     11.42158747      4.59254579       6
C              13.03887736     14.15232115      7.93340908       6
C               3.07534690      9.43334645      1.62385152       6
C              13.81551125     14.39888245     11.50632666       6
C              10.25760328     12.22883633     15.05639460       6
C              13.42327034     -0.06744615      7.12921118       6
C              10.99017499     14.63585264     11.55424480       6
C               6.99815898      0.62931686      4.68528470       6
C              12.08923430     12.06625500     12.72174849       6
C              13.60320602      3.25897700      5.73200365       6
C               3.18200021     12.72297784      3.30503854       6
C               4.35613819      9.50049784     14.65996225       6
C               8.94783321      1.09115004      6.10295618       6
C               8.75945757      9.47740422     13.01529513       6
C               3.88580533      6.69168111     14.13769595       6
C               2.35854972      4.51736603     13.67260239       6
C               1.09201320      9.26160834      6.13758604       6
C               9.85776215      9.04661461     12.27452111       6
C               2.03997765      0.73859192     10.75099195       6
C               2.85040691     11.06652388      5.66766211       6
C               7.73967947     11.26581708     14.31895536       6
C               3.11079627      2.87913908     11.85268991       6
C               9.68735842      4.05991582      9.82152681       6
C               4.23961809     14.36960855      6.96953482       6
C               6.45566129      2.17219567      9.27651488       6
C               2.10213529      3.30656824     12.81704331       6
C               3.52983635      8.76560522      0.43366676       6
C               1.12246791      6.80174621      3.31348432       6
C               9.59618827     14.56095973     11.79863990       6
C              12.38224424      4.87671670      8.30167871       6
C               4.89661691     14.83627633      5.77421342       6
C              15.05145113      6.70203956      5.48567259       6
C               9.86439513      0.33897903     14.13221417       6
C               5.52924417     10.57062638      3.18892592       6
C              12.92295309     13.42620869     10.92586586       6
C               3.33678849     13.27177128      4.61685802       6
C               9.35359771     12.18254011      7.84015496       6
C              10.86787831      7.51856445     10.69840903       6
C               9.68200967     12.47092813      2.36946419       6
C              13.72418177      2.80051835      4.36326121       6
C              11.66354189     14.22277547      3.15483958       6
C              14.64443231      9.47215800      7.99754105       6
C               6.58043610     10.78789303      6.00120720       6
C               0.00728917      2.85339601     14.14199541       6
C               4.28064557      3.68124093     11.90628644       6
C              13.07052103      1.70002410      0.19316960       6
C              14.08368162      1.18303857     13.00458917       6
C              13.20354897      0.89531620      6.22956861       6
C               6.41365281      9.39841204     13.49272351       6
C               8.61619333      1.92471562      8.35031964       6
C              13.67107194      9.39380101      9.04944888       6
C              11.87882807      0.91727214      0.01876140       6
C               9.98415635      2.19160491      8.35509323       6
C               9.62180271      0.47577625      0.48283487       6
C               2.25099638      6.79546820      1.03785604       6
C               5.66481878     11.84243261      8.10796097       6
C               5.77513882      5.43161939     12.34498527       6
C               6.50452939     10.77187704     13.76137920       6
C              14.74279266      4.90277672      3.84084669       6
C               3.92116112     15.03212556      8.17008527       6
C               5.64284889     12.61601760     10.68437710       6
C              10.90244934      1.73944491      7.38400906       6
C              10.16105137     12.22604130      6.69832265       6
C               1.95889938      7.40710544      2.33463799       6
C               1.52176495      5.64832014      0.73666537       6
C              11.08128406     13.33788012      9.24595464       6
