# Supplementary material for: Towards an atomistic understanding of disordered carbon electrode materials
Source: Chem Commun (Camb). 2018 May 23;54(47):5988–91. doi: 10.1039/c8cc01388h (PMC5994876; doi:10.1039/c8cc01388h)
Supplement: Supplementary file 1 [file CC-054-C8CC01388H-s001.zip › structures_pure_small/XYZ/aC216_opt_1.25_08.xyz]

216
cutoff=-1.00000000 nneightol=1.20000000 pbc="T T T" Lattice="15.48944843       0.00000000       0.00000000       0.00000000      15.48944843       0.00000000       0.00000000       0.00000000      15.48944843" Properties=species:S:1:pos:R:3:Z:I:1
C               5.34705366      7.86454073      6.51691938       6
C               0.31354904      9.64891341      1.34803424       6
C              12.05514654      6.83510586      9.22770333       6
C               2.74896652     13.05703651      3.69993716       6
C               0.55094001     13.37780328      9.82239700       6
C               2.44840130      0.22327612     13.79523157       6
C              -0.00019238     13.17636527      6.31634551       6
C               9.09594014      8.91060896      0.71438890       6
C               7.20373354      8.95507611      2.36911039       6
C               3.51471192     10.13198171     14.72931312       6
C               3.33197066      9.52186767      1.68693954       6
C               5.94648846      1.91028407     11.61116236       6
C               9.49093042      9.01413016     14.84961846       6
C              10.64355173      4.76894152     10.29980821       6
C               5.88777489     10.03720229     12.32983798       6
C               0.03305236     12.96918103      3.65789427       6
C              13.00541999     12.88753733      0.93553154       6
C               2.43684673      9.32043263      2.75299453       6
C               6.74699627      9.02233269      0.16142502       6
C              13.04048995      0.85359164     12.07662064       6
C               1.55844705      5.96391490      8.73012545       6
C              10.91947894     10.33696661     10.22775289       6
C               5.09319815      8.50185714      5.23898891       6
C              11.63729333     13.90012174     14.61938546       6
C              10.03703773      8.84891620      1.76933899       6
C               2.49328366     14.28923261      0.15017358       6
C               4.11471568     12.76435914      3.87648340       6
C               3.66130723     11.18871269     12.31446399       6
C               8.72810827      7.47164854      8.01253542       6
C              14.90269863     10.86276667     13.98579594       6
C               3.03808551     12.62148229      7.35528822       6
C               4.07369129      7.41076646      7.05842326       6
C              10.96372003      9.10416030     14.72605063       6
C               4.51373215     13.50291011      1.53393649       6
C               2.87338782     12.38391621     10.25746302       6
C              14.46237912      8.77971684      3.92964762       6
C              14.17760177      5.78789505      9.45222432       6
C               9.93057620      5.90168292      9.88972536       6
C               8.82760187     11.66751810      5.35822207       6
C               8.54393192      5.62247648      9.65809867       6
C               5.78065650     14.51922871     14.96030610       6
C               6.85224282      0.15265090     13.05550417       6
C              15.36146961     13.33894027      1.34545292       6
C              10.41963547     13.40011698     15.27746537       6
C              10.35208097      8.70113012      4.13886254       6
C               4.97654359     12.93915662      2.78115819       6
C              15.43583613      0.27162947     13.32954352       6
C              12.33076724      8.87945237      2.73167106       6
C              13.73741106      9.02859910      2.65965760       6
C               5.37497431      5.99508797      8.66460457       6
C              14.13719768     12.91721701      6.84507466       6
C              14.97896120      3.75344034     10.86478532       6
C              10.45610765     15.14207484     12.76978425       6
C               6.40091822     12.69643007      2.77110102       6
C               1.75021811     11.31481951     13.64855768       6
C              14.32032349      9.43206143      1.36945584       6
C               0.36517773      8.89519042      3.79550066       6
C               2.20005199     13.37485758      2.44817591       6
C               0.54381764      6.75300452      7.99680170       6
C              14.15560836     13.10712190      8.27933437       6
C               1.58070850      7.98132959      5.99174342       6
C               0.78894629     13.28999600      2.46110581       6
C              13.68709385     11.50671004     11.79411083       6
C              10.10351394      7.66096626      8.25648025       6
C               8.49361897     10.20293589      9.66850402       6
C               9.60271740      9.83853430     10.42807496       6
C               6.56108024      6.62815886      8.28141109       6
C               0.75915372     10.78610621     14.53650456       6
C               2.03574568     12.97712507      4.94084081       6
C               2.67324096      8.89924327      4.11386738       6
C               2.72693733     12.01094444     11.62934899       6
C               7.04634584      9.20875357     14.31722385       6
C              11.52703245      9.26706085     13.48443799       6
C               2.01876498     13.21367263      8.06945800       6
C              13.80561520      7.48257469      7.63412477       6
C              12.96361570     15.32900409     13.07159443       6
C               8.71264297     10.83633181      8.41528711       6
C               1.65863498      4.10670628     10.44857647       6
C               4.81815765      9.26942092      1.77354467       6
C               3.66605471      4.84234623      9.61823186       6
C               5.75654360      0.91493738     12.60402507       6
C               3.02675016      7.90872885      6.19004690       6
C               8.33260276      4.23124964     10.10935395       6
C               4.10201838      6.49235277      8.11878667       6
C               8.09432993      0.28786900     12.43686549       6
C               7.54595111      8.70676220      4.61605597       6
C              10.02887241     11.26850291      8.23432199       6
C              11.07654485     11.20382419      9.20142696       6
C              14.20411094     12.62133001      3.17604271       6
C               3.00262387      3.91734215     10.44117942       6
C               6.55203909      7.55868068      7.17211977       6
C               8.14675647      8.82583081      3.37245845       6
C               3.57589489      2.87221046     11.23288410       6
C               5.08636924      4.88947205      9.57089817       6
C              10.63017474      0.51092437     11.66611040       6
C               0.61585418     13.02827807      4.99213610       6
C               5.86295468      9.04523198      2.83087683       6
C               1.55024125     12.08671407     12.46732590       6
C               4.25023599     12.41431673      5.27115895       6
C              12.94272748     12.37677933      6.32845398       6
C               4.62180747     15.18470094     14.39079899       6
C              11.87092437      1.12846266     11.39646976       6
C              15.26117377     12.86051098     10.86401406       6
C               9.91318719      8.55981611      5.45810998       6
C               8.34464560      9.34775149     12.41608074       6
C              -0.09586007     13.62862833      8.60578054       6
C               4.58461077      0.62044777     13.28188628       6
C               7.90792686      6.53102998      8.79019855       6
C              11.45058616      8.94012550      1.61292114       6
C               7.23322379      2.18242356     11.10156387       6
C               8.46282036     11.95465651      4.02340910       6
C              11.75118935      8.71070503      3.99314513       6
C               7.14499575      9.78908909     11.67419533       6
C               3.01048849      5.81181482      8.76099470       6
C              10.22887286      2.47325733     10.53382683       6
C               0.78222763      3.27778692     11.16400233       6
C               2.67665796      9.93165174      0.42305185       6
C               6.15321639     10.72383232      9.54488367       6
C              12.48201502      7.60470885      8.10057915       6
C               8.45766855      8.46875341      5.73057881       6
C               0.47357463      7.57224799      6.76228386       6
C               5.39715418      9.25367424      0.47587970       6
C              13.38677027     12.43810548      9.28580461       6
C               5.24570501     11.62461052      7.40298947       6
C               1.21655752     10.10973122      0.26625504       6
C               9.62019881      1.32223900     11.06122019       6
C              10.14472873     11.71257699      5.79795755       6
C               5.83848123      9.64282924     13.68709356       6
C              12.57354759      3.35375182     10.69621116       6
C               6.89830189     13.17313136      1.41965661       6
C               1.41851050      8.62063040      4.71584348       6
C              12.49027142     12.06322423      5.03313541       6
C               9.45367985     12.02440700      3.02033334       6
C              12.36856654      8.54010614      5.24242158       6
C              11.92952090     11.97931680      2.80407100       6
C              10.75342173     11.79633555      3.49642919       6
C               9.54116030      9.30582096     11.71970144       6
C              12.80823158      9.88183568     13.35772891       6
C               9.50318175      8.77435232      3.06418131       6
C               7.72091702      8.92152031      1.08541390       6
C              13.75132793     10.06637243     14.38937381       6
C              11.62922941      2.34747142     10.73131858       6
C               3.07219837     13.69475170      1.32890455       6
C               5.35478653     11.95123651      5.98206646       6
C              10.88450346      9.28345211     12.23139691       6
C               4.08719897     12.00060750      8.10842151       6
C              14.68167695      6.68120105      8.45593878       6
C               1.18007364      2.14529097     11.90804922       6
C              11.98216168     12.07254327      7.33431210       6
C               9.07280619     15.01066880     13.13452577       6
C              11.26034666      8.08659351      7.48648904       6
C               5.72816014     13.74000557      0.70791264       6
C              14.20253778     15.08745364     13.72827279       6
C               7.17932779      3.46527345     10.38353692       6
C               8.28970618      1.26947157     11.44476769       6
C               5.75844088      3.84845570     10.29840642       6
C              10.64736148      6.91840104      9.31825219       6
C              14.16983428      1.72149019     11.84920114       6
C               6.08069527      8.81178247      4.31769870       6
C               6.32613265     11.09570590      8.15852913       6
C              12.78809557      5.77795984      9.78500597       6
C              14.18962842     14.20160269     14.82415455       6
C              10.57608854     12.63137257      0.95113015       6
C               9.68313779      3.72666541     10.35310991       6
C               3.66663923      8.51648647      5.05581081       6
C              12.23008524     11.89903300      8.71321796       6
C              13.39388946      9.52760317      0.20847042       6
C              14.14464709     12.86093323      1.76580621       6
C              13.82159114      8.43294658      5.26194740       6
C               3.03517739     12.65760720      5.93727194       6
C              11.95993459      9.17239565      0.33052036       6
C               3.21173164      1.01012626     12.93099934       6
C              11.71173350      9.95634846     11.33185628       6
C              11.84291261     12.37979593      1.48979741       6
C               0.25887886     12.36473868     12.11729301       6
C               8.37049113      9.15689506     13.84619803       6
C              13.02146839     12.17634423      3.71592338       6
C              11.11964110     11.79048601      4.84303578       6
C               1.93239539     13.12340306      9.49982204       6
C               7.68387514     11.53837601      6.17280087       6
C              12.83265743     10.45442274     12.03413471       6
C               6.58637043     11.86338720      5.33570368       6
C               1.10014101     15.36958725     14.02954621       6
C              12.94193105     13.62970995     15.23426932       6
C              11.19233235      8.44302414      6.17171468       6
C               7.05164889     12.18536075      3.93954947       6
C               1.11778722     14.49485152     15.14912573       6
C               8.27946591     13.09155742      0.95464530       6
C               7.23139954     10.14598443     10.28730853       6
C              14.54170850      7.93154759      6.45667877       6
C              12.06355617      4.66380191     10.33078799       6
C               6.94553335     14.77628646     14.17050442       6
C              15.40587126     13.96404132      0.10013553       6
C               4.82587863      9.66203619     14.73624677       6
C              13.95960207     12.33733112     10.62250801       6
C               0.75271617     13.55968590      7.48224440       6
C               3.06695353     10.84218609     13.61423575       6
C               3.26314220     14.99137002     14.70413670       6
C              -0.01080635      1.35879826     12.36141937       6
C               7.61005911     11.12854232      7.53966249       6
C               7.92651602      7.96497499      6.93621678       6
C               0.97222503      5.07645409      9.68333372       6
C               0.99232986      9.33259971      2.55631933       6
C               4.84045895     10.75044613     11.64655729       6
C               2.67639786      1.97886814     12.01446249       6
C               8.96171302     13.65365063     15.23233212       6
C               9.34969573     12.47126045      1.67894630       6
C              10.63489622     11.74648816      7.08031668       6
C               3.98398659     11.83001038      9.53313423       6
C               4.97278833     11.08201983     10.24332923       6
C              13.88547961      2.96100495     11.14469201       6
C              11.67870636     14.75055909     13.46876065       6
C               8.35084214     14.39399980     14.24254009       6
C              15.10023241      4.90712691      9.99557321       6
C              14.73462470     11.62589084     12.78211251       6
C               5.00222387      2.86330623     11.08848207       6
