# Supplementary material for: Towards an atomistic understanding of disordered carbon electrode materials
Source: Chem Commun (Camb). 2018 May 23;54(47):5988–91. doi: 10.1039/c8cc01388h (PMC5994876; doi:10.1039/c8cc01388h)
Supplement: Supplementary file 1 [file CC-054-C8CC01388H-s001.zip › structures_pure_small/XYZ/aC216_opt_1.25_09.xyz]

216
cutoff=-1.00000000 nneightol=1.20000000 pbc="T T T" Lattice="15.06430204       0.00000000       0.00000000       0.00000000      15.06430204       0.00000000       0.00000000       0.00000000      15.06430204" Properties=species:S:1:pos:R:3:Z:I:1
C               4.17324992     14.74407367     10.60815899       6
C              13.39002210      7.85144400      8.82157348       6
C              12.99354945     14.65241278     13.34482266       6
C              12.15974031      5.97880026      9.88142900       6
C               5.40045745      4.88738607      0.96563673       6
C               2.08279890      0.06290746     14.57268209       6
C               7.37076745     15.02509873     12.29256333       6
C              14.70239132      9.65228934      5.02980005       6
C               6.93036621      2.51183880      0.46881101       6
C               7.40378957      3.68234322     -0.08602490       6
C              14.26237303     14.97991781      6.61988215       6
C               0.13707218      0.92141399      4.55632291       6
C              10.80716529      5.93868613     12.13159623       6
C               3.37817072      8.85823992      1.00307273       6
C              14.49122795      9.17974388      6.37734731       6
C               1.82594974     10.95068879     10.06180168       6
C               3.37085312      5.98275183      1.96044670       6
C              14.83260452      9.90710810      8.71475649       6
C              12.21183417     12.25375189     12.31743692       6
C               1.20111952      3.10045818      3.23194881       6
C              13.90041938     10.89098859     13.96251310       6
C               6.72914965     10.39515584      0.52716533       6
C               3.03694367     11.47587388      9.49291091       6
C              12.68303382     11.38732975      0.81287661       6
C              14.99701973     14.81035464      5.42187638       6
C               9.54782569     12.68410883      8.30980452       6
C               1.90706121     10.58551060     -0.07807695       6
C               1.51638285     12.78969492      5.91030100       6
C              12.85874188     11.78355483     14.59456894       6
C               3.05380758     14.16857213     14.83622359       6
C               2.55117416      1.35562057     14.21946405       6
C               6.13157206     12.71840776      6.90999819       6
C               9.31317427     14.92548701     14.05557137       6
C               6.65647686      4.85855739      0.23936968       6
C               6.62200384     14.59181140      3.27565362       6
C              12.68534280      8.09168333     11.01268231       6
C               2.80870518     11.58246403      8.09405378       6
C               2.65260200      1.79649304     10.49581125       6
C              13.84619738      1.25155039      6.84823112       6
C               5.40860966      9.95893197      0.67257643       6
C               4.17603902      1.92550150     12.52112220       6
C               1.88084306     11.94494510     14.49682505       6
C               4.13114705     12.30553104      9.96162038       6
C               0.99676468     13.87766625      5.11147010       6
C              11.80195096     11.87786692      1.82963695       6
C              13.90371042     14.79565617      9.08093529       6
C               7.14934134     12.90031166      7.86959132       6
C               7.49998802      1.19239291      0.08626111       6
C               1.74390346      2.70661610     12.37367147       6
C               4.89464939      0.69184346     14.55339917       6
C               0.23514939      8.85659596      4.04421155       6
C               1.38171746     11.15998162     11.39232218       6
C              12.66632644      3.82568598      9.01148226       6
C               4.32091241     10.87648754      0.45200032       6
C              14.85688818      6.90921357      5.42427983       6
C              10.27783881      4.84711875     12.87924146       6
C               0.76946660     11.96254369      6.81103512       6
C              14.51941549     10.16176468      0.07347831       6
C               1.03205727      9.01436932      1.57743254       6
C              13.26469851      5.77422523      7.59871358       6
C              13.61438628      1.79949488      8.10927713       6
C               8.77034779      1.24280452     14.36246314       6
C              14.11837784     10.13973913      2.42694310       6
C               3.25085424      2.09952790      2.54267675       6
C              13.50286914     10.91600446      3.41488864       6
C               6.65257410     14.50430612     11.15914065       6
C              10.64816230      2.42464475     13.21102714       6
C               5.17595949     13.30038254      0.27298906       6
C               6.31411825     13.03898294      5.55059552       6
C               7.63723170     13.29363963      5.05522725       6
C               5.16773154     13.37160725      4.78680880       6
C               3.77947787     13.33029394     10.86041720       6
C              10.98341967     12.09868679     11.61402521       6
C               0.02493471      4.73303871      4.39240558       6
C              13.65983864      7.15250243      7.60712322       6
C               1.29277384      2.10453901     10.21509868       6
C               4.17600889     14.92798885      3.34571921       6
C               7.67656847      0.43957094      1.33665462       6
C               7.20079844     13.50305181     10.34271922       6
C               9.22620850     14.05254523      0.24524308       6
C              11.77965961      3.96755651     11.32009257       6
C              13.48831735      3.55183042      6.64970812       6
C               3.16172766     14.21729623      4.03507886       6
C               4.19742168     12.23619905      0.26510414       6
C               0.78178790      9.79093611      0.35937246       6
C               7.76805072     13.87984250      3.71393449       6
C               3.05376831      2.38370028     11.77104502       6
C              12.02334712      9.24398412     13.02460519       6
C              10.17004651     10.46928465     14.27085617       6
C              10.46576580     12.78074262      4.16125886       6
C               2.97366686     12.66252500      5.94790931       6
C              14.15313778      9.76412608     11.87879224       6
C               2.93664172      4.61127869      2.24341150       6
C               8.91801501     13.20636925     12.10715201       6
C               0.90718077     10.67183214      8.98868757       6
C               4.93552113     12.41046173      7.59096900       6
C               1.46490812     11.33072385      7.83470691       6
C               8.76336765     13.79110416      2.71474941       6
C              13.98639841     10.83978016      4.71262292       6
C              13.86669021      2.35846123      5.94106297       6
C               0.95211511     12.46218316     13.38975774       6
C              13.97352070     14.12001326      7.80247441       6
C               0.59868693     14.87963008     10.42562303       6
C              11.70566578     12.23908861      9.10521507       6
C               2.37917265      7.01539230      2.40020942       6
C              13.44003301      2.14255217     10.57384721       6
C               4.26114903      1.08804762      2.63264399       6
C              13.48579306     11.66034283      5.75158681       6
C               1.82662452     14.54534653      4.15983863       6
C              14.38153734      7.73783697      6.50276762       6
C              13.70135143     10.42072924      1.14375722       6
C              11.88445432      8.14550074     12.13563696       6
C               8.52073230     13.04853539     10.70404730       6
C               1.31091497      6.68377132      3.39089052       6
C               4.69451578      6.12519760      1.24785427       6
C              12.36811213     11.71522924      3.13258306       6
C               8.63893958     14.48670134      1.44813372       6
C               6.54390806     12.95824512      9.17150996       6
C               5.81070883      2.51035745      1.32591226       6
C               9.47432912     12.56091020      9.76982250       6
C               0.54117017      7.49714678      4.30873437       6
C              13.24772887      9.93212834     12.97077656       6
C              10.44842196     12.01283495     14.01926413       6
C              12.22278393     12.18867757      5.59349312       6
C               5.37888800     14.30186546      3.76050006       6
C               1.92545285      1.90038430      3.10389984       6
C               6.50195072     13.00849285      0.35120273       6
C              11.43600981      1.24529181     13.32946747       6
C               0.98856791      5.34223136      3.53145615       6
C              14.63025688      2.20554900      4.78560443       6
C              11.73205252     12.22138139      4.24828830       6
C              12.53973775      3.20885540     10.33793436       6
C               5.19399188     12.52731579      9.00841566       6
C               8.58454759     11.71642923      0.33576198       6
C              14.50996200      5.50343388      5.42746409       6
C               3.91790240      1.52001382     13.88202552       6
C               8.46451197     14.34834641     12.84194147       6
C              10.77040387      9.32093255     13.75553775       6
C               8.72109711     13.08769158      5.99143197       6
C               7.79843341      8.21673350     14.91329677       6
C              14.11652892      8.93715605      9.42746545       6
C               2.97985900      0.39166323     10.48896385       6
C               8.48587878     12.94637102      7.41850785       6
C               0.67972250      2.69372962     11.39187545       6
C              11.78491286     14.04624069     13.74294602       6
C               3.62222872     12.16382141      7.13241565       6
C               1.30491628      0.76736285      3.77200259       6
C              14.02757482     13.76598311     12.89826051       6
C              13.08740476     12.42642552      9.25604473       6
C               1.74735703     12.32186106     12.06353043       6
C              14.14674332      1.64467342     12.93228567       6
C               2.30447777      8.27029240      1.69455782       6
C              12.59994314      5.20523821      8.77604027       6
C              10.89251814     12.48096696      7.87468476       6
C               1.71793305      4.36485929      2.86263132       6
C               4.95154144      3.61323795      1.44613601       6
C               9.76391888     12.66003312      0.27535334       6
C               4.43557040     14.51478148     15.00730829       6
C               0.70096305     14.99637056     14.11629977       6
C              13.76521893     12.92893882     10.49411134       6
C               2.93514710     12.74958812     14.91372429       6
C               9.17175486      4.91506406     13.78830039       6
C               0.20067648     10.63748686     12.05872690       6
C               7.83875353      9.57140285      0.11328915       6
C               0.15158684      9.27823056      2.65961490       6
C               6.65134921      0.47733331      2.24054998       6
C               1.89485623     14.56978798     10.89491510       6
C               8.51219694      6.11679249     14.21980978       6
C              10.07860590      8.00939490     13.59061429       6
C               3.69631922      3.41538986      2.06229116       6
C               3.13283465     10.13911674      0.43234497       6
C               2.46088319     13.38435503     11.41646019       6
C               0.20949487     13.79574112     13.51595807       6
C               4.81357441      8.65011588      0.93514293       6
C               8.94879843     10.44617650     14.96799458       6
C              11.60597971      5.35372506     11.05974229       6
C              14.01814421      1.24766137      9.38423391       6
C              13.75762928      8.98431241     10.80395901       6
C              14.49924488     14.08649944     10.16172360       6
C              13.69566692      4.94501918      6.49590881       6
C               5.41225696      0.19440561     11.02259702       6
C               0.11098219      3.30913602      4.11228352       6
C               9.92289334     12.97943188      2.86646554       6
C               3.75180345     13.29196119      4.95998119       6
C               0.43843786      1.06254624      9.76828833       6
C              14.31500820     11.67164342      6.97780535       6
C              10.95716555      3.63117416     12.50081248       6
C              10.80057047     15.03723161     13.73965567       6
C              12.57249445      7.29564187      9.84474468       6
C               9.33320614      2.42115548     13.94102574       6
C              13.18072549      3.09670477      7.96412720       6
C               0.25297291      1.25683925     13.69023249       6
C               5.37350530      1.24900030     11.99417230       6
C               7.26953626      6.03429201     14.93239720       6
C               1.47704713      2.02714936     13.56600675       6
C              11.86644654     12.51742899     13.77686599       6
C               8.62535181      3.68673796     14.22234053       6
C               5.43895191      7.37200937      0.86572049       6
C               7.19626803     11.81321346      0.53209650       6
C              13.80673696     12.73049709      7.97803507       6
C              -0.06029056     11.41466848     13.14782165       6
C               6.74891258      7.28371730      0.24992427       6
C              14.35810652     10.16357359      7.36912919       6
C               8.88583111      7.49813901     14.20642901       6
C              13.43736916     12.78179478     11.89332974       6
C               5.53305274      1.34947263      2.06276676       6
C              10.56550322     12.50581903      1.66389174       6
C              11.13216543     12.61679076      6.46280709       6
C               9.94380513     12.35579707     12.57216153       6
C               6.29477268      0.91643041     14.23542338       6
C              10.81012478      7.29389555     12.56582051       6
C               6.48938194      0.98307750     12.85664295       6
C              12.86887220      0.96405101     13.17150594       6
C              10.76839938     12.22380459     10.22410355       6
C              14.39344824      2.31546773     11.72246314       6
C              10.04674406     12.95831097      5.56154749       6
