# Supplementary material for: Towards an atomistic understanding of disordered carbon electrode materials
Source: Chem Commun (Camb). 2018 May 23;54(47):5988–91. doi: 10.1039/c8cc01388h (PMC5994876; doi:10.1039/c8cc01388h)
Supplement: Supplementary file 1 [file CC-054-C8CC01388H-s001.zip › structures_pure_small/XYZ/aC216_opt_1.25_10.xyz]

216
cutoff=-1.00000000 nneightol=1.20000000 pbc="T T T" Lattice="15.06302607       0.00000000       0.00000000       0.00000000      15.06302607       0.00000000       0.00000000       0.00000000      15.06302607" Properties=species:S:1:pos:R:3:Z:I:1
C               8.15049679     11.93076753     11.41725599       6
C               3.72244578      3.81188904     11.22076716       6
C               2.67842487      2.84414384     11.68332839       6
C               2.19830352     10.90395752      4.25855448       6
C               8.30018444      2.67740352     12.93810503       6
C               5.43527770     10.59779873      0.25362184       6
C               7.02191149      4.78684251      3.91293827       6
C               9.33015760     11.13746749      7.86637913       6
C              13.16666351     11.61250748      9.56083430       6
C               6.92748255      1.75037749     -0.03182853       6
C               9.81503228      6.00633045     11.72811990       6
C              14.71474125      2.16801701      2.34672074       6
C               1.60721381      0.36325235      6.42273182       6
C              10.73485608     12.99842495      1.21854162       6
C               5.29311664      5.76906282     11.60616434       6
C              10.05353835     12.01318334      5.63725787       6
C               3.91834588     10.05572562      2.13551663       6
C               5.37989483     11.98886667      0.60463295       6
C               0.98785938     14.29923473      7.02430484       6
C               7.52269652     13.56888098     13.01934730       6
C               5.24936423      7.94961896     14.53852696       6
C               4.63460167      8.25641993      0.68441743       6
C               0.23793667      1.07532296     12.97430677       6
C               8.05136783      8.83472324      9.46892871       6
C               0.60191394     14.34118653      8.42136179       6
C               7.09366242      5.22835679      6.21472701       6
C               8.72468156     14.43543568     11.16953423       6
C               3.77265322      5.92494789      0.67052373       6
C               5.61840209      4.63612249      8.00313345       6
C               9.17996576      9.54508257      1.60795298       6
C              11.59959602      0.28926393      4.81923534       6
C               6.76463735      6.69373579      9.62529509       6
C               6.11984572     12.98875393     14.91311041       6
C               5.13121409      2.57701673      3.33124759       6
C               1.92785581      5.43270191      3.29055882       6
C               8.40077910      0.44897427     12.07698448       6
C               7.58681512      9.73863728     11.50441176       6
C               0.67305010     11.88066087      6.26395625       6
C              12.65940703      5.73389113      7.43410916       6
C               3.78551090     11.44524608      2.45793743       6
C               3.03307729      0.95925730      4.55634376       6
C               7.21059034      6.52491128      8.25890687       6
C              10.97416392     14.38635452      5.73720748       6
C               4.14224119      3.91979881      9.83999789       6
C               4.42981593     13.78870615      1.95537383       6
C               1.23199932      0.91422223     10.57115067       6
C               9.12957550     11.87033335      9.11222875       6
C              11.13613153      1.80632269      7.61058197       6
C               8.30507485      7.29327222      0.90296554       6
C               9.41282497     14.42341420      9.86138851       6
C               9.89348496     12.10908801      7.01598558       6
C               1.12399832      1.95680509     13.69278970       6
C              11.13184666      4.05222969      8.80190669       6
C               0.49935937      3.08907834      2.94436474       6
C               7.79214545      5.16606926      0.15286203       6
C               2.75715264     13.27547720      3.80506572       6
C               6.22444140      8.05153037     12.50722834       6
C               3.87754504      7.22398908      1.34757512       6
C               7.88197012      4.13570162     14.30658608       6
C               9.79205493      3.89518139     10.88981247       6
C               3.18457998      9.05457646      2.84290527       6
C              14.79329720      9.15733095      6.19953413       6
C               3.56623780     14.20946045      3.01966666       6
C              11.98274635      7.81227021      9.11419308       6
C               8.55948079      4.07848382     12.98087545       6
C               8.90300814      8.56433743      0.65643877       6
C              12.36344675     14.09531751     12.37254063       6
C               9.88664912     11.42604577      2.67873497       6
C               2.26059142      2.76074445     13.08683773       6
C               5.02970127      6.73724286     13.85870734       6
C               6.21618655      2.04709834      1.24141580       6
C              12.53324297      7.04219284      7.98495810       6
C              13.54308898      1.71249375      2.99368107       6
C              14.21988139      7.83913112      6.28460483       6
C              10.02383006      9.19490644     13.40626943       6
C              14.40302024     14.68287333     11.25825513       6
C              13.36771310      4.16801752      5.83329252       6
C               1.95545187     13.75853039      4.89912547       6
C               9.04345679      9.34175366      3.05973849       6
C              12.08781003     14.53264768     14.75466380       6
C               6.84616494     11.21048267     13.40607710       6
C               8.65003037      8.23633689      3.85697750       6
C               2.14419387      2.04627809     10.64262577       6
C              14.15992289     13.70059875     10.25253683       6
C               6.49895603      4.39846313      5.22539412       6
C               6.69234056      5.42020522      7.53392198       6
C              10.42404137     11.65374563     14.14417559       6
C               5.36635218      3.68625252      5.62737684       6
C               2.26846303      6.82397427      3.34980084       6
C               9.99937938      0.51543414      9.23839780       6
C              10.27638306      8.30477059     12.29908195       6
C               9.50500023     10.53214711      3.70288874       6
C              10.60313116      6.09812805     10.53434061       6
C               4.60767069      1.37396295      2.80305619       6
C               2.90757249     11.88264603      3.52038988       6
C              11.01916942      8.55533530     11.14569907       6
C               2.36239369      4.54741901      2.33370406       6
C               3.68566213      0.51017591      3.40482521       6
C               1.19557713     10.91480800      5.34445862       6
C               1.61008196      3.37861225      2.16344050       6
C               8.97696557      9.84062164      7.35718222       6
C               5.25688081     14.74625069      1.22908295       6
C               5.57143414      6.77652889     12.56735748       6
C               1.11363786      0.43691909      9.15946795       6
C              10.92056240     12.69623579     13.35509543       6
C               6.89478074      0.35308866     14.48642443       6
C               9.28756942      8.48164817     14.36082507       6
C              11.98609488      4.47912595      7.72365562       6
C               8.18426813     13.25525748     11.79264076       6
C               9.52843179      2.48744795     10.83589192       6
C               1.84924184      1.41321460      8.46255390       6
C              12.37861308      3.57015960      6.67097341       6
C              10.57918081     13.19987253      5.03041668       6
C               3.80551835      3.14614279      7.46270989       6
C              10.08211148     13.32871541      7.71059466       6
C              10.79843753      2.65966530      8.71397168       6
C              14.02502097      0.48281055     13.43132874       6
C               9.58349495     10.75203963      5.07912919       6
C               9.11990405      9.67526776      5.92264263       6
C               2.09890631      1.45916837      7.09951774       6
C               3.09747583      2.31613481      6.56044854       6
C               9.65412303      7.07087625     12.58473774       6
C              10.07347762      1.88184397      9.69371020       6
C               6.98962142      8.48036258     11.47669170       6
C              13.92153289      3.43779063      4.73687820       6
C               7.60309334      2.69753288     14.23452902       6
C               8.21650116      9.95259100     10.29503716       6
C              14.80003667     13.35830047      9.02729374       6
C              12.49815685      9.21384340      8.99112869       6
C              12.37750614     10.33498347      9.85501195       6
C               0.87040766      2.12506219      0.10957102       6
C              13.57584451      5.52426387      6.30466380       6
C              10.46733057     12.69179235      2.59179416       6
C              11.52575912     14.17020780      0.98926502       6
C               7.58904709     14.95862345     13.27752551       6
C               0.46642418      6.32372614      4.84075266       6
C               8.31879021      6.45172000     14.83974615       6
C              11.89932231      2.23748720      6.47955508       6
C               1.78375419      2.90944629      0.83310601       6
C              13.27945183      9.27645203      7.84204843       6
C               4.34221011      4.74871360     12.09859399       6
C               7.91230286      6.55951330      2.01367276       6
C               7.79555391      5.95545979      4.20771639       6
C               3.54397921      2.11672799      5.21601329       6
C              12.20951283      1.55785302      5.19807128       6
C               2.98869920      3.68564920     13.91549581       6
C               9.53882055     13.25158420      9.01312912       6
C              11.51862918      9.93851414     10.98642903       6
C               8.00080529      7.51980470      7.53952112       6
C              10.81169082     13.48893991      3.66192150       6
C              10.24941275     11.80595573      0.45594794       6
C               9.73724254     10.85652767      1.41070969       6
C               7.46077198      5.23398002      1.59757788       6
C              12.91731991      0.87219623      1.98655745       6
C              13.65686228      0.96569490      0.77007155       6
C               6.14232540      3.06365496      2.32265761       6
C               9.00623135      7.17553578     13.84293841       6
C               3.10454641      4.78462006      1.12681090       6
C              10.58140437      4.71965255      9.96877529       6
C              11.20291317      7.42153687     10.21790495       6
C               4.70522683      9.64346770      1.04334225       6
C               5.96809729      8.83513122     13.71630852       6
C               4.25028715      5.73479174     14.38475422       6
C              14.46005088      6.54348726      5.76654321       6
C              12.18124679     13.03409975     11.45428464       6
C               8.26755012      7.37406299      6.15077852       6
C               8.58074741     11.29699764     10.21129997       6
C               6.85981969     12.58005146     13.79694129       6
C              11.90898778     14.99018381      2.16105592       6
C               2.49780075      2.30408285      9.31737250       6
C              13.25549279      0.35137015     14.64626116       6
C               8.39259935      8.74705812      8.12112794       6
C               0.76005205      9.56647537      5.42662079       6
C               6.13423833     10.19282431     14.12337448       6
C              13.19855425      2.20576210      4.30680235       6
C               5.79373952      5.75290786     10.23199066       6
C               7.87683214      6.18155028      5.57786681       6
C               0.39880200      0.53451305     11.58785095       6
C              10.63444272     14.46474591      7.11085603       6
C              10.62403315      0.51738012      7.94610434       6
C              13.51872976     14.81820496     12.33457920       6
C               3.14270187      7.63260122      2.53256508       6
C              14.72802660     11.39987424      7.33565321       6
C               1.38388040      7.35903807      4.33256675       6
C              10.45261544     10.48254193     13.27456883       6
C               1.47487806      8.71519786      4.56926867       6
C              11.65266894     13.89186477     13.58343445       6
C               3.89888411      4.69558985     13.46304841       6
C               2.13073483      0.07138033      5.16870403       6
C               5.20176749      4.77061659      9.37651556       6
C               7.51161901     10.93973699     12.22039515       6
C               0.05789370      3.88106713      4.04059354       6
C               8.74264168      1.82320205     11.92185083       6
C              11.46786498     14.72186620      3.49505496       6
C               8.14832559      6.96771483      3.33854459       6
C              14.25121538     12.07973509      8.53605830       6
C               0.79704752      5.12079675      4.16904491       6
C              14.22560339     10.07677226      7.14803934       6
C               4.95407309      3.82223908      7.02360562       6
C              14.83958038      1.72850841      0.97324774       6
C               1.13862911     13.21819970      6.07274870       6
C               9.30483932      4.69525285     11.97040706       6
C               4.66505600      2.86225529      4.68236839       6
C               5.32115630      1.00838122      1.66054740       6
C               6.86618140      4.32345804      2.55770223       6
C               2.36721916      9.53967907      3.86306636       6
C               2.75161143      3.73773124      0.23030271       6
C               6.11551899     14.38149443      0.15070478       6
C               8.71806601      8.43811179      5.30415138       6
C              13.27536311      7.98439393      7.28119538       6
C               3.47331444      3.17125515      8.85309504       6
C               7.27252853      7.87166212     10.19983289       6
C               4.52939508     12.39721082      1.67251093       6
C              13.09104837     12.74876614     10.44248221       6
C              11.08507236     10.81273311     12.01960905       6
C              11.27550636     12.18461218     12.08311378       6
