# Supplementary material for: Towards an atomistic understanding of disordered carbon electrode materials
Source: Chem Commun (Camb). 2018 May 23;54(47):5988–91. doi: 10.1039/c8cc01388h (PMC5994876; doi:10.1039/c8cc01388h)
Supplement: Supplementary file 1 [file CC-054-C8CC01388H-s001.zip › structures_pure_small/XYZ/aC216_opt_1.50_01.xyz]

197
cutoff=-1.00000000 nneightol=1.20000000 pbc="T T T" Lattice="14.32636519       0.00000000       0.00000000       0.00000000      14.32636519       0.00000000       0.00000000       0.00000000      14.32636519" Properties=species:S:1:pos:R:3:Z:I:1
C              13.43117809      2.26316147      9.04107160       6
C               4.04445150     12.45066270      8.41017229       6
C              12.36124276      6.14814983     13.65962275       6
C               6.64449690      5.49469035      6.38262665       6
C              11.03209371      4.59798629      2.45282509       6
C               0.72545793     10.61988863      3.21574053       6
C              13.64855377      1.29747981      1.32123265       6
C               2.47235239      5.16565301     12.05723458       6
C               6.00508277      1.20765597      8.72657616       6
C               1.16895756     11.26237444      2.04309709       6
C              11.66269615      4.89310133      8.73075034       6
C               9.66947460      7.77034895      7.64191598       6
C              10.58265513      5.85530406      8.62059197       6
C               8.49506131      5.20786201      4.92700024       6
C               4.06929462      8.91323704      9.30446393       6
C               4.71949749     10.03270118      1.25594874       6
C               5.81121483     12.24656194     12.56845726       6
C               7.93536364      3.26511315      6.52182899       6
C              12.76385759      2.42016823      1.68027014       6
C               0.30067766      1.63629132      0.27171264       6
C               4.75989255      5.54773728     11.50426798       6
C              14.23933879      4.62344114      8.39446139       6
C               1.15419382      1.22616411      8.81182774       6
C              13.75599777     11.03428873      3.83849639       6
C               8.95725051     12.73137209      6.57988020       6
C               3.81836009     10.19799923      8.80392344       6
C               2.91871381      8.25284282      9.91314383       6
C               4.47985926     13.78009961      8.52442852       6
C               5.61923852      3.35296500      7.99613888       6
C               6.71651455     10.00719114     -0.04710418       6
C               3.44573841      0.49942204      8.66892694       6
C               7.75739698     12.53769388      7.38132809       6
C               0.11566625      3.28373772      8.71562317       6
C               6.46213585      2.44594385     11.65482176       6
C              10.00226370      5.42740255      2.95830108       6
C               5.92237881      4.80020494     11.46775856       6
C               5.28959162     13.42739217     12.08653839       6
C               8.01820215      8.27563351      1.27090359       6
C               3.90081204      8.46678090      5.11318835       6
C               3.14606785      7.10045477     10.68470013       6
C               6.94072155      6.63152230      5.62937160       6
C               5.30049530      5.49410965      6.95033875       6
C              13.46086145      5.19451074     13.44427468       6
C               7.41672668     11.19464028      7.68826007       6
C               1.55810411      1.05438265     13.97992064       6
C               4.41476589      6.58072366      6.67103451       6
C              11.10993684      1.36106299      9.85345429       6
C               0.01280580     10.51277014      9.51765832       6
C               7.73018881      2.61639637     11.00012070       6
C              10.06338677      3.38115877      9.73979401       6
C               3.76531446      4.75352327     12.12220872       6
C               5.64976293      3.52576461     11.98912243       6
C               6.97545385      5.06477433     10.62691154       6
C              10.75483744      7.93886031     13.16205233       6
C               6.47319350      8.10790922      3.96252909       6
C               7.54442744     13.64688679     11.52347756       6
C              10.03871475      7.56214292      0.00394976       6
C               1.61317742      8.81488900      9.84081990       6
C              11.88922840      2.34849178      2.80982892       6
C               2.08013863      0.16927048      8.72907282       6
C               3.71293820      1.91663830      8.64379126       6
C              10.90350286     11.80984397      5.38950552       6
C               9.59874231      6.51395784      2.13958201       6
C               4.13706452     14.13689463     12.50045625       6
C               2.00950109     14.02945509     14.01117933       6
C               5.69175534      7.13934133      9.92129090       6
C               7.23638316     12.29647321     12.14108068       6
C               7.72147887      7.38226689      3.58925787       6
C               0.35697696      8.45545414     10.43943162       6
C               3.28755664      4.27716545      7.99976643       6
C               1.61443821     13.14847982      8.75556585       6
C               9.70744081     10.31214104      6.83649742       6
C               4.80754410      7.63454958      5.78131064       6
C               3.21074678     13.51980511     13.30360286       6
C               6.15382065     10.67845086      8.27059533       6
C              12.14040155      8.70189227      6.55385532       6
C               8.43057659      7.39501359      2.35588560       6
C              13.62699364     14.05080315      9.21578356       6
C               0.67194527     12.50443745      1.50322926       6
C              10.43723899     14.16268737      5.14160140       6
C               9.38933166     14.01130716      6.07854993       6
C              12.97573913     10.31742640      4.88875654       6
C               5.06021298      2.22862212      8.63365748       6
C               1.37839990      4.50701532     12.66698668       6
C               0.22084451      6.67598337      7.43236400       6
C               2.38312885     10.94440325      1.34949533       6
C               3.41374473     10.17492788      1.87390262       6
C              12.45871380     12.17933252      9.81783020       6
C               8.74002647      0.01333884     11.01366351       6
C              11.66806992     10.63673471      5.40259001       6
C               0.28210294      5.40994864     12.63149149       6
C               5.36891233     10.57247712      0.05252648       6
C               5.85194373     14.17347020      8.50113108       6
C              10.67032652      1.12776310      4.60359584       6
C              13.40085813      0.09894773      2.12997893       6
C               1.39507437     10.09316311      9.26590220       6
C               9.88293331      2.29625673      5.00655507       6
C              10.18108645     12.17433019     10.88100558       6
C               7.74691275      8.96993341      8.18608130       6
C               6.95316185      6.32058965      9.88472535       6
C               4.81522885     11.17443941      8.44092982       6
C              12.33722852     13.56796130      9.66589929       6
C              11.64955519      1.19079996      3.56023643       6
C               8.75475394      0.85480301      6.56638728       6
C              14.10336397      1.01285222      9.04502233       6
C               8.46991774      7.74938264      8.31992968       6
C               2.76989274      2.99248326      8.44057287       6
C               6.41347293      9.27773754      8.61701481       6
C               4.90851598     11.58690502     13.51786976       6
C               1.50876722      9.10888997      5.01226379       6
C               5.49650571      8.80877538      3.22771932       6
C               2.39927324      5.39855776      7.71554585       6
C               9.08225771      4.34826885      9.80057727       6
C               8.39872333     10.11045400      7.53522684       6
C               3.60546733      2.24990170     12.70103723       6
C               3.03130834      6.52558780      7.06937972       6
C              11.22927465     13.02604234      4.75864687       6
C              12.40197547      0.08905473      3.15604902       6
C               2.64229145     12.17501265      8.58419827       6
C              12.94621160      5.30624252      8.29855089       6
C               1.35659465      3.24713532     13.25587405       6
C               1.56025219     12.90614814      0.44008684       6
C              14.16737044      7.54211894     11.37923984       6
C               9.49159282      4.71410395      4.12086238       6
C              12.09304785      7.46883717      7.32922348       6
C               8.13204947     11.23717034     12.32743535       6
C              11.10724806      3.42376907      3.19841633       6
C               0.95607519      5.52584608      7.89988676       6
C               8.85535043      8.29867877      0.16136243       6
C               7.73683176      4.55970606      5.99799669       6
C              11.16371559     -0.03379398     10.05163422       6
C              13.95575176     13.07947150      2.22044947       6
C               3.59231421     12.20535739     13.74397814       6
C              11.42634635     11.48455477     10.46927805       6
C              13.14238520      6.56341872      7.66289306       6
C               9.27132895      5.62193398      9.18300936       6
C              10.14883663      3.44153345      4.22749694       6
C               9.95818700      9.02525581     12.62756271       6
C               9.41149002     11.19161984     11.64556565       6
C               6.07369524      7.62270863      5.23504437       6
C               8.72123046      1.51558983     10.75310663       6
C               5.77258818      1.25505818     11.80104570       6
C              12.06909748      2.38056119      9.33130925       6
C               4.72790278      4.39291774      7.66860776       6
C              12.01246177      7.34100907     12.81804281       6
C               9.78224084     11.63570806      6.25901560       6
C               2.55184775     11.87311717      0.31101051       6
C               2.11424778      6.38376456     11.43227491       6
C              12.26881832     13.16140038      3.80626279       6
C               8.17961224      6.58177506      9.12904630       6
C               1.74445411      9.77944978      3.79404221       6
C              13.32872302      9.14447794      5.70377408       6
C               0.31771514      8.68337006      5.79161984       6
C               7.82347794      0.60173674      7.56842995       6
C              11.56227834      5.85626457      0.50270244       6
C              13.80364154     11.77928456      9.39355237       6
C               4.53571532      6.64336084     10.69684465       6
C               9.90204723      2.03413287     10.16491723       6
C              11.79150221      4.71028688      1.30099734       6
C              13.30108592     12.29807113      3.29590790       6
C              11.34901891      3.61248287      9.24279722       6
C               2.51076206     10.78244854      8.81788516       6
C               0.69177308      6.52194733     11.79959743       6
C               9.98832009     13.59946640     10.65412836       6
C              12.53863080      9.20736494     10.99881869       6
C               7.92896127      3.98428692     10.50381626       6
C               5.69725541      9.25731498      1.90973018       6
C               7.16838155      1.68671532      8.13080187       6
C               4.28591674      3.47163312     12.42853345       6
C              10.42607873      6.63682029      0.93537742       6
C               7.95467159      6.48935015      4.68169249       6
C               4.19072077      9.02992526      3.85290108       6
C              11.08309040      9.68485553      6.36280361       6
C              10.24315518     10.02761889     11.73784429       6
C              12.81399275      7.94578496     11.76562943       6
C               7.12542966     13.72591204      7.84871098       6
C               6.28750788     -0.03712540     11.61020414       6
C               8.77194794      9.18899252     13.41687963       6
C               7.01143337      2.93716887      7.57688099       6
C               0.21347548     12.95637963      9.04098740       6
C               3.10961151      9.65330002      3.18077785       6
C               6.88322988      9.13811102      1.09879555       6
C               2.25859787      2.13436520     13.26281694       6
C              10.81010675      7.05955931      7.86296012       6
C              13.71894536      9.44355558     10.21492218       6
C               8.89110498      2.19403598      6.05360241       6
C               4.42697698      1.17616979     12.31316843       6
C               0.19792200      2.93791435     14.00526358       6
C               1.41130746      2.60537425      8.63881161       6
C               5.43940868      8.41413617      9.26692080       6
C              13.52466718      3.93298794     -0.13421152       6
C              12.68065536      3.65922459      0.94902339       6
C              11.47088101     10.15471842     11.01436219       6
C               2.61098637      8.47616000      5.59364459       6
C               2.22006865      7.56755213      6.58940830       6
C               7.78709827     10.16928265     13.29058415       6
C               0.82948268      7.67412108      6.70584039       6
