# Supplementary material for: Towards an atomistic understanding of disordered carbon electrode materials
Source: Chem Commun (Camb). 2018 May 23;54(47):5988–91. doi: 10.1039/c8cc01388h (PMC5994876; doi:10.1039/c8cc01388h)
Supplement: Supplementary file 1 [file CC-054-C8CC01388H-s001.zip › structures_pure_small/XYZ/aC216_opt_1.50_03.xyz]

216
cutoff=-1.00000000 nneightol=1.20000000 pbc="T T T" Lattice="14.13681589       0.00000000       0.00000000       0.00000000      14.13681589       0.00000000       0.00000000       0.00000000      14.13681589" Properties=species:S:1:pos:R:3:Z:I:1
C              12.81724149     12.82662563     13.84489025       6
C               6.05555243      6.27102510     10.20071855       6
C               9.45335441     12.04030024      5.26987926       6
C               8.43476273     13.03513610      3.40630843       6
C              12.15141610      6.17270425     12.57869114       6
C              -0.16110592     10.83376705      0.75507520       6
C               3.54025575      8.42621686      8.34087954       6
C               3.55095645      4.51742629      9.38128622       6
C               3.98922693      3.58111748      5.84096790       6
C               9.31462456      3.49913891      4.90383325       6
C              11.72952240      8.36840464     11.46779086       6
C              13.33126591     12.34121015      4.46601241       6
C              13.50828328      6.71336592     10.70566182       6
C               9.82068164      2.71007539      3.83787105       6
C               7.81550587      5.06594676      5.97351877       6
C               4.36433613      2.87898347     10.91230203       6
C               3.57487037      8.38517686      6.93238462       6
C               9.27079244      3.26500692     12.05980134       6
C              11.66740868      1.52510504      9.94784862       6
C              12.83976844      5.70641886      2.42813109       6
C              10.90022608      1.18807611      1.72297796       6
C               0.16447092      9.97311890      2.92109681       6
C              11.00265140      9.67517754     11.68876179       6
C              12.68712857      7.86147640     10.40770384       6
C               1.55416477      3.63979240      0.96752690       6
C               2.62445340      8.94417083      6.09636166       6
C              11.50566648      0.63898539     13.47383324       6
C              12.52947098     13.55398414      4.56288219       6
C              10.15122085      8.31222851      2.30630446       6
C               8.82970568     13.20710998      8.56027473       6
C               9.29817596     11.98376052      3.85505987       6
C               4.31729387      6.82025824      0.55406825       6
C               8.15576990     13.92600948      9.65881948       6
C               8.53159976     12.99909376     13.74265440       6
C               3.84510706      7.36908366      2.76004493       6
C               2.37156206      8.95685253     10.59848604       6
C              10.71802859     10.52770314     10.54953599       6
C               5.35321781      3.00381221      8.67966786       6
C               3.38413211      2.76417437     13.11174416       6
C              12.21769919      0.18562649      5.67406439       6
C               2.27385984      3.57625637     12.71693119       6
C              10.66634017      8.99489176      0.01735043       6
C               3.84522565      7.62289446      4.18396246       6
C              12.36380752     13.38935153      0.97054563       6
C               4.64808434      7.61118145      8.77142401       6
C               4.67047233      1.64162082      0.69614488       6
C               0.04680524      4.95591523     12.04785193       6
C               4.71351744      6.59997512      1.92968222       6
C              10.79577867      2.29245747      6.43370529       6
C               8.27731429      4.83126563      7.30015010       6
C               2.74898184      2.99468638      1.35472909       6
C               2.51443222      9.08866091      9.05469919       6
C              11.53794319      7.44556524     12.52950507       6
C               0.08713565      4.42500010     13.33940691       6
C               7.80546547      4.74741318     10.67395891       6
C               7.41403096      0.04886766     11.99230728       6
C              10.02077533      3.28459129      8.45410087       6
C               0.67682907     10.83018502      8.83023184       6
C              11.12703006     10.22087680      9.20791843       6
C              13.60312182      4.87256095      1.53872401       6
C              14.03165771     11.99743376      8.28576304       6
C               9.26426008     12.20766324     12.81651745       6
C               6.12681629      0.81229736      2.48565598       6
C               0.67931264      9.65524960      0.62172828       6
C               0.92639378      9.91906306     12.44487890       6
C              10.72338088      2.34785185     10.55984921       6
C               0.77854641      9.81977357      4.25006284       6
C              11.76230504      1.52530436      8.51986885       6
C               3.71979908      4.21041264      7.12425783       6
C               8.07709592     13.30358687      2.03389870       6
C               6.22003393      1.16492228      3.84271684       6
C               6.38205350      5.04600310      1.23022190       6
C               2.86419042      7.92056795      1.87238540       6
C               1.41121224      9.21886218     13.55414726       6
C              13.64852850     12.49149286      6.92972573       6
C               7.39170895      5.57174821      8.19741807       6
C               8.52136050     13.68985856      7.16110543       6
C               6.98567460      4.66302458     13.19972906       6
C              13.17138418      5.88186977     11.74773626       6
C               9.86801634      3.26971427      9.83953880       6
C               6.41558849      5.54765838      3.58197071       6
C               5.03147697      6.21807217     13.65145975       6
C               0.62391217      6.27215612      6.52361336       6
C              12.15843700      5.63252517     13.87422384       6
C               4.98677865      6.51646640     12.27001512       6
C               4.23192866      7.37853090     11.38705900       6
C              10.46307761     11.09214359      8.27786520       6
C              11.67214431      9.50718298      7.09904375       6
C               7.28669469      0.92705651      9.44568652       6
C               9.65904357     12.07774343      8.99416266       6
C              12.89896555      7.64786692      5.83006798       6
C              12.61051833     13.12834420      2.31898998       6
C              13.61153505     11.59867878     13.74658213       6
C               1.45418849      5.91095447      7.63127129       6
C               9.30310950      2.95354233      2.52790338       6
C               0.57056249      6.10581960     10.10502920       6
C               4.34762892      2.26806046      3.04201003       6
C              12.34686716     13.73144139     12.81469829       6
C               6.45446146      6.28783128      7.34613319       6
C              13.36310102      6.01459926      3.72470591       6
C              12.83699614      8.24065311      9.01942059       6
C              10.54061167     10.12554619      4.47483413       6
C               3.17303935      2.99809319      2.71892285       6
C              11.24235615      0.91036510      3.06003378       6
C              11.35342158      8.98826113      4.70423136       6
C               5.59882701      1.09404108     13.93099706       6
C              13.98792764     11.43664264     11.20616891       6
C               0.43154424      5.34327147      4.10669253       6
C               1.08152441      5.03288773     11.08052239       6
C               7.00855695      4.99493664     11.85511067       6
C              12.69966522     13.66702753     11.44768209       6
C               2.22667507      4.19814645     11.41473675       6
C               6.70705196      0.30417634      0.23294451       6
C               2.43431819      3.80208639      3.64641405       6
C               1.33246124      9.74879084     11.06215399       6
C              13.24202223      4.83436348      0.17009251       6
C               1.77992925      8.83960516      3.91850775       6
C               9.62098412     11.48258210      0.85554832       6
C               7.18147334      1.42631885      8.18191371       6
C               8.91014187      3.86140788     10.78873584       6
C              11.54649950      0.39478310      0.72496224       6
C               1.58440340      9.93460397      8.14124239       6
C              10.55180053      9.97503695     13.08942514       6
C               5.35629532      7.11662138      7.59019472       6
C               1.18667431      4.44712276      3.24806792       6
C               9.82533620     11.73011644     10.40290884       6
C               4.39144908      2.33676487     12.20201930       6
C              12.00115298      8.76119389      5.95956526       6
C              10.74471811     10.60991538      6.95683681       6
C               6.40513148      0.99549380     11.65270919       6
C               8.76530887     12.63808821      0.95416623       6
C              12.59580798      0.42875950      8.04246799       6
C               9.84481444      2.39998657      0.00450936       6
C               7.52426154      4.19100772      1.24596462       6
C               5.17046149      2.09549193      4.20255384       6
C              13.78852741      7.43937830      8.25122733       6
C              11.10313128      7.43130418      2.74457994       6
C               1.60125696      9.84080018      6.62133341       6
C               9.95100078      2.21837519      1.40469992       6
C              13.31425396     12.09943891      2.99215755       6
C               8.07756486     13.74413328      4.62991453       6
C              13.42274544     12.57735161     10.76753688       6
C               5.79684105      5.73476036      2.30363766       6
C              12.99535325     14.01832113      9.21654655       6
C              10.94844757      2.35459505      7.83402045       6
C               9.90857644     11.18054538     13.57017496       6
C               4.94771230      7.17763061     10.03707608       6
C              12.08907343     13.96916109      3.29605984       6
C              10.66717296      1.72347240     13.13425177       6
C               5.97273536      6.22005437      4.81915889       6
C              -0.00152187     10.99895679     12.54114858       6
C              10.79602888      1.68057168      4.14373432       6
C              12.75895670      7.07758778      4.49868022       6
C              12.45147620      0.44166902     10.40110419       6
C               0.59960713     10.65836452     10.24832189       6
C              10.33141786      2.35124384     11.89987072       6
C               0.68480011     10.48419419      5.55211552       6
C              10.25221678     10.94324066      5.67466313       6
C               2.10928640      4.85265771      5.73146739       6
C               5.07094762      2.70167854      5.48420944       6
C               9.15149745     12.45516321     11.42074246       6
C               9.93886701     10.58801353      1.88605491       6
C               6.02652430      5.29944029     14.03326411       6
C              -0.38852680     11.03583436      2.22888396       6
C               0.76645429      9.16739838      1.94092529       6
C               4.63078266      7.54725094      6.44220024       6
C               7.58165514      4.63267680      3.59339379       6
C               6.71321509      5.93204519      5.97678019       6
C               3.55915420      2.43142478      0.33034861       6
C               1.28939327      3.81331475     13.72155252       6
C              11.44840636      6.52121923      0.55681346       6
C               0.72166143      6.48985435      8.77027066       6
C               5.39487006      2.49967332     10.00007941       6
C               8.94957443      3.27778155     13.44594513       6
C              12.83077697     13.81094746      6.87323258       6
C               0.71011873      4.27605805      1.93004871       6
C              13.75740110      7.20384392      6.83667766       6
C              11.30750544      1.38538082      5.46844459       6
C               7.08356231      1.28790092      5.98442502       6
C               0.97468919      5.56151256      5.36396828       6
C               7.74923794      0.74335098      7.10504187       6
C               9.93522932     10.83110671      3.30099646       6
C               6.99101021      0.08133933      1.62259048       6
C               8.72967414     13.15527072      5.81031869       6
C               4.98482908      1.51680271      2.02391571       6
C               7.88897014      3.95123089     14.01738534       6
C               3.17671935      7.71208441      0.41050316       6
C              11.05991666      7.69117236     13.84643705       6
C               9.82215808      3.28928400      6.16720189       6
C               4.31602704      3.95188256      8.37080511       6
C               6.20845575      2.38508696      7.76133462       6
C               6.36395697      1.49560972     10.36416093       6
C               1.80861405      8.49443091      2.52835203       6
C               8.16476311      3.89691508      2.44806832       6
C               5.99652175      5.90068524     11.52784817       6
C              11.70544837      6.43885068      1.93292315       6
C               2.89627034      4.00638811      4.96838775       6
C              13.56505682     12.78826922      9.36596884       6
C               2.48917422      5.02434064      7.07326445       6
C               8.26055477     13.53015486     11.02436771       6
C               2.79163044      8.46496147      4.75058961       6
C               6.11434725      2.27341740      6.35682510       6
C               7.17652594      0.69057073      4.74704373       6
C               7.54957553     13.89780022     13.36588147       6
C               5.45583237      1.45996700     12.59156462       6
C              11.72265264      7.84273408      3.91202492       6
C               8.25354976      4.43037793      4.80624411       6
C               9.32744492      3.90719455      7.38388428       6
C              10.25062368      9.29054908      1.38184399       6
C              11.95597131      9.25408035      8.48196228       6
C               2.57017044      8.30471167     13.33632531       6
C               4.83568856      7.12762472      5.09184271       6
C               3.09765771      8.18323502     11.72614264       6
C               3.35893769      3.88169050     10.57221786       6
C               7.16854439      5.54807038      9.58565377       6
C              13.93657495     11.74118386      5.65735477       6
