# Supplementary material for: Towards an atomistic understanding of disordered carbon electrode materials
Source: Chem Commun (Camb). 2018 May 23;54(47):5988–91. doi: 10.1039/c8cc01388h (PMC5994876; doi:10.1039/c8cc01388h)
Supplement: Supplementary file 1 [file CC-054-C8CC01388H-s001.zip › structures_pure_small/XYZ/aC216_opt_1.50_04.xyz]

216
cutoff=-1.00000000 nneightol=1.20000000 pbc="T T T" Lattice="14.19510865       0.00000000       0.00000000       0.00000000      14.19510865       0.00000000       0.00000000       0.00000000      14.19510865" Properties=species:S:1:pos:R:3:Z:I:1
C               5.15939163      6.49296049     13.10328137       6
C              10.66949695      4.11107263      7.50991901       6
C               0.45962905     12.19878331      0.06875420       6
C               4.55909437      9.96733353     13.17802304       6
C              14.19246759      0.82498796      7.81843762       6
C               3.19910445      1.82452978      0.85802249       6
C              11.12056562      3.38204044     12.28706820       6
C               9.19944491      5.94803828      6.93048461       6
C              10.32717022      5.45321107      7.57890807       6
C               4.93744696     13.78347698     12.95549899       6
C               1.71451925      6.88191961     12.30257062       6
C               3.81802361     11.84448386      5.03475801       6
C               8.81458166      9.09257315      1.12003977       6
C               1.23460963      3.70473082     12.56227876       6
C              11.44563003     10.31958671      3.53630399       6
C               5.72249562     11.73318404      0.12071566       6
C               3.93545643      1.63214699      8.65945267       6
C               8.21202125      5.15118179      6.43096246       6
C               3.77989819      0.08793100      5.05655653       6
C               0.44727924     10.42443379      7.47184029       6
C               9.06819408     11.87902554      4.11664181       6
C               4.53780277     10.62522615      5.22342128       6
C              13.53021183      6.79147414     13.14177914       6
C               1.89585053      5.88259973      7.89159286       6
C               8.39659895     10.41629026      7.15139743       6
C               5.73834619      4.08040538     12.29976568       6
C               7.27855511      5.73473328     13.33679945       6
C               4.73008545      3.54775867      7.00104495       6
C               1.15150348      7.93408212     10.14565669       6
C              12.28957481      6.14756088      8.73106997       6
C               8.33439148     13.07368812      4.34979933       6
C               2.69209895     11.75158493      4.10311205       6
C               2.60935734      7.16423878      5.77162115       6
C              10.68685465      6.96041790     13.79908645       6
C               3.95214818      1.89234661      3.59721415       6
C               3.95646785      4.74668752      6.71429216       6
C              12.94838411      0.83642243     12.21213005       6
C              12.55376768      3.31525070     12.34154970       6
C               1.30321557      1.49721766     13.58587253       6
C               0.92512270      0.32307531      0.13378745       6
C               0.54017861      6.22590995     12.68097644       6
C              13.41331482      2.16241257     12.42777054       6
C              12.41176455     12.26619039      5.19033064       6
C               6.15142280      1.23781673      2.69944749       6
C               0.26921618      6.81859301      9.62678045       6
C               4.19095590      0.42597521     12.04180407       6
C               1.81026385      7.98560401     11.41405474       6
C               5.60042986     10.25047012     14.17853713       6
C              12.73836115     10.48446812     10.69201377       6
C              10.37745910     13.27240890      5.32655679       6
C               0.26842301      9.96264627      0.72963739       6
C               7.37772420      2.90135233      6.34755688       6
C               5.91496004      3.34054198      6.04941242       6
C               7.78221986      1.66368326      5.79421372       6
C               5.73159492      0.30512892     13.83656438       6
C               1.55255881      0.12625972      1.40200330       6
C               6.54698463      0.96774211      1.39831633       6
C               0.21877113     13.46804886     13.67541581       6
C               8.38234974      1.04031852     10.02765325       6
C              14.02865560     10.62942448      6.19684534       6
C               6.64905025      0.42834838      3.74270810       6
C              12.78864637      4.78960190      8.53453591       6
C              13.05188890      7.05869491      9.53833898       6
C               2.72585332      1.69047067      9.40088394       6
C              11.46644493     11.35785194      4.52953310       6
C              12.41915187      2.46254522      7.63171631       6
C               8.29390535      3.84462792     12.44912429       6
C              14.07417331     13.03997034      6.61137777       6
C               9.69357579     10.30156769      7.84324816       6
C               2.38133186      0.61500166     10.28324360       6
C              13.60280866      8.84772366      0.77297238       6
C              11.55647904      7.99330308     -0.02795478       6
C               8.63773814      5.82015510     13.57080186       6
C               9.27814284      6.95446574     14.03975057       6
C               3.39285115      5.05864765     12.61855308       6
C              10.07886723     13.62370904      9.38686787       6
C               7.82099985     11.02687801      2.26494681       6
C              10.10771837     11.53748173      8.37166250       6
C              14.09810015      9.59990250      5.25309336       6
C               2.22629520     12.97866364      3.44927278       6
C               9.74430240      3.21308085      6.89881409       6
C               4.02879588      7.33966342     12.91824769       6
C               8.42411824      3.75407012      6.60745573       6
C               8.42577751      7.99355019      0.28743077       6
C               0.64595988     12.83378781      7.73792963       6
C              10.09676487      9.25948311      1.71291830       6
C               9.21284654      7.35038019      7.00040731       6
C               1.87539881      2.81216116      8.92777139       6
C               3.98262789      2.82787500      7.90953421       6
C               2.10856015     10.47527747      3.91430097       6
C               3.22892761     11.42532975     11.64133406       6
C              14.18155695      4.50185121      8.77023296       6
C               7.02838567      8.03921134     14.19260509       6
C               8.02289708     12.75280043      7.98170206       6
C               4.81197086      5.11209126     12.69464911       6
C               4.71802945      8.08441128      5.14020886       6
C              13.16756109     11.38056673     11.65271254       6
C              13.18882421      4.54274905     12.58684539       6
C               6.59969113      9.39306388      0.47645017       6
C               7.07893441     13.74905273      8.30101359       6
C               5.62860419      1.54284379      0.42492074       6
C               7.86502173      2.06951180     10.85157827       6
C              12.44305378      8.31086580      9.95953989       6
C               1.51111948     13.91474114      9.65893683       6
C               7.02381961      4.48477239     12.64067153       6
C               9.33373708     12.72990883      8.51517734       6
C               4.56992754      2.08797027      1.18972747       6
C               6.56468890      9.49834419      5.81483813       6
C               7.06695573      7.21947338      5.82158559       6
C              10.27105689     11.99520875      4.76027597       6
C              11.31689478      8.75212929      1.15439137       6
C               1.94927363      8.17168765      4.99308729       6
C               0.70361220      8.51325227      5.64393222       6
C              13.91121795      9.82665958      3.78634512       6
C              12.84818821      9.10372493     11.09925135       6
C               0.37140875      4.78550267     12.54798767       6
C              13.03602664     12.78354321     11.64202850       6
C               2.60409152     10.22252018     11.14026058       6
C              12.25033525      0.40533842      6.30528599       6
C               4.03011113      9.33336975      4.87639120       6
C               4.59534820      5.59814757      5.82032956       6
C               0.07248478     10.89670770     13.84437031       6
C               3.30756959      2.58328223     12.71731275       6
C               6.44170431      6.84616222     13.56181022       6
C               7.30727227      0.48927752      9.31586594       6
C              10.19635402      2.45938717     11.67310127       6
C               1.02419042     12.03123174      1.39203103       6
C               8.13714404      7.97597156      6.40136038       6
C               5.80861267     10.67893614      5.84273701       6
C               4.95088145     12.33376049     13.25178284       6
C               7.03890755      5.75874927      5.83695867       6
C               9.23542534      4.67994887     13.02919603       6
C               1.54072495     13.09750093      2.16169574       6
C               0.88856135      8.09976978      7.00343094       6
C               2.43051350      1.13643586      1.85096749       6
C              11.25751051      5.77683387     13.22091489       6
C               5.37602459     12.98511838      6.71034864       6
C               6.68096288      1.18766841      5.01825861       6
C               6.27111936     11.79732698      6.58718593       6
C              13.75104835      2.13367901      8.13029439       6
C               9.72066423      0.60848140     10.07954522       6
C               8.98235706     10.92550776      3.10743443       6
C              10.14777724      1.88688178      6.53126664       6
C               7.07771493     12.27611249      2.34778421       6
C               6.50031265     13.91697443      0.68434497       6
C               5.72109030     13.89898283      7.80818124       6
C              11.28312971     11.68199514      9.14117998       6
C               0.84770529     10.28663927      3.17588088       6
C              12.57691577      9.03000220      1.78108061       6
C              11.28314165     12.95646270      9.76473931       6
C               5.47941766      2.75800176     11.61092620       6
C               4.28934054     13.07276096      5.69106132       6
C               0.81086106     10.69709490      1.80030441       6
C              12.07373628     13.45520427     10.79329827       6
C               6.40842103      2.11564074     10.73206346       6
C              11.96403418      3.76696861      7.94602435       6
C               2.84355138      1.11378966      3.15958272       6
C              11.72408619     13.50035409      5.57936095       6
C              13.56979424     11.96386376      5.88572567       6
C              10.58241500      4.58432482     12.85780621       6
C              13.03778278      8.15873125     13.66335287       6
C              10.16476981     10.13178533      2.83818691       6
C              10.64506296      1.26997864     10.99103687       6
C               2.77839529     14.15578307      3.98583958       6
C               4.00020987      6.87986014      5.48626226       6
C               8.75985991      2.77238218     11.67360349       6
C              10.30997063      7.76092832      7.78968546       6
C               2.82188100     12.66390828     11.11220462       6
C               1.49510471     11.45472300      9.44005909       6
C               3.20447691     14.08712674     11.22548485       6
C               9.08705625      1.10674604      5.81787422       6
C              11.06064878      6.51545120      8.13259774       6
C              13.17084828      9.15612989     12.48711342       6
C               2.77990831      8.98874797     11.77889772       6
C               4.34929230      1.97413527     12.05744602       6
C               0.84364492     11.55176515      8.21444907       6
C              11.85948342      0.57814354     11.29300427       6
C               2.96188399      6.42853280     12.66835692       6
C              13.57722929     13.75135235     12.53727808       6
C              12.59776216      5.75262162     12.99443474       6
C               4.94628790      2.06837350      2.59175898       6
C               7.29482343     13.33474255      3.44900882       6
C               0.43851388      3.12521810      8.72078531       6
C               7.57913133     11.64206677      7.21523587       6
C              13.55819111     10.51131793     12.74111380       6
C               2.66372836      3.86206644     12.56528724       6
C               2.78453413      4.82307373      7.56426904       6
C               1.86048688     12.61617615     10.10082253       6
C               6.08268037      8.19742710      5.44900621       6
C               6.10101386      1.13524710      9.67131542       6
C              11.96433256     10.56049011      9.54022331       6
C               6.41772072     12.57817245      1.08480090       6
C               5.91304569      4.96132800      5.58797511       6
C               0.80333566     14.04049650      8.46593475       6
C              10.55956782      9.10266070      8.17695281       6
C              11.56101535      1.56473550      6.82705412       6
C               2.68004056      9.28331617      4.46015427       6
C               5.58998458      1.99531705      5.28888655       6
C               2.64039175      1.87942730     13.79078584       6
C               7.69288767      9.93354747      1.32030081       6
C              12.63542534      9.68078562      3.05023738       6
C               0.82059447      5.70338929      8.91724245       6
C              13.54696560      0.15114074      6.74266390       6
C               1.81369583     10.22163674      9.97413817       6
C               1.28903891      9.05713735      9.33587340       6
C               0.78436363      9.13181971      7.97269948       6
C               1.83186620      6.97174963      6.98932691       6
C               0.58932240      2.38976629     12.75071554       6
C               4.20523017     11.25392086     12.64565284       6
C               4.35127898      1.41325568      4.86372998       6
C               7.80915486      9.36452156      6.44094919       6
C               3.84866882      8.76692271     12.73345970       6
C               9.19522679     13.99180451      5.21401454       6
C              11.64295425      9.25169624      9.10020652       6
C               5.11559508      0.75357249      8.71740529       6
C               2.78460212      3.59091977      8.21957882       6
