# Supplementary material for: Towards an atomistic understanding of disordered carbon electrode materials
Source: Chem Commun (Camb). 2018 May 23;54(47):5988–91. doi: 10.1039/c8cc01388h (PMC5994876; doi:10.1039/c8cc01388h)
Supplement: Supplementary file 1 [file CC-054-C8CC01388H-s001.zip › structures_pure_small/XYZ/aC216_opt_1.50_05.xyz]

207
cutoff=-1.00000000 nneightol=1.20000000 pbc="T T T" Lattice="14.29855717       0.00000000       0.00000000       0.00000000      14.29855717       0.00000000       0.00000000       0.00000000      14.29855717" Properties=species:S:1:pos:R:3:Z:I:1
C               1.79374696      1.68329605     12.17142964       6
C              13.42433838      7.76937629      6.05220061       6
C               0.43314803      4.35824693      5.66397521       6
C               9.38156440      9.87064187      0.70095876       6
C               4.27908135      2.35891173     11.89569608       6
C               1.39010302      1.04951887      6.19757028       6
C               0.64823822      4.31887869     13.95937176       6
C              13.73827131     11.42431350      3.91383375       6
C               5.54968203      3.04109540     11.94418381       6
C               9.86520078     10.82111542      1.63169289       6
C               1.05707127      3.75777676      9.86678376       6
C               3.34724388      4.78386937     10.24588792       6
C              12.02638023      8.12198869      6.15555064       6
C               0.72710155      6.53510236      0.85626182       6
C               9.93916281     13.87623051      3.72240650       6
C               6.27002132     10.60796205      6.66367656       6
C              13.30047349      0.37543822     11.16662276       6
C               6.63788519      4.94286362      4.44437978       6
C              11.08601770     14.22117008      4.59642258       6
C               1.51184070     14.05171468      5.56933473       6
C               0.47679407      2.02275332     12.61646766       6
C               0.72938554      5.78962587      5.68769132       6
C               5.82162967     12.11757765      2.18406058       6
C               2.45603078      7.67139366      5.69913927       6
C              10.40446134      5.48862994     13.06553209       6
C               7.37739042      3.78124911      4.13713786       6
C              12.00075399      0.19048875     10.64825516       6
C               5.44440008      6.98708991     11.08692284       6
C              13.56412006      1.36895034     12.11685924       6
C               2.63518783      8.61703153      1.68169357       6
C               9.32558607     12.05812245      2.05549994       6
C               6.91122412     11.59225987      1.45071165       6
C              12.76799799      5.25582432      0.26165268       6
C              12.45976439     12.15005780      3.97323301       6
C              14.21418976      5.35998547      0.37538287       6
C              11.08076877     10.68504679      2.37979435       6
C               1.58773829      2.09500186      5.06916302       6
C               2.96077139      5.45414790      4.83791339       6
C               4.47989674      5.17396851      9.56025970       6
C               0.21530920      1.26884002      7.05413078       6
C              11.66411840      9.41654065      6.62883063       6
C              11.06932867     11.82341079      8.06828546       6
C               2.39757195      6.01312086     13.40240913       6
C               3.52314622     10.68244992      2.63124978       6
C              13.39811441      7.93445499      2.14845524       6
C               2.76803269     13.90252412      5.03897519       6
C              10.85170836      4.18808112     13.15886112       6
C               8.92829949      7.04328126     11.89019307       6
C               1.95737052      6.80821280      0.16265514       6
C               7.67329028     10.47047719      6.73695766       6
C              10.74942414      5.86214617     10.72822145       6
C               0.91058495     10.66263926      7.21350660       6
C               9.75280359     13.76461935      9.27145006       6
C               9.30452625      4.99150631      5.04147570       6
C               2.54927228      4.14851475      4.57637848       6
C              12.13496002      4.14364551     13.85874159       6
C               2.39990428      3.92137687      9.59226814       6
C               6.41793743      4.32002530      8.62030890       6
C              11.01238533      7.13017212      5.88452701       6
C               7.79794064     12.48523252      8.08989798       6
C              14.04931516     10.14047934      3.29675284       6
C               9.61555855      7.40711736      5.74498691       6
C               5.58959652     13.41335470      8.88645500       6
C               3.86624125      7.97111188      5.60431243       6
C               3.65965902      9.61798771      1.75786001       6
C              11.94100487      6.39547796      0.51177411       6
C              12.03618053     13.45556064      9.65350564       6
C               7.96956829      9.19422483      6.15984342       6
C               5.53546909      5.95912771     10.10011351       6
C               2.20516560     10.73290695      3.25322254       6
C              13.67173798     12.08642412      8.48818518       6
C               1.90528763     11.86155654      4.02619328       6
C               4.81086868      2.23475275      7.12153760       6
C              12.39297656      3.08683269      5.95010144       6
C               0.38577464     13.27788784      5.25417089       6
C               0.76654386     11.72643211      8.10148613       6
C               7.80116146      5.54788123     10.51045698       6
C               6.92540481     10.51338357      0.46751245       6
C              11.10986232      2.03143563     11.97582156       6
C               3.43188316      3.14580706      4.16818430       6
C               4.08997075     11.36439867      7.32966236       6
C               6.70962646      8.53885403      5.75141132       6
C               2.59514752      1.36552307      7.01779925       6
C               4.50045382     11.74829103      2.72582183       6
C              10.90305611      0.98944182     10.94808743       6
C              14.15646121     13.82076418     10.45082258       6
C               3.86137943      1.35875612      6.49759786       6
C               1.21475157     13.93065829     10.57791059       6
C              10.80039269      6.53291796     13.93668244       6
C               2.82024183      1.90774133      4.49410127       6
C               7.79963307      6.86348617     11.12292961       6
C               8.23044174      1.54048417      3.91062450       6
C               2.91133276      3.13192005      8.51713037       6
C               4.54510354      8.28100410     12.91858002       6
C               0.02918232      3.11487381     13.46704103       6
C               1.85592262      4.70802929     13.35684219       6
C               2.10013080      2.12073840      8.05020047       6
C               8.45211431      1.15355406     10.29557015       6
C               1.97396492     12.34627059      8.60738706       6
C              11.22819561      1.17371401      5.22298213       6
C              13.32726396      4.13714911      5.96357019       6
C               6.33574496     12.52392147      8.06042132       6
C               6.67948646      7.65593422     11.39952765       6
C               8.06148883      8.95372779     13.11664966       6
C               8.69794241      3.82808613      4.49425408       6
C              11.47393472      5.28555254      9.92384608       6
C               9.29111713      8.76460201      6.18331661       6
C               0.15614364      3.03241392      9.08509384       6
C              11.08974209      3.45027764      5.54596604       6
C               1.12104185      9.78803794      3.03460140       6
C               9.07716650      7.98363187     12.89515008       6
C               4.23474394      3.22844804      8.03263088       6
C              12.33669013      4.48112633      9.31078216       6
C               4.34730594      7.21299328     12.01867908       6
C               5.18075300     13.86068168      3.63112324       6
C              12.46487619     11.43905875      7.87465372       6
C               7.62924232      0.21918163      9.55106490       6
C               6.29673560      7.25660770      5.26579439       6
C               8.95973517      3.38960327     11.50887627       6
C               8.76829833      4.73941728     11.21382329       6
C               4.19100988     12.76895989      3.60723472       6
C              10.20009251     12.69092234      3.01460027       6
C               2.04506598      0.57253733     11.33769592       6
C               4.48855075      9.46959454      0.61578565       6
C               3.37620036      6.20631639     12.34057167       6
C               0.41288226      7.58324951      1.83605624       6
C               9.73367301      5.81335243     11.78880356       6
C               6.20278268      2.47226098      7.11984529       6
C               4.80351904      3.33027122      4.09690560       6
C               9.96231897     11.02676908      7.42565592       6
C               4.99502431      4.26885464      8.58431897       6
C               3.28928170      4.98255553     11.63664120       6
C               2.96297465     12.79255063      4.25944634       6
C              11.33264369     11.84495047      3.18118419       6
C               8.13036059      9.87314257     -0.05517527       6
C               0.13577250      8.72542236      6.26087767       6
C               4.35369698      5.74094317      4.72826536       6
C               5.70459383      9.11238532     13.04340570       6
C               8.03333753     12.46579701      1.91810354       6
C               4.31553715      9.23586795      6.07579141       6
C              13.36706468      0.77114302      6.32343405       6
C               4.45735911      1.17905676     11.12724044       6
C               2.07711652      9.92735197      6.71898681       6
C               7.96947351      2.28539688     11.01960700       6
C               6.85061347      8.69887536     12.38389783       6
C              12.78899881      5.45000206      5.98813043       6
C              12.29828484     13.39176922      4.72192440       6
C               7.62488602     13.59259348      2.73121478       6
C              10.06763046      7.75489987     13.88604456       6
C               5.24889645      4.69896634      4.36000167       6
C               0.56642558     12.14374971      4.42901109       6
C               3.37736742      0.38670328     10.84185705       6
C              10.60337970      4.74852935      5.49953744       6
C               4.94676227      0.79321663      4.19245274       6
C               5.62470963      2.11548780      3.98768609       6
C              10.41539178      2.31197124      5.03798132       6
C               2.79710760      7.87175528      0.50887232       6
C              12.22588285      7.47629191      1.37648157       6
C               6.99016164      2.38550899      3.86829162       6
C               8.52585294     11.37693525      7.43079185       6
C               8.68067308      6.27920140      5.23242842       6
C               5.69649712      9.46604419      6.07495917       6
C               5.71104058      9.86555423     -0.01533603       6
C               9.77484200      0.63104600     10.17313929       6
C               1.58977838      8.69487259      6.18501829       6
C              11.79029524      9.52034289      2.33217402       6
C               5.75123179      1.12294870     10.58463172       6
C               6.24756559      0.15869606      9.66758642       6
C               4.85793755      7.01078553      5.16641239       6
C               3.38477883     12.23746117      8.16620790       6
C               3.34611479     13.70609466      9.86446510       6
C               2.00867594      6.34603667      5.40365865       6
C               8.56800331      0.19508298      3.48839063       6
C               7.23710856      6.19600566      4.95825659       6
C              10.26326756      3.13869817     12.25606405       6
C               1.39170136      8.58745916      2.29118054       6
C               8.39926427     13.53080986      8.87313767       6
C              10.28493300      9.75236525      6.74946104       6
C               2.04738115     13.23714071      9.68669967       6
C               1.37230496      3.52296787      5.11183383       6
C               2.59971313      4.00143308     12.39736072       6
C              13.38073960     13.03964461      9.48382878       6
C              12.37318277      1.63248895      5.93319713       6
C              11.45788817      5.79099549      5.84333191       6
C               6.23487649     13.36226882      2.81985505       6
C              11.30622801      8.52194697      1.45879216       6
C              12.42189602      2.07893796     12.56454613       6
C               3.47138079     10.21943833      6.69517318       6
C              10.22223595      8.71342635      0.58679437       6
C               3.70135890      0.81926655      5.03168818       6
C              12.90870327      3.07559140     13.44965614       6
C              13.10304700      9.19050443      2.77278059       6
C               5.53666375     11.55962619      7.32312174       6
C              13.19474743      3.63600754      9.06503768       6
C              13.40342152     13.85598236      5.51952047       6
C              13.79267098      6.42745314      5.92318679       6
C               6.75645971      5.31522067      9.62296264       6
C              14.04876978      9.94084800      6.82626946       6
C               4.20272609     13.15929114      8.93190288       6
C               6.88536829      3.31370907      7.75817348       6
C               6.51107362      2.25826104     11.17726995       6
C              10.90364910     12.98998469      8.95112199       6
C              12.70933543     10.28821890      7.08332871       6
C               0.65485472      2.04561046      8.15194123       6
C               2.91890455      2.64075151     12.26128700       6
C               9.20491281      2.48615895      4.43390369       6
C               3.86697737      8.46253505     14.12339048       6
