# Supplementary material for: Towards an atomistic understanding of disordered carbon electrode materials
Source: Chem Commun (Camb). 2018 May 23;54(47):5988–91. doi: 10.1039/c8cc01388h (PMC5994876; doi:10.1039/c8cc01388h)
Supplement: Supplementary file 1 [file CC-054-C8CC01388H-s001.zip › structures_pure_small/XYZ/aC216_opt_1.50_06.xyz]

203
cutoff=-1.00000000 nneightol=1.20000000 pbc="T T T" Lattice="14.37961025       0.00000000       0.00000000       0.00000000      14.37961025       0.00000000       0.00000000       0.00000000      14.37961025" Properties=species:S:1:pos:R:3:Z:I:1
C               3.44943836      6.75711286      9.22514684       6
C               7.79162728     12.12388709      5.14212940       6
C              12.42755951      2.36886893      5.22063017       6
C               0.67855349      7.35491475     13.58530943       6
C               5.31886757     10.47287071      4.46044472       6
C              12.57542805      4.03900536      8.92869492       6
C               1.58500225      1.05890951      8.39421173       6
C               2.95494180     10.20247380      3.21367625       6
C               7.89320106      6.37053709      3.85636404       6
C               5.07276285     14.34778861      8.53203170       6
C               4.47544945      6.30186997      6.77253422       6
C               9.80013739     13.14739023      4.58942942       6
C               1.14337448      3.23393166      0.25353673       6
C              13.80301489      0.92525819      9.11167821       6
C               4.46851701      3.18681584     12.94196404       6
C               7.85238581      7.55746075      6.46221637       6
C              13.14109907      1.92773109      1.08037546       6
C               4.96413062      8.25448852      0.55965935       6
C               9.84955137      8.89942673      6.09996528       6
C               0.41804501      8.98262735      1.77217302       6
C              11.11915426      8.45023597      4.05326062       6
C               2.10925143      6.50955092      9.85598279       6
C               2.10628308     11.16922076      3.93743210       6
C              11.68103299      6.77665633      1.87505458       6
C               0.17218762      5.26688843      8.56420129       6
C              10.16459460      7.44181771      3.64899015       6
C               4.75167460      8.83437782      2.91940853       6
C               2.82029232      9.30620871      1.86668760       6
C               3.53379251      5.02660117      3.30998406       6
C              13.39179407      3.37369662      5.47852082       6
C               4.93341451      1.67408298     10.83357984       6
C              13.97325858     12.38332665      5.51699848       6
C              12.02824534      1.03517329      3.08621382       6
C               0.58325229      6.65736462     12.24905762       6
C               5.56559666      4.94932378      1.90970290       6
C              10.69956749      0.67959198      5.96761955       6
C              14.10172313      3.69939832      4.26529002       6
C               2.51188894      1.96574040     10.60388999       6
C               4.14076801      7.45821320     11.37815605       6
C               4.13167774      8.67287106      1.68850888       6
C               9.73997484      0.40097763      6.97404776       6
C               8.45492020      8.84771883     12.13508155       6
C              12.83018513     12.40741953      6.35676569       6
C              10.28556149     10.40116134      8.21351001       6
C               3.28737740      4.17790090      0.99603008       6
C               2.71959166      4.50589419      2.27786566       6
C              11.18000039     12.28884080      0.17023431       6
C              10.47199144     11.11035459      0.04913342       6
C              10.93851930      9.27147167      5.22506276       6
C              13.07707040      6.24071394     14.34627655       6
C               2.83219365     13.80350709      6.85936126       6
C              12.28925987      8.62102433      3.23282830       6
C              13.55568526      4.91012536      9.47269951       6
C               8.94723266      9.84251510      1.30536826       6
C              13.75765660      5.79279095     12.02467761       6
C               7.45710605      8.44716974     14.21708550       6
C              12.72650143      0.11312920      9.45172310       6
C              11.54917341      2.48950768      7.43468005       6
C               3.75873504      1.41723184     10.11860729       6
C              10.15688947     10.56156223     13.14056600       6
C               9.40019889      5.78586334      1.94279876       6
C              13.81648199      8.01325496      1.37975618       6
C               7.59805747     13.73414535      7.49370833       6
C               5.21901019      3.86107316     13.99917589       6
C              12.26125329      0.98797500      1.68938842       6
C              11.98547314      5.98361611      0.80531934       6
C               9.25548918      9.48234068     13.16238895       6
C               9.55055745     12.21085540      3.49990756       6
C               1.74816184      6.82782424     11.30462811       6
C               0.78416731      2.24291184     12.35951251       6
C               8.68333896      9.16191912      0.06651771       6
C               1.38293519      5.94871236      8.76817881       6
C               5.27420732     11.62899375      5.24754889       6
C              10.55732643     11.32282752     12.00451644       6
C              13.20016809      9.61919253      3.50409944       6
C               0.14332247      1.61639157     10.10117720       6
C               6.45474309     13.07623802      6.93158112       6
C              11.06744520      5.15741097      0.17886890       6
C              12.30422495     13.55951848      8.44245804       6
C               8.05615530      9.52680330      2.32722474       6
C               4.19785933      9.85224106      3.73270342       6
C              12.53140033      3.49303869      7.66851987       6
C              10.39381721     11.20708594     10.56105272       6
C               8.60786800      0.97960850      9.11851846       6
C               7.01823603      5.08519962      1.69828899       6
C               4.05373741     13.18715247      6.63120240       6
C               2.49362594      3.54442341     -0.07108842       6
C               3.84225928      0.58250914      8.89228822       6
C               7.38117495      3.41207749     12.84763913       6
C               6.15005293      1.18330705     10.31370049       6
C               1.82626120      8.06377918     14.15738087       6
C               1.92309437     13.15090564      5.87315440       6
C               9.76414281      5.07633869      0.69755549       6
C               2.65196114     12.11380910      5.03232074       6
C               4.30175797      5.80841408      5.38732372       6
C              11.07855886     12.97580295      1.39596834       6
C               5.05917682      7.75827936     12.39243796       6
C               6.69272264      2.65934830     11.92755957       6
C              14.01112291      7.22408678      0.18794164       6
C               2.15894536      2.46629891     11.98637610       6
C              13.52027105      1.82160738     14.10444265       6
C               8.91620227      7.89632430      5.63824782       6
C               2.12942286      5.86787395      7.54392325       6
C              10.59394538      2.82884275      9.72027302       6
C               0.63956292      3.50165825      1.57686010       6
C               9.66919803      1.14679933      8.19068461       6
C              11.58961604     14.28695995      3.71916908       6
C              11.15100148     11.42322478      7.74539519       6
C               0.10332310      9.82999084      2.89601398       6
C              10.18002494     12.07583968      2.21247702       6
C               2.85545806      7.37984856     11.98296145       6
C               6.76513912      6.80776454      6.01910060       6
C               2.73437201      0.37440973      7.97839250       6
C               6.35562184      7.45743573      8.23592677       6
C               8.51703567      1.80785046     10.32810014       6
C              12.61452072      7.78833147      2.15724033       6
C               4.91340415      5.27255794      3.13995585       6
C               5.39563811      5.77325603      4.41497320       6
C               0.28208426      0.66393147      7.99184098       6
C               1.39011924      4.17397402      2.61865752       6
C               4.69197111      4.37620786      0.84380875       6
C               7.45203632      4.54260853      0.46383424       6
C               6.43764558      8.31053203      0.79720187       6
C               7.51857589      0.15794432      8.66442315       6
C               5.19093028     13.49187849      7.40132139       6
C               0.33570032      2.49447528     13.69195528       6
C              11.74322847     14.27745884      0.99492387       6
C               2.98040447      7.85792955     13.36420824       6
C              11.86000006     11.39228066      6.49742426       6
C               1.37156940      5.19222599      6.48772231       6
C               3.12245184      5.29710720      4.67705861       6
C               4.01539312     12.23349503      5.54923507       6
C              11.64430639      3.70598014      9.89194799       6
C              12.89535043      5.56021813     13.14012869       6
C               8.96828963      7.21536970      4.37392633       6
C              11.58050595     13.03861705     13.46390994       6
C              11.25129141     12.55538709     12.22477998       6
C              14.19223701      1.62475825     11.45040461       6
C              13.52526918      3.91521534      6.74421626       6
C               6.36694658      7.90656097     11.98238720       6
C               4.51516200      7.24643570     10.02145209       6
C              10.60629399      2.15658149      8.45054736       6
C               9.86743945     10.91396733      1.30144023       6
C              11.55503925      1.80777378      6.18067832       6
C               3.03642318      3.07135009     13.03176506       6
C              10.40864921      6.64383605      2.50920483       6
C               6.10474069      8.78072303      3.14422770       6
C               9.60857291      2.69241993     10.75192175       6
C               1.71129446      8.85595382      1.09904312       6
C              12.04033675     14.28344393     13.96608004       6
C               8.75186281     13.80410896      6.70977719       6
C               7.24482010      1.82771866     10.90147127       6
C               6.60197536      3.95238540     13.89106804       6
C               8.13245805      8.73000886     10.72714533       6
C               6.51767246     12.20187042      5.77906176       6
C               7.39567748      8.27001888     12.83033675       6
C               8.84260577      9.26742599      9.65522402       6
C              13.06579940      0.82505980     11.85630704       6
C              12.37485364     14.37378910     10.83757566       6
C               0.15835965      4.79486752      7.17949448       6
C              -0.11646563     14.12037750      7.02460930       6
C              13.43886025      2.97255517      3.25272045       6
C               7.76858762     10.29324221      3.51679517       6
C               0.55583566     13.34173345      6.00122714       6
C               8.78045345     13.04207351      5.54426625       6
C               9.79591954      3.49035997     12.00155737       6
C              10.75233356     14.17632953      4.79394899       6
C              11.86522517     10.37196439      5.45669220       6
C              14.06829477     11.36701612      4.60742521       6
C              11.53237796     13.23782749     11.02203450       6
C               8.62973295      8.81126825      8.31008171       6
C               8.77960151      4.44073636     14.31718622       6
C              11.09780032      4.19517490     12.15391609       6
C              11.42178407     12.48100931      8.67813522       6
C              13.01762995     13.48157340      7.25745905       6
C               8.78466964      3.72783549     13.02396243       6
C              13.22284431      5.10286625     10.88257272       6
C               3.43322011      6.34275630      7.77710043       6
C               5.77285131      6.80349437      7.06186536       6
C               9.63398591      9.37626750      7.43645436       6
C               7.64813031      7.96287589      7.79767946       6
C               6.95386220      8.65322253      2.06989692       6
C               0.94831834      4.34168057      4.01628568       6
C              11.62098639      4.86064019     13.26269419       6
C               5.90449332      7.59013713      9.58988266       6
C               5.26368776      2.56343133     11.93615841       6
C               9.87106471     10.29957956      9.60221108       6
C               1.48823366      1.73458247      9.68105807       6
C              12.94649236     10.49652511      4.55654744       6
C              12.82520364      0.85249443     13.28230505       6
C               6.24485008      0.34427144      9.22019237       6
C               6.50026783      9.81046741      4.02570667       6
C              12.47833648      2.12053355      3.82829798       6
C              13.82149215      2.85683790      1.92456700       6
C               8.06569583      5.73398044      2.53825243       6
C               4.40137305      8.00383794     13.65711433       6
C              11.04299247     12.36780932     10.01069499       6
C               0.72358015     10.91098481      3.70232605       6
C               6.69055749      6.27292804      4.71200529       6
C               6.79561038      8.03019855     10.62690524       6
C              11.98271321      4.35249747     11.06851273       6
C               1.79394878      4.96275266      5.09338559       6
C               8.35489682     11.47166482      3.95984415       6
