# Supplementary material for: Towards an atomistic understanding of disordered carbon electrode materials
Source: Chem Commun (Camb). 2018 May 23;54(47):5988–91. doi: 10.1039/c8cc01388h (PMC5994876; doi:10.1039/c8cc01388h)
Supplement: Supplementary file 1 [file CC-054-C8CC01388H-s001.zip › structures_pure_small/XYZ/aC216_opt_1.50_07.xyz]

216
cutoff=-1.00000000 nneightol=1.20000000 pbc="T T T" Lattice="14.06102997       0.00000000       0.00000000       0.00000000      14.06102997       0.00000000       0.00000000       0.00000000      14.06102997" Properties=species:S:1:pos:R:3:Z:I:1
C              11.06195137      9.30146445     11.17616996       6
C               7.63188542      1.35066150     13.52203063       6
C               3.38088236      0.16327243      9.75209338       6
C              13.34318506      1.28261096      2.19414961       6
C              11.40587921     12.17437288      4.05712418       6
C               2.28902192      5.00955782      1.78862408       6
C              11.66615625     12.25361190      5.49281700       6
C              11.90605848     11.71186597      1.68787144       6
C               8.68407298      2.96058291      8.84612860       6
C              12.27631639      2.92579727     13.40821924       6
C               5.45705107      4.23165489      0.17931508       6
C               2.36491472      8.37969779      0.41992703       6
C               5.08271361      6.77196499     12.30622151       6
C               2.01126018      0.07419732     13.76759702       6
C               4.00690465      1.56544989      6.50576999       6
C               8.13956140      1.89244009      9.65591424       6
C               6.71618993      5.57510355     10.78449980       6
C               5.03112925      2.30068009      4.42606788       6
C               3.79088519     -0.04549718     12.11152265       6
C               3.41523121      9.20470371     12.46049336       6
C               0.06315788      7.11392250      3.08823580       6
C               7.37843873      7.73107348      5.00647451       6
C              11.50176150      9.65058589      8.82902594       6
C              11.28158175      4.32299121      3.24553348       6
C               6.36219266      2.02488508      4.97035730       6
C              11.24022576      4.98007261     13.60866389       6
C              13.07297200      2.61796782      4.09182007       6
C              12.13023676      1.57281150     10.79659225       6
C               9.52520050      8.17390357      0.34777675       6
C               0.49043861      9.16373344      1.57145286       6
C               9.06784259      6.01935664      6.17879891       6
C              11.90218323     11.31192864      3.08137337       6
C               1.44082966      9.43364193      0.52607131       6
C              11.31783191      4.38162302      0.82691123       6
C               3.59355198     10.82763518      8.37234587       6
C              11.12187502      4.60099908      9.12817251       6
C               9.36079199      5.44845083      7.41756505       6
C               0.17217208      0.50215485      5.74839660       6
C              12.54090235      6.91133901      4.98550138       6
C              10.80667468      4.95051849      1.99625238       6
C               4.28953819      4.76581026      0.66521333       6
C              11.81055960      2.94219636     10.57060085       6
C               4.62942077     13.40355064     13.07281665       6
C               6.19065321      8.40968609      5.53733401       6
C               2.47452448      3.01463295      3.50087477       6
C              12.91120439     13.40972482     11.85085244       6
C              11.28665737      8.75469862      9.88995504       6
C              11.34634118      5.15321173     10.45171899       6
C               7.26829549      6.39744090      8.45202641       6
C               2.66351957     11.87224895      8.10442437       6
C               3.78626221      0.45586680      8.47557263       6
C               9.81862154      1.81774512      6.59519038       6
C               0.77087060      7.83713476      2.07054985       6
C               3.59991589      3.19611863      2.64864684       6
C              10.05478483      6.16875633      1.69388929       6
C               0.24488611      3.49063175      4.46766389       6
C              12.53296202      5.49133164      4.89674916       6
C               2.52188593     11.81102034      6.71088287       6
C              12.55781493     12.62527486     13.14051236       6
C               3.85266463      2.19755869      5.26983577       6
C               7.57211275      8.24409627      3.63642021       6
C              10.84979984      7.01430228     12.10317505       6
C               9.64433978      1.16734049      5.24376460       6
C               0.86632708      1.71962425      6.27917530       6
C               8.47726000      7.99939981      2.53662925       6
C               6.14573524      0.50941403      9.21109076       6
C               2.57767181      6.19619989      1.11047023       6
C               5.95787301      5.65515948     12.05414145       6
C               9.47159025      6.35243137      3.92347217       6
C               3.39163131      4.14359848      1.63832696       6
C               6.47120090      9.08423895      3.40707862       6
C               6.03061455     11.51266859      0.54200106       6
C              11.20652335      5.02133284      4.56729795       6
C               6.13077796      4.61290894     12.99141216       6
C               7.91335147      2.03589983     11.06087747       6
C               5.73858672      0.15438052     10.55787869       6
C               5.14908101      0.62864353      8.24405926       6
C              11.51339418      9.15230384      7.53848378       6
C              11.36137951      3.17675479      9.25304085       6
C               1.91124303      7.38160553      1.29193860       6
C               9.93289124     13.77786044      2.60542794       6
C              10.72439528      6.26310315     13.34984107       6
C              13.44539671      1.31828834      3.61425898       6
C               4.13692547      6.99089597     13.40014292       6
C               4.88816984      2.70339798      3.03922099       6
C              -0.00726773      0.30105521      4.37859936       6
C               3.73116033      6.02682498      0.29163354       6
C               2.62529578     11.42565749     10.32505492       6
C               0.50773421     11.33000870     13.22884069       6
C               1.67502965      0.87265866      7.09759758       6
C               4.75637090     10.39785013      2.76812729       6
C              13.42547792     11.76151926     13.88259554       6
C               1.02241947     13.52549282      2.37501954       6
C              12.18587953      3.19747962      3.10256767       6
C              11.71900516      4.09873673     11.32511674       6
C              11.77519588      9.94751099      6.39296442       6
C               4.27064729      8.89529715     11.38473381       6
C               7.11433143      1.95175120      2.60066723       6
C               6.97301762      2.59772620     13.76027370       6
C              10.08886751      6.85187618      0.43324499       6
C               8.29803075      5.38958853      8.39038461       6
C               5.10120921      8.72177856      9.16811827       6
C               2.18671232     12.89611277      1.83814691       6
C               8.08133516      1.17801313      1.89795994       6
C               8.69918935     10.88955984      0.04945307       6
C               4.48282179     10.01691386      4.11194187       6
C              11.14189485      6.85865343      8.27515975       6
C               1.46377454     10.35330009     13.56431856       6
C               2.41198100      0.17052170     12.36896103       6
C              11.93608994     11.83084622      7.88535378       6
C               1.55306538     12.42137407      4.54904940       6
C               1.60318869     12.57678131      5.97161246       6
C              11.91149991     13.20900235      8.12868006       6
C               4.14732841     10.10043923      7.30654162       6
C               3.43965209     10.72220348      4.76348396       6
C               5.95558642      2.56865389      2.09235835       6
C               0.27226541      0.41851120      1.59463482       6
C              11.40208218      7.77182446      7.22177748       6
C               8.78291453     13.39388562      0.43601527       6
C               5.57748346      9.18128801      4.51639737       6
C               7.54893276      0.99755304     12.04713742       6
C               8.71302974      1.32941309      4.17558689       6
C               3.03596696      1.00909969      7.39939252       6
C               4.33400669      0.08802670     10.79213546       6
C               3.60125111     10.57044051      9.72082048       6
C               4.70158617     11.86756026      0.88705528       6
C              11.98167117      0.98432745      9.53038640       6
C              12.05506318      3.14172226      0.72447301       6
C              10.98469644      1.37874309      7.36026898       6
C               6.01469884      9.90392463      2.35042513       6
C              12.92441988      1.71177642     12.99036160       6
C               2.45718306     10.27038956     12.53045742       6
C              11.23287253     10.68871742     11.41556868       6
C               6.69669266     10.45928279      1.28289654       6
C               5.28752830      1.22496518      6.97448238       6
C               4.32726648      9.48688419     10.11098976       6
C               7.62947821      3.37754048     11.46508492       6
C              11.17427192      7.37244451      9.63708213       6
C               0.34607902     13.12994985     11.60588320       6
C               2.88444498     11.91351823      2.59429790       6
C               0.99537685     13.72616413      6.52827314       6
C              11.78761596     11.00971318      9.03697371       6
C               7.40057338      1.91803101      4.02394288       6
C               4.02550993     12.85458132      0.15978242       6
C              12.69579219      9.08046269      4.09391688       6
C               9.92757743      5.76475431      4.99542143       6
C              10.56752868      0.14420508      4.89506647       6
C               8.77212920      2.38027103      7.40996340       6
C              12.13749725     13.67566644      9.42550027       6
C               7.56100840      4.43531924     10.52435752       6
C              13.19310599      7.70673614      3.96631017       6
C               8.61322321      8.73911921      1.30960375       6
C               8.11677645      0.63668607      0.54699350       6
C               9.31696923      6.85105187      2.68870073       6
C               3.35643461      8.20771309     13.47996032       6
C               6.01881061      8.19787795      6.92184728       6
C               0.34614005      5.71770535      3.39078206       6
C              11.94934098      9.06821642      5.31724754       6
C               5.64711857      7.61729627      9.97049801       6
C              11.87970321     11.33276353      6.53710049       6
C              12.54364607      0.85899907     11.89400209       6
C              12.27268225     12.83528098     10.56296718       6
C               1.23049852      4.82790657      2.67951075       6
C               1.22559641      3.61120083      3.31727280       6
C              13.77766634      4.96440878      4.41270802       6
C              11.78490231      7.73838604      5.82396127       6
C               0.77436405      0.59753179      0.22977044       6
C               8.99170223      0.73275768      2.88742669       6
C               7.90853120      6.91130190      6.08277920       6
C               2.56554562      2.64963677      4.85102832       6
C              10.64902209      8.41174643     12.21849017       6
C               2.13551774     12.36962448      9.34005063       6
C               9.74351434     10.37147227     13.34531814       6
C               6.98835443      3.55171035     12.70710362       6
C               9.96706887      8.97073507     13.32739995       6
C              11.29543918     13.54780890      5.88609150       6
C               8.00844765     10.01557866      0.92234161       6
C               2.12737597     11.28850600     11.59638846       6
C               0.90345468     11.94460820     12.02929503       6
C              12.76501298     10.11471061      3.14242469       6
C               6.02802563     13.24607125     12.84155512       6
C               9.92787924     13.17775401      1.30674868       6
C               1.48289205     13.98249914     11.21770358       6
C               6.52087423      6.53624184      9.70991768       6
C              11.81177137      4.03859564     12.70008157       6
C               6.58392488      0.02666141     11.74998358       6
C              10.68418911      5.47223572      8.10649415       6
C               2.74297079     13.30465807      0.56727441       6
C              11.44536766      1.90263904      8.58103724       6
C              13.02291902     11.14092163      1.06366263       6
C               5.09026495      8.98300228      7.74219741       6
C              10.67659227     13.39950157      3.72858894       6
C               6.49374568      1.60340442      6.38726414       6
C               3.39706607     10.78009489      6.17511896       6
C              10.67308544     11.21312477     12.64317038       6
C               7.52309626      1.60682999      7.37382961       6
C               0.76479996     13.32743992      3.75868342       6
C              11.22386006     12.21221890     13.45023458       6
C               6.07196041      3.03724711      0.71391478       6
C               5.06072892      7.73291656     11.29322157       6
C               2.05314404     13.72403008      9.98581751       6
C               4.06819814     11.34805519      2.04657578       6
C               8.17646505     12.28017594     13.93171751       6
C               7.34889243      1.11032078      8.74456955       6
C              -0.00773155      1.33660136     13.52614289       6
C               6.73315978     12.34541732     13.67153470       6
C               1.24102211      2.80041386      5.46830051       6
C               7.06227644      7.18172114      7.27317972       6
C              11.45325337      0.04154879      7.13450007       6
C               8.27373647      4.27619611      9.27254599       6
C              11.82446249     11.51533138     10.38512261       6
C              12.47626637      2.46889654      1.87295497       6
C              11.12202695      6.49314882     10.77575163       6
C              10.96226587     12.36727184      0.86062382       6
C              13.52271780     10.08417514      1.90426574       6
C               2.56920786     11.60397733      3.95999531       6
