# Supplementary material for: Towards an atomistic understanding of disordered carbon electrode materials
Source: Chem Commun (Camb). 2018 May 23;54(47):5988–91. doi: 10.1039/c8cc01388h (PMC5994876; doi:10.1039/c8cc01388h)
Supplement: Supplementary file 1 [file CC-054-C8CC01388H-s001.zip › structures_pure_small/XYZ/aC216_opt_1.50_08.xyz]

206
cutoff=-1.00000000 nneightol=1.20000000 pbc="T T T" Lattice="14.31825500       0.00000000       0.00000000       0.00000000      14.31825500       0.00000000       0.00000000       0.00000000      14.31825500" Properties=species:S:1:pos:R:3:Z:I:1
C              12.74859189      9.18143050      1.08510480       6
C               7.61689936     11.38070982      1.40565916       6
C               1.02528621      4.35656729      6.90886519       6
C               1.78744301     13.15557752     10.61880202       6
C               6.84764682      2.22802767     10.15348462       6
C              11.31260333      1.11061749      1.92000053       6
C               3.26788436      5.93577929      7.04697954       6
C               9.60955373      8.48566375     11.11597905       6
C              10.83580351      7.80723120     10.50687248       6
C               4.32856661      7.33252696      3.48869639       6
C               9.04918664     -0.07256328      2.00550648       6
C              13.71777048      3.98355701      8.49260461       6
C               9.15249984      7.59159088      2.51684646       6
C               9.95724595      0.97570947      2.32831728       6
C               5.97618576      7.51595652      9.17363036       6
C               6.11591178      5.43465829      5.50207863       6
C               3.88267621      4.94671201      4.63840002       6
C              11.51282572      6.58460177      3.46876420       6
C               5.69899308      4.68606381      3.00021373       6
C               1.83912743      3.59270990      4.49777232       6
C               5.94336955      8.98016576      2.62289709       6
C               4.58248492      6.31965171      7.45050139       6
C              11.03447608      2.65705674      3.58610365       6
C               3.04579550      1.27881377      7.10807949       6
C              11.65537769      4.23575415      9.70234108       6
C               6.54128071      5.46026194      2.15511628       6
C              12.73054928      5.90156777      3.71532759       6
C               5.25026253      3.42006936      0.93524928       6
C               8.99479259      0.31587135     10.67930403       6
C               2.12657930      6.53195913      3.71319631       6
C              13.15615421      7.61812261      9.59882946       6
C              12.46284790      9.74882857     10.42509456       6
C               2.27140805      7.44522963      8.72364514       6
C               7.67191577      2.41229415      6.42737344       6
C               3.81275654     14.20961076     12.24862476       6
C               5.92533036      1.50273834     11.13296939       6
C               0.25321542      3.31661528      7.50116799       6
C               8.09643995      2.55273240     10.77032102       6
C              11.77713192      5.65731174      9.70430568       6
C               0.86967005      5.85022326      3.80356647       6
C              13.98218554      5.37171068      8.54925109       6
C               4.73709390      7.21514687      8.53654585       6
C              12.61152271      4.52259425      3.99675600       6
C               0.38018871     14.21459880      1.72312552       6
C              14.02407436     11.95717553     10.65044222       6
C               2.51612787     10.40171971      2.41341677       6
C               2.83358062      0.36426445      4.51415007       6
C               9.13242210      6.72639968      3.60835331       6
C               8.90760234      6.41512571     12.17341614       6
C               6.89740949      6.77274361      2.79439111       6
C               2.08416302      6.35505714      7.80822303       6
C              10.10784717     13.78092979     10.63228803       6
C               1.51893238      0.28263611      2.48614810       6
C               7.52962521      4.34245558     12.39634648       6
C               4.43064497      1.59549198      9.07742808       6
C               1.78159353      1.46564626      6.49285668       6
C               3.58678207      0.57470324     11.00148118       6
C               8.03438081      7.33063181      0.34726356       6
C              12.97310696     11.28400905      0.09414297       6
C              14.01870445      7.77575624      2.73900559       6
C              13.82585568      3.80686169      4.02175610       6
C              12.49037604     13.55715971     10.44886059       6
C               7.39241934      9.02544326     10.33894187       6
C              10.29694058      9.09295730      0.93102566       6
C              10.21384511      4.71516510      4.56332359       6
C              13.56685604      0.71150330      1.84988184       6
C               9.78427149      1.93400571      3.37813082       6
C               5.45138571      1.50888798      6.88425151       6
C               8.34180847      4.98577897      6.13681285       6
C              10.32828311     11.11300524     10.88905773       6
C               8.04370644      5.58897283     12.94753346       6
C               9.14603043      4.10487086      5.34421238       6
C               4.94092849     10.92007399     10.80475791       6
C              13.97988107      6.54275861      3.44694329       6
C               1.80965366      1.69825949      2.76420849       6
C               9.40555485      4.45810404     10.74783946       6
C               2.49842468     13.95789229      3.26704301       6
C               3.14032825      4.98257628      5.98041430       6
C               7.55876614      3.16689897      7.67283358       6
C               5.70555566     13.06239657     11.50457165       6
C              10.32147014      8.14177464      1.99236303       6
C               9.42566848     13.25051745      1.00564018       6
C               2.30680575     11.79672211      2.14395928       6
C              10.30315501      6.06553048      4.03194493       6
C               2.43233742      0.11875237     10.34672430       6
C              11.36017508      0.02150240     10.38479332       6
C               8.29926493     12.53478519     11.06763335       6
C              13.03211984      6.24609238      9.26085101       6
C              12.80681602      8.21348910      2.11034076       6
C               0.36171853     10.75450776     10.49431970       6
C              10.42773013      2.27621354     10.37516506       6
C               0.74246395      1.26689728      8.72245748       6
C               3.80963775     11.81411226     11.17834868       6
C               7.80626593      6.40077499      4.00737337       6
C               3.66683464      3.26934693      2.80286586       6
C               1.25330282      2.17201701      4.07659189       6
C               1.05769100     11.90041844      1.43767258       6
C               6.73383253     13.33631193      2.72670012       6
C              12.04856291      8.38776478     10.15719632       6
C               6.50530255     14.25416418     11.32585001       6
C               1.40437397      8.37440344      9.44666910       6
C               8.36758622      8.01948707     10.30228916       6
C               2.46569722     11.86140448     10.77622308       6
C              12.68904817      3.36757071      9.23724767       6
C               6.60687625      1.54339550      6.04420304       6
C               2.08554215      7.84162768      3.23290931       6
C              11.77613965     10.97864284     10.70068909       6
C               9.43206681     10.00192689     11.01087134       6
C               5.01123736     10.07712004      2.63488899       6
C               5.65520318      7.65379997      3.07455006       6
C               3.53128692      1.62285720      0.99440573       6
C               6.70446665      2.49326455      8.78496371       6
C               4.12029443      0.47336600      5.08164324       6
C               6.64966733     12.00535973      2.20311749       6
C               7.69821765      0.88815295      3.93005015       6
C              11.70423273     10.81661824     14.09519996       6
C              13.75332090     14.16455445     10.18638297       6
C               0.97766342      8.44695359      2.65540743       6
C               4.33115177     12.94030353     11.82032627       6
C               5.51375919      1.91488392      8.21767541       6
C              13.34979478      1.78867795      2.79644496       6
C               0.17185489     12.95580028      1.09519040       6
C               7.80379981      7.66281679      1.85359611       6
C               2.28050920      9.43277806      9.98912634       6
C               8.22013388      6.72410977      9.87121559       6
C               7.49751090      5.79321244      5.20361327       6
C               1.75746816     10.66659858     10.43718944       6
C               6.85891501      5.62364485      7.89651514       6
C               7.78292375      4.56767920      7.38509337       6
C               6.53446088      3.56031983     13.08225453       6
C               7.17823312      9.00762183      1.92076747       6
C               3.17295215      3.85747793      3.91171945       6
C               9.00122536      9.64685187      0.28220097       6
C               3.13637959     12.74052282      2.83812822       6
C              11.30736423      3.91067564      4.15846915       6
C               0.89945594      5.54017720      7.69756405       6
C               7.65591259      6.04814814     14.24775167       6
C               6.25286013      4.03168052      0.14299663       6
C               4.04709521      0.61619694     13.38131254       6
C               7.83431040     13.90565516     11.03200124       6
C               5.47570753     13.59235658      3.35848746       6
C               9.69320027     12.40757343     10.88268815       6
C               1.30595129      9.71331913      2.15448606       6
C              10.72484568     12.98140373      0.34360189       6
C               6.84749330      5.17390689      0.77604065       6
C               0.72685199      4.50821924      4.08339047       6
C               9.35660686      5.92530598     10.72802475       6
C               7.81509418      9.97896634      1.21916065       6
C              11.51557839      9.54180355      0.46120533       6
C              11.51561731      1.42869329     10.11555743       6
C               6.08289269     11.72681970     11.05781459       6
C               8.28836758      3.83281270     11.29964638       6
C               3.49677050      0.36577494      0.36174483       6
C              12.63426477     12.13152513     10.66661756       6
C              10.60558669     11.66894976     14.04349918       6
C               4.88738676      9.61592323     10.18986390       6
C              14.13082688      2.44558226      3.73654235       6
C               5.35013017      0.21490141      4.37790760       6
C               4.57936112      1.37960608     10.45827064       6
C               4.92088776      3.75551353      2.27669501       6
C               8.69152198      1.88144678      4.23707295       6
C               4.76962751      1.90515464     13.35858826       6
C               1.77967413      1.18879170      5.11483811       6
C               3.64012399      9.04916480      9.79931372       6
C              13.85914562      9.68569349     10.22827601       6
C               3.49189985      6.21820717      3.92219885       6
C               5.79802178      5.74642552      6.94377295       6
C               3.17237577      1.35328182      8.49989548       6
C              13.24157051     12.63834532      0.42835042       6
C               7.44663598     11.44968321     10.98765603       6
C               4.21533426      1.08134392      6.34975246       6
C               3.38745101      8.36733564      3.18375941       6
C               7.83281916     14.25329154      2.83763984       6
C              13.65947632     10.25020428      0.78958226       6
C               5.35592266     11.44954141      2.52646969       6
C               9.33929961     11.11516864     -0.08756108       6
C               4.53038366     12.54179642      2.99579713       6
C               3.59238754      7.86775649      8.99533489       6
C               0.41300819     13.15578640     10.45700104       6
C               8.64705844     12.05166627      0.70948346       6
C               4.49696654      2.42064034      0.32693388       6
C               6.07144076      8.75271271      9.92062491       6
C               2.92101705      2.20202755      2.15842967       6
C              10.71350580      6.44712199     10.28478398       6
C              12.06897033     13.47103789      0.57257131       6
C               5.80607206      2.36120560     12.54247910       6
C               9.16934374      1.70726581     10.60817780       6
C               8.60733987      2.76414084      5.38488408       6
C              11.54975419      7.66659346      2.54677592       6
C               0.51562628     10.58218900      1.39757169       6
C              13.85304540      1.08313899      9.49921957       6
C               5.35781505      4.95412948      4.45797529       6
C               2.02349433      0.89315873      9.22044545       6
C              10.47738904      3.68486675     10.25456144       6
C               7.04029734      6.52141500      9.02221407       6
C               2.03280456      4.16931634      5.92231001       6
C               6.55150629      0.88579749      4.78796658       6
C              12.70124917      1.95643819      9.54833853       6
C               8.67517642      8.27944201     13.78514635       6
C              12.29943208      0.32155573      1.31132116       6
C               8.04389411     10.19767769     10.83378974       6
C               9.14412460      7.77100231     12.50600064       6
C               0.76377204      2.01152153      7.46828063       6
C              11.95405720      2.04647741      2.73418133       6
C               3.65948732      9.67714849      2.81726408       6
C               0.01584751      8.46377709      9.67509046       6
