# Supplementary material for: Towards an atomistic understanding of disordered carbon electrode materials
Source: Chem Commun (Camb). 2018 May 23;54(47):5988–91. doi: 10.1039/c8cc01388h (PMC5994876; doi:10.1039/c8cc01388h)
Supplement: Supplementary file 1 [file CC-054-C8CC01388H-s001.zip › structures_pure_small/XYZ/aC216_opt_1.50_09.xyz]

201
cutoff=-1.00000000 nneightol=1.20000000 pbc="T T T" Lattice="14.06045890       0.00000000       0.00000000       0.00000000      14.06045890       0.00000000       0.00000000       0.00000000      14.06045890" Properties=species:S:1:pos:R:3:Z:I:1
C               9.35810947     13.46491719      8.02945467       6
C              10.18566122     10.17388323      7.75864009       6
C              12.08007927      2.27675011      1.80807106       6
C               8.31676492     12.66755499     10.33032802       6
C               5.08648014      4.78363054      1.58053045       6
C               0.17934679      4.90327768     10.61845853       6
C              10.81827822      1.18325549      4.57239264       6
C               3.56681538      5.39425466      3.71233918       6
C               9.03558656      8.38268695      2.97696598       6
C              10.43415513      0.62784322      5.81390740       6
C               3.19261033      5.44438996      6.12503345       6
C               4.22245727      4.89227322     11.29599571       6
C              13.99853185     12.25368153     13.72372671       6
C               0.03482225      4.57824474     12.03268948       6
C              13.67356923      3.20988685      5.91697518       6
C              10.94423110     10.64379754      5.48103652       6
C               6.47440435     11.76362448      9.18249223       6
C               8.12947620      8.79980025      8.08000838       6
C              11.95805498     10.90931599      2.45688645       6
C               9.78820804      0.82014702      3.61657719       6
C               3.07764855     11.34585567      7.61897589       6
C               5.93713101      7.51350926      7.61510396       6
C              12.55752923     11.61145327      8.69344571       6
C               3.88242763      5.85312398      4.97676704       6
C              10.46139331     10.23698546      9.12358411       6
C               6.40280301     12.68983379      6.02553704       6
C               1.88051831     12.99327301      2.02847847       6
C               2.60301612     10.26208850      8.37826904       6
C               3.19273768      2.70258439     10.85584167       6
C               8.71570831     13.35453549      6.76303250       6
C               9.09743422      9.45659021      7.25388623       6
C              12.66911404      2.71156779     13.35150594       6
C              13.87115614     12.38612864     10.76426261       6
C               2.26398606      8.12446182     11.10567337       6
C              13.70031473      3.76949419      9.84798693       6
C              13.75730775     12.04053878      1.06353884       6
C               0.14100013      3.56500797      7.22154601       6
C               2.01747382     12.79319950      4.43994004       6
C              13.71476019     12.33606736      9.29624117       6
C               0.59919151      6.95563334      9.14755604       6
C               8.55265006     12.79576588      8.95794322       6
C               0.89130684     12.90870895     11.56396013       6
C               0.51068342     12.40598591      2.15005065       6
C               4.65102657      4.58157858     12.63449908       6
C              10.90468134      1.47643228      1.36196795       6
C               0.92467769     12.49674605      7.05998903       6
C               4.05348617      1.24903003      0.08378691       6
C               4.69635779     13.91618649      2.05029380       6
C               2.05621643      4.61617296      6.07575812       6
C               8.12195948      7.84780041     11.80081192       6
C               5.09332190     12.23255073      6.49930012       6
C              11.65517432      1.24852674     11.69042578       6
C               0.78116239      4.70529994      0.28644753       6
C              11.60575710     10.95825092      9.58827409       6
C               7.82229101      7.72498302      3.33973329       6
C               6.41139318      7.48312732     10.19003556       6
C               4.45499769      9.82561917     13.58840022       6
C              11.73706264      1.67539500     13.03443927       6
C               1.78874630      5.16424483      1.18688246       6
C               2.26776592     12.15080796      6.77093315       6
C               9.59343048      9.48222675      9.96881535       6
C              13.93820585     12.15361956      3.43853632       6
C              12.84329107     11.88498979      6.05151624       6
C              11.80128252     11.00749403     10.98841305       6
C               2.62240925      6.25824862      0.89823333       6
C               8.72083749      0.12835343      4.34447626       6
C              13.51888564      3.24500276      8.49136711       6
C               2.28575433      3.62990662      8.34405526       6
C               7.34187779      0.09105492      2.42779523       6
C               0.84891178      7.99826524      8.49566537       6
C               6.28339807      6.40967814     12.46891324       6
C               4.52862842     11.61008353      7.67699037       6
C               1.53541217      4.30749772      4.79185848       6
C               2.66475190      0.09549137     12.49447852       6
C               3.47401370      1.17407793     12.85681293       6
C               0.39842681      3.77811880      2.35240444       6
C               2.83129639     12.51822185      5.54482412       6
C              12.09169632      1.77656979      7.03032151       6
C               3.79252854      0.18959335      0.99614881       6
C               1.60857013      1.14944783      7.89738349       6
C              13.32954560      3.39415485     12.24196271       6
C               8.98480806      7.72513617      0.46442621       6
C               6.14380074     13.86322457      1.71698495       6
C               7.59659961     13.24275992     13.82095158       6
C               9.95613920      9.41259625     11.32383806       6
C               1.60001898      4.52412533      2.43133655       6
C               1.67078319      9.09355488      8.72089589       6
C               9.89092336      9.79045521      4.95333439       6
C              10.85953988      9.92964808      2.55892706       6
C               5.91799622      7.07096650      4.45458317       6
C               6.40606334     13.05175403      0.55029607       6
C               4.68264376     10.56914561     11.37319669       6
C               2.53758254     13.51153084      0.83588470       6
C              10.69227285      0.43276046     11.06396398       6
C              10.98446083     10.22922030     11.85074202       6
C               4.96589833      6.72264697      5.38384163       6
C               3.96966667      8.71055413      0.28483453       6
C               7.16444155      7.80955936      4.60985491       6
C               2.40341915      6.87592531     13.69433079       6
C               5.99279687      5.48179566      0.62308199       6
C               3.59134588      2.41613487     12.17800042       6
C              12.44704473      1.83577845     10.69882190       6
C               5.79561905      6.72581238     11.22060406       6
C               7.65347254     12.74904158     12.52373521       6
C              13.77501309      3.22929901      3.43952623       6
C               5.53126060     11.33724247     12.21454546       6
C              12.54943461      2.49646861      3.22341399       6
C               3.11334236      8.58820097     12.13980528       6
C               3.48758315      4.02838953     10.42503144       6
C               3.70243004      6.79795922      1.70117446       6
C               2.58345884      1.79987775      9.94164383       6
C               9.21037375     13.99792951      5.66144153       6
C               7.64854582      8.05565984     10.46245383       6
C               9.28409813      8.51284470     12.18888422       6
C               0.29612923      3.57376638      4.71992308       6
C              12.04792278      1.46890716      9.42878335       6
C               2.01454464      0.48281747     10.09153725       6
C               7.06624234     11.99965537     10.44830022       6
C               9.73013366     14.00069177     12.01409915       6
C              10.80501996      1.17163623     14.00065242       6
C               3.85869814      6.02540892      7.23001629       6
C              12.08911430     11.09857840     13.86581172       6
C               0.73672358      5.23064180     13.04048331       6
C               8.65061773      0.00044940      0.24373909       6
C               7.46350801      7.06305947     12.81108502       6
C               5.64329104      7.28658307      8.98252938       6
C               4.52770414      5.81034409      2.59438303       6
C              12.86946638     11.73849357     11.56331691       6
C               2.65619415     13.10682650      3.21401315       6
C               5.27510420     11.00189592     13.61880278       6
C               5.16944468     11.31972838      8.92833434       6
C               6.64648092     12.01110623     11.78852870       6
C               1.39289547      0.09441076      8.81016475       6
C              13.17856994      2.94416151     10.90962464       6
C               7.15291559      8.20262503      7.17403442       6
C               3.14995139      7.99310101     13.39924511       6
C               5.63005922      5.44118661     13.30396991       6
C              12.52215439     11.29373057      1.18385820       6
C               4.45392085     10.62218693      9.97793983       6
C               4.91181271     13.09922954      4.33417781       6
C               7.41741325     12.26921601      8.25693026       6
C               4.16873559      8.07304623      1.49506184       6
C               9.51123370      8.22134532      1.67758510       6
C               9.68855366      8.39147119     13.50200842       6
C               0.63781134     12.48556861      4.58896574       6
C               6.32509887     13.26791326      4.66850527       6
C              11.06127936     10.79175324      6.88052512       6
C               4.10375457     13.40329527      3.20603126       6
C               9.78602650      0.94238566      2.21114721       6
C               4.47089057      2.66368565      0.28879694       6
C              11.20341863     10.22787271     13.26773406       6
C               2.10525822     13.42073168     13.55302133       6
C               3.71758060      5.67536736      8.56603691       6
C               8.59101577      0.37059382      1.62235541       6
C               9.92868123      9.42452703      3.58399832       6
C               4.57880490      6.40495347      9.37060418       6
C               4.18987666      3.32854428     13.07139715       6
C               4.76757312      3.51482282      1.30534936       6
C              12.11385747     11.35606522      4.92873485       6
C               8.90212979      9.24118845      5.87968415       6
C               3.31481329      9.95550640      9.56028554       6
C               4.71230030      6.04675074     10.70649292       6
C              12.87296642      2.95021312      0.71183648       6
C               2.17180735      2.24717066      8.65975901       6
C              12.22249926     11.50867237      7.30634785       6
C               1.95080050     13.84717095     11.26980295       6
C               5.63580854     11.93384550      0.45024320       6
C              12.58746957      2.15709177      8.31414721       6
C              12.63593939     11.49216498      3.60304870       6
C              10.60517254      9.27829197      0.00949185       6
C               0.70780538      6.19916766     10.31824785       6
C               2.37098696      8.94023607      9.96223732       6
C               1.46678330      6.92220561     11.36781217       6
C               9.75499646      0.34924367     13.43884665       6
C              13.97507458      3.77499943      1.03080600       6
C               4.00750986      9.68456036     12.23816657       6
C               0.96912435     12.76251181     12.99287885       6
C              10.46646101      0.22781779      8.26275744       6
C              10.96988058      0.55963305      9.55039618       6
C               7.47050811     12.66296087      6.91060142       6
C               7.67339148      8.40740916      5.79720090       6
C               2.29282902      4.71995051      3.62652020       6
C               3.12947974      4.46697608      9.10609141       6
C               0.62308842     12.95502925      8.44763518       6
C               0.08155270     12.37898490      5.91248994       6
C               8.67841498     13.14847710     11.61799084       6
C              12.54686818      2.34645022      5.78422006       6
C               4.22699622     12.54725732      5.44092141       6
C               1.45451958      4.07038691      7.23598183       6
C              11.96913837      2.00675604      4.47782274       6
C               7.85311382      7.00627467      0.11667083       6
C               6.95856561      6.85253643      2.45053551       6
C               5.78062527      6.54666381      3.15597514       6
C               8.42360178      8.78407303      9.48365712       6
C              10.52005033      9.17044751      1.40362279       6
C               4.94893538      6.87947629      6.77443745       6
C              12.93962652     11.76101981     12.96931362       6
C               1.54003536      6.36127525     12.68202592       6
C               6.99147842      6.40335107      1.07964821       6
C              11.03969614      0.83293513      7.06325107       6
C               7.41728773     13.89532757      3.85997470       6
