# Supplementary material for: Towards an atomistic understanding of disordered carbon electrode materials
Source: Chem Commun (Camb). 2018 May 23;54(47):5988–91. doi: 10.1039/c8cc01388h (PMC5994876; doi:10.1039/c8cc01388h)
Supplement: Supplementary file 1 [file CC-054-C8CC01388H-s001.zip › structures_pure_small/XYZ/aC216_opt_1.75_01.xyz]

212
cutoff=-1.00000000 nneightol=1.20000000 pbc="T T T" Lattice="13.48207809       0.00000000       0.00000000       0.00000000      13.48207809       0.00000000       0.00000000       0.00000000      13.48207809" Properties=species:S:1:pos:R:3:Z:I:1
C              11.04147522      0.00448324     10.63948998       6
C               7.61941143      6.92649588      9.63102446       6
C              10.98167432      1.45646853     10.41432033       6
C               3.29500003      5.13600665      0.62963195       6
C               0.26764180      8.14972197      3.48220156       6
C              13.02132878      0.61575910      9.59899239       6
C               0.44479274     12.35712542      2.22790065       6
C               7.06137965      0.79508209     12.21631228       6
C               4.63983880      0.01613057      3.93626274       6
C               8.32339331     11.64699588      8.55296003       6
C               1.14469223      4.23675373      6.17680956       6
C              12.54228817      1.71560169      4.10936478       6
C              11.99962227      5.14298796      8.63968713       6
C               2.29533995      0.27333433      7.00405461       6
C               2.41631224      2.21318554      5.52333576       6
C              12.05304483     10.89264148      6.24034116       6
C               5.77386497     11.46916103      4.87285911       6
C              11.55793617      4.36436847      3.37473995       6
C               4.91676603     11.25337296      5.95444271       6
C               8.83823796     13.09176495     11.44854668       6
C               6.85423040     11.88768818      1.34681147       6
C               0.11506962      0.14208729      2.73777839       6
C              11.44021004     10.33597251     11.06204550       6
C               0.25273894      5.10301178      6.85521152       6
C               2.84023368      7.73285110      8.56901319       6
C              12.89485563      2.36368354      2.88485779       6
C               0.96751343      2.33368490      7.63009157       6
C               1.11877624      9.67856808      9.33576225       6
C              12.76980104     11.40118161      5.11934015       6
C               5.80769466      4.72741793      7.34747941       6
C               3.68631243     12.86038995     11.15793385       6
C              12.24330333      1.76718514      9.81745805       6
C               7.72643003      3.38764381     10.89699420       6
C               8.60315269      8.62212947      3.54526069       6
C               5.09110458      9.93047859      6.57924137       6
C               1.82323384      6.07882903      9.84338882       6
C               9.88383148      6.44562923      3.62850519       6
C              12.65404253     12.87281724      5.05660923       6
C               5.78237960      0.73692411      0.69763204       6
C               3.87122959     13.43864957      5.22652172       6
C               1.41069554     11.05302085      8.78505603       6
C              11.48402648     12.01221619      6.85239619       6
C               1.53780492      2.37114394     12.24631255       6
C               2.09983740      8.65343097      0.15764840       6
C               3.59394579      3.14510438      2.06478786       6
C              11.38113865      5.99518871      1.68127013       6
C               3.78191522      7.73732414     12.06205012       6
C               0.10742049      1.45007146      2.04754950       6
C              -0.07090818      6.06296489     11.94946922       6
C               1.75344383      8.38230200      9.30196612       6
C               7.03334842      9.31308550      5.27660133       6
C              12.28258823     13.06974757     10.16586579       6
C               8.57114280      0.59826848      7.70107932       6
C               1.10267932     10.61850620      0.85153590       6
C               7.81017560      9.50948324      9.56894891       6
C               1.35720349      8.08253165      1.25227774       6
C              -0.07160567      9.55458630     10.09194827       6
C               9.13364291      4.94933125      5.53710136       6
C               6.40072278      3.49614700     11.54287310       6
C               2.72033663      6.40809390      0.49802804       6
C              10.27529884     12.15094616      7.52279593       6
C               4.40319639     10.22805278     11.28519398       6
C               8.18085578      4.57113107     10.16862613       6
C               8.46281318      9.90991525      1.46341150       6
C               1.94104050     12.42033339     13.38539257       6
C               5.73473739     10.16863920     10.65145141       6
C               8.58626442      3.04715588      6.85123560       6
C               0.80120909      3.60679469     12.53019463       6
C               4.91424630      7.10599402      7.31576855       6
C               2.75342009      6.36263153      8.83047531       6
C               2.62081618     11.36543652      8.04472531       6
C              11.16555994      6.31467716      8.45172057       6
C               2.59266904     11.26424748     12.72523365       6
C               3.98676846      8.07867816      7.82166125       6
C              12.90038088      8.49392069     10.91633491       6
C               4.95639322      1.35172103      1.64326021       6
C               4.41702190      3.19139424      8.61614867       6
C               9.07002198      6.15617089      4.80927315       6
C               3.93400039     12.30856124      6.13188553       6
C              12.90803240     11.87910172      9.84204096       6
C               0.77013679      4.82552682     11.70962586       6
C               5.62306830     12.39409953      3.76049384       6
C               8.88493788      7.32915011      9.20971358       6
C               9.54271949     11.06750098      8.06983027       6
C               9.87701753      6.21312132      9.14679394       6
C               3.45975998      4.18800179      8.88755667       6
C               6.57935312     11.81113626      2.74292750       6
C              12.46278425      6.20855312     13.05286575       6
C               3.62851468      5.42130021      8.33230008       6
C               4.47894437      2.61217899      1.14906158       6
C               3.56612934     11.47599573     11.69638772       6
C               4.57535282      5.23629877     12.00293925       6
C               1.33635058      1.40310441     13.24100854       6
C              13.17776681      9.04332265      4.46071040       6
C               4.77882869      5.71354981      7.57769604       6
C               0.46156972     10.05699815      1.95339850       6
C              12.96922433      0.32739499      4.04402607       6
C               6.00236928      5.51368405     10.30667766       6
C              11.69623380      9.00668079     11.49950138       6
C               0.58319566      8.71256073      2.22153884       6
C               5.79936865     12.50138434      9.69962774       6
C               6.45864772      7.69389947     10.12188270       6
C               8.21445541      0.96910338     11.42914989       6
C               2.99397351      4.38481097      1.80658140       6
C              11.24118028      3.72511838      4.59155517       6
C              11.64090752      4.04292171      9.45065125       6
C               8.05374887      7.04556628      5.29787762       6
C               3.50677939     10.37027524      8.28484596       6
C               4.78005809      1.00044734      9.46802024       6
C               1.51752074      6.13510560      2.67056977       6
C               4.46782568      6.61302956     11.51994786       6
C               8.16835701      9.77500168      2.81595433       6
C               2.91956933      2.52260517     10.25746336       6
C              11.52608036      7.47035966      7.56065782       6
C               2.92115635      7.57832653     13.16298093       6
C               6.97864121     12.97742718     12.73113729       6
C               0.52180456      1.94522603      0.78599292       6
C              10.18231911      4.02978833      5.46373283       6
C               0.11842285      7.26551100     11.05232572       6
C              10.37090091     11.14778873     11.48759902       6
C              -0.08225150      6.28104119      6.09856013       6
C               7.30461789     10.74078214      3.36959083       6
C               8.42679031     11.14709164     12.95521189       6
C               6.52537690      2.17326300      7.97300241       6
C               0.67680385      6.08737790      4.87553601       6
C              10.91279761      0.68972902      6.56975160       6
C               7.29840852      5.57703055      9.87911486       6
C              11.86292452     13.18963960      6.20427140       6
C               5.58209019      4.58416775     11.21852134       6
C               2.11074689      4.15350776      4.00630440       6
C               3.91151616      9.00471798     11.55957182       6
C               6.38583615     12.90737717      0.49742782       6
C               9.88501873      9.58479577      8.21135028       6
C               8.93090197      8.80853292      8.99501598       6
C               1.17900044      7.29202722     10.11905063       6
C               7.84999692     13.01430018      8.33296720       6
C               9.49053659      7.66221329      2.95664779       6
C               1.67234321      4.85677229     10.52708520       6
C               3.51011606      2.29843460      3.22347347       6
C               6.22300110      1.53871430     13.04629552       6
C              13.17178788      4.60549531      7.96675032       6
C              10.87857531      1.95908651      6.05925130       6
C               5.85226821      2.80908804     12.67965414       6
C               2.89617443     12.44582432      7.14827978       6
C              12.45148504      3.65020944      2.48729126       6
C               8.02577042     12.25328404     12.24013939       6
C              12.56199035      2.97885153      9.31249125       6
C               1.30753629      0.91090021      7.85659220       6
C               0.61495484      0.12720377      8.82070513       6
C               7.83642847     10.95306385      0.74953134       6
C               4.37095167      1.11189642      3.00028369       6
C              10.92124932      5.59586347      2.95957132       6
C              10.87481158      7.12540398      1.03584384       6
C               9.98886624      2.49091572     10.47995363       6
C              11.84024667      9.53499317      6.49925390       6
C               6.98336875      5.21278591      6.67431466       6
C              12.57353885      8.61514148      5.70562828       6
C              12.51939196      7.33701402      6.43909242       6
C               0.74915803      6.80700924      3.69152730       6
C               4.21290951      9.46144818      7.57672297       6
C               7.95611037      8.35524044      4.76406055       6
C               7.04044851      6.60596686      6.21992055       6
C               1.37738051      4.83393764      4.96494995       6
C               7.90769783      1.96442521      7.49938829       6
C               9.86292417      0.08233825      7.34989609       6
C               0.58513418     12.13698897      9.06744748       6
C              13.19469220     10.51708201      4.13407585       6
C               4.01595518      2.12114137      9.44241943       6
C              11.02532389      8.87130962      7.52911321       6
C               9.89781194      2.94040290      6.30676184       6
C               6.04328678      7.56358534      6.61308541       6
C               2.55172445      3.86228048      9.94599571       6
C               0.17644715      3.30159087      0.35339647       6
C              12.31221163      5.37577687      0.78043716       6
C               1.09934501     12.00751237      0.97369877       6
C               4.65963762     13.21761864     10.15472261       6
C               8.64478004      2.26454831     10.95271719       6
C               6.62504616      9.03857686     10.27285007       6
C               9.92541074      7.94748998      1.63566786       6
C               2.17726213      4.88634072      2.81831767       6
C               2.46489163      1.79084051     11.31044248       6
C               9.97596753      9.27340826     13.09935113       6
C               4.19190347      4.58538920     13.17844562       6
C               8.13128137      4.41677971      6.41717856       6
C               6.60143553     13.31630161      8.85293151       6
C               6.81016532     10.53264135      4.64066697       6
C               2.70919322      2.85562052      4.27530707       6
C              12.54524239     10.64479830     10.24372578       6
C              10.08862018     12.57137698     11.13665963       6
C               5.63086253      3.37067167      7.89703462       6
C              12.84090360      4.12279565      1.16553294       6
C               0.05475306      3.23678759      8.33110668       6
C               9.57598518     10.48318179     12.47030850       6
C               2.87711059      0.88710311      5.84157538       6
C              11.71264336      2.42043340      4.97443306       6
C               6.29933426     11.24130564      9.97162295       6
C               4.81185326      3.33535536     -0.01508010       6
C               5.44342051      6.77161874     10.51666582       6
C              10.38674172      3.81737325      9.98408180       6
C               2.81780415      0.42453276     11.69794335       6
C               5.97682366      1.08107092      8.68513468       6
C              11.48044721      7.29635868     13.26127507       6
C               9.40945447      9.02817617      0.88167634       6
C               6.08029356      8.94836504      6.22446972       6
C               0.11931984     11.03536905      2.86989105       6
C              11.03463786      8.45434632     12.57809248       6
C               7.52927385     10.85801538      9.34322826       6
C               1.55769695      2.91649573      6.46741926       6
C               2.00347831     10.06061327     -0.07599675       6
C               2.05521572      0.21082140     12.87548022       6
C               9.50651565      4.90428396      9.77675644       6
C               1.78562361      6.78721805      1.48042091       6
