# Supplementary material for: Towards an atomistic understanding of disordered carbon electrode materials
Source: Chem Commun (Camb). 2018 May 23;54(47):5988–91. doi: 10.1039/c8cc01388h (PMC5994876; doi:10.1039/c8cc01388h)
Supplement: Supplementary file 1 [file CC-054-C8CC01388H-s001.zip › structures_pure_small/XYZ/aC216_opt_1.75_02.xyz]

212
cutoff=-1.00000000 nneightol=1.20000000 pbc="T T T" Lattice="13.22567224       0.00000000       0.00000000       0.00000000      13.22567224       0.00000000       0.00000000       0.00000000      13.22567224" Properties=species:S:1:pos:R:3:Z:I:1
C              12.15694593     12.93094163      0.71397509       6
C              11.45104760      7.74507940     11.54739452       6
C              12.47618872      1.55645016     12.12450778       6
C               1.57039453      3.62159594      3.43012205       6
C               3.07005224      5.99046747      9.59068227       6
C               1.30501862     12.44323896     10.15459687       6
C               2.12029996     11.36712742      7.28858742       6
C               0.42738370      7.30009845      3.74381086       6
C               6.27228207     12.81392629      9.04261823       6
C               9.45011819     11.09345028      0.09707504       6
C               3.53626245      7.07775608      6.20391983       6
C               9.93108069      1.79263268      4.47463130       6
C               3.15777835      3.79063028     10.51960041       6
C               6.56247291     11.72144625      9.96024675       6
C               9.03556270      6.39642208      8.61739002       6
C              11.05102254     11.41340783      9.31330323       6
C               7.37760382     10.56533627      9.69277730       6
C               0.74646924      3.81955096      6.22898060       6
C               2.56845172      6.06816505     13.15991939       6
C               2.16807625      7.40488972      0.07334826       6
C               8.24280266     11.10795450      5.04414048       6
C               2.34223791     10.26309540      8.09585961       6
C               0.01211837     10.77020807      1.13928138       6
C               8.03237540      6.98090456     10.75622450       6
C               3.70512053      2.58990473     10.17076316       6
C               0.91670257      2.15917695      7.82274181       6
C               9.27288627     12.26290593     12.61362015       6
C               8.05798646      8.30342047     10.10320010       6
C              10.57799852     11.39716030     10.65333159       6
C               0.65393947      4.97590608      5.40981663       6
C               3.98324101      1.68828011     11.16838553       6
C               0.16660694      1.12211949     11.21142986       6
C              10.62835806      4.18452508      0.35903378       6
C               9.68656387      4.17057949      4.43269516       6
C               8.94802215      8.94658368      5.73631232       6
C               9.85376526      5.39873213      2.31181666       6
C              12.75729472      8.65374358      5.54501921       6
C               9.84256176      1.83488834      8.93094609       6
C               5.96681890      2.52180691      4.78939598       6
C               9.61691459      5.34648192      6.48283159       6
C               0.84971361      8.55312309      1.65137668       6
C              11.08491871     12.48090320      7.04792003       6
C               2.49600330     12.22984350      3.22347911       6
C               2.76737824     10.43207680      4.85751694       6
C               2.13947200      3.09853610      2.14275081       6
C               9.88547790      2.93894472      2.33274820       6
C               9.14710510      7.76724311      6.52305926       6
C               1.61605459      0.26230722      6.55231059       6
C               3.59564104      0.75542460      0.12635792       6
C              12.96191381      5.65448942      8.61961262       6
C              12.50619979      8.88706173      6.90233568       6
C               0.67081004     13.00132657     11.27087367       6
C               7.44514161      9.48413367     10.59980670       6
C               2.86184383      8.09580175      8.62736148       6
C               9.57513596      8.99987951      1.32603251       6
C               4.37376654      9.18974069      2.05771399       6
C              12.41473210      7.87954323      9.05599134       6
C               9.64607762      5.40680591      3.71054086       6
C              10.04206636      4.17239726      1.64611495       6
C               5.00095600      4.65838663      4.66206200       6
C              10.76925860     10.18870974     11.38230744       6
C               3.72942512      8.13027218      4.17945531       6
C              11.03957414      5.33433117     12.89009894       6
C              11.54246535     11.88537197      4.25919940       6
C               2.90020672     10.90288516      3.53537229       6
C              11.50258268     12.81018941      1.97738647       6
C               8.10121646     10.73498293      7.34639073       6
C               2.33182703      1.66182790      2.27184499       6
C               9.95203896      2.84571600      6.59699464       6
C               4.37956010     11.59209675      0.34661202       6
C               1.65921094     11.04754537     10.44467538       6
C              12.85383835      9.64799843      3.34649632       6
C               3.62006093     10.37634479      2.38722391       6
C               4.19340327      2.67303652      8.83864588       6
C               8.18241344      3.31466815     11.97491756       6
C               6.69746358      1.34267463      4.46791430       6
C               6.40803883      0.68473350      6.75267306       6
C               9.44463155      6.59375108      5.78708629       6
C               5.96548151     10.58077651     12.10506324       6
C               2.15625033     10.09672132      9.54541747       6
C               4.08161111      4.74133810      7.13273630       6
C               8.04608216     10.06357803      8.54232090       6
C              10.81114747      7.72578052     12.79964581       6
C               6.70452759      8.25949496     12.43650106       6
C               2.46964112      7.92777964     11.01496216       6
C               3.27437544      4.64539191      9.43492223       6
C               8.52510593     10.21241928      6.13192502       6
C               1.08993535      4.87826206      4.00708247       6
C              13.08243807      6.43766323      7.36696718       6
C               3.49246066      1.92269288     12.52841804       6
C               8.62321446     10.90336201      2.57224060       6
C               6.08816281      6.85107954      0.79603175       6
C               2.03803879     13.19413493      4.10558594       6
C               3.91094826      6.91502004      4.87784721       6
C               9.45798801      4.13965739      8.62014956       6
C               2.76783890      8.99409003      7.57378338       6
C               1.70592236     12.68891586      7.71297237       6
C              11.89945645      9.06829890      9.58320608       6
C              12.66309857     10.72588845      2.43741092       6
C               2.96474461      3.25896782     12.90505984       6
C              10.90502402      1.78382817      0.49122434       6
C               9.46633945      5.31540554      7.85496192       6
C              10.30012085      1.72818346      1.72281395       6
C               6.25763699      3.71991991      2.62951166       6
C              10.14394710      1.64155618      5.87530512       6
C               0.35904453      2.04771101     10.11121915       6
C              12.50289902      9.74129619      4.70214560       6
C               1.35708554     13.22315721      8.96824819       6
C               5.37017798      0.63778682      9.38958991       6
C               4.61739010      5.94560340      4.15473765       6
C               5.04812879     12.80493803     11.61164054       6
C              11.94299837     10.94590928      5.20220610       6
C               0.53748177      3.52254516      7.66222141       6
C               3.20951124      6.75227073      8.45696310       6
C               9.59918680      7.85377995      2.17077934       6
C              10.33768992      0.63944109      3.80780482       6
C               1.94347693     12.70767928      5.42245888       6
C               0.18406915      6.23065263      5.97479779       6
C               0.04837225      4.24385265      8.78641207       6
C              13.08982083     11.92190070      0.30228152       6
C               1.56873183      7.43922702      1.31397281       6
C              11.67866034     11.22063915      6.56432719       6
C               4.36083961      8.03554076      2.92681255       6
C               5.15152503      9.27366735      0.83863272       6
C               3.62124744      6.15120864      7.23276512       6
C               6.76424180     12.90436251      7.71236547       6
C               4.33379477     12.82279696     12.85294660       6
C               9.36468914      1.96050810     10.25645345       6
C               1.62112780      6.17859024      1.97103423       6
C               2.27775260      5.25677533      1.04373561       6
C               5.69347796      6.09095268      1.89298622       6
C               7.63983797     12.29825271      5.61176742       6
C               6.74125475      9.46650443     11.76177518       6
C               9.34773702      7.86189673      3.59128075       6
C               6.89071840      6.11212836     13.10397957       6
C               9.81818685     12.49896107     11.30791246       6
C               7.57044000      3.78948193     12.92316348       6
C               2.78996494      5.58986087     11.91606454       6
C               6.95130359      4.78653642      0.41764507       6
C              10.68989247      0.22411798      6.06885255       6
C               4.74511430      4.11972280      6.01154421       6
C               7.54967172     12.00101360      7.01691390       6
C              10.01168305      6.60719423      1.57377855       6
C               5.88548027     11.71191826     11.23703013       6
C               1.16036054      2.60701770      5.61070361       6
C               8.83789714      3.19301228     10.75876265       6
C               1.26085919      1.59100617      6.59263825       6
C               0.92164478      1.40380059      8.99224145       6
C               5.17451129     10.47472009      0.02976136       6
C              10.85402263     12.98494836      4.73623338       6
C               6.27961170      4.73706041      1.71041236       6
C               1.03306901      6.08804894      3.23760494       6
C               0.02480533      7.37578360      5.10212357       6
C              11.97632854      2.88309715     12.03326514       6
C               2.05753021      8.37939634     12.30903068       6
C               2.77765852      6.52528717     10.85485101       6
C               1.38944666      9.61937707     12.65300600       6
C              12.72033509      7.78080494      7.71541097       6
C               8.92412828      7.66361309      7.95442203       6
C               2.93585599      4.18600344     11.81370623       6
C              11.99746403     10.13375321      7.42557781       6
C               2.48474977      8.70996682      9.84590401       6
C               9.50145949      6.64312486      4.36695495       6
C               9.73248394      0.44001090     10.47646053       6
C              11.41623141      9.01182613     10.88426890       6
C               0.77749664      9.65111680      0.73046238       6
C              10.19612408     10.08827080     12.63223013       6
C               4.81319528      0.63217812     10.71888324       6
C               8.63777746      5.92530727      9.94148256       6
C              10.20519337      0.41080473      9.13102220       6
C              12.50188126      6.59472752      9.64816075       6
C               5.36732180      2.78027709      6.07369393       6
C               1.92530216      1.29233413      3.59457639       6
C               9.72633180      2.96240449      3.73642585       6
C               3.17082063      9.10018902      5.08665038       6
C               5.74773016      3.64450525      3.93356278       6
C              11.04110002      2.99617648     13.05872937       6
C               8.59966000     10.40019752      3.85729547       6
C               9.02573189      9.02090314      4.30465958       6
C               4.92474879      6.63306742      2.90441577       6
C               2.92449848     12.58865451      1.95160395       6
C               9.09212672     10.40495639      1.40959549       6
C               3.61453001     11.46853597      1.47229176       6
C               9.76562183      4.09082900      5.83984109       6
C               9.81957565      2.89845534      8.03548490       6
C              11.68965727     10.22972905      8.79526344       6
C               8.44878663      8.67532782      8.79234030       6
C               1.25477212     10.78752497     11.82332048       6
C               0.56714469     11.96219893     12.29524585       6
C               8.94971482      4.40903359      9.92043035       6
C               1.50825307      2.48671720      4.27243676       6
C               5.59969235      1.77026656      7.08031480       6
C              10.61425005      6.54223862      0.27690192       6
C              13.10284933      3.46403497     10.03067181       6
C              10.80604519     12.55479452      8.47024017       6
C              10.60494531      0.57704717      2.46062687       6
C               6.95355522      0.36681479      5.42580458       6
C               7.31315760      7.00393129     12.03014890       6
C              12.32864067      3.93948102     11.18462296       6
C               2.92911643      0.65766057      1.41120072       6
C               5.05986531      1.68586762      8.41961659       6
C              11.97373684      6.50209024     10.96204703       6
C              11.87483357     11.79990134      2.88188593       6
C              10.22711983      8.88216630      0.09302285       6
C               2.27895376     11.39201157      5.82388896       6
C               0.26954293      8.47783505      2.92720129       6
C              11.85165310      0.86641185     13.21480352       6
C               3.85739515      3.99704753      8.32211026       6
C               3.09678201      8.45718701      6.33932905       6
C               2.48262459      3.83613464      0.98270864       6
C              11.79502712      5.25680022     11.65140526       6
C               5.92031108      8.17989657      0.38258244       6
