# Supplementary material for: Towards an atomistic understanding of disordered carbon electrode materials
Source: Chem Commun (Camb). 2018 May 23;54(47):5988–91. doi: 10.1039/c8cc01388h (PMC5994876; doi:10.1039/c8cc01388h)
Supplement: Supplementary file 1 [file CC-054-C8CC01388H-s001.zip › structures_pure_small/XYZ/aC216_opt_1.75_03.xyz]

210
cutoff=-1.00000000 nneightol=1.20000000 pbc="T T T" Lattice="13.29167239       0.00000000       0.00000000       0.00000000      13.29167239       0.00000000       0.00000000       0.00000000      13.29167239" Properties=species:S:1:pos:R:3:Z:I:1
C               8.68526761      2.15488230      1.76206541       6
C               6.81024144      9.09069804      2.39610497       6
C               8.19684894      2.42314239      9.39758866       6
C              10.19070189     12.80926756     11.49194528       6
C              10.64959209     12.62978660      9.06472363       6
C              11.72532493      1.59739936      9.29447044       6
C              11.31393215      8.87832552      5.45859855       6
C               6.24763614      0.02760038      4.83791804       6
C               5.61009248      9.14506859      7.10880524       6
C              10.42847870      8.71358337      3.18638456       6
C               8.93224665      6.53896459      9.41462868       6
C               4.85236649     12.63433704     13.23096135       6
C               9.54752528      7.67228624      3.49034843       6
C               7.15163215     10.05621077      4.93000127       6
C               3.59637402      6.38570873     11.36416866       6
C               4.27489608     12.96179837      3.49314112       6
C               3.65131169     13.02949756     11.26745969       6
C              11.07530632      9.27394522      8.54769754       6
C              10.84194056      8.35971792     12.80494452       6
C               3.75136574      4.93719701      2.94526860       6
C               1.11819666      6.39397380      2.70594261       6
C              10.03907438      8.30870222      5.77726636       6
C              12.63587298      9.19782784      3.24199997       6
C               0.04360390      5.14720871      7.34546127       6
C               8.84916785      5.01080503      5.40399309       6
C              10.57277004     12.31411299      5.49244823       6
C               4.08102433      7.51403898      8.02599921       6
C               0.74953653      5.34954500      1.86440125       6
C              10.26282703      8.18554497      0.78496187       6
C              11.27830492      9.15829025      9.94651529       6
C               0.80898470      6.11176810      4.08779350       6
C               8.79060739      6.79677621      7.01371538       6
C               5.22908034      7.33445368      3.26652675       6
C              11.61608387      2.88683270     11.25285628       6
C               8.12237229      2.22360965     10.80797997       6
C              12.98784399      4.86132309     11.57746232       6
C               8.22815139      1.26390959      3.97588691       6
C               6.07704712      8.47701267      3.45598594       6
C               9.92813557     12.26345398     10.21043253       6
C               7.05569872      9.49784891      0.07682799       6
C               8.65908052      3.98283981      6.47951102       6
C               8.09604852      1.14984725      2.57446073       6
C               0.65448837      7.96052120      0.95576972       6
C               0.66027591      6.86639472     -0.01979496       6
C               3.17328839      3.64564181      2.94652537       6
C               9.45040390      7.85116949      9.41633145       6
C               3.03650536      2.89043629      4.18020944       6
C               2.90747217      3.37694643      8.03844025       6
C              11.97643912      1.24570603      1.59721619       6
C              12.90967318      8.91817987      0.67694151       6
C               2.52998569      2.98096767     10.73552207       6
C              12.41742682      3.33923107      0.13547364       6
C               2.45598730      1.79804805     11.47524580       6
C               9.19396530      4.47358552      1.73984891       6
C              12.62285212      8.75031505     10.21969784       6
C               8.55873522      2.61590145      5.95152571       6
C               8.30081271     11.08802228      8.82186935       6
C               5.43382272      8.55900579      5.82653882       6
C               8.69034470     11.16588008     12.49991859       6
C              -0.30842037      8.35305679     11.53264353       6
C               4.97482913      7.51564425     12.92399924       6
C              10.78248688      0.77124724     11.55484684       6
C               3.11409125      5.26602625     10.68503416       6
C               5.52456755      7.65648692      0.90275169       6
C               4.02585690      6.81020302      6.80103982       6
C               9.17620453      5.41964407      2.79268984       6
C               7.42099680     10.47585752      6.22945068       6
C               0.43990241      7.35581809      4.70201099       6
C               3.86362805      7.38776956     10.42834079       6
C               7.40989061      1.02027472      0.28329991       6
C               4.15291266      5.66078290      1.72335994       6
C               4.03137011      0.54401205      5.76186840       6
C               6.46865578      9.34835176     12.10805135       6
C               5.38006351      8.44978173     11.92058260       6
C               3.12259947      4.80139150      8.02472992       6
C               6.65484561     10.06273212      7.32207678       6
C               8.94384383      4.66358945      0.37653100       6
C               9.07531176     11.41030927      7.72199487       6
C              12.19681143      8.78227537     12.71307760       6
C               9.24408308      6.75134380      2.43021227       6
C               4.98351803      6.83736927      1.95481774       6
C               3.54035552     12.89543574     12.67366530       6
C               3.56247305      6.89695014      9.15225314       6
C               2.89271667      0.72178085     10.61419308       6
C               7.96704627     10.53673845      3.88156297       6
C               3.54507496      0.47793720      4.42606870       6
C               9.40468336     11.56611966      5.41466758       6
C               5.00812730      0.12204672      8.38446196       6
C               4.59674136      6.74089677      4.40076222       6
C               8.54964124     10.81994496      1.58212171       6
C               0.33814998      7.15565735      8.53573265       6
C               7.76355937      1.42048423      6.27122724       6
C              12.62475959      2.54380466      1.25614333       6
C               3.76761230      5.36075750      0.30865289       6
C               0.21226761      6.06111350     10.95620829       6
C              12.40949934      8.63441085      6.45611787       6
C               6.42298872      9.90152491      9.73822248       6
C               0.46727920      4.70377639      4.14906325       6
C               0.02326017      7.54795239      6.06204484       6
C               9.36566744      7.44770066      4.86125004       6
C               9.71184124     12.18108769     12.69353957       6
C               2.87205840      4.14277401     11.47190840       6
C              10.29081098     12.04649675      7.84949616       6
C               2.75576554      0.48380286      0.18660949       6
C               9.36494579      6.50914259     11.89193246       6
C               4.77549436      8.39884567     10.65060081       6
C               3.52605819      4.80031085      5.51442345       6
C               3.06044902      2.65614234      6.77459656       6
C               5.77716409     12.93137211     12.16634708       6
C               3.01194212      1.25057935      9.28632504       6
C               8.53053145      3.45049681     12.92126489       6
C               6.99844435     10.07784672     11.02341001       6
C               7.22018432      0.43524876      1.67348073       6
C               2.86769281      0.35833349      1.58205263       6
C               8.80446653     11.40497051     10.08408119       6
C              11.82528909      0.33075782      7.31503950       6
C               8.45573522      3.41232558     11.51082003       6
C               7.08639694     10.40659088      8.62056396       6
C               8.78645577      6.38144186      5.68155935       6
C               8.51093503      3.79015903      9.14423872       6
C               2.72123482      2.64626790      9.27825639       6
C               9.51300407      8.02064629      7.05722248       6
C              12.32091166      1.42840108      6.59367984       6
C              11.03120401     12.58824981      6.76337018       6
C               4.65565270      7.38252207      5.66471377       6
C              11.56473196      2.63254208     12.60394514       6
C               5.05320592     12.90011679     10.91888060       6
C               4.91466069      8.64956518      8.22352091       6
C               4.07443781      6.42283527     12.67728928       6
C               3.52168719      5.47539047      6.78014646       6
C               8.96154829      5.80290347     10.65049774       6
C               8.56907605      4.50958487      7.89241267       6
C               5.62801402     -0.01138935      9.69579729       6
C               0.24692891      6.10414509      9.53851851       6
C               7.48414732      1.35771747      8.77095990       6
C              12.63492164      2.70741159      7.24455210       6
C               0.03898901      3.03566985      2.35948251       6
C               8.22173288      2.21059198      0.41408342       6
C               9.88037454      8.54218391      8.25027496       6
C               8.90674636      2.37947652      4.57926455       6
C              12.19352830      9.30299381      1.84008887       6
C               7.36316140      1.07230055     11.10550688       6
C               3.93784966      5.48782421      4.28047972       6
C               9.45976354      7.02276655      1.02850096       6
C               9.37378352      3.35682473      3.73674746       6
C               6.18794230      9.04613196      4.73397582       6
C               8.67887481      5.92797565      8.11778046       6
C               0.39799510      8.33846817      3.53192351       6
C               0.39881616      7.15280681     11.89253012       6
C               2.77288369      2.97064936      0.38453357       6
C               7.76915905     10.14150321      2.58086567       6
C               3.11361558      4.17999855     12.95985463       6
C               2.49775365      1.77148601     12.89208985       6
C              12.31991166      2.71572181      8.61026871       6
C               9.22189738      4.69961594      4.06767180       6
C               3.71367200      0.70918515      8.16622060       6
C               5.69674393     12.94711634      3.57715646       6
C               5.35551529      0.11574850      5.97822285       6
C              11.05628023      0.55802035      0.71469725       6
C               9.29176270      3.21303648      2.34303414       6
C               9.06384640     11.36074176      4.10217280       6
C               9.64069322     11.84174085      1.83593879       6
C               3.18730364      3.41167277      5.49002954       6
C               9.96913016     12.01239086      3.22140872       6
C               9.20268162      6.04645676     13.25164835       6
C               5.90387006      0.26563668      7.28642171       6
C              12.41842014      1.33072698      5.22851836       6
C               2.63412212      1.49904745      2.37922940       6
C               6.88661275      0.52113351     12.32814249       6
C               8.10502906     10.48517609      0.29089000       6
C               0.25105102      6.59295993      7.17982834       6
C               5.30096737      9.06780672      9.53117087       6
C               6.16509151     12.94631834      2.15718570       6
C               2.84280933      1.51738089      3.78195575       6
C              12.39028474      1.01700680      2.93630490       6
C               2.82043816      2.79216077      1.81759275       6
C              11.23655838      1.73025249     10.57323203       6
C              11.57421322      0.37417870      8.68057005       6
C               8.66905141      4.42749186     10.48222673       6
C               7.46065376      0.71608146      5.04941794       6
C               0.43418927      4.28880501      2.75347161       6
C              11.91074600      0.41722207      4.10721474       6
C              13.10951665      3.92548676      6.56284697       6
C               3.43968563      1.27634312      6.86690425       6
C              10.93328481     12.71649737      4.17124408       6
C               3.13751459      5.54737994      9.23275158       6
C               8.60902077     11.16043526      6.45086690       6
C               0.48004533      5.52994460      0.49854146       6
C              11.03828756      1.32216386     12.81982405       6
C               6.87499793      0.62306024      9.82993200       6
C              11.45783344      9.10911102      4.09184580       6
C              13.23100202      4.96112771      8.76215715       6
C              13.16349548      2.10999222      3.33746613       6
C              10.83397606      8.90080270      1.85163718       6
C              13.07793543      2.43907268      4.66461782       6
C               8.15343718     10.89341873     11.21733000       6
C              10.10786789      7.73505118     11.73218803       6
C              12.38530566      3.90606006     10.72732655       6
C               7.13729742      0.99048352      7.45306014       6
C               0.05180065      3.75099680      5.16142132       6
C              12.27807544      8.97667725      7.82030980       6
C              10.20404325      8.34105631     10.49433443       6
C              12.64173577      3.86131646      9.35328932       6
C              13.06128829      4.57279773     12.96884333       6
C               5.02396378     12.60585513      1.32134668       6
C               3.87202623     12.81808507      2.14118678       6
C              10.19434020     12.60184175      0.70150711       6
C               0.96735645      7.72145570      2.32981614       6
C              -0.14823982      8.42195390      8.86807809       6
C               6.48702555      8.70288032      1.10724163       6
