# Supplementary material for: Towards an atomistic understanding of disordered carbon electrode materials
Source: Chem Commun (Camb). 2018 May 23;54(47):5988–91. doi: 10.1039/c8cc01388h (PMC5994876; doi:10.1039/c8cc01388h)
Supplement: Supplementary file 1 [file CC-054-C8CC01388H-s001.zip › structures_pure_small/XYZ/aC216_opt_1.75_04.xyz]

213
cutoff=-1.00000000 nneightol=1.20000000 pbc="T T T" Lattice="13.69355045       0.00000000       0.00000000       0.00000000      13.69355045       0.00000000       0.00000000       0.00000000      13.69355045" Properties=species:S:1:pos:R:3:Z:I:1
C               4.52301673      1.33384497      2.87318365       6
C              10.36132830      5.02817298     11.05701801       6
C               5.18569855     11.08864421      2.05924654       6
C               5.37413047      8.77789617      9.44887004       6
C               2.22560554      8.06852231      0.98279501       6
C              12.01344307      7.24412922     11.74647715       6
C               9.37536677      1.57028716      4.39920430       6
C               8.25051389      6.18157616      7.64752475       6
C              12.69884534     11.58041829      1.30964744       6
C              10.24526759     10.99751740     12.45995086       6
C               8.09934346      9.97492044     12.00462699       6
C               7.68582664      1.36342015      0.61559745       6
C               4.64260592      8.11424258     13.50680553       6
C               6.67527669      8.13797024     12.18105930       6
C               9.62883980      4.21159151     10.14171524       6
C              12.28921028      8.98209400      3.22456308       6
C               4.91494260      2.89626848      9.80104528       6
C               6.79697659      1.45585103      1.74778493       6
C               1.97439936      9.41864621      1.36312174       6
C              10.10225808      8.32819002      5.12000048       6
C               5.40207191     11.37576835      5.68164261       6
C               0.13511861      7.57439668      2.22960653       6
C              11.43332741      1.25802993     13.52184243       6
C               5.61124778      7.38710329     12.69181347       6
C               2.46345254      3.23302963     10.12012358       6
C              11.04248313     11.26566174      3.09683927       6
C               2.59584604     11.50001071      2.48057044       6
C               2.61595287     12.42877737      7.74520858       6
C               0.77391926     10.67731047     12.78739370       6
C               1.35860085      3.06600652      3.85822228       6
C               1.44948070     13.04844370      0.64294810       6
C               1.90906929     12.64034446      5.36307182       6
C               5.21987540      1.35502909      6.58354908       6
C               4.96692836      0.72171923      0.39900603       6
C              13.45738026      0.15462763     12.79551446       6
C               5.56558250     13.01060869     10.66322162       6
C               9.11101092      1.59058281      0.78813481       6
C               7.88528059      7.73113457     11.53689441       6
C               6.48875634     11.44422696      1.73738469       6
C              11.61862169      4.06760844      6.18006203       6
C               4.98508652      9.44209865      0.28328024       6
C              13.40169274      8.90977198      2.29723481       6
C               3.53455738      2.98404851      9.26608096       6
C               7.99554243      0.17790614     10.68835403       6
C               5.73795104     11.42320754      4.34748833       6
C               8.81105823      0.53216893      7.74441255       6
C               6.12421216      4.96658645     11.12661259       6
C               7.34091353      5.55528948     10.39168352       6
C               7.19243646      0.82924631     13.07098316       6
C               5.28188871      6.02022962     11.95907301       6
C              12.20978346      0.72287697     12.40057763       6
C               2.58361252      7.01121543     12.32812271       6
C              10.95891415      5.97749886      5.07267692       6
C               5.25450470      3.87400912     10.90317643       6
C               5.83127039      0.42621920     12.99397201       6
C               3.27815199      7.50209701      0.01588189       6
C               2.88073388     12.04661709     12.30000935       6
C               0.61095700     12.69445771     10.76932534       6
C               2.48400094      2.19587252      4.13767056       6
C              13.05789392      6.75538020      3.08460978       6
C               0.87145167     13.11902362      4.53035757       6
C               1.48876104      5.76400606      1.48923769       6
C               4.46140598      1.54486986      5.38503516       6
C               0.53957518      2.94444803      8.41855269       6
C               8.23395015     11.56572936      0.09285310       6
C               6.59701136      1.01407406      6.61852497       6
C               8.58971056      1.24491440      5.46611816       6
C              12.83149046      0.76593738      3.88904735       6
C               7.99376629     10.68731190      4.91204285       6
C               1.19251223      2.78143181      7.08617608       6
C               9.30961953      0.28732108     10.08088337       6
C               1.09664705      6.98662537     12.18154074       6
C              10.12923079      8.72968332     11.48841168       6
C               3.11456161      2.04511824      5.44843425       6
C               4.10299084      4.04311490     11.81493707       6
C               4.33791691     10.26450274      1.28812145       6
C               2.98024135     10.40943701      1.61503254       6
C               7.36478279      0.78433589      7.81038386       6
C               1.35458414     12.21468761      2.10347392       6
C               7.22361420      8.43691742      7.82104683       6
C               6.57197916      0.95474399      8.99302185       6
C               0.26813676      5.78150799     12.04580309       6
C              13.45647840     13.26986557      9.71965441       6
C               4.13271155     10.94138373     10.29484829       6
C               5.90324815     10.58845735      7.90871562       6
C               8.57933347      4.92560223      8.27748999       6
C               7.99160662      8.87015126      6.67382018       6
C               4.98987777     11.60100098      8.38489921       6
C               3.92270804     12.00409144      7.44514514       6
C               7.23210242      1.19591841      5.40161039       6
C               6.91092124     11.16556550      0.44176115       6
C               1.34836367      3.60974333      2.53607316       6
C               7.38673746      7.10336334      8.31530392       6
C               0.63887658      9.84494313      1.80728736       6
C               6.70834308      0.10832934     10.11852347       6
C               7.47422940     10.06590146      6.08142025       6
C               3.47545248      2.44671734      7.90816830       6
C              12.07421912      7.63913265      3.70205542       6
C              10.90349580      9.85921210     11.88017900       6
C               6.84140078      9.50833421     12.45919908       6
C               0.17235223      3.77049476     10.67555224       6
C               6.26842771      9.32079119      8.48600831       6
C               3.43019630     11.73611084      3.61184225       6
C              10.71155170      1.31795507      4.74377624       6
C              11.93850861      4.87584896      5.06857264       6
C               2.81238574      3.45346935     11.49600763       6
C              13.40173045      0.14114872      5.05980858       6
C               0.53952233      8.26492777     12.10150080       6
C              11.41179955      9.98781525      3.70211600       6
C               8.80145242      1.74681467      3.15209933       6
C              11.08842019      1.59375089      2.29828975       6
C              12.57701508      5.95265568     11.74577173       6
C               1.88971432      2.94111788      1.36837996       6
C               9.46978199      0.90896003     12.24821225       6
C               7.08402372     11.33943151      4.05358053       6
C               2.56279085      0.40435323      0.76229998       6
C               9.74210118      6.29093765     11.31948439       6
C              10.62650485      7.40978362     11.51672368       6
C              11.26846367      0.24558686      8.51662974       6
C              10.45007876      3.70323661      9.07193233       6
C               1.07196531      3.18442673      9.72521836       6
C              13.58294188      0.42107675      2.76164038       6
C               9.69033786     11.51567325      3.43672286       6
C              10.46635709     12.15022523      0.91913134       6
C               1.82328059     12.44807860      8.92111205       6
C              12.35360786     11.41687430     -0.04376510       6
C               4.72094710      1.85025334      7.76271505       6
C              11.00206716     11.70490246     13.40378678       6
C               0.34533958      3.54999220      4.76771031       6
C               6.58284410      1.40656303      4.17430293       6
C               3.14422404      5.96611089     13.28624927       6
C              12.64647370      3.35262166      6.79227077       6
C               6.68551634      6.67671567      9.46958670       6
C               0.19497498      0.14468502      0.42384154       6
C               7.38837277      1.60412713      3.02099682       6
C               6.16387962     10.11838953     13.48264983       6
C               4.76857000     11.45699944      3.34556561       6
C               3.14905565     12.09267967      4.98580364       6
C              11.74085893      0.39485470      7.07176374       6
C               3.87671962     12.91135319     12.64911336       6
C               9.02925190      7.98473316      6.07988314       6
C              10.74970386      0.83678349      6.14224751       6
C              11.93152595      1.31817822      1.17483848       6
C               2.41661313      9.76212823     11.35085676       6
C               4.12380411     11.83092715      6.03116875       6
C               9.97181715      5.68677017      6.01847340       6
C               9.10303499     12.07585207      1.12434565       6
C               8.33864384      6.46379568     11.20525007       6
C               0.29822196     11.19710309      1.83339816       6
C               1.51459856     12.11059361     12.98273783       6
C               1.27960041      7.15915625      1.52393560       6
C               5.37882962      1.20758787      1.65936099       6
C               1.83298622      3.70714496     12.45331627       6
C               9.31513753     10.64563941      4.47715646       6
C              10.01339941      1.37411411     13.41203507       6
C               5.16077218     13.26707130     12.03126464       6
C              12.82478339      3.15779942      8.20063589       6
C              13.19300308      0.73640288      1.44876977       6
C              11.04290113      7.30848877      4.60667117       6
C               0.19667383      3.13470403      6.11840399       6
C              12.83657047      8.38675225     11.93479286       6
C               2.25262209      5.17635974      0.47911523       6
C               2.06963432      3.82164270      0.21021412       6
C               5.16886535      1.38814455      4.12803188       6
C              13.11057227      4.59099315      4.34388297       6
C               7.41658637     11.73103710      2.75875658       6
C               9.37826995      0.84437314      6.53060746       6
C               0.54191976     13.05638262      8.59365025       6
C               8.74762105      8.85025239     11.47857829       6
C              12.47700896      3.93294173     10.43914315       6
C              12.14161799      0.11199853      9.75683885       6
C               3.71428769      0.11211702      0.11716372       6
C               3.26975952      8.83613532     10.75853165       6
C              11.58521073      1.33985656      3.65777757       6
C               3.39404732      7.46551653     11.15546996       6
C               2.82452269     11.20532040     11.04304596       6
C               5.52143543      1.93858618      8.94358446       6
C              11.76142914      4.88497105     11.22076478       6
C               5.53469144      7.40272795      9.86555941       6
C               4.98652002     11.98571019      9.84408863       6
C               9.76634160      4.17755542      7.89512374       6
C               1.31901194      9.53871581     12.14528610       6
C              11.86970980      3.48711068      9.22123877       6
C               9.68231065      1.76368582      2.06285438       6
C              13.08042439     10.63240240     12.78256626       6
C               1.79004205     12.01263325     10.21816250       6
C               0.83226219      4.93050424      2.41149737       6
C               0.86160054     13.18572919      3.12266061       6
C               0.44373250     13.27146208      7.23245524       6
C              11.59584577      0.50447927     11.07400870       6
C              10.35800198      4.49744505      6.70602263       6
C               3.11143135      1.62174014      2.92565443       6
C               9.03123332      6.62313859      6.53608174       6
C               2.43451729      1.63458091      1.63736438       6
C               2.55514784      2.44815113      6.81106705       6
C               1.70715677     12.82422982      6.71679732       6
C               4.19502110      5.22219462     12.55049690       6
C               8.12741731      0.57537798     12.05815592       6
C               0.59041671     12.95030054     12.08849047       6
C               8.82583790     10.99983546     12.61944172       6
C               6.28874109     10.71088993      6.56202960       6
C              13.51236036      5.43058050      3.27561014       6
C               8.74364167     11.97017702      2.48446490       6
C              10.21548972      0.59654406     11.11196072       6
C               4.61887960      6.88003119     10.84963009       6
C              12.28263546      9.66893007     12.08332580       6
C               8.33727420      4.70017388      9.63504100       6
C               4.31545605      9.54101937     10.06322057       6
C               9.79963888      0.29711095      8.76927237       6
C               0.72802557      4.40072658     11.84971625       6
C              10.33435250      9.62815336      4.60319552       6
C              13.06308268      0.08568995      6.46126859       6
C              11.48470410     11.90355660      1.94685098       6
