# Supplementary material for: Towards an atomistic understanding of disordered carbon electrode materials
Source: Chem Commun (Camb). 2018 May 23;54(47):5988–91. doi: 10.1039/c8cc01388h (PMC5994876; doi:10.1039/c8cc01388h)
Supplement: Supplementary file 1 [file CC-054-C8CC01388H-s001.zip › structures_pure_small/XYZ/aC216_opt_1.75_05.xyz]

216
cutoff=-1.00000000 nneightol=1.20000000 pbc="T T T" Lattice="13.28000101       0.00000000       0.00000000       0.00000000      13.28000101       0.00000000       0.00000000       0.00000000      13.28000101" Properties=species:S:1:pos:R:3:Z:I:1
C               5.01238267     11.52328516     10.42300162       6
C               0.17452719      3.90359392      2.41255788       6
C              12.89098362      2.07794661      3.82882419       6
C               9.81716790     11.21133958      5.67101572       6
C              10.20182489      4.87494379     12.16094957       6
C              12.49956411      2.06054675     12.87540478       6
C               7.38919505     13.01341714      2.23271818       6
C               6.45547298      4.30585343     -0.11436873       6
C               8.74250528      0.12019842      2.21392713       6
C               4.19496530     12.69509053      6.77298366       6
C              10.48694268      5.11764827      2.98237073       6
C               0.25663833     12.71661078      8.24747849       6
C               4.71885328      8.07510144     11.46503027       6
C               2.54083768      6.77733953      8.91857190       6
C               6.53897628      0.08791385      6.08823914       6
C               3.80996578      4.30745102      0.42720846       6
C               6.32218298      1.60467612      5.81748980       6
C              11.56039848     11.26623520      1.65337070       6
C               5.56887394      5.36568396     12.70350586       6
C               4.30527007      1.82968210      9.93542661       6
C               5.22141273      3.83059544      5.27861355       6
C               6.89176986      2.11541539      1.26546617       6
C               2.52029922      9.10663219      8.23430350       6
C               3.88470010      9.08518595      7.74940440       6
C              11.77231321      6.63695816      6.31722074       6
C               2.08859099     11.27272766     11.79860268       6
C               5.06504399      2.48561738      5.79190218       6
C              13.09487292      9.00664921      9.29366737       6
C              10.55974561     10.40813092      2.14735550       6
C               2.37415136      8.29843765      4.86589689       6
C               8.41745002      2.53559008      9.40562038       6
C               4.59917603      3.19718878      0.88522515       6
C               8.64019549      9.31258369      5.71895318       6
C               9.33154581      7.24827333      6.58350428       6
C               3.78150949      4.34600669      9.46174825       6
C               4.64638033      3.17203163      9.67825063       6
C              11.70633152      8.42774771      1.54714015       6
C               2.89662728      0.32326544      2.92529995       6
C               1.90584209      6.38741610      0.26508707       6
C               7.07518010     11.61208796      2.55876941       6
C               1.58877271      3.50266991     10.49435561       6
C               6.60852484      6.43089602      7.98210188       6
C               2.11202588     12.61142252     11.42951814       6
C              12.49008636      0.72880485      0.18914382       6
C               4.45512453      5.47845548      8.86249448       6
C               9.21318973      3.24941320      0.51609445       6
C               7.53224782     11.71309480     10.02466133       6
C               8.41901260     11.57470719      5.82139687       6
C               9.44723341      7.06868176      2.45515233       6
C               0.42657392     10.22963127      8.76231721       6
C               7.77123134      4.71221069     12.64434220       6
C              11.53848724      3.07938019     13.04293673       6
C               2.99235725     10.24229655     11.48654091       6
C               1.41826161      9.35009909     12.87294119       6
C               7.73736424     10.35955563      5.81447900       6
C               1.74141495      5.80754308      9.60434719       6
C              12.45063338      3.11496062      7.66613053       6
C               6.44796966      0.80346814      1.86417066       6
C               1.88306837      7.97758451      8.78557731       6
C               9.20005672      6.10094176      7.37783680       6
C               6.59165481      0.89782982      9.88446421       6
C               6.00425767      3.16142945      0.67777653       6
C               1.48352733      1.86689458      7.13873026       6
C               3.50587165     12.34764499      3.13362812       6
C               1.74066361     10.27581584      8.25153587       6
C               6.84203240      8.49276977      6.81109875       6
C              11.04602600     10.21371794      9.53982576       6
C               6.38473637     10.96021264     10.23045333       6
C               4.84508847     12.38870950      2.68478800       6
C               9.66752845     10.03577198      9.89621146       6
C               2.94226295     11.22046725      3.74573467       6
C               0.12561484      2.41800166     11.90008808       6
C               1.04234481      1.47007962     11.51377913       6
C              12.31037185      1.05962245      4.62932020       6
C              10.37667972      0.14828703      5.79254223       6
C               3.13484126     13.24106004     10.67042626       6
C               3.48354642      0.62331080      6.75007819       6
C              10.98553485     12.59625613      9.18990297       6
C               5.20795002      0.74321214     10.00131908       6
C              12.94340191     13.01286661      4.69580617       6
C               8.99893906      0.49640349      5.99899690       6
C               7.90787343      4.71489237      8.76302048       6
C              11.52606480      0.58532658      8.79628416       6
C               0.04226433      8.34892422      5.58434487       6
C               0.11351188      1.93596551      7.66643503       6
C               0.37383335      5.08429775      1.62517176       6
C               1.96418989      2.11912021     10.66956443       6
C               6.99399878      8.22929407      3.19204451       6
C               2.39459707      3.01500320      1.68915233       6
C               1.59419130      0.56847682      3.42646212       6
C              10.08485450      3.38071865      4.38479661       6
C               0.42106973      6.47491222      9.89822983       6
C              11.75061639      9.01929393      9.67302597       6
C               3.48978813      7.84010546     12.17078212       6
C               7.04178390      2.23776961      9.68037232       6
C              11.68486055     11.40214962      9.14682041       6
C               5.81812318      5.49040334      8.67658330       6
C              11.84420854      7.01117522      1.75187557       6
C               5.71226138     11.29717959      2.81667027       6
C               3.68264316      2.36291705      1.65878335       6
C               0.97193990     12.76025642      4.14303222       6
C               7.96187130      5.88166255      7.99683721       6
C               2.51235984      2.70344707      6.51902270       6
C              11.13833738      2.94696591      8.32139686       6
C               8.29479721      2.33851943      1.21477327       6
C              12.29135144      9.32903846      5.61972031       6
C               7.68103114      5.87595308     11.89148727       6
C               6.32512981      9.54184640     10.47970184       6
C               0.31515230      3.67060177     11.21398896       6
C               4.19686610     10.41433244     10.83981693       6
C               0.10794702     12.97392451     12.97354955       6
C               0.86860477      1.78923464      3.25479682       6
C               3.54171266     11.51115488      7.27022801       6
C              13.00667737     11.45378275      8.72596435       6
C              13.07362828      7.02468000      5.93018132       6
C               8.87621783      3.75859513      8.89560045       6
C               9.40564249     11.11128165      2.50550668       6
C               1.59660390      5.15099032      0.88277521       6
C               6.59544084      9.91171586      6.44558252       6
C               7.92881576     12.88871116      6.01932697       6
C              10.05631848      6.05627079     11.36894575       6
C               2.62278290      9.00758224     12.15354672       6
C               4.99420134      6.54439613      4.44871612       6
C               1.06196430      0.14547280     11.97610826       6
C               8.81208502      1.82198080      5.65604332       6
C               0.74022409      7.19937224      0.62507299       6
C               2.25239602     11.48896128      7.75229958       6
C               2.51938932      4.15682954      0.91928338       6
C               6.35013401      6.27974608     11.94407883       6
C               0.59708939      7.84121999      9.34898744       6
C               6.60191698      4.46533891      9.14417003       6
C               9.74428591     12.46167417      2.33263682       6
C              12.56929607      4.66599349     11.31753137       6
C              12.59697429      4.37338473      7.05804923       6
C               8.91622535     11.23313351      9.86122355       6
C              10.70637492      6.36280829      2.32663181       6
C               5.55147957     12.34808758      6.44104916       6
C               6.35639929      4.50247846      4.72843801       6
C              10.30268124      5.16227158      7.56328026       6
C               7.52120113      2.37530261      5.46878421       6
C               4.49753900     12.81788627     10.35502236       6
C               7.20949828      6.79341150      3.49196966       6
C              12.50995874      5.97230454     10.61319300       6
C               9.15713132      1.35636630      1.75313425       6
C              10.97982757      8.91144921      5.77692575       6
C               5.12925555      0.40549453      2.18139518       6
C               0.55311470      8.58114345      0.38423871       6
C              12.40774417      3.39273103      3.32964282       6
C               6.08027570      3.27727466      9.57019411       6
C               8.11585120     10.58823330      2.62974787       6
C              13.08334608      6.42067655      1.39288490       6
C               2.33917054      4.51420743      9.83584694       6
C               1.61225653     11.45301379      4.27169381       6
C               7.04201057      8.34237283     10.80987564       6
C               4.58518604      7.82178716      7.88922154       6
C               8.07072064      9.09191589      2.69044488       6
C              10.49617599      1.54040220      1.33184898       6
C               1.13189182     10.74859035     12.67918198       6
C               6.01141812      7.47176106     11.39389097       6
C               4.72930536      7.89272735      4.12236568       6
C              12.83890638      0.68698649      8.23705614       6
C               6.22335980      5.91680322      4.21112618       6
C               4.18610648      5.48025453     -0.24770980       6
C               0.15585687     11.52336944      0.04358011       6
C              11.57988328      5.37143841      6.95355562       6
C               9.54881576      8.63015840     10.28897806       6
C               5.14474408     10.07352028      3.30406381       6
C               8.45331087      6.29621609      3.08328964       6
C               3.89472522      1.14108276      2.24564327       6
C              10.15087247      3.96750941      8.29923907       6
C               5.72114036      8.75513700      3.51246831       6
C               8.41902480      7.91013340     10.76594385       6
C              12.80906495     10.61635407      5.25009041       6
C              10.84816401     12.13554562      5.63359000       6
C               4.98203810      9.29178333     10.84046025       6
C               5.60674871     10.84543596      6.72935104       6
C              12.71645629      9.25923401      0.96206806       6
C               8.87916662      0.26078454      9.67673604       6
C               3.54374669      8.69505478      4.28172831       6
C               1.22449455      8.99955254      5.10313656       6
C              10.86580662      8.00375668     10.20554454       6
C               3.75209519      2.02105131      6.30587095       6
C               8.73607041      6.61765014     11.31228490       6
C               3.78054685     10.04411252      3.76202818       6
C              10.67222764      7.56783700      6.15929562       6
C              10.50366946      2.74003826      0.61083702       6
C               8.82353576      4.06172449      4.27490287       6
C               9.12141180      5.11527740      3.42397616       6
C              10.70019213      1.71328291      8.88689591       6
C              11.19654529      6.68596697     10.70201773       6
C               6.00052358      7.62074309      7.52447855       6
C               3.18449308      6.59146777     -0.38625794       6
C               9.92274098      9.79416892      5.61134317       6
C               9.36841504      1.51985744      9.37983007       6
C              11.13948607      3.96328113      3.54448718       6
C               9.29623859      8.43664064      2.32782493       6
C               4.36479013     10.37717001      7.27837414       6
C               1.54665439     12.70144862      7.73278427       6
C               7.55149291     13.15602101      9.91503288       6
C               2.13985470      0.58369131      7.22426385       6
C               9.67213232     12.42146506      9.58857104       6
C               1.22179530      2.88064666      2.41329090       6
C              11.46934881      4.23964025     12.18998370       6
C               3.86182104      6.70855357      8.49239711       6
C               3.05115783      1.33937574     10.34275161       6
C              10.08871414      2.28215866      5.16963115       6
C              12.20774446     11.90304758      5.21915255       6
C              12.59941372     10.71847329      0.90294179       6
C               9.06248163      4.27380921     12.87669125       6
C              11.06651678      1.23599925      5.26953323       6
C              11.05851550     12.59136834      1.78462985       6
C               7.55904869      3.68624526      4.83214480       6
C              10.52088294      9.06378844      1.98627531       6
C              11.44629215      0.51883377      1.17318378       6
C               0.88871029     10.41081665      4.88250703       6
C               8.22414995      8.16561707      6.37592577       6
