# Supplementary material for: Towards an atomistic understanding of disordered carbon electrode materials
Source: Chem Commun (Camb). 2018 May 23;54(47):5988–91. doi: 10.1039/c8cc01388h (PMC5994876; doi:10.1039/c8cc01388h)
Supplement: Supplementary file 1 [file CC-054-C8CC01388H-s001.zip › structures_pure_small/XYZ/aC216_opt_1.75_06.xyz]

203
cutoff=-1.00000000 nneightol=1.20000000 pbc="T T T" Lattice="13.76943644       0.00000000       0.00000000       0.00000000      13.76943644       0.00000000       0.00000000       0.00000000      13.76943644" Properties=species:S:1:pos:R:3:Z:I:1
C               2.28093377      8.74946709      4.88768063       6
C               7.53206267      8.41435444      8.88837870       6
C               0.56284776     11.54150090      3.07280197       6
C               2.16229955      7.41448439      4.48582853       6
C               1.29857096     11.43373638     10.98434032       6
C               1.85311284      9.18784120     11.67465966       6
C               5.32228166      1.26348477      7.66234983       6
C              10.85722867      4.54394395      6.97105288       6
C              12.03879961     10.04085646     13.17841071       6
C               2.31298412     10.11890331     12.60852354       6
C              13.17771270      2.43194241      9.14301406       6
C              12.27492346      7.60816269     13.27004686       6
C              13.59710709     12.29797293      2.00663531       6
C              11.33200361      4.09792190     12.21261350       6
C              11.49978240     11.24107961     12.68664061       6
C               2.24010820     12.61763416     13.00400628       6
C               1.60126107      9.84115119      4.35527416       6
C               3.85889030      1.52929292      1.95224600       6
C              11.16940881      2.64419559     12.27622406       6
C              11.04263331      6.35863505     11.63813157       6
C              10.86102129      8.36706013      6.86324672       6
C               3.28728237      8.82528170      5.92580155       6
C               0.89979437      7.13699912     10.64184102       6
C               5.66003498      9.29104258      7.80107948       6
C               2.86679334      9.68167344      0.02023391       6
C               9.45157645      1.10830479      6.25213363       6
C              11.91662046      6.35299802     12.72795743       6
C              10.95394995     13.30578070      7.28546338       6
C               3.63366270     10.04195416      6.52120089       6
C               5.67762777      7.83348087      7.59220076       6
C              10.57739700      0.10712444     11.86267719       6
C               9.12561293     12.36455325      6.13815609       6
C               3.17352180      2.11597414      5.75852984       6
C               3.14607025     10.80579702      0.86667950       6
C               5.54673218      9.24249942      3.16275502       6
C              10.69748620      5.01555271     11.34121146       6
C              12.55927951     12.46020008      8.58591615       6
C               9.32722820      2.05757006     10.47583123       6
C              10.88406031     10.86165701      7.19423954       6
C               2.04036421      0.29269711     12.64886668       6
C              11.87886706      4.26922965      7.93058289       6
C              13.30182639      2.15060446      1.37708764       6
C               5.15861313      2.66678727      7.25245661       6
C               5.75686968     10.32376645      4.03953105       6
C               6.11250402      3.57997908      7.80472934       6
C              10.79437872      8.77923729     11.57184065       6
C               6.84765164     11.87864091      5.27709360       6
C               8.02995617      9.74887485      4.82434114       6
C               1.88641346     11.05158233      4.97820977       6
C               2.17450722      2.13215489      4.66432307       6
C              11.96597019     12.30660272     13.48008719       6
C               0.07922729      3.55735917      9.65122932       6
C               1.29838668     12.12743445      4.23741219       6
C               9.05359169      5.91830391      9.82369326       6
C               9.08505866      9.84901343     10.18234915       6
C               1.39749141      0.91269903     11.46144059       6
C               9.69193239     11.01390897      6.35216926       6
C               1.49006308      0.90364970      4.12387972       6
C               9.12683178      3.47815118     10.08211062       6
C              10.03027616      3.50338575      6.40297486       6
C               1.41905208      5.49227498      3.41904933       6
C               0.76597258     10.06865346      3.19289298       6
C               3.72956772      5.74268516      1.45536146       6
C               0.17296199      8.03331279      9.78489011       6
C               4.42502908      9.26286566      2.22937810       6
C              12.85809087      4.48998542      0.46404833       6
C              12.26812526      6.77295189      8.19740163       6
C              11.52985626     13.59422460     13.00810661       6
C              10.42369556      7.49369277     11.07403596       6
C               2.68544698      5.64434975     13.10780816       6
C               6.79366017      7.30184150      8.25956353       6
C               9.21060034      9.82541417      5.67724745       6
C               4.77681537     10.32548553      7.41366163       6
C              13.31873648      9.12096419      1.18537944       6
C              11.27518147      7.01423065      7.19974208       6
C               2.80944362     12.18061970      0.48672091       6
C               8.00042845      6.55542936      3.30969137       6
C               8.84321089     12.41231307     10.27165628       6
C               6.65485442      8.38267351      3.15245669       6
C              10.64260766      5.89143246      6.56202616       6
C               7.03396772      3.11092477      4.09025798       6
C              11.65409379      0.59928868      7.85425393       6
C              12.65391228      0.11319957      8.68936450       6
C              13.04558063      7.80839454      0.65822266       6
C               3.30998964      3.50971359      0.76251378       6
C              11.73533388      8.79140972     12.63634741       6
C               3.76606843      7.47980369      6.10966499       6
C               8.35274512      1.18285941      9.80111575       6
C               9.97240216     12.58703030     11.21266876       6
C               3.18987268     13.18854073      1.35612993       6
C               9.37338771      7.29156024     10.14066390       6
C               3.02561053      6.62251074      5.27360537       6
C               9.03038274      3.74827258      5.42801636       6
C              12.98866905      0.80812378      1.10958474       6
C               1.23054367     10.01502318     10.71296711       6
C              12.14301235      2.88064497      8.24613487       6
C               8.08722889      2.73463087      4.99506975       6
C               2.54570128      7.18748564     12.98048438       6
C               7.46325438      0.28987354      5.21771468       6
C               1.72370453     13.41858023      4.74008999       6
C              11.47351958     12.06477483      7.68975475       6
C               0.63859348      4.72763072      2.51172398       6
C              13.29685414     10.24237792      9.11891553       6
C               0.33365077      8.99146638      2.37307539       6
C               1.42912597      4.74558288     11.04156574       6
C              12.88486669      7.91814284      8.78374462       6
C               7.83984177      8.71605451      3.90615630       6
C               3.10307230      5.22411594      5.25138553       6
C               3.32159772      0.83906663      6.30472910       6
C               5.10449493     11.56203002      3.91248470       6
C               1.80731206      7.75968930     11.78463197       6
C               2.58538757     13.47862443      5.84990130       6
C              13.60104026      4.98162562      9.43416426       6
C               0.90409322      3.37957751      2.94884816       6
C               5.86228455      2.47407506      3.53267639       6
C               6.18363788      0.16392041      4.52866495       6
C              10.25082667      2.16702275      6.76452588       6
C               7.16253849      3.07941504      8.62464346       6
C               8.10029418      5.28602278      3.82705103       6
C              13.61998755      5.32940794      1.46880612       6
C              10.35248225      1.58082393     11.50417369       6
C               0.55721386      7.55462394      2.53926314       6
C               9.71613717      4.77092656     10.43219138       6
C               9.88673822      8.56512306      5.84751099       6
C               3.10077138      0.76642919      1.03477094       6
C               8.67325060      8.49716433      9.70752054       6
C               6.90077522     10.55785036      4.86171918       6
C               4.05427230      4.58517378      6.14419780       6
C              12.85228177     11.72086366      0.85346918       6
C              11.33496083      1.90895823      7.61998026       6
C               4.01424331      8.10953689      1.44725929       6
C               9.01599680      5.04306630      4.88085905       6
C              12.46453737      9.29701664      8.41026583       6
C               0.38104494      9.43666651      9.85391602       6
C               1.82379051      3.33472559      4.02824536       6
C               6.02253630      4.99448967      7.63539533       6
C               8.29093842      1.40318757      5.47224366       6
C              12.74146444      3.07084887      0.49461564       6
C               8.38866469     11.06447461      9.81872666       6
C              10.54691449     11.30929064     11.63396157       6
C               1.55160937      2.39571322     11.44405871       6
C               3.14537037     12.37073989      6.50366598       6
C              13.41983060     11.68105573      9.30435128       6
C               2.19771792      4.67055175      4.31010289       6
C               6.77816417      7.01731837      2.74491666       6
C               5.13315560     11.69721694      7.82355461       6
C               6.81717003      9.60142834      8.58343787       6
C               2.58000629      1.21997307     13.62446410       6
C               2.00079336     11.49333600     12.20372538       6
C              11.97067225      2.22272465     13.35508494       6
C               8.07101940     13.49827337      9.73225891       6
C               0.72854706      5.74265001     10.36866543       6
C               6.86851396     13.27974494      8.92789907       6
C               7.06361994      4.40084867      3.53053254       6
C               2.22845538      3.21506411     12.43155368       6
C               2.19897823      4.66645472     12.20362283       6
C               0.37723417      2.22437485      2.46268495       6
C               4.44974907      0.60912490      2.87127424       6
C               5.16030131      3.44295876      2.67444667       6
C              13.47752918      0.95271037      9.46732055       6
C               2.82559729     11.11888507      6.04792800       6
C               7.33024325      1.74483227      8.96273337       6
C               8.10088375      3.91829954      9.19462508       6
C               4.33754275      0.37763066      7.20490677       6
C              12.60647371      5.37778674      8.52611993       6
C               7.19816223     10.90002579      9.00839007       6
C               9.52127781      7.43511937      5.04990282       6
C               8.66808843      7.59679164      3.96634688       6
C               3.13015915      8.24497983      0.24760499       6
C              10.16296372      9.99608062     11.10160165       6
C              12.81818876     10.29039293      0.56817296       6
C               4.25510227     12.71801269      7.32473792       6
C               4.49031219      6.74604628      1.83482495       6
C               4.79959340      6.96388561      6.86802103       6
C               5.80736698     12.56604886      4.64105824       6
C               8.02551107      5.32695939      9.03086861       6
C               6.97725247      5.89548440      8.29217051       6
C               0.59202134      0.18978972     10.40813067       6
C               6.40591557      0.80660905      8.46692334       6
C              13.64851254      6.79778397      1.51263303       6
C               0.55164816     12.40871719     10.24711030       6
C               6.35749752     11.98430490      8.59172163       6
C               9.83296553     13.52490503      6.52421987       6
C               9.77701802      6.10225130      5.46483160       6
C               5.90179735      4.72585456      2.73844866       6
C              11.39764980      9.52417413      7.50284275       6
C               4.95419794      5.50003597      6.86347799       6
C               3.88936387     10.59302402      2.03180475       6
C               7.88052210     12.73704011      5.61468030       6
C               0.63917198      0.92931585      2.98141459       6
C              13.65595768     13.73950659      2.08111923       6
C               5.49335580      1.09830544      3.69952380       6
C               3.22288598      4.93860163      0.51422186       6
C               4.25410715     11.72948916      2.85571978       6
C               4.11215040      3.14436318      6.34799826       6
C               5.72986356      6.13790108      2.39980567       6
C               1.35926329      6.88360583      3.47939891       6
C               2.71901648      2.64464313     13.56230032       6
C              12.12014366      4.96918402     13.12305980       6
C              12.12453802      0.86956823     13.72770600       6
C               4.09888263      2.92247825      1.83684940       6
C               3.96783175     13.05225979      2.50146161       6
C               1.06039693      3.43684801     10.61768807       6
