# Supplementary material for: Towards an atomistic understanding of disordered carbon electrode materials
Source: Chem Commun (Camb). 2018 May 23;54(47):5988–91. doi: 10.1039/c8cc01388h (PMC5994876; doi:10.1039/c8cc01388h)
Supplement: Supplementary file 1 [file CC-054-C8CC01388H-s001.zip › structures_pure_small/XYZ/aC216_opt_1.75_07.xyz]

213
cutoff=-1.00000000 nneightol=1.20000000 pbc="T T T" Lattice="13.60953930       0.00000000       0.00000000       0.00000000      13.60953930       0.00000000       0.00000000       0.00000000      13.60953930" Properties=species:S:1:pos:R:3:Z:I:1
C               7.45805051      9.86877953      8.91928806       6
C               1.85092035     10.97658706      2.82666869       6
C               9.38513262     11.17459988      5.73921910       6
C               0.03101963      4.93915277     10.20222823       6
C              12.52074185     10.90166023      0.54315703       6
C               4.07190561      7.38747449      3.53535385       6
C               0.81549804      1.49710188      4.88962216       6
C              10.42463608      5.57484681      4.37296196       6
C               6.30496331     12.23597195      2.82315179       6
C               1.67155445     12.18335080      3.55534156       6
C               3.17513001     11.08596021      9.90534313       6
C              12.46156072      1.01290367      3.86299395       6
C              10.57343860      6.89267774      4.88288572       6
C               5.48081066      7.01199346      5.34361037       6
C               1.02609609     10.51825628      1.76675533       6
C               5.21286135      7.99190734     11.43339883       6
C               4.89137111      3.12200848      3.13564045       6
C               1.31403506      5.58732675      6.78692933       6
C               4.80357669      1.87365725      2.52485886       6
C              10.64455274     10.89129255     12.81163902       6
C               2.80692664      9.96433293      3.12702874       6
C               6.52940631     10.86747832      2.45589335       6
C               0.27206661      1.22649332      9.35945153       6
C               1.47836553     12.74819863      9.28003614       6
C               6.40155029      7.14729539      6.43637099       6
C              11.22145123      9.69896529      6.32981395       6
C               9.82053688      1.50854898      6.82724869       6
C               1.71141337      5.15238410     12.07014923       6
C               8.19072936      9.99517016      4.17673943       6
C               9.44173213      0.97065162      1.86168914       6
C               7.70433644      3.58606510      6.30617758       6
C               5.87333816      4.50215490      4.95743636       6
C               4.51276442     11.47658146      5.92823374       6
C              12.31822723      2.30263001      4.43010828       6
C               6.77498029      4.62486318      5.99591205       6
C               4.49686093      5.04617400      9.58952049       6
C               5.15690236      6.70093881     10.96689101       6
C               6.21225005      5.41557617     12.89435430       6
C              10.32872565      2.69804145      7.36405890       6
C               2.78494131      0.09792844      5.35820037       6
C               9.85321100      3.96408308      7.60152127       6
C               4.02272799      0.78804463      0.52227746       6
C               9.25553272      5.58058686      3.49379135       6
C               1.20269466      8.45942186      0.11242771       6
C              10.03795603      9.18825958     10.53136618       6
C               7.65959156      0.56286038     13.07813716       6
C               6.51726155     12.41044182      9.62983064       6
C               6.59316025      2.04776300      4.68040316       6
C              11.31114710      9.21717616     11.17117637       6
C               3.07826144      0.03566725     11.95787795       6
C               9.13264031      3.17690508      2.73214315       6
C               7.20185097      8.58984990      2.32395349       6
C               2.69123860      2.19048346      6.50752004       6
C              11.55085811      2.57287747      8.02787646       6
C               2.52442537      6.11319863      0.44311084       6
C               7.66553309      8.56095758      8.31590907       6
C              11.24991308      3.17649670      4.19114642       6
C               0.13225574      0.50150903      4.05332040       6
C               3.78053523      0.16886879      6.34586928       6
C               4.03399125      4.07979084      8.66477416       6
C               2.44650868      5.78806640      7.60885090       6
C              13.49836786      8.27901930     11.61672917       6
C              11.91360490      3.80148685      8.66242066       6
C               1.07826766      4.40710899     11.04396083       6
C               5.56594397      8.52444844     12.70203422       6
C               3.23933773      7.62702384      2.40479219       6
C               5.36760153     12.87436086      7.79014987       6
C               5.59731556      5.50409953     11.59375636       6
C              10.00901334      9.91739509      5.68038444       6
C               0.47297179      7.05718550     11.26101381       6
C               3.14925571      6.33522738      1.67339059       6
C               2.18409812      0.75322111     10.97589264       6
C               7.64734394      2.25389153      5.70583719       6
C               5.75880027      3.23344152      4.26586260       6
C              13.43941527     11.25350722      1.54584833       6
C              10.89082784      7.10110217      9.43071444       6
C               5.19709548     10.81747675      0.14738921       6
C               9.64555724     12.45798870      6.25481969       6
C              11.97146771      8.48581399      6.26169572       6
C               5.13126357      9.87217635     12.73579383       6
C               1.72848808      8.18829622      7.85790349       6
C              12.15845315      7.18464796     10.03482185       6
C               2.66631218      7.11099111      8.15080001       6
C               4.42228931      6.02988347      3.56026622       6
C               0.33282360      6.54393148      6.55726807       6
C               2.59873667      8.86095041      2.20652062       6
C               8.63852176      2.17943617      1.82591965       6
C               9.09018064     10.18086346     10.96472296       6
C               8.75948037      7.76280006      8.70370200       6
C               5.32646052      3.06139919     10.35727093       6
C               2.69706678     12.21711507      9.41678789       6
C               3.76059478     11.25261643     11.24010565       6
C               0.05933710      3.91255409      5.58063281       6
C               9.04851387      6.45954920      8.20414221       6
C               3.62585225     10.19399725      4.22878564       6
C               9.59961987     -0.17597513      1.00962869       6
C               7.73229141      4.90834500      1.70912838       6
C               6.02599510      2.23610303     11.28457359       6
C               4.59148042      8.99611121     10.69243864       6
C               0.45592903     12.90856216      3.34608463       6
C               4.61724193      2.79935900      9.07580453       6
C              12.74962283      9.94174131     13.11207490       6
C              13.22574590     10.03024738      7.46661745       6
C               6.88404558     13.03045833      3.94217875       6
C               4.66235053     13.15091732      0.86085811       6
C              11.50843234      0.47136453      3.02678657       6
C               2.98251230      9.82836069      9.18550756       6
C               7.30529930      6.24880852      1.48314044       6
C               2.46041358      4.84184849     13.23894038       6
C               5.42857146     13.14495303      2.10549904       6
C               5.11940861     10.14808124      6.04480400       6
C               7.82686298     12.56622488      4.82700108       6
C               2.05826444      2.12297919     11.42866441       6
C              10.23676344      2.59431511      3.39393718       6
C               4.49778040     10.13794498     11.51469925       6
C              12.94813096      0.50069947      8.50299621       6
C               1.55360242      9.22890455      1.27969619       6
C               2.77523680      2.34126424     12.65418585       6
C               7.33944660      9.81207351      3.08517940       6
C               6.13878169     11.86503627      8.40319596       6
C               5.21907593      4.46132622     10.64592405       6
C               8.63762353     13.37688407      5.74609699       6
C               4.08346069      1.90297968      1.34634492       6
C               4.53109884     12.11257972     13.48056061       6
C               6.70088775      8.37872312      7.18773178       6
C              11.71510933      7.22252796      5.66660964       6
C               9.48456122      7.74859245      4.36639000       6
C               1.31838995      0.41829630      9.88316305       6
C               9.88344149      8.13828901      9.57288569       6
C               1.21502323      4.27025055      6.31132817       6
C              12.59085273      4.88282600      5.36100201       6
C               8.70181632      4.53687512      2.70610384       6
C              11.58800841     10.00398287     12.29046281       6
C               5.47790503      0.74671020      2.87339140       6
C               8.73022562      6.90869373      3.42752550       6
C               7.04651878      5.89042990      6.68515358       6
C               7.06293346      0.07950745     11.90400361       6
C               3.06623584      4.44234493      7.70515382       6
C              12.32919716      8.35046914     10.83153931       6
C               4.09674530      4.00076810      2.24292827       6
C               1.83224443      9.56777466      8.37233328       6
C               3.74431585     12.35821603     12.20169943       6
C               2.04641501      1.33122704      5.48603019       6
C               6.37725829      8.88205020      1.21944381       6
C               5.29668928      0.43834562      8.61201281       6
C               0.26302858      2.62152833      9.75354269       6
C               4.61077270     12.68583041      6.65451897       6
C              13.07955484      3.82777138      9.45260414       6
C               8.64109562      1.18331605      6.06646569       6
C               6.14756963      7.91577944      0.18812798       6
C               7.29040810      1.87075916     13.38527562       6
C               6.05618521      9.68016782      7.01807590       6
C              11.88844975     12.04156570      7.43281687       6
C               8.61227552      4.30908549      7.17560601       6
C               8.30563801     11.22953552      4.85907345       6
C               8.20601473      5.64672318      7.43360271       6
C              12.74212473      6.21821615      5.85484634       6
C               3.62512510      3.21527455      1.12192467       6
C               0.14988569      8.96588116     12.82269855       6
C              13.51768469      2.62366477      5.05492279       6
C               4.54633887      1.60057430      8.27673055       6
C               7.28964364      3.91342086      0.82850270       6
C               3.32518683      1.03933704     12.94503694       6
C               6.30686160      0.84074031     10.99301993       6
C              13.17272256      8.72795035      6.94615781       6
C               2.93333258      3.50935154     13.53019097       6
C              13.10088076     12.37288625      2.38840552       6
C              10.38216648      1.26225649      2.85731737       6
C               6.02501415      0.13717144      9.80286708       6
C              11.89441371      1.20821169      7.95085068       6
C              10.78343271     12.84041755      6.99119207       6
C               7.95960019     10.48550748     10.13477297       6
C               0.51132226     11.93119228      8.59489566       6
C              12.97137406     12.67154056      8.19532075       6
C               6.37928334      0.78566876      3.95174212       6
C              11.38521281      4.54250971      4.64129737       6
C               2.33352753      3.52930687      6.81990186       6
C               4.70399943      8.02435700      4.65496621       6
C               3.80378756      8.75705622      9.56856888       6
C               5.95227715     10.27662565      1.25877134       6
C               7.32035440     11.70877834     10.50399180       6
C               5.25892695      5.74746983      4.64539410       6
C               7.72407432      2.58011801      0.90448803       6
C               6.51150755     10.54610738      8.09253182       6
C               8.58312725     12.10115556     12.58654895       6
C               3.68403616      7.41972087      9.09290417       6
C               4.43103387      6.43781003      9.76073077       6
C               4.54749931      9.37327579      4.96696412       6
C              11.23566899     11.53208997      0.36298328       6
C               6.57252737      4.08569914     13.23026061       6
C               3.73943988      1.41402557      7.08662190       6
C               7.73591338      7.28026259      2.45395681       6
C               2.65235352     12.51374356      4.56740580       6
C              11.79829138     12.97098282      2.20928452       6
C               0.71709433     10.53459485      8.16885870       6
C               9.23963022      9.09255534      4.72004251       6
C               8.67068869     13.19764718     13.54505198       6
C               3.88560094      5.35358093      2.45192538       6
C              13.29035129      6.31258755     10.31982260       6
C              10.82823428     12.60441838      1.19841390       6
C               7.57396949     12.40596310     11.66901367       6
C              12.01716465     10.68139918      7.10180433       6
C               1.76708600      7.16444395     -0.25700306       6
C               9.41301576     11.02377495     12.16280510       6
C               6.53250053      2.75385122     12.53083089       6
C               3.57532477     11.47056776      4.86558972       6
C              10.34180451      6.02563987      8.66470346       6
C              10.83984446      0.58198266      7.22190249       6
C               1.37040297      6.52957389     12.14528932       6
C               1.20934216      3.00902607     10.75464178       6
C               6.53532137      6.51625616      0.29121873       6
C              10.79462436      4.72774312      8.36665662       6
C               0.57470866      7.82081152      7.10903514       6
