# Supplementary material for: Towards an atomistic understanding of disordered carbon electrode materials
Source: Chem Commun (Camb). 2018 May 23;54(47):5988–91. doi: 10.1039/c8cc01388h (PMC5994876; doi:10.1039/c8cc01388h)
Supplement: Supplementary file 1 [file CC-054-C8CC01388H-s001.zip › structures_pure_small/XYZ/aC216_opt_1.75_08.xyz]

216
cutoff=-1.00000000 nneightol=1.20000000 pbc="T T T" Lattice="13.59228750       0.00000000       0.00000000       0.00000000      13.59228750       0.00000000       0.00000000       0.00000000      13.59228750" Properties=species:S:1:pos:R:3:Z:I:1
C               7.29275146      9.25921741      9.91956689       6
C               0.90661564      7.47202129      6.18654629       6
C              12.88461239      5.72277984      3.05116323       6
C              12.19597749     -0.00186148     11.74673096       6
C              11.70879632     13.27801252      3.30380209       6
C              11.43372882      4.39104229     11.53293622       6
C               5.95350283     13.21791223      8.73552474       6
C              11.00973931      3.43691559     -0.02542181       6
C               4.02695889      1.74181065      7.09389947       6
C               2.75759140      3.92317490     11.48620758       6
C               4.36185359      8.52381224      0.38272248       6
C              10.72714380      1.97825791      7.69697163       6
C               8.76058679      4.85458590      4.54562443       6
C               8.61907223      2.83705966      8.08667790       6
C              -0.03534396     11.23971179     -0.03500876       6
C               6.25533172      0.76462530      0.65012042       6
C               5.66246902      1.82688437     -0.03974319       6
C              13.46716319      3.04292522      5.48853864       6
C               7.17361720      5.95006953     13.49217635       6
C              11.01731308      1.92819675      1.78225599       6
C               1.64977279      8.43622311      5.34777007       6
C               0.70065196      5.54027813      3.12009364       6
C              10.85079506      7.09124573      2.59842857       6
C               3.02541038      8.62202701      5.10148229       6
C               2.96015484      6.28123452      7.10422314       6
C               3.83839067      3.40019428     12.19488120       6
C               4.94882195      2.45290208      5.01208499       6
C               2.34136354     13.18139715     11.42682914       6
C              12.09662876      9.85885501      4.76474801       6
C               2.36807207      4.03124559      4.29713405       6
C              13.12750687      2.17855828      0.58722166       6
C              10.33439761      2.92868973      1.04896027       6
C               1.27246817      5.07905003      9.12647334       6
C               9.93517617      0.60147712     11.82660597       6
C               2.80306861     12.84988097      2.54111071       6
C               6.77191768      3.82555832      9.13510639       6
C               2.42670504      3.05754800      5.45651323       6
C               8.09126382      4.88229817      0.18291755       6
C               2.84184792      0.38754268      1.69247983       6
C               3.50157697      9.75309927      4.31471205       6
C               7.56799016      3.77131783      7.93281348       6
C              12.78451046      1.30727899      9.28445046       6
C               7.30550522     12.01843991      1.60337990       6
C               6.01647380      6.58744969      0.50520257       6
C               4.90003990      9.55405859      4.11405896       6
C               8.06910343     12.83455010      0.65791850       6
C               7.06479636      0.78530284      5.43693103       6
C               7.06011540      9.94923278      3.03088036       6
C               8.62621971      7.98588489      3.03713771       6
C              10.36590083      0.32009760      3.48923612       6
C              12.19568486     11.72609498     -0.07502560       6
C               4.89994820     13.33896620      9.68575389       6
C               5.92659679     12.40941323      1.94598293       6
C               7.77784280      1.93492392      3.42261330       6
C              12.31007313      6.92105998      2.49497837       6
C               7.95834923      5.94575117      4.21484164       6
C               6.96886336      6.48655939      5.00437094       6
C              12.39138009      4.59815559      3.82955750       6
C               6.68770731     12.02986294      8.96743755       6
C              10.40389713      1.68113778      9.01506784       6
C               5.37508703      3.11101537      3.84302720       6
C               7.51307753      4.54817196      6.64457495       6
C               2.68902940     10.30682973      0.04483258       6
C               5.38063461      0.03323858      1.42991010       6
C               7.95990791      3.99411110      1.29303436       6
C               6.79696871      3.92034838      2.16602213       6
C               1.11705970      2.68159738      6.14865901       6
C               1.62914130      6.36466305      2.56613679       6
C               0.99512919     11.94820742     12.90636534       6
C               1.00741610     13.01831966     11.91797670       6
C               4.71143809      4.22539903      3.20728114       6
C               7.72717963      1.31212773     12.62313017       6
C              12.64835857      5.05924344      9.55007679       6
C               1.85218269      2.63924885     13.21982518       6
C               4.29296301      1.82959988      0.31288939       6
C              11.87400123      7.53998511      6.76706644       6
C               6.17987153      8.45010693     12.43393361       6
C               1.50896895      0.98097643      9.63880320       6
C               3.91749744      6.57640719      1.81972078       6
C               3.38279760      4.70414038      3.44164794       6
C               2.99128786      5.88424296      2.65139736       6
C               2.60434548      0.38141939     10.29291895       6
C               3.75708952      0.54150117      9.44720090       6
C               3.27654897      4.49117558     10.29661655       6
C               0.52830636     10.58492614      4.08779116       6
C               9.24018721     13.54633875      4.32252893       6
C               3.31004864      1.35323015      8.25264595       6
C              12.34326898      1.48690189      1.60985811       6
C               0.30284858      9.99829214      0.68711203       6
C               0.90665269      2.02671658      7.47128795       6
C               5.71965441     10.37749364      3.31643361       6
C              11.41872596      5.03882918     10.24882043       6
C               5.58565506      4.77030151      2.21327978       6
C               7.82392397     12.35258445      6.83914232       6
C              10.98185148      3.34150821      5.33291812       6
C               8.68347203      5.78786924     11.67178272       6
C               5.85847821      9.71140189     11.86426490       6
C               4.39685469     11.71341410     11.76900097       6
C               1.08796638      4.45421316      3.93741661       6
C               3.45363145      7.82305591      1.21671079       6
C               2.32331853     11.49458121     12.99879221       6
C              12.00957046      2.09414068      7.16807011       6
C               0.28702931      4.60107260     10.09284182       6
C               6.48767596     10.16152481     10.64383890       6
C               3.70054515      2.50492629      5.85464425       6
C               8.07124420      9.26865857      8.70852238       6
C               4.87047853      5.23279578      8.04764513       6
C               7.55328764     11.56599564      7.99616414       6
C               7.07381703      7.64199614     11.73572863       6
C               4.67220187      4.29093164     10.25208263       6
C               8.77797680      8.00741834      8.63386294       6
C              12.72997694     10.91083658      4.07195868       6
C              10.83473863     10.21823656      5.20169325       6
C               8.59569042      4.19792503      5.74153246       6
C               4.16378168      7.77678762      5.43701663       6
C               7.58964675      6.46956572     12.24875565       6
C              11.83837875      6.49384031      7.77108437       6
C               5.31964220      5.89294129      6.84513164       6
C              10.60925492     11.53518810      4.65415948       6
C               7.45046915      8.64005960      3.53719414       6
C               8.35144063      2.21195838     10.44888446       6
C              11.56365409      9.79582495      1.37579401       6
C               6.57382088      2.15742087     12.52839513       6
C               8.00400350      0.84046534      4.38428077       6
C               9.39903835     12.52194302      0.25271289       6
C               3.32748503      2.59087985     13.24071001       6
C               6.17524244     11.44197558     10.16299306       6
C               8.45326228      7.25028221      9.78538068       6
C               8.67673359      6.64443583      3.24778212       6
C               9.95488839     11.42330337      0.89352801       6
C               5.49500123      4.49840390      9.12089947       6
C               5.87194508      1.57569647      5.65465030       6
C               4.14619359      6.68713183      6.33426342       6
C               5.56000795      7.86472514     13.56525724       6
C               9.98337755      4.90833641      3.82425280       6
C               8.75163959     11.64903528      6.03249710       6
C               9.03977878     10.37926414      6.64691827       6
C              11.78070430     11.99728854      3.92372157       6
C               6.14458518      0.31913156      7.55347227       6
C               2.92189420     10.90658535      3.73549571       6
C              13.26935415      7.88894913      1.93348290       6
C               5.31389511      8.35578830      4.74434312       6
C               7.15601314     13.53897956      6.61605389       6
C              13.06874420      7.83826037      6.07283585       6
C              12.13951102      2.75720356      5.94349614       6
C               0.70983374      5.80231685      8.04901105       6
C               0.20893058      0.83456137     10.11420145       6
C               5.21513496      5.98634647      1.53220170       6
C              11.61271516     12.81767364     12.79327563       6
C               0.98179908      1.91162852      0.54841575       6
C              10.59952746      6.49760398      8.44011770       6
C               3.46316294      5.47587611      8.14347400       6
C               9.45884436     12.27324423      4.97377218       6
C               2.09136780      8.33047793      1.31216673       6
C              11.43821694      1.26188331      9.82557121       6
C               1.68509135      9.55540992      0.70297219       6
C               3.73599671     11.83106284      2.99972871       6
C               5.12667839     12.23566800     10.66280953       6
C               6.58206188      7.82983627      4.48244515       6
C              12.64599134      3.76450256     12.03141822       6
C              10.40807660      4.25266700     12.55568019       6
C               5.03303798      3.58951713     11.41886398       6
C              10.11190610      1.42267936      2.70489900       6
C               9.00164237      3.09000042      1.57165401       6
C              12.38130334      3.09052586     13.30775608       6
C               8.23013575     10.31898928      7.83920469       6
C               9.62834957      2.62135251      7.13834807       6
C               0.31000144      3.91987285     11.37741420       6
C               4.09208461      0.74257762      1.23845974       6
C              10.27894208      9.48089435      1.98435394       6
C               6.29273457      3.00082408     11.45551619       6
C              12.88835785      5.78553382      8.31925637       6
C               9.27185287     10.53805256      1.75919447       6
C               7.15843465      3.04734286     10.32600185       6
C              12.87676801      9.18456386      1.34549477       6
C               1.48092048     12.61481297      2.93294443       6
C               3.99207723      9.79336059     13.39637901       6
C               0.69271087      9.31034843      4.75436972       6
C               3.15352037     12.22111448     12.12179162       6
C              10.34817924      5.80827726      9.66996883       6
C               6.67870950      2.90294113      3.20128044       6
C               9.12551973      4.84923033     12.67371537       6
C               5.11973138     11.56672478      2.76242544       6
C              10.60325545      8.27885386      6.82764693       6
C               9.07277407      2.17116251      9.27395810       6
C               9.97262853      8.27686964      2.52167649       6
C              12.76630885      0.36067109      2.44993449       6
C               1.89014470      1.56097359      8.39509264       6
C               1.10436374      7.53893570      1.93311531       6
C              13.02537071      8.89940186      5.16050216       6
C              11.30235434     11.00224148      0.70159210       6
C               1.52400887      3.50516238     12.04671680       6
C              13.13182621      1.80419167      7.96970659       6
C               0.59107612      0.04606519      2.33372959       6
C               1.46221312      0.88786000      1.48047096       6
C               7.49409776      0.40986925      0.14646481       6
C               5.34225162      1.26694798      6.91645297       6
C               4.79608345     10.46263942     12.40822925       6
C               8.71711701      1.36614064     11.62785910       6
C               8.88328989      2.13568952      2.60379940       6
C              -0.10193820      3.91568384      4.40897612       6
C              10.22313162     13.20750211     12.88625908       6
C               7.89782910     10.78413663      2.14588180       6
C               7.52539686      8.01227278     10.49963357       6
C              10.12245954      9.53765364      6.21791221       6
C               1.55245903     11.37408218      3.65382209       6
C               6.58726545      5.67361194      6.20343934       6
C              11.17977664      0.72606751     11.10485368       6
C               9.70803020      3.32876340      5.99075571       6
C               1.51639650      6.52671500      7.06497896       6
C               2.65385174      5.00085504      9.19377014       6
C              -0.06505970      0.08400268     11.30464096       6
C               9.15927492      6.17723886     10.37879521       6
C               9.86644383      7.60591172      7.88461495       6
C              11.11845166      4.23512251      4.24612241       6
C               9.96225711      6.08666727      3.03539449       6
