# Supplementary material for: Towards an atomistic understanding of disordered carbon electrode materials
Source: Chem Commun (Camb). 2018 May 23;54(47):5988–91. doi: 10.1039/c8cc01388h (PMC5994876; doi:10.1039/c8cc01388h)
Supplement: Supplementary file 1 [file CC-054-C8CC01388H-s001.zip › structures_pure_small/XYZ/aC216_opt_1.75_09.xyz]

208
cutoff=-1.00000000 nneightol=1.20000000 pbc="T T T" Lattice="13.18511082       0.00000000       0.00000000       0.00000000      13.18511082       0.00000000       0.00000000       0.00000000      13.18511082" Properties=species:S:1:pos:R:3:Z:I:1
C               7.24848381      0.75499676      6.63337060       6
C              11.90576295     13.08326636      3.51772610       6
C               2.11781216      0.86716710      5.92476815       6
C              11.88130326     12.06201002      2.43690626       6
C               7.03582054      6.50869648      4.25648495       6
C               6.87486304      8.70393918      5.89760993       6
C               8.14355333      3.38148647      1.24689367       6
C               5.08588830      1.22067853      0.04726409       6
C               1.82581552     12.67170157      5.67811328       6
C               0.48872574      1.75016769     11.97487635       6
C               9.35218175      2.99656758     11.44277209       6
C               6.02355055      0.53614877     10.97500147       6
C              12.27036300      8.47118621      2.44472764       6
C              11.43578909     10.39415793      5.36361807       6
C              10.10329897     13.09073704      9.32958572       6
C               2.99002675      3.12826436      5.16134012       6
C               7.18093411      4.97500983      4.05720040       6
C              13.16388979     10.28041332     11.00650894       6
C               6.66323726     10.41950084      7.81829915       6
C               1.84813181      5.79365038      9.35618499       6
C               7.05861158      9.09307739      1.63483513       6
C               2.69845853     12.90673036      3.50665780       6
C               8.05221975      7.81551209     12.97645818       6
C               9.23157888      0.71429632     11.77653296       6
C               9.96733926      5.10747650     10.26423835       6
C               0.98806979     12.41257504      7.99609417       6
C              11.71107674     10.72390833      2.73519070       6
C              13.10568702      6.15828290      2.39448928       6
C               6.93859557      4.15398940      5.25526255       6
C               0.59776427      5.20057715      0.16804237       6
C               2.06830105      8.56686626      5.44050468       6
C               8.49711571      9.05214876     12.40261078       6
C              12.69970932      0.34246051      0.60709470       6
C               4.77257633      4.85901017     12.70648322       6
C               6.32909731     11.90870311      9.67059162       6
C               1.24220410      0.58065512      8.26556673       6
C              12.96272310      4.63514611      4.21277853       6
C              12.80017417     11.36842914     11.88357508       6
C               0.84756131      0.86119083      9.65950883       6
C               4.99267198      5.33974342     11.35406301       6
C              11.48733270      1.01693651      5.80308802       6
C              13.11384450      0.53572810     12.41945975       6
C               8.95758549      1.97371354     12.45692141       6
C               7.24327307      6.77884159      1.83226365       6
C               1.31237506     11.85862466      6.73127449       6
C              12.06016276      2.19161413      5.24394723       6
C               8.64233102      6.64270194     12.30416317       6
C               0.70572142      7.93817397     10.81625237       6
C               3.23629534      5.43003759      4.20888909       6
C               1.79181453      9.91958217      5.22174877       6
C               5.49592226      4.52039293     10.23431530       6
C               6.31003710      6.32213197      6.51080224       6
C               0.50119096      6.48877411     12.78207646       6
C              12.04155106      8.07405646      4.99109985       6
C               9.74248954      0.85495149     10.37813887       6
C               7.62384762      5.45274463      1.65444707       6
C               3.39204584      4.02914254      4.03405767       6
C               0.90005411      9.39267186      8.83197842       6
C               1.10920212      8.13678638      9.46807453       6
C               2.56395463      6.08588122      6.59257389       6
C               3.00402644      1.10208097      3.65860110       6
C               1.25547894      9.46041124      7.45996939       6
C               2.23944931      2.66574165      7.58129030       6
C              10.10782533     11.65698801      9.47732313       6
C               3.95004098     10.81342984      0.68985324       6
C               3.04218038      7.52890776      3.26342602       6
C               7.48332777      1.49598937      4.33863393       6
C               0.31557287     12.84605441     10.15044492       6
C               3.86269337      0.23981358      1.67791419       6
C              12.01901723      9.69034090      1.80043919       6
C              12.00016433      8.75050173      3.79925738       6
C               5.84788453     12.30189586     10.94467909       6
C              12.24595508     12.26655339      1.02277411       6
C               5.93816832      3.21779136     10.41289918       6
C               4.06894703      7.13745639      0.32220317       6
C               2.82107485     10.06304380      2.84697699       6
C               3.86985963      5.25425641      1.97020808       6
C              13.01046649      3.50040633      3.39084327       6
C               7.69106075      0.58861837      2.87674027       6
C               3.83269042      3.90845836      2.60602246       6
C               7.26573614     11.04927602      2.90101068       6
C              12.54775645      4.56250076      5.53996385       6
C               7.52081782     12.35342403      3.39879720       6
C               9.68230899     10.92657728     10.59796265       6
C               4.56816274      0.00612678      0.49500152       6
C               1.31762047     10.49297028      6.46047378       6
C               9.36521149      7.21914585     11.23311690       6
C               2.17315943     12.05216315      4.43080728       6
C               5.12334344      3.48960537     12.82510259       6
C              11.50769670     12.96097440      5.01569816       6
C               6.44692820      4.86944645      6.46279130       6
C               2.22215059     10.62984755      4.09897287       6
C               5.17908873     11.41762043     11.82285639       6
C               7.33336384      7.88537745      0.93826645       6
C               6.71726995     13.02341709      8.89119191       6
C               5.52898234      9.68111347      9.98153966       6
C               1.40515971      5.58468896     10.67086474       6
C              11.64353609     10.10121271      4.00543906       6
C              12.43536652      6.74024854      4.99252413       6
C               4.00392665      9.47272228      0.26564278       6
C               8.40502596      2.04747896      0.69766515       6
C               5.79747026      8.25499684      8.00094669       6
C              11.25205520      8.63871755      7.28399965       6
C               2.62698645      7.57924449      4.64570681       6
C              10.02465152      6.55317652     10.19987845       6
C               0.40027703     10.48714628      9.64151636       6
C               4.97164701      7.16239691      9.81197696       6
C               4.20899074      5.71310661      0.62143927       6
C              10.80142858     11.96815397      7.25092768       6
C               6.17232966      4.22520190      7.74087981       6
C               1.31415239      4.25782443     11.13670821       6
C               4.14417316      2.67880838      1.91245312       6
C               2.25454527      4.72772784      8.52806950       6
C              12.38252295     11.19357233      0.04548711       6
C              12.89976478      5.96814066      3.78808413       6
C               0.54100549      2.78879736     12.94864819       6
C               6.37973021      2.35486618      9.30540274       6
C               7.11567203     11.50725751      7.04555511       6
C               8.43804419     10.46564494     12.66083390       6
C               2.71672301      1.71871698      4.90389103       6
C               7.09451396      9.89785323      3.75496408       6
C               8.18331562      4.66179897      0.57528654       6
C               7.49804082      0.45174719      5.28853367       6
C               4.79522533      2.51521483      0.64283787       6
C               1.86714791      1.36859026      7.26487091       6
C               3.12440577      8.64696420      2.40764288       6
C               6.46904580      1.00896837      9.68634422       6
C               0.89047487      6.67711599     11.43059286       6
C               1.48565269      3.16915639     10.19018967       6
C               4.77665093      6.73212430     11.12771057       6
C               4.47034973      7.60186940     12.21040223       6
C               4.58143221     11.83191443     13.09977621       6
C               3.71904060      1.44842903      2.44162962       6
C               3.42659545      6.16458985      3.00437878       6
C               0.13694116      2.59593183      1.13439770       6
C              12.41587537      1.14684074      3.01308146       6
C               7.51481591     12.32720089      4.80871279       6
C              11.17040239      7.27680193      7.89316219       6
C               4.51143951      9.06207999     12.19817681       6
C               2.71651750      3.54752483      6.53165153       6
C               0.47098923     11.80619905      9.20438655       6
C               2.64469239      4.84406497      7.16885097       6
C              10.56939860      0.03993325      7.89451140       6
C               0.09051877      8.98770467     11.55796950       6
C              11.21258831     11.74839010      5.86470922       6
C               5.71628427      2.77946147     11.71721170       6
C               7.31166839     10.51387727      1.58197421       6
C               6.50038896      9.13181691      7.21538717       6
C               1.71031156      7.05036076      8.76879534       6
C               5.70638045      1.41323850     11.98363859       6
C               6.78581745      7.21755825      5.51184137       6
C               3.21551876     12.39226109      2.33036992       6
C               8.68777297      5.22109051     12.50766194       6
C               9.28199382      8.63854787     11.34669432       6
C               2.80816474      6.30495524      5.23118629       6
C               8.90278046     12.71555188     12.41503792       6
C               3.66628767      8.37602806      1.09873360       6
C              10.76719071      9.59605651      8.24320370       6
C               6.98326318      2.15685429      6.71700743       6
C              10.56692141     10.98420713      8.27152729       6
C               7.33079915     11.22207313      5.68022112       6
C              10.34198116      2.93378804      9.14104888       6
C              12.34413436      9.86757902      0.47292579       6
C               3.29264781     11.06220398      1.94330067       6
C               2.05059304      7.14378307      7.41236487       6
C               6.20653195     10.63041272      9.15626026       6
C               8.09285242      0.72654830      1.43579235       6
C               0.87427948      4.08260954     12.49559352       6
C               6.54212889      2.86613025      7.91216873       6
C              12.24267664      5.84293192      6.07681910       6
C              11.21203071      4.76173053      7.96559953       6
C               5.70762026      6.91943380      7.62168321       6
C              13.07194757     12.67065544     11.47148559       6
C              10.49902545      4.36171438      9.17602437       6
C              12.08051104      3.37899508      6.04003605       6
C               9.06062417     11.38235221     11.79919018       6
C               7.17108054      9.89329247      5.13428854       6
C               8.28608269     12.66812352      0.52533444       6
C              12.87204971      8.78771762     12.89993871       6
C               5.59383945      4.94561977      8.88387864       6
C              10.56368905      7.44024133      9.17747555       6
C               9.33905886      4.43680738     11.43147099       6
C              10.95343270      1.17509576      7.19754930       6
C              12.81891459      1.35104962      1.60554298       6
C               0.14644952      3.70050989      2.03113224       6
C              11.58967577      9.02112651      6.00699341       6
C              13.11404441      7.54794820      0.35258284       6
C               2.00317135      3.39484655      8.85699610       6
C               1.77084486      8.32587759      6.80448313       6
C               7.93024735     11.22751075      0.59284502       6
C               0.95849502      1.91578089     10.59892522       6
C              12.82962501      7.39110390      1.74329451       6
C               5.33039542      8.45450364      9.33350187       6
C               6.91211727      8.73721763      2.97503000       6
C               0.27432292      5.02860749      1.55144960       6
C               7.08041729     12.86773799      7.54913034       6
C               5.06864800     10.02928368     11.32332956       6
C              11.43831815      3.53075923      7.26778596       6
C              10.40520192      8.86677152      9.36561611       6
C               7.01034082      7.30273802      3.11850895       6
C              11.56256246      6.00416777      7.33429226       6
C              10.88243080      2.42525856      7.88519879       6
C               7.53924351      4.51758646      2.71430929       6
C               5.24606471      6.25476378      8.75054299       6
C              12.54661762      2.25536934      3.90026085       6
C               9.81364999      2.29184744     10.25446416       6
C               9.83090900      9.50595454     10.45110720       6
C               7.13679092      2.71073678      5.32194784       6
