# Supplementary material for: Towards an atomistic understanding of disordered carbon electrode materials
Source: Chem Commun (Camb). 2018 May 23;54(47):5988–91. doi: 10.1039/c8cc01388h (PMC5994876; doi:10.1039/c8cc01388h)
Supplement: Supplementary file 1 [file CC-054-C8CC01388H-s001.zip › structures_pure_small/XYZ/aC216_opt_1.75_10.xyz]

208
cutoff=-1.00000000 nneightol=1.20000000 pbc="T T T" Lattice="13.64168486       0.00000000       0.00000000       0.00000000      13.64168486       0.00000000       0.00000000       0.00000000      13.64168486" Properties=species:S:1:pos:R:3:Z:I:1
C              10.56010038      3.33290265      9.26137224       6
C              10.62844222      9.17425624     12.27069913       6
C               7.70694691     12.53624446     10.97342293       6
C               3.68569800      8.63759541     10.11253814       6
C               9.37837755      2.61893924      2.74131951       6
C               8.35201570      3.59439246      3.19702078       6
C               0.72885530     -0.00471698     12.60987182       6
C               6.39184026      2.69682905      6.81619175       6
C               2.00254861      1.30509863      2.38469917       6
C               2.52248492     13.43816344      2.23470311       6
C               1.43203890     10.07555468      1.89999261       6
C              11.99854063      0.90224100     11.74452088       6
C              12.64758063      6.51860431      5.63574667       6
C               3.52526199     13.33311627      3.38456863       6
C               4.92541492      8.85680841      7.84635467       6
C               3.98993770      5.37472650     12.30578511       6
C               5.53987688      4.42983568      8.35130580       6
C              11.06041317      5.31403884      7.17584603       6
C               2.48031271      7.65794587      2.81442275       6
C               1.38473440      2.41667195     11.25097283       6
C               2.83699085      6.70819194      3.79601675       6
C               0.75700920      5.19871024      0.62314512       6
C               4.09117417      0.85243112      5.45984267       6
C              11.55069539      2.11256556     11.10598398       6
C               6.63861813     10.64001742      4.48045900       6
C               3.68853930     11.10914812      7.85492919       6
C               4.23016572      0.65640565     12.40814082       6
C               2.46940137      4.83631822      6.26533518       6
C               8.94544296      7.80855263      0.70763769       6
C              12.97643865      7.40232866      4.50031654       6
C               5.86963442      6.74628663      7.89138019       6
C               0.66192712      3.77257031      9.37334379       6
C               0.10081014      2.27449554     11.73171895       6
C               5.31408433      4.64878446      9.72724154       6
C              12.49674127      4.45875675      1.75301206       6
C               8.85826392      6.86409068      6.26148708       6
C               4.08290051      6.31110140     11.19900825       6
C               1.08987826      4.05486075      1.39771522       6
C               4.90371841      0.01549781      2.87606358       6
C               5.18601619      1.51501669      3.24481129       6
C              11.04491063      8.06051769     12.99021856       6
C               1.97379350      0.61567526     12.83355552       6
C               5.94407240     12.74875211      3.46041769       6
C               3.83564292      1.09322872      6.85306706       6
C               9.96854415     -0.11959676     10.93306813       6
C               6.45702393      2.68315027      1.50690906       6
C               7.57578260      0.75152531      2.43691514       6
C               8.63195666      5.60567586      6.87883661       6
C               3.36618900      0.01762924      7.66422289       6
C              13.21908826      2.28250003      2.48736791       6
C               4.97664324      1.63589565      4.74748664       6
C               4.91329486     10.20868759      5.91483383       6
C              10.18347214      8.24305824      5.00189443       6
C               0.56922441      7.08921284      3.91953379       6
C              10.20619169      7.08976148      5.80854143       6
C               7.26785513     13.08021304      3.13396974       6
C               7.97610825      8.82836984      0.37180368       6
C               0.07425251      5.71100452      6.22229770       6
C               5.08542630      6.93001338      9.07025887       6
C              11.41365022      0.60763099      2.80506443       6
C               8.11250520      9.78189686     12.94155914       6
C               5.10000902      7.23586035      3.17181938       6
C               6.22768153      2.14627863     12.72527736       6
C               6.64644389      1.90808556      2.84880456       6
C               8.48139547      6.99828126      1.77220031       6
C               6.93182664      5.62907914      3.57761529       6
C               4.52974303      8.23243970      9.08218389       6
C               5.69041801      3.48314292     10.47332161       6
C               3.36929227     11.17867834     12.96024397       6
C               9.03080088      1.22315160      2.66153013       6
C               3.72944363      1.40669982      9.83172403       6
C              10.69075247     11.50444644      3.31585596       6
C              13.34988384      0.96762108     12.20534445       6
C               7.22171908      0.04736681     10.32138764       6
C              13.07970046      9.50982276      3.05205749       6
C               4.68297816      8.30808711      2.32685673       6
C              11.07017584     11.11639256     11.27755492       6
C               9.09845812     12.40233338     11.15140418       6
C               6.69111448      8.48523998      6.09320747       6
C               8.29956405     12.16630330      3.40296713       6
C               0.83819580     12.18115362     12.27484212       6
C              11.32453851      6.32269745      6.18343460       6
C               0.59119916      1.26374262      2.52013494       6
C              10.02745594      0.22706708      2.82429677       6
C               4.50046404     11.28995067      5.10941156       6
C               6.45258401      6.84377286      3.04777322       6
C              11.63431221      9.91964699     11.65261111       6
C               9.01627728      5.79414173      2.26020581       6
C               1.68675627      3.03718008     10.02799973       6
C               7.09304429      0.77314975      0.95790099       6
C              -0.01691139      7.79303622     12.62519761       6
C               2.29354911      1.56906849     11.82789519       6
C               5.52518233      0.91542014     12.89559973       6
C               4.89621010      5.97897195     10.08082636       6
C              12.96202012      3.66543838      9.87924524       6
C              12.05634019     11.86753419      2.98373349       6
C               3.30853749      8.57318827      2.17775953       6
C               3.21661047      0.13989300     13.32199033       6
C               6.80476735     11.59237136     11.54443885       6
C               8.11184950      1.14282482      9.97368180       6
C               3.20380840     10.04270895     10.19328427       6
C               8.97395101     10.01095655      4.27249523       6
C               2.89323028      2.42840069      2.18003270       6
C              10.77259072      2.98524598      2.57503113       6
C               5.72951966      3.34871878     11.89773239       6
C              12.36829037      8.65543171      3.95853384       6
C               1.17114063     12.64468630      2.30215509       6
C               3.45639274     13.36687275      4.80344173       6
C              11.85553024      3.94834331      9.04313515       6
C               5.58834555      2.78098215      5.49447917       6
C               2.18741376      7.84909616     11.86508761       6
C               2.74861595      9.74117678      1.49175489       6
C               5.40552434     11.79254760     11.35521299       6
C              11.98055724     12.15351547     11.41672575       6
C               0.75526718     11.30142655      2.21421183       6
C               2.84234738      2.60509351      9.31998834       6
C               7.56641698      2.22383546      9.24282312       6
C               3.30208843      0.08342442      9.08497786       6
C               2.40938332      3.59941073      1.45916195       6
C               2.27058166     10.27536210     11.24411335       6
C               2.15140076      4.13654770      7.47447721       6
C               4.30934706      2.43059386      2.35028639       6
C               3.59028493     10.37792711      0.55435443       6
C              11.07125351      9.06182889      4.30088240       6
C               8.18327832      5.02457837      3.12574802       6
C               6.96776658     10.59388926     12.58284355       6
C               9.50227430      1.09956911     10.34698972       6
C               4.40323187     10.00284883      7.21598989       6
C              10.31756068     10.24197570      3.86654026       6
C               4.89803079     12.69749367     10.46052120       6
C               1.23647913      7.04560157     12.61835808       6
C              12.12736603      4.76007059      7.89660032       6
C               6.04992564      2.41495345      9.35978065       6
C               7.50792159      3.47712442      7.14382059       6
C               4.36949441      3.38679068      6.05473845       6
C               1.61647808      9.13612761     11.73115061       6
C               2.91945739      5.31255813     13.27760221       6
C              12.40854807     13.23133107      2.79555075       6
C               8.88755016      8.77323618      4.98053845       6
C               4.82836952     13.44486326      1.38607666       6
C               1.43185694      5.62606057      5.68345952       6
C               4.07679859      2.57216901      7.27211903       6
C               9.34655741      9.94801092     12.21331272       6
C              13.02101336     10.13793593     11.87128321       6
C               0.62395483      9.05314178      2.47244120       6
C               5.12160499      3.15373701      1.43305549       6
C               2.10636292     11.45200078     12.15927385       6
C               4.97071266      4.31517603     12.69184211       6
C              12.14752392      6.33269255      0.33602717       6
C               7.01087253      2.14429295      0.34231089       6
C               2.98541239      3.13228226      8.05810908       6
C               6.33266665      3.59767851      4.57012792       6
C              12.70821386      2.91295434     11.02398812       6
C               5.88469716      7.99966347      7.18341004       6
C               9.52096752      3.76412021      8.38189098       6
C               4.58186885      3.90775907      0.37674758       6
C              13.02299994      5.44312969      0.87304833       6
C               4.97098442      9.94505234      0.58482119       6
C              12.34233765      7.42909784     13.08362096       6
C              10.83161233      6.31543217      0.83731259       6
C               3.26663086      4.32211659      0.60009347       6
C              10.29991117      5.40782921      1.76412468       6
C               9.67499701     12.49141643      3.12788756       6
C               8.24039496      3.11185480      8.33300026       6
C              13.53046284      3.55038877      2.02170981       6
C               5.55550732      9.02931711      1.46018236       6
C              10.17543794      7.41861767      0.24983088       6
C              13.07160654     10.92945363      2.77516638       6
C               3.49623718     13.40228645      1.01085896       6
C               5.61810947     11.59338795      4.21196161       6
C              13.45586296      4.98644514      7.42389861       6
C               6.20909071      5.40903315      7.55822347       6
C               4.67538452     11.13542034     12.35466201       6
C               9.68537061     11.16440977     11.50087461       6
C               5.23076442      1.27295122      9.66259850       6
C               3.48075081     11.16113481      9.28309305       6
C               5.80133466      0.10196300     10.04065844       6
C               3.81238768      4.57329816      5.64737332       6
C               7.40777190      4.89901352      6.92595725       6
C               6.02442027      4.94023915      4.42849032       6
C               1.10726184      7.84249767      2.85927329       6
C               0.88734633      4.34079924      8.09983172       6
C              10.45396424      2.22381396     10.23505285       6
C               8.01021389      7.98489958      5.76605644       6
C               3.37009635      7.58986236     11.12790875       6
C               3.45392545     12.29956904      7.07602734       6
C               4.20587669      6.46035063      3.97835649       6
C               1.63482776      6.32852525      4.48348553       6
C               6.16550776      9.66415028      5.46374088       6
C               4.67173452      5.36620908      4.74776040       6
C              11.34030404     13.39686733     11.39032312       6
C               5.64076054     10.45639230     13.11738825       6
C               7.24701349      7.51239639      2.13856705       6
C               1.61343079      5.87482097     13.34175804       6
C               9.74304909      4.87975349      7.46306662       6
C               3.62505963     12.54416939      9.78737568       6
C               7.94888411     10.91527651      4.01796289       6
C               3.55781796      1.31740994     11.33927710       6
C              11.14878154      4.29942719      2.12548288       6
C               7.22048840      2.95826971      3.72810134       6
C               0.27798215      9.10704281     12.13494337       6
C               3.57319759     12.22342447      5.64907704       6
C               5.89772428      0.20805971      0.49581950       6
C               5.50450015      2.95502160      7.99217773       6
C              13.27198799     11.56103657     11.78517825       6
C               0.13716069     13.55952167      2.58116511       6
C               6.89043544      8.59999294      1.30387063       6
C              11.79932211      1.97190297      2.64903486       6
