# Supplementary material for: Towards an atomistic understanding of disordered carbon electrode materials
Source: Chem Commun (Camb). 2018 May 23;54(47):5988–91. doi: 10.1039/c8cc01388h (PMC5994876; doi:10.1039/c8cc01388h)
Supplement: Supplementary file 1 [file CC-054-C8CC01388H-s001.zip › structures_pure_small/XYZ/aC216_opt_2.00_02.xyz]

216
cutoff=-1.00000000 nneightol=1.20000000 pbc="T T T" Lattice="12.89439019       0.00000000       0.00000000       0.00000000      12.89439019       0.00000000       0.00000000       0.00000000      12.89439019" Properties=species:S:1:pos:R:3:Z:I:1
C               3.71188823     10.98958011      1.87976248       6
C              10.88262875      7.24558304      0.64823622       6
C               0.69235147      0.87180780      7.82979321       6
C              10.40295557      4.27884202      8.95687762       6
C              12.21048680     11.67578142      5.73896808       6
C              11.43301072      8.49860903      9.82197389       6
C               6.31082065      9.82013024      0.22696943       6
C               0.13391437      3.15902312      6.72502245       6
C               4.71874653      4.01323670      7.47077131       6
C              10.58710658      9.76189600      3.49098034       6
C               7.24524366     11.04490968      4.87222510       6
C               4.61714574      0.18625225     10.19033209       6
C               2.31660179      7.92288628      6.78350023       6
C               0.90200584      1.47296848      1.04132918       6
C               9.45067595      3.45102600     11.29295402       6
C               1.32948635      9.89692451      5.91031260       6
C               7.81605706      8.38316099      7.05209019       6
C               7.80009207      3.61698218      0.75773567       6
C               6.37544909      0.31372945      3.90546182       6
C               5.19491241      4.92864268      6.49507066       6
C               5.78661533     12.70770523      9.56586183       6
C               9.78208789      6.37704202      7.45676681       6
C              10.98270362      3.67539140      3.30921350       6
C               2.98208718      0.33044337     11.90024175       6
C               9.66547621      0.41442989      6.43108865       6
C              11.78083667     12.82821833      4.94928752       6
C              12.53466515     11.97401296     10.86175811       6
C               0.57250792     11.07652616      5.52488401       6
C               0.07574138      5.63183790      5.26343056       6
C               8.00597938      6.86850872      8.81331870       6
C               4.59406525     10.27415757      7.79063602       6
C               8.56786208      7.29023516      7.63383934       6
C               9.56736103      9.62593117      4.41936978       6
C               0.47280338     12.88188568      8.92156249       6
C               6.30466998      4.87075741      5.65237588       6
C               6.13721079      0.71102660      8.56672486       6
C               8.23655787     10.04307519      4.99798645       6
C               8.37051817      3.62472722      5.13662891       6
C               2.69090474     11.46186937      2.74608575       6
C               2.90931498      0.35205883      6.43725549       6
C               2.46571353      9.63251676     10.66826245       6
C               4.23967125      1.37785821      4.66424452       6
C               4.36187172      7.95791406     10.76949210       6
C              10.79319449      6.43454463      6.46154419       6
C               4.17579216      9.54576392      8.94337831       6
C               6.29044876      5.17489900     12.79621402       6
C               0.31860378      3.67346381      0.21371397       6
C               0.87162023      8.34181075      2.74390076       6
C              12.64732564      9.07032322      2.77787493       6
C              10.01650683      4.69029770      3.64738546       6
C              12.04233133      4.21196264      6.96109709       6
C               5.73958772      4.47582877      1.08376799       6
C               2.39088299      3.15641656      9.70145128       6
C              11.11165762      2.22212076      9.76163526       6
C              12.19050002      1.58857269      3.12382597       6
C               6.15690230      2.60499887      2.54028493       6
C              11.79775566      2.50978783      8.53983758       6
C               1.31780306     10.20418487     11.30302398       6
C               1.73909885     12.51394577      2.43926317       6
C               2.37053431      6.82934465      7.71229805       6
C              11.39035449      1.01440107     10.40142191       6
C               1.19663069     11.65661808      4.43229332       6
C               3.87387038     12.18349816      6.57139459       6
C              11.60563821     12.12498518     11.93680200       6
C              11.74148165      9.21192531      8.60883768       6
C              11.40160120     11.19500151      6.67187789       6
C               8.72360853      1.51948881      1.41460779       6
C               7.55972702      9.43653524     12.34366304       6
C               1.11938096      3.33830874      5.77217293       6
C               7.60254409      7.80028808      2.13729076       6
C               5.06612709     12.10094159      5.73396130       6
C              12.62617900      3.39818708      1.49880891       6
C               5.68828125     10.79745615     12.23093145       6
C              10.61555874     10.15123371      8.52741544       6
C               2.53635763     11.19371408      8.68833093       6
C               1.08908856      4.58575900      5.01858723       6
C              11.13768124      2.36658292      3.71158373       6
C               2.98180839     10.10444531      9.45361394       6
C               6.71483727      2.74634907      6.83058891       6
C               8.36238752     12.51351066      2.73412577       6
C               9.79981504      7.49290443      1.46579146       6
C               1.45737160      3.36276747     10.71002001       6
C              10.42323113     11.20650470      7.58310857       6
C              10.34242260      1.86702691      4.74077301       6
C               7.95883374      0.96353415      2.42612791       6
C               6.82079225      6.30579909     10.69055332       6
C               6.64477870     11.75666609      9.95332024       6
C               5.49361228      8.07064083      3.53622163       6
C               6.75677713      1.40118527      3.00868522       6
C               1.32312600     11.75090182      9.24665871       6
C               4.37359762      6.04036853      6.46916996       6
C              11.69404965      8.86884480      3.77537616       6
C               8.73283791      4.72894744      4.27194155       6
C              10.23423868      3.34272002     10.08062807       6
C              12.37405941      0.11337194      9.92229978       6
C               5.54828435      7.03159664      4.55352280       6
C              12.18417156      9.91142204      1.78249499       6
C               4.05023800      2.58518271      3.81537422       6
C               2.65191611      5.32052779      3.11794248       6
C               8.01262211      5.47332069     10.58032035       6
C               4.11215705     12.56564027     11.38485234       6
C              10.64103696      0.63797513      5.37480134       6
C              12.06411426      7.04730821     11.53483826       6
C               7.35264558      0.60513825      7.92466634       6
C               2.19722432      4.43784205      4.07705131       6
C              11.34626338      3.76176313      8.08754036       6
C               6.08695174      8.20522101      8.86567680       6
C               5.18820486      1.73624221      8.48027094       6
C               0.94627543      2.41980102     12.84825498       6
C               3.11851046      1.40686830      5.54118229       6
C               8.62271236      8.09615133      1.07570840       6
C               7.37883204     12.11744380      3.84281369       6
C               7.57310071      4.53089283     12.62310577       6
C               3.18587883      8.60382743     11.24759811       6
C               5.80371041     10.05144631      7.04165128       6
C               4.58045583      9.89056784      2.29046773       6
C               4.55305380     11.59774516     12.37420494       6
C               3.61466770     11.29158153      7.60414116       6
C               8.66356114      8.66288400     12.68579211       6
C              12.88267067      2.06222218      1.97501568       6
C               9.46625342     12.26507692      1.62839506       6
C              11.54320566      5.50519345      2.02195598       6
C               4.71001803      6.96573359     11.77369612       6
C               0.99369326      4.66930050     10.83803393       6
C               2.25877353      2.52873817      5.32480818       6
C              11.84210027      4.18139839      2.30207878       6
C               8.23496640      6.83073288      3.04583318       6
C               7.13963699      3.73236808      5.87011708       6
C               2.56094325      7.21617508      1.93320534       6
C               9.68676148      8.55596739      5.40005136       6
C               1.76504272      8.80984327      0.33668870       6
C               9.17041019      2.46599634      5.33553049       6
C               3.46610032      6.45870912      1.20578192       6
C               2.42718969      9.89558002      4.88662188       6
C              11.80825995      7.79808058      4.68043938       6
C               6.67386031      3.51737054      1.56299804       6
C               1.73791113      0.32979939      1.22538129       6
C              12.58875904     10.34269763      0.48918352       6
C              10.91466236      0.46806298     11.64177588       6
C               9.56210312      6.77201211      2.63042811       6
C               5.89225188      6.14455152     11.77635674       6
C               3.54890540      4.66278410      8.08452389       6
C              10.23838638      8.91443519     10.47320664       6
C              12.35992873      7.53257864     10.20524978       6
C               4.46919577      7.05157524      5.55254003       6
C               4.18394410      1.36902708      9.47693136       6
C               7.63503172     10.15265485     11.12867459       6
C               9.86555458      8.46176106     11.77155155       6
C               4.43878272      9.04148370      3.54686646       6
C               9.46025505     12.31140099      7.43185769       6
C               0.76272969     11.21409622     10.50395705       6
C               3.68417935     11.70645951      0.62357373       6
C               8.41178663      8.95210956      5.94005469       6
C               3.38898595      5.91063822      7.46253549       6
C               6.84935622      7.19848855      9.49155712       6
C              12.51107792      0.39336307      3.80645787       6
C               6.05942683     11.04017603      5.88060719       6
C               0.44862829      7.54788786      9.06708201       6
C               3.03486617      1.93170725      9.95310956       6
C               1.47828054      6.59430433      8.86087623       6
C               2.09212253      6.56487345      3.08212208       6
C               6.56895960      8.88730271      7.63257756       6
C               9.54914680      0.56401501      0.85326252       6
C               0.87887997      9.82747606     12.64033114       6
C               9.73403713      5.46033453      8.62799801       6
C               8.51314657     10.50258991      9.99423179       6
C               2.84509396      3.20974431      4.27520880       6
C               6.34328278      8.34286209      2.34848751       6
C               8.26035282     12.42009767      8.21486604       6
C               7.87510970     11.55855222      9.28412186       6
C              12.83063123      2.07320521      7.68660836       6
C               3.40947465      7.99594334      5.68448606       6
C              11.91790866      5.43679333      6.24971227       6
C               1.20071190      8.86825290      6.92458670       6
C               2.82046389      8.16488925     12.50961077       6
C               6.50802134     10.93420041     11.07532578       6
C               2.30934008     10.97263285      4.01874849       6
C              10.44829410      5.79108197      2.89899147       6
C               5.46887128      2.83058529      7.61791242       6
C               1.50359354      2.28811439     11.61325060       6
C              10.71878650      7.58610055      5.56447747       6
C               4.87665364      8.51572024      9.53673372       6
C               0.33198540      4.83544594     12.14568398       6
C              11.51871968     11.32728953      0.18964147       6
C               6.53417785      5.93097758      4.69503683       6
C               8.74725104      2.66061335      0.62030185       6
C              10.08565184      1.12203247     12.52339360       6
C               3.61126275      5.23602532      2.03569781       6
C               0.03891000      6.88856685      4.56903340       6
C               1.63947450      5.36630285      9.61566137       6
C               2.58747148      4.37806138      9.05982930       6
C               3.73037268      7.07793400     12.85247510       6
C               8.77616300      1.52917219      6.30725928       6
C               8.41500332      4.50332677     11.50023322       6
C               5.22735936      0.30865279      4.73928203       6
C               2.72103068     12.74574410      0.32308856       6
C               9.53891987      2.47811468     12.35002480       6
C               1.01705677      7.24758948      3.63276198       6
C              10.92584764      7.66491913     12.22280532       6
C               5.75771036      9.40087727      1.52342725       6
C               9.71049763      9.91641507      9.65142357       6
C               4.61298311      4.30636538      1.94130482       6
C               3.45279274      8.98616324      4.68401463       6
C               7.60124291      1.64903894      7.02527928       6
C               1.73317157      0.43409021      7.07320053       6
C              11.82076423      6.22361537      0.85963245       6
C               7.80466081      5.85635479      4.00578472       6
C               1.75015165      8.29611844      1.64038670       6
C              12.52338655      6.01586000     12.48674034       6
C               0.16907827      8.63084490      8.09560835       6
C              10.93494139     10.38998314      2.23545485       6
C               2.44453939      1.36672978     11.15686400       6
C              10.49580470     11.33740091      1.32247862       6
C               0.79690656     12.59856144      3.50693083       6
C               4.85561714      3.12400235      2.82718454       6
C               8.68643703      5.83696786      9.42254502       6
