# Supplementary material for: Towards an atomistic understanding of disordered carbon electrode materials
Source: Chem Commun (Camb). 2018 May 23;54(47):5988–91. doi: 10.1039/c8cc01388h (PMC5994876; doi:10.1039/c8cc01388h)
Supplement: Supplementary file 1 [file CC-054-C8CC01388H-s001.zip › structures_pure_small/XYZ/aC216_opt_2.00_03.xyz]

216
cutoff=-1.00000000 nneightol=1.20000000 pbc="T T T" Lattice="12.88644046       0.00000000       0.00000000       0.00000000      12.88644046       0.00000000       0.00000000       0.00000000      12.88644046" Properties=species:S:1:pos:R:3:Z:I:1
C               6.82597058      2.13612641      6.66596838       6
C               2.16648069      2.73767877     12.25129345       6
C              11.54252283      0.51030054      2.94549122       6
C               1.60311954      4.57502559      3.94147505       6
C              11.93762684     12.65942891      4.05223352       6
C               9.42358028      0.32846257     11.46508906       6
C               8.54426584     10.59134471      6.11134104       6
C              10.44772158      5.13953224      0.09302369       6
C               8.28877190      6.19237917      6.22182669       6
C               3.05168996      4.55498301      9.98823018       6
C               9.47531223      8.06218972      2.25938301       6
C              12.52054539      6.93726455      6.59210501       6
C              12.82671087      6.56321402      7.93005528       6
C               0.55822628      2.47195239      7.31116387       6
C               9.00404623      5.15945566     10.74256515       6
C               5.19575179     10.40650648      7.86908475       6
C              12.04277506      0.04416012     10.71921829       6
C               5.33963821      4.69396732      9.55990308       6
C               7.08269718     11.67023685      2.87334560       6
C              12.08377694      4.32341411     11.35572382       6
C               0.74417387      5.06410918      9.61698610       6
C              11.01771020     11.72430682      4.55305229       6
C              10.79445288      8.17045788      2.84218323       6
C               3.30419179      7.72807594     12.32191737       6
C               6.79744828      6.32341220      4.42732267       6
C               8.17245878      2.37175932      6.90398444       6
C               2.07147211      8.85927816      3.76307743       6
C               8.08205972      6.89894313      4.05970797       6
C               7.42875348     12.49810339     12.50822228       6
C               8.18373062      4.52562984     -0.04245323       6
C              10.59984923      0.49459500     10.59406881       6
C               9.68117524      9.68441067      8.29097805       6
C               6.76052957      4.87811301      9.42017761       6
C               9.14257878      8.50286215      0.92462637       6
C               7.96203799      0.16431335     11.21930004       6
C              10.82752772      4.06894285      4.07442481       6
C               1.79687974     11.19202694     12.61757185       6
C               0.50227041      7.29810098      5.58264290       6
C               3.47978935      1.24821154      3.17738508       6
C               7.72203098      8.18247141      0.65688758       6
C              10.42725957      7.14949282      5.18661687       6
C               0.90450856     11.87544145      5.52718830       6
C              12.41159786      1.22347281      2.11557606       6
C              11.62841226      6.53505756      8.59330897       6
C              12.68010389      3.83981003      5.38083887       6
C              12.72185945      7.79722927      4.40843062       6
C               6.28172922      5.37905120      6.91679559       6
C              10.39860457      3.11341492      6.29688193       6
C               3.23761962     11.26250934     12.72323038       6
C               9.41468058     12.32411825      2.78216289       6
C               3.95034895     11.90355535     11.68999099       6
C               6.67598477      3.05276019      3.07665922       6
C              10.38925404      0.27521370      2.23195347       6
C               3.23884437      5.28823512      8.80491526       6
C               8.24331733      4.20434029      1.35557079       6
C               4.94833870      2.05178026      5.19832080       6
C               5.41293861     11.44601081      0.97401059       6
C              11.84223746      5.04574023      2.04601755       6
C               6.31863242      2.39337707      5.38699493       6
C               0.06756339     10.21370325      7.20447765       6
C               3.83377653      5.14686191      4.94139737       6
C               1.27532422      0.52393226      3.65797727       6
C              11.27171401      3.66833877      5.35327297       6
C              11.06073800      9.43716146      8.55479260       6
C               4.37515784      4.20305363     10.52589378       6
C               2.66699751      8.16753006      4.83481794       6
C               2.58700603      8.98303848     10.17712144       6
C               0.68280239      8.49368069      3.55461214       6
C               4.55544155      9.90131095      9.00368240       6
C               4.81624030      8.85333933     11.14654463       6
C              10.54415362      0.80461625      0.88398140       6
C               6.64300847     10.34841766      7.78323214       6
C               2.32056951      5.96494014      7.98368525       6
C               6.11741872     11.98766728     12.71334485       6
C              10.55593164      6.67358115      7.71419662       6
C               0.40296885     12.68090368      4.46880156       6
C               8.58470121      3.30003908      4.60129633       6
C              10.13252528      9.12836047      0.09441722       6
C               7.09008733      3.59925249      1.80751275       6
C               4.81218582      6.86233091      1.24728324       6
C               3.55728927      2.87709665     12.54384252       6
C               0.76700619      3.31200837      6.20212798       6
C               3.59649862     10.59829277      2.29565286       6
C               9.46279978      6.11277198      8.38780991       6
C               6.97278887      5.88475227      5.78311857       6
C              11.73926441      8.86477662      2.00696059       6
C               5.42843866      2.45199844      2.85911071       6
C               2.42094764      9.80641019      2.64465864       6
C               2.62782621      0.35925975      3.88428118       6
C               9.87081155      1.96321779      8.47455801       6
C               6.97853229      8.56749533     12.37339674       6
C               3.91404591      5.79932439      6.24259210       6
C               9.84335019      5.68145468      9.73931567       6
C               9.03561994      2.96477980      5.92256515       6
C               2.70026231      6.41511275      6.67469406       6
C               1.98449889     12.65986468     10.61763418       6
C               5.32702789     12.19047578     11.59225376       6
C               8.37360441     12.54557704      0.66063436       6
C               1.21709015     11.94125655     11.56692509       6
C               5.93393708      6.87454459      2.16922621       6
C               8.36536102      5.83575403      7.61678834       6
C               4.74644692      1.43843604      7.67849759       6
C               7.01722867      0.49940745     10.09589335       6
C              11.79091260      9.67448173      9.70511602       6
C              12.43217521     10.19427524      0.15071569       6
C               3.51984112      5.37972208      2.68792350       6
C               7.14640412      5.26622789      8.06585003       6
C               1.31521503      3.35678743     11.30094035       6
C               4.33221396      0.30650886      9.81787125       6
C               9.03337971      6.80711307      5.15856391       6
C               2.15596289      3.41122161      5.88748884       6
C               1.28967583      2.09569565      0.30337685       6
C              11.85058083      1.54786459      0.83760387       6
C               8.20838981     12.15113038      2.05550907       6
C               4.04084019     10.98210604      0.95118932       6
C              10.67906687      1.32884446      9.45584735       6
C               4.44897880      5.53477204      3.74017586       6
C              11.27870161      7.69216576      4.12818815       6
C               0.22941434      4.38032623      4.16261157       6
C               0.82083134      7.01496895     12.17134969       6
C              12.34650298      5.03142744     10.18526503       6
C               1.15303840      8.84627311     10.36161709       6
C               3.09884099     12.23410410      4.77843626       6
C               5.91532394      3.77761041     12.40631458       6
C               4.58271365      1.87864617      3.81167890       6
C              11.41271257      9.36770029      0.73347984       6
C               4.57389238      5.21489680      8.48371168       6
C               1.72402269      4.29654801     10.33379562       6
C               3.46002632      8.51152371     11.16483852       6
C               8.74978096      9.75823379      9.28307385       6
C               0.84352406      1.19620101      2.48191799       6
C               2.30403949     11.72188570      5.83695765       6
C              12.69137190     11.89727004     11.38102874       6
C               7.59063293      4.80967807     10.59127679       6
C              11.66175010      5.34428330     12.31328899       6
C              11.72668631      9.58282690      7.34893167       6
C               6.70910100      9.61383346     10.11173120       6
C               3.15114703      9.73353095      9.08046605       6
C               7.54156669      9.17109716     11.18525671       6
C               4.29780857     11.54302031      4.47936796       6
C               7.21790129      2.93722954      4.35012906       6
C               9.68828077     11.67720491      4.03323096       6
C               6.42412628     10.95928893      5.37469154       6
C               1.75136831      1.54730093      1.49670464       6
C               9.57935588      0.25175491      0.03456179       6
C              10.84623627      9.97124775      6.34298368       6
C              10.02938745      9.41333969     11.54677789       6
C               1.95981181      7.29950510      5.69222201       6
C               7.25012533      1.23775326      8.82067890       6
C               4.91747184      5.44666737      7.17014906       6
C               8.49121320      1.85137550      8.19852315       6
C               2.13020982      5.07747763      2.78796962       6
C               0.36409047      9.67080014      9.49989737       6
C               9.32496665      4.95064603     12.16217677       6
C               1.41387767      0.57469472      9.63050760       6
C               2.41812082      6.20302432      0.89934746       6
C               3.82524688      0.98297313      8.71135370       6
C               4.61554184     11.13404318      3.13412672       6
C              12.73881718      6.12348360     -0.03939850       6
C               0.89991382     10.46657631      0.60010767       6
C               6.06876375      3.37013874      0.86141734       6
C               7.18804911     10.61901134      6.50717208       6
C               5.34402584      9.50251740     10.08300496       6
C               9.51216013      3.91255800      3.60167968       6
C              12.05942839     10.73095731     11.82518251       6
C               2.34382802      1.13391534      8.65103391       6
C               2.34966848     10.31120182      8.06422926       6
C              12.18189685      2.27084394      7.90273140       6
C               0.05951573      5.63728833      1.29980664       6
C               3.35820841     12.56817972     10.64858743       6
C              10.51373031      4.92616394      1.50146283       6
C               7.10575746      4.38695199     11.90598803       6
C               2.95351151     10.94545021      6.90129936       6
C               2.83205114      2.41003601      6.62695744       6
C              10.79790757      2.57705582      7.52109728       6
C              11.23484535      9.94249836     10.97736322       6
C               2.15936292      7.03724371     12.73360087       6
C               5.78397873     11.45223189      2.35946459       6
C               3.90962987      2.31792690      0.94103493       6
C               1.89559814      1.93447837      7.61573675       6
C               6.19233231      1.50619639      7.79983714       6
C              11.97187243      4.55178317      3.33168151       6
C               7.20310852      7.50502972      1.84812164       6
C               5.65431345      0.05722763     10.40969004       6
C               0.51635519      7.90234273     11.16408821       6
C               3.68736357      6.09345130      1.51942825       6
C               7.37833248     10.00104373      8.95988005       6
C               5.10377454      2.62075725      1.50735525       6
C               7.30355773     11.28436996      4.25465441       6
C               3.09033174      1.62233894      1.84760448       6
C               0.01341759      0.75389984      9.79719543       6
C               4.16361483      1.92391676      6.44841747       6
C              11.08315526      6.92749313      6.42133033       6
C              -0.06172774      3.19339557     11.74125909       6
C               8.87574728      9.36591612     10.72563662       6
C               9.39228706      4.36389688      2.19472290       6
C               4.39349109     10.87128237      6.80078570       6
C              -0.10443649      2.26277789     12.87321202       6
C               0.18665874      9.07411876      2.40418544       6
C               9.55603781     10.03949159      6.86836230       6
C              11.52555165     10.87537842      5.51912994       6
C               5.72015554      6.25097315      3.47598009       6
C               8.62103081     11.11219410      4.75685470       6
C              -0.03309048     11.00156889      6.05215320       6
C              11.29035189      5.85291285      9.74932427       6
C               1.42180386      5.59186797      1.67654794       6
C               4.60185371      3.58639443     11.79229109       6
C               2.59935382      4.34400491      4.93357013       6
C               8.27563756      7.46409277      2.80212256       6
C               5.55936921      8.37492039     12.24907615       6
C              12.02055351      1.50899548      9.05192599       6
C               4.60249136      7.64416521      0.10430957       6
C               0.94582714     10.15322659      8.29114060       6
C               5.04180957     11.12213974      5.55884390       6
C               1.23457384      9.82532757      1.80038443       6
C               1.02850637      5.92276611      8.52093836       6
