# Supplementary material for: Towards an atomistic understanding of disordered carbon electrode materials
Source: Chem Commun (Camb). 2018 May 23;54(47):5988–91. doi: 10.1039/c8cc01388h (PMC5994876; doi:10.1039/c8cc01388h)
Supplement: Supplementary file 1 [file CC-054-C8CC01388H-s001.zip › structures_pure_small/XYZ/aC216_opt_2.00_04.xyz]

216
cutoff=-1.00000000 nneightol=1.20000000 pbc="T T T" Lattice="13.08503710       0.00000000       0.00000000       0.00000000      13.08503710       0.00000000       0.00000000       0.00000000      13.08503710" Properties=species:S:1:pos:R:3:Z:I:1
C               0.39782219      2.48365669      3.10282840       6
C               0.91137235      3.24109692     -0.00115018       6
C               2.55413730      4.94684726      4.68787049       6
C              12.95431070     10.70503570      7.38054252       6
C               3.02256513      2.14257887     12.31017987       6
C               1.92337974     10.53003985      4.13769733       6
C               4.19534500     10.43248710      0.11583746       6
C               9.47018603      3.42578563      4.53442595       6
C               9.69651931     13.00739705      3.90940473       6
C               6.73844103     12.20021719      7.39681601       6
C               2.14386145      7.99602131     10.90053107       6
C              11.50869031      1.58956278      9.58868540       6
C               8.45703378      0.17045345      3.19173987       6
C               1.68682335      7.39879396     -0.00869465       6
C               4.06720647      1.28754219     12.59254101       6
C               6.03629395      5.74480651     12.76463104       6
C               3.00608799      5.66473933      1.91299527       6
C               2.46836626      1.16148725      3.75563703       6
C               0.77772465     11.03954737      4.84923893       6
C              12.07253996      8.32328157      3.06638945       6
C               3.51563944      0.94202205      1.82888595       6
C              10.51903235      6.89173661      9.58969528       6
C              11.86349227      8.79558153      1.63393575       6
C               1.76252285      4.50991746      9.66164750       6
C               2.67964971     12.69533258      9.04976762       6
C              13.05948881     12.64001076      0.28263161       6
C               7.03316798     10.76137490     10.81520136       6
C               9.17727227     11.72673513      8.05962720       6
C               1.91905578      8.62110266      9.65804841       6
C               0.78248828      6.12447235      7.03097578       6
C               4.32841909      9.68415625      4.04531054       6
C              12.11737074      0.96356609     10.70592897       6
C               0.25918908      6.83154677      5.82964864       6
C              11.95426215     12.29214109      4.26275283       6
C               9.31904421      3.10914333      5.96554252       6
C               6.14490842     12.64268311      6.12311232       6
C               4.68620493      7.27951061      9.59635608       6
C              12.59804955      3.13944949      2.22664468       6
C               8.16341333      6.47489767     10.73985818       6
C               0.01831722      2.42740431      4.48514936       6
C               8.79511489     10.08809447     12.65641107       6
C               2.31426038      1.73432101      1.54400385       6
C               7.23885646     11.24219527      9.49286414       6
C               3.80627137     12.88634378      6.68085726       6
C               0.93651804      1.84505937      5.35242333       6
C               3.63120584      6.00843870      0.64725417       6
C               5.48708306     10.32509539     12.69317374       6
C              11.89157375     11.95466638      5.61451741       6
C               9.91373642      9.25061914      3.59691771       6
C               3.65928086      0.61505027      3.23909667       6
C               0.08389203      4.78579235     11.22631965       6
C              11.57405514      2.57985370      6.44238870       6
C              12.81008954      6.04051438      9.36248229       6
C              10.63518566     10.55993760     10.53148551       6
C               0.81574414      7.61747327      1.05326188       6
C               5.98506934      9.83751526      2.02732012       6
C               1.77798721      5.14777504      7.15440534       6
C               8.81176873      9.36762120      4.44998785       6
C              11.46690625      0.93096751     11.85910975       6
C               6.96610334      2.47373729      8.79060445       6
C               6.94833121      3.03927570      5.92238469       6
C               5.87762447      3.59491179      3.83731175       6
C               9.04310765      7.01887984      9.68601347       6
C               7.26184439      0.06389583      3.98066469       6
C               9.72368262      5.30892727     12.71052407       6
C              11.86406689      5.34458476     11.34316523       6
C              11.60222642      6.16665662     10.16105673       6
C               2.74996787      8.57712745      8.49605645       6
C               1.24561343      8.13654841     11.98597145       6
C               1.69763101      0.46051689      8.51403154       6
C               3.43881499      3.70666451      8.01649984       6
C               7.25587761     -0.16101377      5.31133704       6
C               4.45485868      6.84259071     10.90845111       6
C               0.69928587      1.69184475      6.69956938       6
C               9.28592689     10.77833739     10.37809177       6
C              10.91383917      7.55024214      8.37771502       6
C               6.84534053      2.02908725     10.17240238       6
C               4.61810833      3.35588448      5.90516396       6
C               5.72163239      2.79914484      8.08382775       6
C               7.59757383      1.08641515     12.43287474       6
C               7.57160408      8.81831714      6.33284947       6
C               2.05226645      3.67238416     10.81325583       6
C              11.67633307     10.53842027      9.51209437       6
C              11.11449036      8.66159970      4.08465201       6
C               2.91980928      6.77885676     12.80944577       6
C               4.66413328     11.25868819     10.42091530       6
C               7.45709751      9.50949856      4.10736957       6
C               3.09918116      9.42530063      6.18402779       6
C              10.62648794      9.42396966      1.19912267       6
C               8.10169288      4.79565829      1.22174446       6
C               0.50156880     11.67003739      2.58413643       6
C               4.78500954      0.13831488      4.04530807       6
C               6.03310720      0.12911815      3.32351418       6
C              10.23365778      9.83977578     12.91475251       6
C               5.25306024      1.28136047     11.83909353       6
C              12.52535514      1.56834537      8.61346786       6
C              10.01999293      8.52949038      6.36105970       6
C               0.55706316      0.84118224      9.18290354       6
C               2.53797784      4.64163754      6.06813136       6
C               4.45149251      8.93842958      6.34607423       6
C               7.85383495      9.95536161      0.60083573       6
C               7.18610573      9.70762045      2.77317923       6
C               3.19502797     11.04529502     12.40265447       6
C               8.30545623      9.76470650      1.89829119       6
C              12.04595142      7.38422028      7.61466351       6
C              10.94426051      0.40533128      0.88856827       6
C               6.74790275      6.65029155     10.50036589       6
C              13.02778377      6.53078603      8.09152464       6
C               1.70651005      5.85162641      4.02281355       6
C               3.40770403     11.46447539     11.05985163       6
C               0.63273286      6.69699994      4.50458768       6
C               8.18460995      2.61403821      8.02320482       6
C               5.11855930      4.72556931      1.86726421       6
C               5.73620436      6.35763065     11.48312441       6
C               3.13730927      2.81731257     11.02916755       6
C               2.67547868      0.54829972      6.28566521       6
C               3.88543228      4.81727954      2.59583311       6
C               3.52704526      3.80507701      6.61805931       6
C               4.34659721      0.72224513      0.77239830       6
C               9.77654520      0.93836586      0.23071611       6
C              10.28079001      2.73512542      6.94699154       6
C              10.83582840      3.31414584      4.04807705       6
C              12.41441999      9.56213915     11.48358413       6
C               4.98510968      5.47435532      0.63703660       6
C              11.70690980     10.99514325      8.15556115       6
C               0.92824618      7.08249055      2.29659268       6
C              11.00166965     12.78122573      3.36644011       6
C               4.64805150      9.91256409      2.57568863       6
C              11.08073339     10.02337761     11.76845991       6
C               8.35079710     10.48442600     11.38091605       6
C               0.05007810      8.81214276     12.36129983       6
C              10.53423909     11.66892737      7.54946876       6
C               6.21749581      7.82874667      8.06054858       6
C              12.59193880      2.02184374      7.28671963       6
C               2.43259123     12.26254913     10.41667628       6
C               1.73411318      0.91864679      7.23745812       6
C               8.43183784      0.81673686      0.53183260       6
C               3.03986758      9.88164540      4.72955065       6
C              11.18468212      8.31716675      5.52049861       6
C               2.44273918     10.82637761      1.50059807       6
C               8.44186365     12.73296261      5.97138821       6
C               7.06063695      3.34914410      4.54550834       6
C               1.63812248      1.85023925      2.77789450       6
C               1.09019879     12.21617875     12.60350494       6
C               7.61026999      4.21100879      2.42404074       6
C               5.74376033      2.97983061      6.64984932       6
C              10.68945541     12.18119790      6.23319972       6
C               9.64974898      9.51916785      2.21914051       6
C               9.36058570      1.69968260     10.82379019       6
C              13.02015999     11.18733770      6.04928378       6
C               2.09464773     11.37463361      0.12124358       6
C               4.67169889      3.66921985      4.52630514       6
C               8.62569535     11.24828629      9.23612653       6
C               7.93470328      1.63411502     11.09052992       6
C               0.04769800     11.73375926      3.86385765       6
C               4.87460857     11.73275037      9.03737018       6
C               6.40774155     10.02239377      0.63666038       6
C               0.93566831      9.89832357      7.93566051       6
C               4.85499349     -0.22731924      5.62306908       6
C               8.10099608      2.96879015      6.64230617       6
C              11.82549441      2.82608459      5.00382124       6
C               6.47807588      0.29189337      1.94766715       6
C               2.30396287      4.48823015      8.38242486       6
C              10.67579629      4.19113177      1.50802985       6
C               6.18239018      4.13848769      2.57804842       6
C               4.93760676      8.26733317      7.51499311       6
C               3.99959558      7.98277384      8.54287837       6
C               5.73205461     10.72488388     11.30298648       6
C               6.27382128      0.78970275     12.65160963       6
C               5.22727307      9.22388544      5.14627886       6
C               2.03677898      2.35929475      0.27983989       6
C              11.94997098      0.34005096     13.00497351       6
C               9.48432966      4.77709326      0.93785999       6
C               0.98823626      3.84809061     11.79520366       6
C               0.60351286      5.19125071     10.00321424       6
C               5.72573416      0.41653369      0.81500031       6
C               0.08967067      7.44637805      3.34944492       6
C               8.64765840      7.78598537      8.38714666       6
C              12.86002234      8.48668318      0.68284774       6
C              11.65462939      4.25711217      0.46441113       6
C              11.47321373     12.84737092      2.03555726       6
C               7.43579154      5.43859583     -0.03686496       6
C               8.16025055     12.24132528      7.23640418       6
C               3.63549373      4.40129761      3.91383191       6
C              10.12555411      1.95428154      9.54328929       6
C               6.23744312     11.69271599      8.60291479       6
C               9.84546286      8.07313626      7.69223793       6
C               1.72175056     10.94701234      2.66922458       6
C               8.22004900      3.66208459      3.77913028       6
C               3.83624483     12.39584893      8.22244515       6
C               5.48199802      1.98669717     10.67377026       6
C               2.21985249      9.35963568      7.37670090       6
C               9.58516541      2.42024941      8.28535292       6
C               9.65655263     12.72131769      5.35243569       6
C               4.32292961      2.65452576     10.14681305       6
C               0.32815361      0.41703516     10.48986854       6
C               6.04541204      7.19125165      9.32327535       6
C               7.47629039      8.16003933      7.60639440       6
C               2.14115993      1.16346155      5.06886019       6
C               8.48330277      5.78562936     12.07640487       6
C               8.85177453      8.98426940      5.78401604       6
C               3.76588206     10.28349337      1.47756993       6
C              11.08763172      5.01539237     12.42776347       6
C               4.45760919      3.05782236      8.77926373       6
C               3.22907946      7.13678049     11.46860620       6
C               1.25524663     12.66377459     11.18971385       6
C              12.76893336      9.84051552     10.09680373       6
C              11.27593868      3.54769319      2.67187565       6
C              12.84178287      3.54402581      0.82568313       6
C              12.20733109      7.63198388      6.22481999       6
C               0.80250929      9.46796336      9.31220887       6
C               7.91329232      0.40541690      1.82554601       6
C               1.91686023      6.13734435      2.64918545       6
C               6.62595631      9.17585402      5.23734037       6
C              10.12485497      1.32148564     11.96771289       6
C              12.77879985     12.30993756      1.64722694       6
