# Supplementary material for: Towards an atomistic understanding of disordered carbon electrode materials
Source: Chem Commun (Camb). 2018 May 23;54(47):5988–91. doi: 10.1039/c8cc01388h (PMC5994876; doi:10.1039/c8cc01388h)
Supplement: Supplementary file 1 [file CC-054-C8CC01388H-s001.zip › structures_pure_small/XYZ/aC216_opt_2.00_05.xyz]

216
cutoff=-1.00000000 nneightol=1.20000000 pbc="T T T" Lattice="12.79027883       0.00000000       0.00000000       0.00000000      12.79027883       0.00000000       0.00000000       0.00000000      12.79027883" Properties=species:S:1:pos:R:3:Z:I:1
C               6.02777819      3.78551038      7.36920819       6
C               6.83076126     11.15104443     10.94321817       6
C               2.61158184     12.04970795     12.49467247       6
C               9.29414593      8.86445380      3.89110498       6
C               3.88874884     12.26282770      7.31273278       6
C               6.37031578      9.71040260      6.89351566       6
C               9.87870788     11.94044860     12.13570655       6
C               5.74730965      2.91018261      8.48093804       6
C               0.79397837      5.59675500      3.67501241       6
C               2.76370617      0.58452704      7.43077948       6
C               9.74703154     11.16890357      0.47105230       6
C               8.48537675      9.06294831     10.88900720       6
C               2.78708773      7.14069757      7.14465141       6
C               0.49768386      7.28001960      8.12572748       6
C               3.55983484      7.52360705      6.03085407       6
C               5.31014757      9.93895147      7.86424507       6
C              10.45465340      3.70075211      8.27661573       6
C               4.66948348      3.19476251      9.32646395       6
C               2.02502927      7.69195012     12.56561702       6
C               8.06409689      0.13275328      1.19354952       6
C              10.23466195      7.51178661     10.29824733       6
C              11.42052173      4.51135493     12.08840641       6
C               5.15893444      8.86049083      2.37134733       6
C              11.01584829     11.71514602      5.30979843       6
C               7.87576442      2.22293143     12.32050117       6
C              11.74368614     11.59362160      4.10873965       6
C               2.77588705      1.80927811      6.65157738       6
C               4.39530629      8.63251011      3.58515104       6
C               9.39719760     10.50753617      8.44162598       6
C               0.58813740      9.26947210      5.18875188       6
C              11.92541854      2.06254402      0.64369679       6
C               6.06038781      9.67762183      0.19728523       6
C               4.35264680      0.08440455     11.35049666       6
C               9.36849636      0.59670404      6.01965618       6
C              10.68236260      4.12464125      0.42391925       6
C               5.11472208      8.99421907      8.94260404       6
C               7.14595482      7.71331470      1.40440591       6
C               7.48935291     10.38681123      4.69873177       6
C               8.91073967      6.11842116      0.73017427       6
C              10.10447473      2.90233493      2.34991875       6
C              10.62086591     10.01728098      0.59777512       6
C              10.81191216     -0.04775253     10.28108491       6
C               7.27099239      4.17059555      5.28744769       6
C               9.93689344      2.13063303      9.93006378       6
C               3.85742212      6.44209042      0.07413933       6
C               4.10382619      2.27470804     10.24572998       6
C               4.01543153      4.37180363      9.07857619       6
C               1.55065196      8.59083537      5.96706715       6
C               4.60617175      1.02303392      5.51358725       6
C               2.19781005      1.44603697     11.45280931       6
C               9.22607026      7.39474886      5.69404262       6
C               7.62661913      7.41066072      7.78820409       6
C               2.11529735      4.92944809      3.47453271       6
C              12.44686521      3.80927329      6.84327426       6
C               9.09056077     12.55802102      7.12567646       6
C               6.06138683      0.79810372      9.80078825       6
C               0.56287604      2.71286867      7.33115753       6
C               7.94617783      6.52725299      1.67482156       6
C               1.44906603     12.05453503      0.38552496       6
C               4.87315021      1.07771501     10.51049544       6
C               6.15527496     -0.15627713      4.40470653       6
C               5.10418437      3.77583001      1.37115208       6
C              12.35786557      0.72551329      1.02423032       6
C              12.59879029      8.73817862     12.66828059       6
C               3.97905075      8.11204333     10.86754379       6
C               4.77266893     12.60720730      6.26591285       6
C              12.19109772     -0.14901876      2.08016701       6
C               7.74064744     12.12339865      9.06230884       6
C              11.42957013      8.15033363      1.99481415       6
C               0.94002559      1.44658536     12.09723177       6
C               6.52857157     10.63750217      5.76415303       6
C               7.71807006      2.20211053      6.65922572       6
C              10.29738132      0.16030758      5.12277876       6
C               5.10455045      7.66515951      4.35711335       6
C               1.26584049     12.06073364      8.83126851       6
C               0.89791264      9.87283264      3.90501818       6
C               8.29761504      9.27570468      4.79260370       6
C               6.83723455      2.79519467      0.20788544       6
C               9.02763685      7.02195779     12.35656952       6
C               2.77634183      2.52770244     10.74651617       6
C               8.96360359      2.54597550      4.52381927       6
C              11.73767778     10.63233052     11.25057486       6
C               1.44229668      8.96977557     10.72735677       6
C               0.63552344      7.05731558      1.56185440       6
C               6.90752390      7.12296067      8.94348657       6
C               6.54703210      5.36889780      5.04973422       6
C               5.83197297     11.85795603      5.56802365       6
C               3.08023060      5.04549078      2.32428514       6
C               9.54553599      8.65815878      9.99549896       6
C               4.79580010     11.63816779     12.04058472       6
C               6.85897108      6.11205669      3.87571335       6
C               5.33107847      1.91630445      3.36373670       6
C               9.49895609      9.60879004      2.72330532       6
C               9.34707181      4.10754679      2.21145741       6
C               8.69015439      1.80280415      5.72285725       6
C               7.00844095     12.36486578      3.34175572       6
C               9.53914529      6.33001186      6.56787849       6
C               0.26183506      5.41027372      9.96433530       6
C               5.15000208      7.33103072     10.54346119       6
C               1.47859663      7.73965332      7.15380835       6
C              10.70041257      5.47840007      6.30332881       6
C               0.41243669      1.53269555      8.06174901       6
C               8.13273796      3.21765090     11.14029792       6
C              10.87377570      2.39598367      8.88130300       6
C               9.62615360      4.88671547      1.03220433       6
C               2.27494023      5.77077259      8.96438287       6
C               1.18614920     10.13850799     10.10812302       6
C               3.35614411     10.43022126      9.09748679       6
C               9.30224791      0.41029724     11.88305170       6
C               2.16468523      9.71056211      3.23498809       6
C              11.45059753      5.87100731      5.11887148       6
C               2.45580989     10.33763003      1.95341377       6
C               8.22726039      3.75192003      4.33079348       6
C               0.00663654     11.95146788      9.42779293       6
C               7.17808489      4.28083743     11.29719835       6
C              11.40004581      9.63790568      6.80341967       6
C               3.00184145      0.30464745     11.67589301       6
C               8.43441735      4.53187631      3.14959910       6
C              12.75275727     10.82732895     10.29896576       6
C              11.81410061      0.16389147      9.37630979       6
C               7.42410803      1.37286166      7.78211298       6
C               5.40907886      4.59238416      0.23031809       6
C              12.74191928      5.30643646      4.83458976       6
C              12.58454129      3.73448908     11.68317975       6
C              11.43587163     -0.07783758      3.26154148       6
C               9.03225889      3.21551752     10.08401954       6
C               9.77137683     11.33784401      7.35036869       6
C               3.97722202      9.23204823      9.76517148       6
C               2.47978589      3.99529413      4.54375992       6
C               6.44141056      3.96767847     12.39376788       6
C               4.74791429      6.98183278      5.53248361       6
C              10.03161547      9.30028660      8.79511625       6
C               6.42625161      1.68891689      8.70795508       6
C               9.28285521      4.20446378      9.00103649       6
C               5.29152822      4.99876139      7.10534899       6
C               3.11851412      8.97713376      4.01192647       6
C               2.76341021      4.64280032      9.64228750       6
C               1.51652075      0.46940937      8.12374934       6
C              11.83828435      5.97500697     10.26195793       6
C               2.79327274      8.45519223      5.29777076       6
C               4.18668291     10.97309100      8.02993801       6
C               0.16760816      6.52223465      2.79046155       6
C               9.88273911      7.67391913      4.49506236       6
C              11.94316335      7.75376690      8.46270666       6
C               7.40420123      5.93405242      9.52590911       6
C              11.72505074      7.16999718      3.04905537       6
C               7.01102328      3.39809692      6.44356441       6
C              10.54900758      0.82404865      3.88036962       6
C               7.76105441      5.73294414      2.87963520       6
C               1.03185542      8.46841518     11.93904675       6
C               6.77880159      5.46505140     10.66973766       6
C               8.38462680     10.90807164      9.28667903       6
C               8.22817881      8.40227222      5.87637190       6
C              10.80452255     11.65073755     11.15825886       6
C               4.97307454      9.64378314      1.23263301       6
C               9.91690106      0.94351522     10.68194300       6
C               8.67424050     10.79396622      2.55487283       6
C               6.76045531     12.35168131     10.02319818       6
C              -0.00585575     10.84503849      3.47690085       6
C               8.63400199      6.35407473      7.65566397       6
C              10.98987823      6.89457240      4.20109449       6
C              10.95300189      2.92132817      1.16970638       6
C               1.65359498      3.80118001      5.64476180       6
C               0.61133842      0.36692307      0.15078748       6
C              11.94000152      1.39686766      8.70551510       6
C               3.68914546     11.22652791      0.03155730       6
C               6.25391785      7.99245185      2.42044950       6
C               8.08328153      0.15670751      7.99231277       6
C               2.05597352      3.75517062     10.43404826       6
C               7.72631848     11.16742264      3.52777047       6
C               4.16381906      3.98848937      2.38034634       6
C               6.17952510      7.25782756      3.60482836       6
C               3.69886764     10.34880597      1.11674647       6
C               2.04000657     10.88974214      9.24954199       6
C              10.01588626      6.68907576     11.42757781       6
C              11.36697080      7.10700102      9.56996080       6
C               0.39462123      4.39216281      5.78064208       6
C              10.79495630     10.93200538      6.48393819       6
C               3.31787203      7.52472160     12.03697177       6
C               1.76058787      2.78504202      6.63015058       6
C               4.36729002      3.00280289      3.42981228       6
C              12.19433269      9.24443815      5.80910813       6
C               0.70483032      4.24139925     10.69617491       6
C               1.84856118      6.90605386      0.95097103       6
C               3.68442862      2.04133056      5.61008411       6
C               5.52341938      5.80442733      5.92835259       6
C               4.98131584      5.76742816     12.41492703       6
C               9.92376339      2.07541008      3.52802673       6
C               8.39150004      0.95390097     -0.03340456       6
C               1.37094021     11.18806004      1.49647566       6
C               5.64214075      6.19021632     11.21708821       6
C               8.51214354      5.40506873      8.75882533       6
C               2.98916309      6.04051625      1.21729399       6
C              12.75354714      2.49035012     12.34522944       6
C               8.20129796      8.25703816     12.08739121       6
C               0.25618083     11.47933756      2.25835095       6
C               7.13972144      8.60296181      0.24756646       6
C              12.47173856      7.99682520      1.06026077       6
C              11.11706629      8.85607385      7.99790579       6
C              11.64261776      9.75407892     12.39398856       6
C              10.50625541      9.21497496      1.77744980       6
C               7.33698423      8.52987543      6.92385583       6
C               3.20262323      6.18730433      8.02035466       6
C               4.29832783      5.27527961      8.03657137       6
C               5.95670254     10.81704434     12.01372830       6
C               8.80222653     11.65561365      1.41672011       6
C               6.03401983      2.64080107      1.33076660       6
C               5.40567970      1.01212297      4.39757082       6
C               0.97273389      6.18646532      8.99185679       6
C              11.04541805      5.65445924     11.36250454       6
C              11.16149171      4.32988897      7.15924497       6
C               3.55773513      3.04520498      4.56729918       6
C               7.87852612     10.29102163     10.46565998       6
C               7.10194019      0.48331865      2.22366369       6
C               6.18897692      1.64423440      2.27265142       6
C               5.80567003      7.82555604      9.40137076       6
