# Supplementary material for: Towards an atomistic understanding of disordered carbon electrode materials
Source: Chem Commun (Camb). 2018 May 23;54(47):5988–91. doi: 10.1039/c8cc01388h (PMC5994876; doi:10.1039/c8cc01388h)
Supplement: Supplementary file 1 [file CC-054-C8CC01388H-s001.zip › structures_pure_small/XYZ/aC216_opt_2.00_06.xyz]

216
cutoff=-1.00000000 nneightol=1.20000000 pbc="T T T" Lattice="12.71566047       0.00000000       0.00000000       0.00000000      12.71566047       0.00000000       0.00000000       0.00000000      12.71566047" Properties=species:S:1:pos:R:3:Z:I:1
C               5.22892472      6.00094085      6.79817190       6
C              11.98254104      1.29071346      5.93385165       6
C              10.03715860      9.03464398      9.37720866       6
C               3.08920767      7.24127006      2.23086181       6
C               0.04230073      2.33010438      5.37686009       6
C               8.08183307     10.81998819     11.54780281       6
C               1.27390581      2.26911503      9.63721076       6
C               0.12190541     10.79803522      0.65754381       6
C               8.21333395      0.18200890      1.72939774       6
C               2.29281486      1.27078261      5.93795349       6
C               6.97980456      0.64299360      1.27021793       6
C               5.57260598      5.50451462      2.34999927       6
C               8.33000878      3.57372969     12.09091157       6
C               5.10944566      9.90136852      4.21988803       6
C               6.38907572      9.35564903      4.49167847       6
C               8.27789511      2.36163234      0.12690358       6
C               5.97245247      8.82669940      0.32047009       6
C               7.65342940      1.97764566      8.99377955       6
C               8.91102146      9.76159933      4.33768961       6
C               8.44053477      6.16423526     10.77408085       6
C               3.31913765      9.25643634      1.00212666       6
C               8.53618193      7.41838649     10.14013222       6
C              10.74269825     10.19011882      0.21116833       6
C               8.54771638      3.78537797      3.86168577       6
C               3.41771065      7.40589991     10.56623415       6
C               8.98530298     11.78637764     10.94454431       6
C               1.37398354      4.43550053      4.03174718       6
C               7.52329798     10.02019625      3.98778745       6
C               0.27592714      8.90960421      5.42494717       6
C              12.30558876      0.86684809     10.35929578       6
C               9.46617371      4.33819180     12.04263669       6
C              12.15182046      4.09943196      8.69187896       6
C               1.33464509      3.70444099      0.20649904       6
C               6.85301995     12.35546490     10.24755456       6
C               6.05377537      3.54132198     11.72794283       6
C               9.95894473      4.73859007      7.83476839       6
C              11.73951922      9.36237832      5.01280408       6
C               8.07498403      3.20458503      8.41001544       6
C               0.93492680      7.05977731     11.24874479       6
C               5.22750284      9.90426832     12.46500734       6
C               3.85879930      3.53684551     -0.47316276       6
C               2.70903999      9.71676779      4.72621470       6
C              12.60208442      2.07800169      9.77762127       6
C               9.46070683      3.53911060      8.45739027       6
C               1.48977565     10.71865931      0.70784258       6
C               4.85980780     11.02850844      3.44414039       6
C              11.73990057     12.64356500      2.92672693       6
C               9.92550500      7.90620994     10.15081218       6
C               3.93779057      2.42976898      9.07670923       6
C              10.21504365     10.66863378      8.08950617       6
C               9.77518061      2.18094020      5.15789190       6
C               0.05351381      0.31522695      6.53759955       6
C               7.00703728      1.75571108      0.38448430       6
C               4.25067113      9.23711290      9.00671345       6
C               6.61738739      9.98406941      8.06324154       6
C               7.36585968      8.10147142      9.56015972       6
C               2.50473419      1.74624361      1.46290945       6
C              12.06390567      6.93416928      6.60191773       6
C              11.05663744      9.93560256      8.98273478       6
C              10.64376580      8.51232248      5.45949833       6
C              10.66004448      2.79701120      0.64102669       6
C               3.45769846      1.24687838      9.88783340       6
C               8.35441628      2.54494608      4.70572353       6
C               8.20525125     -0.06545536     10.14150758       6
C               2.52596907      5.39674373     11.74025560       6
C               6.25943855      1.68370151      9.14040889       6
C               3.57509786      6.11340149     11.10041143       6
C              10.62145029      3.19920814      4.65293468       6
C              12.02512551      3.33880076      4.73615176       6
C               9.49414424      0.77862432      1.58032735       6
C               9.60188971      9.41589149      0.30754987       6
C               4.52398254      0.54573190      1.79769757       6
C               7.12929238      4.11260923      7.85530076       6
C              11.10010329     11.36868109     12.08079169       6
C               4.38722339     11.81867345     11.22609656       6
C               0.93422642      0.34612418     10.73072042       6
C               9.98254631      0.01327869      6.56126757       6
C               1.03457879      5.39125006      7.70744916       6
C               0.66861172     11.34250016      7.79875787       6
C               8.62680517      1.10087628      9.56798456       6
C               5.81557990      2.49119941      4.60137417       6
C              11.40177898     10.50198398      4.20310388       6
C               1.09104078      8.68763288      1.85692887       6
C               4.48882827     11.75150849      7.13164697       6
C              11.83031059      5.40587163      3.44906946       6
C               4.26041870      5.14484248      2.82159720       6
C               9.44503022      8.19515012      1.11246688       6
C               2.61133647      4.12506666     12.34852237       6
C               3.41504685      4.65949549      7.83816903       6
C               9.56152865      5.54459793     11.36583473       6
C              10.34058209      2.64402513      9.15591637       6
C               8.30078779     11.80319482      2.59368367       6
C               4.49937379      2.40389150      0.14150574       6
C               9.69074673      6.17566282      2.51716179       6
C               8.31565133      9.76094021     12.43373285       6
C               9.62421318     11.64213233      3.00448090       6
C               6.76857737     11.23804543     11.07177628       6
C              10.41232449     -0.03480079      2.47399045       6
C               6.64447407      6.20311733      6.61924817       6
C               2.40776182      5.63590141      7.36421770       6
C               8.51193134      7.60456227      5.78941823       6
C              12.32131669      9.91559863      9.46649688       6
C               0.80853626      4.31785042      8.55135568       6
C               5.52399499     10.94525117     11.52874185       6
C              11.65874304      7.57402511      2.17765647       6
C               0.71868438     10.52138946      8.86013359       6
C               7.22432153      4.19193347     11.47500091       6
C              11.90704049      9.83661720      0.98570384       6
C              11.38496643      4.97823285      7.92948328       6
C               3.94892540      8.05201409      1.45509645       6
C               5.82536431      0.51323373      9.85348187       6
C               5.66138839      3.53903584      3.63193252       6
C               5.72699973      3.85340873      8.02048067       6
C               9.50022236      1.91320919      0.74696810       6
C               2.02302174      1.18641446     10.12769717       6
C              12.37212979      6.56275283      2.89539261       6
C               1.52651392      9.02175142     10.27959366       6
C               9.02383717      5.59524888      7.14954334       6
C              10.34106596     12.07974365     11.12784343       6
C               1.73607768      7.60265115      2.37809549       6
C               9.44484016      6.76156244      6.44664904       6
C               3.52257443     -0.01451446      2.59612934       6
C               4.86288695      4.23203301     11.53864030       6
C               1.99446646      9.58793684      1.28357129       6
C               3.53458518      3.20237777      4.42700426       6
C              12.20726378     11.96990779      7.24946647       6
C               0.12554224      8.98191898     10.37140779       6
C              12.41439685      7.76822797     10.91488676       6
C               4.48033315      0.25814215     10.33290135       6
C               3.13782550     10.13361248      8.68005564       6
C               1.89351704      5.55638516      3.36836423       6
C               4.82668634      5.51139902     10.99869142       6
C              12.44375209     11.66811890     12.36137013       6
C               1.74179709      3.38951954      8.98541721       6
C               7.48441413      6.74456749      1.66991305       6
C               1.09523644     11.65871221      3.71298235       6
C               1.75486728      8.94483739      5.34855013       6
C               9.88905877      4.13696449      3.90926760       6
C              10.27041798      7.35604679      1.92327580       6
C               8.32249440      5.84396471      2.38916480       6
C               7.23688574     11.09995950      3.09109675       6
C               9.99952431     10.62108923      3.87374613       6
C              10.76866772      7.34124920      6.22959919       6
C               1.91512297      9.95731867      9.32067507       6
C               6.42105136      4.50680761      2.91946799       6
C               7.08429706      2.03154882      5.01033890       6
C               3.37162119     11.29026134     12.12620337       6
C               1.49335672      2.33080423      5.35482447       6
C               8.07949585      7.84478696      1.01598958       6
C               7.21649917      5.49645295     10.88197082       6
C               5.55286989     10.83805372      7.51379242       6
C              10.45060059      5.25216430      3.29502827       6
C               3.93126557     10.14092793      0.12113652       6
C               6.14036636      8.20496964      5.31971854       6
C               5.97994489      7.51711547      9.92605074       6
C               3.18196359     11.24849402      7.69960411       6
C               5.30489557      2.65081889      8.72013658       6
C               2.13412840      3.34710176      4.61828992       6
C               5.30586509      9.72704216      8.26943181       6
C               4.79224880      4.84334922      7.53528950       6
C               6.01257654      6.20137747     10.54928185       6
C               7.71407487      9.32996763      8.67225710       6
C               5.31532335      7.80756831      1.13386966       6
C               3.07635446      3.49673472      8.62717592       6
C               3.55269704     11.56023554      3.38306585       6
C               1.24404017      0.20850001      3.03455994       6
C              12.30298449     11.49806942      3.69673842       6
C               5.95394246     11.62185058      2.76364847       6
C               0.93582279     12.20298223     11.78020551       6
C               0.40429766      7.72863859      6.17941544       6
C               1.03042879      6.58579592      2.97219176       6
C               3.17556544      5.95866865      2.83244737       6
C               4.39500520      2.23030561      5.04867383       6
C               1.85390822      7.70802178      6.13025679       6
C              11.66951570      4.96467002     12.28544160       6
C              10.73189936     11.77817791      7.29116734       6
C               1.36844167      2.52102662      1.05426799       6
C              11.09988283      7.24078712     10.86426474       6
C              10.89262651      5.99134179     11.47980871       6
C               4.32726429      3.94942661      3.54476595       6
C               1.18328922      5.81362843     11.81546059       6
C               4.72405762      8.06778797      5.53560456       6
C               0.16222908      1.94652621      1.72188630       6
C               0.07944981      0.83034413      2.62276386       6
C               9.26317978      8.69113331      5.16166450       6
C               2.05904083     11.55607004     12.44051840       6
C              12.37901399      8.70845871      1.70988463       6
C               1.52567786      0.28285453      6.55354328       6
C              11.67811833      2.97028011      9.27470534       6
C               3.88568870      1.62824810      1.07686747       6
C               4.52900936      8.08544190      9.83950164       6
C               4.25028031      6.95856382      6.29850813       6
C               2.37133021     10.95683555      3.98484869       6
C              10.91273737      0.51262438     10.42238057       6
C              11.74896189      2.44121109      1.27949440       6
C               9.06593231      9.72458529      8.57930547       6
C               1.92396144     11.84891929      7.32823856       6
C              12.65278531      4.42221714      4.09776944       6
C               2.84019379      6.78091043      6.58262339       6
C               5.88779748      2.41144438     -0.17589822       6
C               4.60472576      0.19291966      6.38298300       6
C              10.66348803      4.02215790     -0.05798437       6
C               7.37299342      8.80013257      0.25099630       6
C               5.82407322      0.03101034      1.87232103       6
C               9.98967037      1.40822661      9.71753541       6
C               2.36049105      0.70894606      2.42698017       6
C               2.07760271      7.83853595     10.74985561       6
C               6.05572596      6.66437244      1.68474437       6
C               7.11049784      7.34913877      5.88212333       6
C               3.79523402      1.20581749      5.84358156       6
C              12.37221605      5.82953617      7.35455580       6
C              10.49596777      1.13901024      5.90215144       6
C               7.78878553      4.66279536      3.04242853       6
C               4.06809185      9.20896614      4.85684776       6
C               0.36573795      4.79560126     12.43771285       6
C               7.59777648      5.29974430      7.20074434       6
