# Supplementary material for: Towards an atomistic understanding of disordered carbon electrode materials
Source: Chem Commun (Camb). 2018 May 23;54(47):5988–91. doi: 10.1039/c8cc01388h (PMC5994876; doi:10.1039/c8cc01388h)
Supplement: Supplementary file 1 [file CC-054-C8CC01388H-s001.zip › structures_pure_small/XYZ/aC216_opt_2.00_07.xyz]

216
cutoff=-1.00000000 nneightol=1.20000000 pbc="T T T" Lattice="13.10234156       0.00000000       0.00000000       0.00000000      13.10234156       0.00000000       0.00000000       0.00000000      13.10234156" Properties=species:S:1:pos:R:3:Z:I:1
C               9.66461346     13.07712096      0.13621685       6
C               3.38449862      2.55424032      1.04417102       6
C              11.13533552      6.88263303      2.15558123       6
C               4.72936638      3.53270109      5.35481353       6
C               3.71168627      9.20286985      8.74231583       6
C               5.51692557     13.05439340     11.84455256       6
C               1.30764696      9.07324465      2.35602781       6
C               1.47798157      9.55656663      8.19462966       6
C               2.52538082      1.46646183      1.32587374       6
C               0.61189257      3.89236156      3.54831332       6
C               4.74800218     11.80502431     12.02062309       6
C              11.60552250      9.33638406     10.57144917       6
C               6.46597553     11.59334560      3.17983883       6
C               6.88926556      8.98879289      4.00918155       6
C               0.46455708     10.67457856     11.39152869       6
C               3.66428272      5.19187769      9.02262174       6
C               6.06545500      9.56268390      8.96362776       6
C               0.29969313      3.94441237     13.01022829       6
C               6.93131362     10.74824844     12.79521867       6
C              10.13199466      2.19269878     12.65283327       6
C               1.84108959     12.06869166      7.87578279       6
C               3.05830940      4.83984762      0.00259042       6
C               8.08528602      7.13690647      5.21083786       6
C               9.13384716     11.69550474      9.22980769       6
C              11.45674953      4.58350172      2.99971834       6
C               8.79530082     12.23030400      3.82507242       6
C               1.70234340      5.93983064      2.93629067       6
C              10.55627447      7.39498478     10.59507729       6
C              12.37981834      7.12772091      7.31568495       6
C              11.27122497     11.52401883      1.11542603       6
C               3.87514845     12.65371952      2.21140974       6
C              10.32619766      9.57328855      9.99147293       6
C              11.99320199      0.85028206      0.66239423       6
C              10.83983677      9.20100735      1.49051745       6
C               7.92986438      9.90141480      4.15266630       6
C              11.76563764     12.79411406     10.50256782       6
C              12.11394154      3.38568604     12.91434367       6
C               6.53684636      6.33566184      0.14843687       6
C               9.99924775      3.48429295     12.08006547       6
C               1.56274978     10.46300501      2.17987207       6
C              11.47773412      5.48298069     11.77789632       6
C              10.60813971      5.56114813      2.44951478       6
C               5.62917011      9.31336377      3.42073207       6
C               0.66388731     11.45140777      1.81348994       6
C               6.01984351      5.17345371      9.57430486       6
C               0.18640855     -0.01662725      6.24235498       6
C               6.89147338      4.81793753      5.77159167       6
C               5.13208448      5.74624201      4.22146011       6
C              12.26874754     10.49614550     10.85888804       6
C              11.87392721      2.27028425      3.95072423       6
C               5.21337843      6.03293126     -0.26400023       6
C               2.57964157      2.49551544      5.08725217       6
C               6.78833577      2.44419094      7.06999895       6
C               0.25640684      1.23595601     10.62356278       6
C              10.25213355      7.88817166      1.60495559       6
C               0.28422552      6.12390817      2.75903756       6
C               0.66807828      5.27425304     12.54951018       6
C              12.18709108      9.50939667      1.81559601       6
C              11.48435931      2.07759280      0.09456608       6
C              10.00312893     11.86849877      4.46346953       6
C              13.00076060     10.91451173      7.07864612       6
C               9.22158380      8.10036560      5.37596365       6
C               0.30266986      0.75919115      1.08552807       6
C               0.89598057     12.03826788     11.39348109       6
C              10.08079660     10.50212531      4.94800792       6
C              12.25812405      1.80655790      9.94332161       6
C               9.11629731      5.13975455      6.60831657       6
C               7.55065769      6.99193710      9.60259631       6
C               5.70860582     10.90587039      8.72644585       6
C               8.21151717      8.28350194      9.56115637       6
C               8.05375778      5.79979604      5.80113074       6
C               2.56577751      7.15648825      8.37154812       6
C               2.15294366      2.79732383     10.03686055       6
C               2.74496262      8.92309245      2.66130484       6
C              -0.03978806     13.02020954     10.99383755       6
C               4.78187969      3.19564909     10.18166092       6
C               6.82159783     11.68068306      8.64529294       6
C              12.61723798      4.95466685      8.23490873       6
C               5.07689331      0.38270971      2.28813448       6
C               5.58122096     10.66912060     12.35923644       6
C               1.51170074      3.85581158      9.32826000       6
C               2.01191512      5.77677238     12.58925412       6
C               0.19686352      2.63176736      4.14973902       6
C               7.25800122      5.54242315      0.98839322       6
C               9.01731190      4.07199562     11.33833303       6
C              11.36188124      8.90625955      6.27232036       6
C               7.94774813      8.36935867      0.45084855       6
C               2.85266801     -0.05789417      7.62902410       6
C               5.47521439      1.76327667      1.95787144       6
C               9.24776440      5.38815463     10.85386679       6
C               3.27493196     11.51367973     11.83163055       6
C              11.04201833      3.27853081      3.33802344       6
C               1.09278797      8.13462642     11.82709810       6
C               8.80059411     11.99150366      0.13962312       6
C               4.73318139      2.75054843      1.31524313       6
C               7.34178611      0.80733180      2.86252558       6
C               9.28875241      5.13196110      2.14328806       6
C               5.44387967      0.48515176      7.76477733       6
C               3.84520082      6.55212702      8.68610835       6
C               2.56882448      0.11267772      1.78089583       6
C               8.81279601      3.74246565      2.42850588       6
C               3.46098204     10.57371504      8.70323243       6
C               9.72560552      2.84074361      3.05650820       6
C               7.19821330      4.71696350     10.18771141       6
C               4.50393435      4.94562324      0.20126612       6
C               3.16157405      4.38779674      3.72204183       6
C              11.38009316     11.50965885     10.38851830       6
C              11.16179354     10.18602043      5.75487183       6
C               5.04651032      9.40965459     12.20047896       6
C               8.11165766      5.80911705     10.16192405       6
C               7.88493439      1.86044262      7.72655549       6
C               5.76099723      2.27529928     10.86412550       6
C              10.95425652      1.09622616      4.08555448       6
C               7.75306222     11.24457566      3.70161279       6
C               4.80094063      4.47925439      9.54955890       6
C              12.09038054     12.50588111      5.59895757       6
C               1.83678001      4.57722030      3.35625229       6
C               0.62814013     12.10807868      7.20312824       6
C               1.28232875      3.14519991      0.41720112       6
C               1.54436267      1.64050304     10.62258918       6
C              10.11970635      1.02766390      9.06194009       6
C              12.24102386      2.97409679      9.23268002       6
C               5.05588385      7.24385421      8.85618678       6
C               7.75227775      1.26149736     12.03938985       6
C               2.42963842      0.91286878      6.70936204       6
C               2.60407795      3.59384056      0.45271248       6
C               7.26834455      3.71300295      6.56978724       6
C              11.24446608      0.84932536      9.86338229       6
C               1.22990173      2.02454447      4.96449367       6
C               1.56765541      6.14081273      8.33401597       6
C              10.41344950      6.09762356     11.05793845       6
C               7.73283480      3.61918410     10.92991203       6
C               2.25352920     12.46590477     11.53083049       6
C               0.13623659      3.92834655      9.01035474       6
C               0.24440120      9.59345480      7.50036004       6
C              12.74903195      6.08618781     11.97369907       6
C               3.53390062      2.57562572     10.29267528       6
C               6.69442764     12.99794667      8.22404728       6
C               3.68464986      9.14326133     12.00882729       6
C               6.29510081     12.93667821      2.79970547       6
C               8.58766162      3.89216989      7.00766773       6
C               7.94446655      9.81163689      0.25339394       6
C              11.01074382     12.86901850      0.67141978       6
C               3.44387793      7.75186928     12.08845583       6
C               2.24212936      4.96236794      8.86133470       6
C               8.49688587      6.08582374      1.45021919       6
C               0.01038015      8.52198528      2.20368312       6
C               9.10218461      9.46913789      4.80584727       6
C               3.00401746      6.55055697      3.05986114       6
C              12.55742917      7.18427754      2.37657955       6
C               5.31137324      3.99461295      0.93420785       6
C               9.05370467     10.67257511      0.54373083       6
C              10.30401877     10.43829019      1.04909116       6
C               2.13421606     10.80117100      8.38861351       6
C               9.60051593      8.36532552      9.98038267       6
C              12.46387699     10.92233473      1.60593172       6
C              11.07306311     12.88155332      4.69120110       6
C              11.08668775      3.30167156      8.49704307       6
C              12.01660425     11.19269096      6.12961313       6
C               7.51828186      9.50951607      9.17956717       6
C               4.57324766      2.39540853      6.28868022       6
C               3.26758649      1.86527003      6.12922674       6
C              11.06493618      6.72485777      6.80153643       6
C               7.91502137      0.58611469      8.26697177       6
C               1.13975274      0.97238098      5.98713526       6
C               4.71818057      7.18093024     -0.85516093       6
C               4.46275813     11.49422750      8.53855497       6
C              11.26872230      4.58881471      7.87434294       6
C               4.99496175      8.65606787      8.85732626       6
C               3.51149903      3.44626612      4.61214128       6
C               5.55864104      1.78563059      7.08241415       6
C               4.89770095      8.07049463      3.42932254       6
C              12.79198785      4.87120152      3.10086488       6
C               8.61512597      0.49497210      3.38425386       6
C               9.08874757      0.03989892      8.87459715       6
C               7.45215532      3.32050524      2.05575892       6
C               5.70133429      8.18764544     -0.76198398       6
C              10.20219130     10.98404255      9.79975062       6
C              10.45981164      5.47153027      7.06128470       6
C              11.79165295      8.01576281     10.92529102       6
C               8.91059156      7.48086197      1.18391684       6
C              10.44243942      7.83981100      6.09268775       6
C               1.15034412     12.77308391      1.61399238       6
C               6.20219154      6.54812782      9.23556989       6
C               3.69919532      1.33584920     10.93910168       6
C               6.92040382      0.07125689     12.20044854       6
C               6.95762346      7.63705217      4.47437937       6
C               4.24968230     12.80565185      7.99258471       6
C               5.61888403      4.68859447      5.11025420       6
C              12.49178666      8.54378273      7.05250912       6
C              10.06916650      2.34975955      8.43099233       6
C               5.69376983      7.05010062      4.06759372       6
C               5.02585503      1.11318808     11.25105561       6
C               2.74455235     10.13461749     11.89453784       6
C               0.16074790      6.17168753      7.95100858       6
C               8.96196042      2.72665027      7.71712670       6
C               6.84018465      2.03835592      2.31106830       6
C               4.07204169     11.22174948      2.57428057       6
C               5.36565238     10.68049848      3.03545392       6
C               2.16967869      7.19082872     12.17874884       6
C               9.14277969      1.18339221     12.62475076       6
C               7.96424310     10.91754224      9.00038779       6
C               1.21430130      1.82737741      0.92723766       6
C               7.12814379      2.38676118     11.27835163       6
C               2.50119679      0.70244677     11.13956557       6
C               1.38568076      9.62174622     11.71126530       6
C               3.89813481      5.56042716      3.57362622       6
C               3.54425996      7.85848930      3.00527607       6
C               2.48694816      8.53739169      8.43420383       6
C               9.68585631      1.43522310      3.49367071       6
C               2.98102384     10.34101585      2.48841425       6
C               6.67489593      4.27272947      1.32535525       6
C              12.92653386      7.46055260     11.57921773       6
C               6.85273127      7.69104886     -0.11429588       6
C              11.19935032      4.20000073     12.26472465       6
C               7.50250478     12.03611345     12.74616552       6
