# Supplementary material for: Towards an atomistic understanding of disordered carbon electrode materials
Source: Chem Commun (Camb). 2018 May 23;54(47):5988–91. doi: 10.1039/c8cc01388h (PMC5994876; doi:10.1039/c8cc01388h)
Supplement: Supplementary file 1 [file CC-054-C8CC01388H-s001.zip › structures_pure_small/XYZ/aC216_opt_2.00_08.xyz]

216
cutoff=-1.00000000 nneightol=1.20000000 pbc="T T T" Lattice="12.84849644       0.00000000       0.00000000       0.00000000      12.84849644       0.00000000       0.00000000       0.00000000      12.84849644" Properties=species:S:1:pos:R:3:Z:I:1
C               4.49327651     12.23901913     11.79895634       6
C               0.49975771      5.29199353      0.24078757       6
C              11.60246562     11.03784684      6.95550730       6
C               7.25898632     10.33066819      7.99415129       6
C               5.41732197     12.44903851     -0.03045312       6
C               9.45981559      7.79034806      7.46805431       6
C               2.21003527     12.80050018      2.49566904       6
C               0.81811327      4.51565403      7.76194499       6
C               8.24828101      8.06930940      6.59559404       6
C               2.64673619      9.77710181      8.41745034       6
C               6.94555101      2.85783758      5.99729372       6
C              11.54802320     11.53403426     11.70212942       6
C               3.08908375      1.49351085      6.39742791       6
C               3.68149583      7.66795182      7.74016975       6
C              11.93457463      8.37625847      3.19513787       6
C               7.39960060      4.10262132      0.62044565       6
C               1.50451170      4.67968305      8.91833478       6
C               1.85707687      1.72675209      4.13896684       6
C               5.80772237      5.71687602      7.99593686       6
C               9.69823509     10.47481257      5.13076188       6
C               9.67904851      5.64308567      5.17054488       6
C              10.09264848      1.64788300      0.19783662       6
C               8.59493492     -0.42699127      5.86432659       6
C               4.73074219      7.73063762      8.71327223       6
C              11.26690693      6.70804981      0.38736888       6
C               0.03094132      2.67606573      3.25625769       6
C               0.47339522      6.98305706      1.81281851       6
C              11.65240645      3.28423305      3.16820019       6
C               6.37293924     11.47793361      0.39039288       6
C              12.43340195      5.30794081      7.52167197       6
C               5.74104798      3.87825104     11.56465862       6
C               2.04790472      2.13400260     11.88415572       6
C               9.60540559     12.61358843     11.32198207       6
C              10.68395551      5.99947041     12.14863851       6
C              10.49491662      5.78450035      6.27380948       6
C               5.95759291      8.95822162      4.86271626       6
C               2.60926271      8.65000771      7.52446364       6
C               5.72279627      8.94354525     10.53810351       6
C               7.38846393      9.16027876      7.00302813       6
C               4.98617364      9.93696613      4.38803394       6
C               6.38174396      3.95708531      6.63349820       6
C               3.57657942      2.78443132      8.49316890       6
C               0.07498901     10.54688349      7.10998897       6
C               4.58553318      1.73813369      8.66934445       6
C               3.94877000      3.75951393      9.72014737       6
C               6.78189292      5.23967881      1.24766251       6
C               2.38553536      0.13947742     10.56153389       6
C               9.24861475      9.90961737      9.22173362       6
C               8.92031231      3.54037925      8.55149562       6
C               0.28854698      7.68613679      3.05458358       6
C               0.44504851      4.16269952     12.26557584       6
C               7.12115925      5.97322176      2.54405914       6
C               2.54669083     11.77915755      9.78590726       6
C               4.42071742      4.54320599      5.07399967       6
C               1.64192252      6.24477260      1.91295322       6
C               4.59884948     11.05209304     11.09852914       6
C               3.17215448     12.19382876      3.33867751       6
C               7.16506051      1.03226992      4.62719570       6
C               8.62642907      3.44736747      0.98369047       6
C               8.63609804     11.40917211      4.85930906       6
C               8.49656679      6.28176069      4.66859469       6
C              12.24324364      2.88690121     10.42628268       6
C              10.35651373     11.44822856     10.98345949       6
C               2.77215561      9.70989221      0.70660733       6
C               7.22709566      0.03949804      3.63334029       6
C              10.54614406      7.76647569      1.05820463       6
C               9.59654098     12.07772567      6.72982938       6
C               6.50068446     10.29605901     12.45724396       6
C               5.05749313      6.87082353      0.97179140       6
C               6.39144114      7.14441076      3.05184060       6
C              12.22970868      3.94630307     11.36854342       6
C               6.14706813     11.17102376      7.63426591       6
C               4.79008142     10.99807364      5.45977892       6
C              12.56268647      6.39417492      0.75861238       6
C               1.62137332      6.70098232     10.27013039       6
C              12.60933953      0.09370714      0.51401191       6
C               0.60875143      3.42044147      5.58831464       6
C               5.28492617      2.17822543      2.45429440       6
C              10.36413076      0.52135096     12.27729073       6
C               8.11649133     10.74645704      9.01736552       6
C               1.90871703     11.93762086      1.42050004       6
C               1.64095352      3.32669504     12.52906035       6
C               8.50819841      9.21672236      0.85293388       6
C               9.34797088      8.15834590      0.46379631       6
C               9.43957380      6.45844148     11.62259329       6
C               7.02946240     11.72089154      1.61369726       6
C               5.62490490     10.09239767     11.36281359       6
C              10.10680399      1.40513782      7.94888100       6
C               6.78492628      4.69015546      7.80925167       6
C               3.65934095      4.32441757      2.93109432       6
C              12.17575568      4.10832313      5.43723800       6
C               6.31360720      9.41611954      6.14459235       6
C               3.63756393     10.91258737     10.13072437       6
C               7.97880771      0.83009623      5.78786454       6
C              12.40186483      9.11950419      5.42656901       6
C               7.92056847      5.73013357      9.67525470       6
C              11.68143672      4.96924120      6.40061114       6
C              11.57235821     12.67463212     12.48894523       6
C               3.25461917      1.46328536     12.29649594       6
C               5.48662279      2.03662383      9.74751617       6
C               3.40775581      3.67139396      1.70761064       6
C               4.26090008      2.58749748      1.54524015       6
C               7.60470593      1.25746109     10.98519776       6
C               4.18818977      1.68840571      0.44827310       6
C               3.38403545     12.80030367      4.58385390       6
C               9.03095452      5.65852812     10.52274037       6
C               6.47632965      2.27970929      4.72574839       6
C               1.59714950      8.57727577     11.66219664       6
C               4.51119519      8.77379949      2.17953515       6
C               0.89389300      2.72080996      4.39117634       6
C              12.36937173      9.50590346     10.90715022       6
C               6.53726175      1.16962735     10.03182764       6
C              11.23678129      1.71418375      8.73770750       6
C               4.38267103      9.87769937      3.11368690       6
C               4.13374127     12.26284538      5.61939969       6
C               2.67407987      2.64169519      7.26085755       6
C               0.40077180      1.68541869      2.33253201       6
C               7.96126318     11.66641172      3.69872451       6
C               9.82200495      9.31857408      2.85909203       6
C               1.76477358      9.66740004     12.56046520       6
C              10.47288905      6.72588475      7.32503734       6
C               5.67288833      5.70983982      0.48499961       6
C              12.47255781      0.98282619      9.05918918       6
C              11.70117980      6.44857880      8.09860566       6
C               2.78083358     10.83096274      1.53774463       6
C               9.50512714      3.73818469      2.05610248       6
C               6.67793328     12.79441698      9.29092678       6
C               8.01180652      2.00973411      6.60979861       6
C               0.28302697      1.72335896     10.12323135       6
C               4.02356207      5.61905768     11.44868181       6
C               8.19489823      5.62190615      3.38673109       6
C              10.04156755      4.68607301     10.40214132       6
C               7.91063002     10.96625647      2.45445038       6
C              12.55826577     10.61137899     11.72088658       6
C               8.39365338      0.03839145     10.73541602       6
C              12.68319844     12.58919196      8.38420651       6
C               2.15174412      5.46719001      9.80673419       6
C               2.35694688      4.00201834      0.78771180       6
C               0.50109361      9.36222875      6.35735225       6
C              10.11552480      4.70866012      4.21614555       6
C              10.22117230      9.58960820      4.20592554       6
C               6.89074037      6.83524107      9.78019541       6
C               4.60469915      3.82095607      3.88581466       6
C               3.46072078      6.86123522     11.95685941       6
C               6.79024742      7.96967449     10.68513308       6
C               1.47975899      1.34195466     10.77631153       6
C              11.09396364      4.85313297     11.35621615       6
C               2.31356631      7.38103109     11.32588873       6
C              12.04298779      7.34918972      9.12504105       6
C               5.16523604      4.59007087      6.20267236       6
C               7.80323247     12.03777991      9.70200421       6
C               4.79505475      5.63184100      7.05966664       6
C               5.37124978      7.60527062      2.17615771       6
C               9.23433440      4.64268279      3.12170503       6
C               8.94039117      2.33558978      7.69841072       6
C               0.83910238     11.93995723      0.53933616       6
C              11.03043364      8.36552582      9.26815087       6
C               5.11616763      3.26569826     10.39102743       6
C               2.94647540      6.51370961      5.73108706       6
C               1.38582845      3.49718207      6.83924685       6
C              11.23140455      9.39449776     10.17062651       6
C               1.90843765     11.05447629      8.68324673       6
C               0.73902203     11.43090741      8.06848573       6
C               1.57254096      1.10211950      2.87581649       6
C               3.74768803      6.57244365      6.88696300       6
C              10.31049915      0.08797192      7.53396701       6
C               5.82622233     12.42457948      8.24863300       6
C               7.80685420      7.38384298      5.24819265       6
C               8.81520413      7.54382848     12.16067818       6
C               7.64462603      8.24408865     11.77009631       6
C              10.76154180      3.02843617      2.10068644       6
C               2.13809898      6.37891200      3.18806890       6
C               1.40116607      7.32405525      3.99248983       6
C               7.48097570      9.32081098     12.68100873       6
C               3.69951017      8.69388157      0.99828429       6
C               5.81278711      6.78049155      8.86540986       6
C               9.78137631      8.64697090      8.57693196       6
C              10.02285616      3.67134213      9.46048248       6
C               6.69735269      7.82654224      4.36163974       6
C               3.43351807      0.29153402     11.52615933       6
C               5.23042332      0.77191612      0.65664304       6
C              11.32611167      4.03086086      4.29221733       6
C               3.00248396      5.40968822      3.58908608       6
C               3.38874991      5.48852110      4.90059517       6
C               4.78955056      0.53366315      7.89207033       6
C               5.60217039     10.57122077      6.49400009       6
C               5.51132121      2.75738041      3.72634650       6
C               8.89033858      2.39250906      0.08515691       6
C               1.90998468      7.48221576      5.38432154       6
C               0.46986757      8.52736900     10.82512205       6
C              11.53243908     12.25573355      7.70201518       6
C               1.66905105      5.19312563      1.00708875       6
C               6.90491076      3.41533183     12.26782129       6
C               3.39901393      4.94265058     10.32522598       6
C               4.00602244      7.48621870      0.26278307       6
C               1.66460352      8.47026285      6.44176529       6
C               3.69049377      9.76762267      9.34950064       6
C               0.37917401      7.42016973      9.96368282       6
C               7.79869904      2.28280048     11.96736230       6
C              10.82656410      8.44036199      2.28454439       6
C              11.15193918      2.83421132      9.53362262       6
C               2.73516340      1.15670193      5.02234339       6
C               6.69454253      0.06722243      2.34585582       6
C               3.55018003     10.94970658      2.72093724       6
C               8.71448176      9.84246122      2.09516556       6
C               5.87348308      1.03399669      1.85547157       6
C              11.54881250      9.02658193      4.40889563       6
C               7.88954690      4.62366572      8.66108127       6
C               4.02850251      0.41991427      6.72883138       6
C               0.80773459     10.75965194     12.55350191       6
C               4.72017788      8.82508635      9.54855213       6
C              10.18871357     10.33214436     10.16406377       6
C              11.09899911      1.99829541      1.17525349       6
C               5.16677867      5.07736110     12.11003702       6
C              10.33428697     10.91755702      6.32689853       6
C              12.36406022      1.26803806      1.31853322       6
