# Supplementary material for: Towards an atomistic understanding of disordered carbon electrode materials
Source: Chem Commun (Camb). 2018 May 23;54(47):5988–91. doi: 10.1039/c8cc01388h (PMC5994876; doi:10.1039/c8cc01388h)
Supplement: Supplementary file 1 [file CC-054-C8CC01388H-s001.zip › structures_pure_small/XYZ/aC216_opt_2.00_09.xyz]

216
cutoff=-1.00000000 nneightol=1.20000000 pbc="T T T" Lattice="12.75092659       0.00000000       0.00000000       0.00000000      12.75092659       0.00000000       0.00000000       0.00000000      12.75092659" Properties=species:S:1:pos:R:3:Z:I:1
C              11.95795495      8.03010333     11.31921820       6
C               8.18844587      2.50621861      8.87595137       6
C               7.19770779      7.20637493      5.64987638       6
C              11.78013441      9.96677417      5.47615047       6
C               0.74381766      9.59889610     10.29489809       6
C              11.13761829      9.32130364      6.55555142       6
C               5.86498065      0.05073194      1.23476212       6
C               0.72231565      2.19793541      6.03063080       6
C              10.83144799      0.99337385      3.68432069       6
C              10.15150014      7.21972161      9.92998558       6
C              12.35396550     10.72159653      3.28425453       6
C               3.08082739      4.93270511      0.78094900       6
C               1.99565458     11.91686753      3.07086317       6
C               6.34890164      5.71218674     11.61682809       6
C               4.30428452      9.11308921      1.69127382       6
C               6.29958044      5.63924482      1.18572644       6
C              12.19607431      5.64277374      6.74841937       6
C               3.44433161      4.77360874      2.17066171       6
C              10.49573889      3.15323464     10.61922143       6
C               2.43484677      8.05109087      4.80436115       6
C               8.36491678      3.17664735      6.08469026       6
C               8.99084122      5.60054038      1.45725717       6
C               2.63137733     11.07765751      7.28423217       6
C               7.68596844      5.72417664     12.11339254       6
C               5.15326537     10.09387778     11.49300498       6
C              12.25706150      2.50857295      2.39953981       6
C               8.25434510      0.35342500      1.23612593       6
C               0.20249700      6.76501910      4.64410946       6
C              -0.02596420      8.03818416     12.54344403       6
C              11.46478006      4.34223694      8.76766726       6
C               5.46242395      5.55620615      0.00332938       6
C               4.74890339      1.67463906      7.78967065       6
C               1.05878172      1.48993745      8.28681959       6
C               6.12007481      6.87400632      7.91180297       6
C               9.34778008      3.37717255      7.09022125       6
C               8.92833019      9.46377539      0.48526882       6
C               3.54613596      5.68751525     11.22787405       6
C              12.50222792      4.84181500      9.59338376       6
C               9.98028094      8.56140884      6.40896881       6
C               6.65405120     10.90518419      3.82023431       6
C               1.05053207     12.55869502      0.90559660       6
C               1.37401004      3.62772525      2.75536374       6
C               4.31353160      5.09514909      4.30676632       6
C               7.19475008      7.20008531      7.04504643       6
C               8.94136717      6.53151438     10.08094118       6
C              11.28263998      1.58378766      2.51840924       6
C               6.41470136      9.89078889     12.11933834       6
C              11.53640195      1.31185193      4.83309612       6
C               4.30086728      0.08720878      3.21060304       6
C               7.47666396      3.36641425      3.12444306       6
C               7.00660007      1.60799963     10.75125840       6
C               7.79999273      8.92885988      1.14158203       6
C               9.41411371      8.50847325      5.06843129       6
C               1.07093748      0.32422058     12.34181674       6
C               9.34817590      1.80133819     12.27343433       6
C              10.47308680      7.95245012      8.78678457       6
C               7.13748319     12.51977774      1.88193714       6
C              10.93356085     10.46585627      1.14090812       6
C              12.49696161      3.13259867      1.13866032       6
C               1.31099093      7.33407248      5.38856220       6
C               4.49071252      5.56847036      6.63119018       6
C               8.71832218     11.72209158      8.18690616       6
C              11.00006857      0.71355591      5.99994499       6
C               4.77816473      9.37331972      3.87377914       6
C              12.62831194      6.90734977      3.27038536       6
C               3.86627974      9.75574760     12.08736079       6
C              11.92486234      9.50671291      7.73699602       6
C               1.22703632      4.78629333     11.69293002       6
C               6.56618632      9.42651323      0.72991228       6
C               5.60612972      9.62434766      1.77387218       6
C               3.47920918      1.72956835      8.41093312       6
C               9.98527231     10.94676037     11.56135756       6
C               6.00113619      1.70788278      4.36234420       6
C               7.70039436      5.60168911      0.78683533       6
C               0.14268274      1.50487846      7.19745193       6
C               3.41273728      0.47719522     12.49801936       6
C               0.02285258      2.18157768      4.76289881       6
C              -0.16625245     11.92739478      1.06689147       6
C              10.82387375      7.23087181     11.17323572       6
C               9.78951037     12.66630594      6.17699358       6
C               5.85281913      0.56190017     12.63801965       6
C               7.60921946     10.26428199     11.41645623       6
C               1.50202796      9.49433305     11.48331899       6
C               2.78078769     10.03191826     11.28955394       6
C               2.67120492      6.79039607      8.81556904       6
C              12.42174357      7.39452125      0.98760518       6
C              12.71089104      4.38914205     10.97792159       6
C               1.17872585     11.16934998      5.21908815       6
C              10.90338276      5.36953668      4.68897895       6
C              10.92239407     11.07238982     12.58164845       6
C              11.37658238      4.70788952      7.40246980       6
C              11.43353321      6.36975693      2.71725921       6
C              11.60419659      8.79575732      8.90679359       6
C               4.00577558     10.74493324      9.32795441       6
C              12.03128714      5.93624823      5.36068957       6
C               2.45906618      7.39110524      7.54342631       6
C              10.07977505      4.51998303      5.35664662       6
C               2.15381673      1.02670159     10.36582535       6
C              -0.11098732      0.00962757     11.61694195       6
C               8.82366993     11.41484998      9.55761013       6
C              11.17765311     12.48693315      9.61809521       6
C              11.59383547      2.93313484      0.04092891       6
C               8.82486731      6.08862757     11.42188554       6
C              12.46516924      0.23363214     10.23682871       6
C               8.51740158      4.18487437      3.55697340       6
C               2.02344263      2.69129320      6.43352533       6
C               9.43500760      0.49860781      1.93425164       6
C               3.11504013     12.32131033      3.80306050       6
C               6.58235241     10.87448108      5.25954699       6
C               0.36796133      2.80141536      3.47380519       6
C               3.23713193     12.42337881      5.23715861       6
C              11.63041394      3.51587642     11.47181448       6
C               3.59791661      4.56599768      6.80666784       6
C               4.59609301      9.36204496      5.23511336       6
C               2.58145550      4.15437662      3.17316228       6
C               3.99945472      6.54513716      8.96377937       6
C               2.14554072     12.38950500      1.70802316       6
C              11.28053508      6.63346670      1.36870688       6
C               1.75026664      8.17656353      2.17371416       6
C               8.19385696      7.77918317      4.76590546       6
C               0.42303166      6.23767782      7.53589084       6
C              11.41075092      9.94070585      4.14977393       6
C               8.70393147     12.17340850      5.38175182       6
C               5.21892711     10.73397324      7.27416256       6
C               7.03326399      1.03615978     12.03352453       6
C               9.29950201      5.12572495      2.78100617       6
C               7.57601651     11.39385609      7.41951156       6
C               0.20367128     10.55148428      5.97518212       6
C               6.71318045      2.46366588      3.47066752       6
C               5.18145404     10.55598876     10.11921770       6
C               6.18747295      6.52278531      4.87956490       6
C               4.97073406      0.78400956      4.22366963       6
C               2.15461459      8.68674725      0.88192473       6
C               3.40339028      1.36035982      9.78729296       6
C              10.94431495      0.06354022      8.25635653       6
C               7.61143103     11.52182751      6.01477558       6
C               1.48603029     10.59720251      8.01505200       6
C               5.81330752     10.00784433      3.13939784       6
C               3.94837651     10.90536542      7.90571115       6
C               8.88234065      3.92582844      4.90918304       6
C               2.59850915      8.32038215      3.35580323       6
C              10.44766082      3.51150374      9.26285820       6
C               2.23496666      0.67587781     11.73204845       6
C               8.86721572     10.16956805     12.02333928       6
C               0.58267113      5.79794323      8.92995469       6
C               7.62258655     10.86566040     10.14631931       6
C               5.90453241      1.86545499      8.57297903       6
C               6.37875498     11.01946144      8.04971889       6
C               0.29775568     10.30173898      7.34507925       6
C              12.00446250     10.99965915      1.93613912       6
C               9.78607011     12.35338295      7.56242352       6
C               7.45492391     11.90593471      3.18921319       6
C               9.51353250      9.02755374      2.70119429       6
C               7.66004822      7.60787478      3.43576241       6
C               2.37429723     11.58343758      5.95253766       6
C               4.64283608      0.76584527     11.90626193       6
C               1.58868402     10.30988140      9.36829739       6
C               7.12092714      2.26664031      7.97763346       6
C               4.68442628      6.81761065      7.65030187       6
C               5.09598231      5.71256608      5.31870892       6
C               2.81609333     10.53491257      9.99037336       6
C              10.14251149      9.15875503      3.95242213       6
C               9.60204261      7.87689885      7.62804832       6
C               3.37776927      0.00460357      1.08888693       6
C               6.62063243      6.43527334      9.16267125       6
C               1.31042040      7.10742206      6.81581812       6
C               6.12143007      1.96639404      5.79880549       6
C               9.93906928      9.59478224      1.46199553       6
C               4.46720160      6.05081230     10.17750391       6
C               1.75044779      6.12117325      9.62588947       6
C               0.97686840      3.83380506      1.33824977       6
C              10.45772135      1.31370197      1.46349485       6
C               5.79256955      5.93136387      2.50486389       6
C               2.15021709      5.54420298     10.87969489       6
C               6.39430237     10.85996064      9.45468818       6
C               9.36232902      3.08945611      8.43071737       6
C               8.38177893      7.23143152      7.84541894       6
C               5.46721136     10.26840867      5.94367636       6
C               8.22687138      8.43019043      2.45607707       6
C              12.33458529      8.83208789     10.15722197       6
C              10.05444349     11.64848753     10.28070413       6
C              10.50960072      5.61305471      3.37863352       6
C              10.50058494      2.02262498      0.29645333       6
C               9.61707109      0.28083533      3.31095341       6
C               5.83563108      1.60220148      9.96353758       6
C               3.16025214      4.26494529      4.51075483       6
C              11.93126727     11.99404957     12.56538892       6
C               9.99609635      6.46222546     12.09538802       6
C               6.50349308      6.68368981      3.49243102       6
C               4.98859924      1.38837326      6.42827544       6
C               3.65857823      7.77675568      6.95384009       6
C               8.17568949      2.18224479     10.23231408       6
C              10.10855893      6.21805493      0.71393011       6
C               5.87932787      6.01066043     10.32423222       6
C               8.02330591      6.63811025      9.08638933       6
C               7.19075322      2.51651360      6.54274590       6
C               4.03562902      5.41587619     12.55150754       6
C               2.27013414      2.05402378      7.75069838       6
C               9.33352290      2.40231933     11.02622279       6
C               3.47964771      9.13124855      0.58533746       6
C               4.31140005      0.56942403      5.47684756       6
C               4.57169227      5.30560874      2.90892007       6
C               0.88085520     11.29706723      3.80814774       6
C               8.23509656      1.03830798     -0.00393433       6
C               1.19134021      8.74373406     12.58643382       6
C               0.90613398      0.91937689      9.59811988       6
C               3.83342418      8.82902887      2.99459497       6
C               2.89629965      3.77689578      5.86915474       6
C               8.59849679     12.36027730      3.96346613       6
C               4.61188295      1.23904741     10.55621098       6
C              10.37547397      4.16873918      6.64465531       6
C              11.68371222      0.81593292      7.22718680       6
C               1.73016254      4.51406880      0.33589133       6
C               0.50561407      7.54964634      2.16530333       6
C               3.56729474      8.42769689      5.68122071       6
C               4.57539633     -0.02218626      1.84268937       6
