# Supplementary material for: Towards an atomistic understanding of disordered carbon electrode materials
Source: Chem Commun (Camb). 2018 May 23;54(47):5988–91. doi: 10.1039/c8cc01388h (PMC5994876; doi:10.1039/c8cc01388h)
Supplement: Supplementary file 1 [file CC-054-C8CC01388H-s001.zip › structures_pure_small/XYZ/aC216_opt_2.00_10.xyz]

200
cutoff=-1.00000000 nneightol=1.20000000 pbc="T T T" Lattice="13.15826382       0.00000000       0.00000000       0.00000000      13.15826382       0.00000000       0.00000000       0.00000000      13.15826382" Properties=species:S:1:pos:R:3:Z:I:1
C               1.46345046     11.07499768     10.19606888       6
C               1.72216675     -0.10113569      1.60556029       6
C               8.09865661      9.89120732      7.97316519       6
C               5.72572083      5.12252570      6.35843889       6
C               1.01522009     12.16001986      0.69488167       6
C              12.88964857      9.94683902      8.82405477       6
C               6.48431010      5.51127400      4.01093854       6
C               4.84724429      6.65116561     11.83654699       6
C              12.51993768     -0.04814911      5.79637022       6
C              11.99730642      9.45294144     11.23978520       6
C               2.41718186      1.52782779      4.56795758       6
C               5.22753653      1.94962055      0.30557824       6
C               4.93802501      4.20290029      7.04587926       6
C              10.99440718      8.57514474     11.84185782       6
C               9.59390564     10.06779173      3.80673657       6
C              -0.01563316      9.47480015      6.39977516       6
C               3.75608901     11.84751132      6.45832529       6
C               1.32375923      0.75565633      4.12079867       6
C               4.68634641      0.88397157     12.72852600       6
C               5.68951343     12.33778905      4.94204940       6
C              12.46496849      2.18156861     12.91433852       6
C               1.62313127      5.56750774      1.26836869       6
C               2.04225291      9.61089103      4.09690124       6
C               3.12826623      8.07531854      1.87327087       6
C               7.43819700     11.45608180      1.15409033       6
C               3.37936539      3.02351666      8.12376702       6
C               7.77203465      7.68195708      3.93417129       6
C               1.08643704      6.52487507      2.13484476       6
C               3.84850176      9.26120523      2.38881803       6
C               5.13697885      9.88454495      2.04871361       6
C               0.86012559     11.08135435     11.55516801       6
C               7.44848038      3.56665390     10.90124855       6
C               2.87138793      5.93718658      0.65192120       6
C              10.64469527      8.74613395      0.03082840       6
C               3.53915049      0.19628896      0.06920888       6
C              11.28631142     11.12069152      2.81585377       6
C               6.91013067      1.08643985      6.60636780       6
C               7.38177953      8.30916307      6.12650371       6
C               2.00004871     10.37011231      5.32238941       6
C               9.71010753      3.69634054      4.86216783       6
C               2.43128467      2.44774086      8.97281164       6
C               5.45154189      6.19837487      9.43491487       6
C               8.86741849      9.81548266      4.95026626       6
C              11.27722757      9.81729759      0.70608821       6
C              12.05715541      9.36310897      9.84918328       6
C               1.67955045     10.87382881      7.66583853       6
C               9.03725061      0.15186714      1.36159493       6
C               4.54025041     -0.26807264     10.64277023       6
C               4.35935555      4.09451000      8.31108897       6
C               6.97178730      6.70653654      4.56957227       6
C               7.68930033      6.19461983      1.96856208       6
C              11.41142469      8.47470923      7.82169459       6
C               3.18955135     11.16792404      5.37713754       6
C              12.26043061      4.92309167      2.48787855       6
C               0.85463066      4.35240503      0.92519349       6
C               5.56786658      7.00198748     10.65308092       6
C               6.17668704      6.31009630      6.90421419       6
C               0.03448161      0.09404607      4.54565527       6
C               9.16726404      8.25024068      1.97248228       6
C               5.14098316     11.41835215      4.00373840       6
C              10.03566858      4.92756678      5.44574592       6
C              11.25542524      0.12530359      9.94838852       6
C               6.28654882      1.38631465      9.36690535       6
C               7.42044668      0.87938387      5.27961750       6
C               1.18465562     10.26939707      6.44445555       6
C               6.88938091     10.39980048      0.43653437       6
C               2.39163317      1.80367993      6.03309168       6
C               6.68198984      3.92162387      0.52636154       6
C               8.51431866      0.38318172      2.67382942       6
C               8.02826279      8.72202888      4.94719950       6
C               6.59993779      2.63115321     11.53809543       6
C              11.69056340      1.22694491     12.14723484       6
C               9.66970283      5.24286331      6.77934023       6
C               8.20241670      7.40061684      2.62052670       6
C               5.17026158      0.67994768     11.41834577       6
C               5.22340297      3.19940099      2.41698604       6
C               4.02129408      4.59119065     10.67769225       6
C               4.39015122      3.31963803      6.11208962       6
C               0.57219613      2.60733981     12.35603711       6
C               0.45065477      1.12929567      9.01103611       6
C               6.78471897      5.25868311      2.61741715       6
C              10.12098531      0.94751861      0.82878107       6
C               5.82640153      9.57999875      0.88874631       6
C               7.24115646     10.07297551     12.27036719       6
C               6.41875985      8.91418615     11.95193805       6
C               3.25129519      9.92832058      3.44988817       6
C               4.49833935      2.98080680      3.66652705       6
C               1.53148098      1.62571153      8.29757365       6
C               2.98945210      3.62399828     11.07377551       6
C               1.09989939      0.16097254      2.79559069       6
C               6.06270857      1.55559908     10.77583950       6
C              12.39887598     11.82645559      2.38630952       6
C               1.55717371     11.86323639     12.57733481       6
C               0.10394883      0.57777552      6.81995780       6
C               5.07101504     12.54205297      6.23753261       6
C               6.35853696      8.20612920     10.74421082       6
C               3.29850530      5.07420708     12.81732045       6
C               4.71489333      2.19180924      1.58223488       6
C               3.62022206      1.46741461      2.17834653       6
C              12.74965453      0.51883483      8.12626841       6
C               2.56217429      3.96250463     12.38702476       6
C               2.98073416      0.51616917      1.32643095       6
C               1.03084336      2.18973144     11.06672866       6
C              12.08309002      0.89416161     10.82295450       6
C              11.49585478      6.77514449      4.57481981       6
C              12.63668963      8.59804236      5.39772089       6
C              11.17931278      4.67137535      3.38809591       6
C               3.89630228     10.91535895      4.21587119       6
C               8.85562728      2.79742904      5.47111664       6
C               4.63095376      4.93801642      9.45219125       6
C               5.56747220      0.41019230      8.55326947       6
C               3.59987464      7.18759691      0.82239616       6
C               7.95364803      4.66291710     11.65763066       6
C               8.45986134      1.68095858      4.72180653       6
C               6.09737260      6.78910657      8.27365156       6
C              10.26249114      7.56447471     11.13610340       6
C               4.88272366      3.61280529      4.83570375       6
C               1.84273593      7.73746620      2.48894767       6
C               7.42538066     12.75762733      3.20479710       6
C              11.56586639     -0.02401182      8.56391172       6
C               7.42473188      8.78590370      7.40709026       6
C              10.53759906     11.08963540      4.01237171       6
C               9.01226291     10.77683992      7.34177207       6
C               8.46291122     10.83318030     10.20510078       6
C               9.04393488      6.83714845     13.13537428       6
C              12.50784448      7.08382933      3.65617777       6
C               9.42088283     11.72440256      9.60469773       6
C               1.37974385      1.31392273      6.90599834       6
C               8.87577125      4.23490639      7.46823331       6
C               8.45769575     12.25398122      0.59098690       6
C              10.11506487      6.42260773      7.50032483       6
C               7.50275783      2.14157731      7.39254378       6
C               5.74421300     10.97158089      2.81778068       6
C               6.20509568      2.81907968     12.90602638       6
C               6.77868087      8.02848471      8.42722431       6
C               9.72558302     11.67387317      8.18479473       6
C               3.46626275     11.95546161      8.88542194       6
C               9.04620766      1.46402415      3.41826886       6
C               0.93646990     10.65985524      8.91260269       6
C               7.18195828      2.30875325      8.76119281       6
C               6.86130953     13.02010516      4.49193065       6
C               4.18043610      5.44141197     11.80377302       6
C              12.72900391      3.97478474      1.50200448       6
C              10.52365472      0.60791283     12.65556884       6
C               2.73618658     11.63496841     10.07418674       6
C               9.82145526     12.79247548     11.84257697       6
C               8.79605049      5.60453470     10.99715569       6
C              12.81725982     10.38347011     12.01288992       6
C               4.61549514     12.76833955      9.24316668       6
C               5.82365724      0.28392796      7.13275468       6
C              10.80928977     12.41784508      7.61792605       6
C              11.25852998     12.37866388      6.21160851       6
C              13.06094100     12.73167719      3.19504812       6
C               0.06532134      8.19092045      4.13604502       6
C               3.35575222      2.60046215      6.71740231       6
C               6.23493072      4.12220268      1.90448420       6
C               3.42203908     12.21233408     11.14047536       6
C               9.37498796      6.65875495     11.76890929       6
C              10.39013607      7.48771621      9.74251062       6
C              11.55478919      7.67479599      5.66709114       6
C               6.99811851      8.71321482      9.62663933       6
C              10.44904976     11.52414607      5.39700098       6
C              10.13827681     12.61193913     10.46496943       6
C               5.77917843      4.74228604      4.96778346       6
C              12.37173012     10.58930321      0.19616630       6
C               9.82902642      6.47301988      8.91185907       6
C               8.54708817      4.37431999      8.85033901       6
C              10.09851742      2.33263287      2.85451038       6
C               9.63330078      7.93836602      0.66049808       6
C               2.85160118     12.44019838     12.36253373       6
C              12.97669696      6.18375818      2.69446358       6
C               0.15576305      1.37385674     10.33049419       6
C              10.93908619      7.50339062      6.93895533       6
C               5.55765239      8.60214553     13.03625405       6
C               8.80734337     11.97853031     12.39805358       6
C               4.66775727      7.49243443     13.01336600       6
C               2.96139577     11.59914827      7.65218852       6
C               8.40646077      3.06320025      6.78656340       6
C              10.36614163      3.49363088      3.60569318       6
C              12.96413192     11.54489301      1.08217098       6
C              11.96337331      2.74497648      1.00196141       6
C               2.19635556      2.71147393     10.37789183       6
C              10.75370778      2.04494366      1.56265471       6
C              10.88167710      5.55758260      4.47221098       6
C               7.59205899      4.83791169     13.04852416       6
C               9.05432364      5.47996819      9.58912068       6
C               3.44889997      1.95447701      3.55228171       6
C              10.78160908     10.10879395      1.95754111       6
C              11.19178325      8.45686539      9.18579153       6
C               7.74064268      3.39930082      9.50837858       6
C              12.44920448      9.40449821      7.59416855       6
C               1.36373177      3.57719944     13.00489328       6
C               1.28940465      8.55147227      3.56158897       6
C               8.10451236      5.95740975      0.61637922       6
C               8.17540586     10.92665478     11.61681314       6
C               6.76554166      7.08776047      5.91480917       6
C               9.36690078     10.73767532      5.97829857       6
C               7.84732438      9.87584528      9.36953512       6
C               9.73085721      9.39509488      2.56929255       6
C               6.88845081     11.70474773      2.41580948       6
